# Supplementary material for: Gut microbiota restricts intestinal lipid uptake via modulation of bile phosphatidylcholine metabolism in mice
Source: Nat Microbiol. 2026 Jul 29;11(8):2349–64. doi: 10.1038/s41564-026-02434-z (PMC13423828; doi:10.1038/s41564-026-02434-z)
Supplement: Supplementary file 4 — Model parameters and equations of physiology-based kinetic modelling. [file 41564_2026_2434_MOESM4_ESM.xlsx]

## Sheet: Description
Sheet	Description
Model_description	Model description that includes metabolites, kinetic parameters, and equations.
Model_input_data	Input data used to fit the model parameters (rows with the same value in the time column represent individual animals per group).
Mouse_organ_weights	Mouse organ weights per group that were used to convert concentrations to amounts.
Model_comparison	Mean square error, Akaike Information Criterion and Bayesian Information Criterion values for the original model and model variations where each one of the parameters was defined as mouse group-specific.
Model_estimates	Parameter estimates and model fits to the experimental data of the original model and the model with group-specific k_abs parameter.

## Sheet: Model_description
Model entity	Name	Description	Units	Fit data	Initial value
Constant	D	compound dose administered to the mouse	micromole	0	10
Constant	F	Bioavailability of the compound		0	1
Metabolite	D5FA16_OMM_si	D5-FA16 available for absorption from SI to serum; initial amount calculated as dose D * bioavailability F	micromole		10
Metabolite	D5FA16_OMM_Duodenum	D5-FA16 amount in the duodenum tissue	micromole		0
Metabolite	D5FA16_OMM_Jejunum	D5-FA16 amount in the jejunum tissue	micromole		0
Metabolite	D5FA16_OMM_Ileum	D5-FA16 amount in the ileum tissue	micromole		0
Metabolite	D5FA16_OMM_Plasma	D5-FA16 amount in the serum	micromole		0
Metabolite	D5FA16_OMM_Liver	D5-FA16 amount in the liver	micromole		0
Metabolite	D5FA16_OMM_Content_duodenum	D5-FA16 amount in the duodenum luminal content	micromole		0
Metabolite	D5FA16_OMM_Content_jejunum	D5-FA16 amount in the jejunum luminal content	micromole		0
Metabolite	D5FA16_OMM_Content_ileum	D5-FA16 amount in the ileal luminal content	micromole		0
Metabolite	D5FA16_OMM_iWAT	D5-FA16 amount in the white adipose tissue	micromole		0
Metabolite	D5FA16_OMM_eWAT	D5-FA16 amount in the white adipose tissue	micromole		0
Metabolite	D5FA16_OMM_Content_colon	D5-FA16 amount in the colon luminal content	micromole		0
Metabolite	D5FA16_OMM_Content_cecum	D5-FA16 amount in the cecum luminal content	micromole		0
Metabolite	D31FA16_OMM_si	D31-FA16 available for absorption from SI to serum; initial amount calculated as dose D * bioavailability F	micromole		10
Metabolite	D31FA16_OMM_Duodenum	D31-FA16 amount in the duodenum tissue	micromole		0
Metabolite	D31FA16_OMM_Jejunum	D31-FA16 amount in the jejunum tissue	micromole		0
Metabolite	D31FA16_OMM_Ileum	D31-FA16 amount in the ileum tissue	micromole		0
Metabolite	D31FA16_OMM_Plasma	D31-FA16 amount in the serum	micromole		0
Metabolite	D31FA16_OMM_Liver	D31-FA16 amount in the liver	micromole		0
Metabolite	D31FA16_OMM_Content_duodenum	D31-FA16 amount in the duodenum luminal content	micromole		0
Metabolite	D31FA16_OMM_Content_jejunum	D31-FA16 amount in the jejunum luminal content	micromole		0
Metabolite	D31FA16_OMM_Content_ileum	D31-FA16 amount in the ileum luminal content	micromole		0
Metabolite	D31FA16_OMM_iWAT	D31-FA16 amount in the white adipose tissue	micromole		0
Metabolite	D31FA16_OMM_eWAT	D31-FA16 amount in the white adipose tissue	micromole		0
Metabolite	D31FA16_OMM_Content_colon	D31-FA16 amount in the colon luminal content	micromole		0
Metabolite	D31FA16_OMM_Content_cecum	D31-FA16 amount in the cecum luminal content	micromole		0
Metabolite	D5FA16_SPF_si	D5-FA16 available for absorption from SI to serum; initial amount calculated as dose D * bioavailability F	micromole		10
Metabolite	D5FA16_SPF_Duodenum	D5-FA16 amount in the duodenum tissue	micromole		0
Metabolite	D5FA16_SPF_Jejunum	D5-FA16 amount in the jejunum tissue	micromole		0
Metabolite	D5FA16_SPF_Ileum	D5-FA16 amount in the ileum tissue	micromole		0
Metabolite	D5FA16_SPF_Plasma	D5-FA16 amount in the serum	micromole		0
Metabolite	D5FA16_SPF_Liver	D5-FA16 amount in the liver	micromole		0
Metabolite	D5FA16_SPF_Content_duodenum	D5-FA16 amount in the duodenum luminal content	micromole		0
Metabolite	D5FA16_SPF_Content_jejunum	D5-FA16 amount in the jejunum luminal content	micromole		0
Metabolite	D5FA16_SPF_Content_ileum	D5-FA16 amount in the ileal luminal content	micromole		0
Metabolite	D5FA16_SPF_iWAT	D5-FA16 amount in the white adipose tissue	micromole		0
Metabolite	D5FA16_SPF_eWAT	D5-FA16 amount in the white adipose tissue	micromole		0
Metabolite	D5FA16_SPF_Content_colon	D5-FA16 amount in the colon luminal content	micromole		0
Metabolite	D5FA16_SPF_Content_cecum	D5-FA16 amount in the cecum luminal content	micromole		0
Metabolite	D31FA16_SPF_si	D31-FA16 available for absorption from SI to serum; initial amount calculated as dose D * bioavailability F	micromole		10
Metabolite	D31FA16_SPF_Duodenum	D31-FA16 amount in the duodenum tissue	micromole		0
Metabolite	D31FA16_SPF_Jejunum	D31-FA16 amount in the jejunum tissue	micromole		0
Metabolite	D31FA16_SPF_Ileum	D31-FA16 amount in the ileum tissue	micromole		0
Metabolite	D31FA16_SPF_Plasma	D31-FA16 amount in the serum	micromole		0
Metabolite	D31FA16_SPF_Liver	D31-FA16 amount in the liver	micromole		0
Metabolite	D31FA16_SPF_Content_duodenum	D31-FA16 amount in the duodenum luminal content	micromole		0
Metabolite	D31FA16_SPF_Content_jejunum	D31-FA16 amount in the jejunum luminal content	micromole		0
Metabolite	D31FA16_SPF_Content_ileum	D31-FA16 amount in the ileum luminal content	micromole		0
Metabolite	D31FA16_SPF_iWAT	D31-FA16 amount in the white adipose tissue	micromole		0
Metabolite	D31FA16_SPF_eWAT	D31-FA16 amount in the white adipose tissue	micromole		0
Metabolite	D31FA16_SPF_Content_colon	D31-FA16 amount in the colon luminal content	micromole		0
Metabolite	D31FA16_SPF_Content_cecum	D31-FA16 amount in the cecum luminal content	micromole		0
Metabolite	D5FA16_GF_si	D5-FA16 available for absorption from SI to serum; initial amount calculated as dose D * bioavailability F	micromole		10
Metabolite	D5FA16_GF_Duodenum	D5-FA16 amount in the duodenum tissue	micromole		0
Metabolite	D5FA16_GF_Jejunum	D5-FA16 amount in the jejunum tissue	micromole		0
Metabolite	D5FA16_GF_Ileum	D5-FA16 amount in the ileum tissue	micromole		0
Metabolite	D5FA16_GF_Plasma	D5-FA16 amount in the serum	micromole		0
Metabolite	D5FA16_GF_Liver	D5-FA16 amount in the liver	micromole		0
Metabolite	D5FA16_GF_Content_duodenum	D5-FA16 amount in the duodenum luminal content	micromole		0
Metabolite	D5FA16_GF_Content_jejunum	D5-FA16 amount in the jejunum luminal content	micromole		0
Metabolite	D5FA16_GF_Content_ileum	D5-FA16 amount in the ileal luminal content	micromole		0
Metabolite	D5FA16_GF_iWAT	D5-FA16 amount in the white adipose tissue	micromole		0
Metabolite	D5FA16_GF_eWAT	D5-FA16 amount in the white adipose tissue	micromole		0
Metabolite	D5FA16_GF_Content_colon	D5-FA16 amount in the colon luminal content	micromole		0
Metabolite	D5FA16_GF_Content_cecum	D5-FA16 amount in the cecum luminal content	micromole		0
Metabolite	D31FA16_GF_si	D31-FA16 available for absorption from SI to serum; initial amount calculated as dose D * bioavailability F	micromole		10
Metabolite	D31FA16_GF_Duodenum	D31-FA16 amount in the duodenum tissue	micromole		0
Metabolite	D31FA16_GF_Jejunum	D31-FA16 amount in the jejunum tissue	micromole		0
Metabolite	D31FA16_GF_Ileum	D31-FA16 amount in the ileum tissue	micromole		0
Metabolite	D31FA16_GF_Plasma	D31-FA16 amount in the serum	micromole		0
Metabolite	D31FA16_GF_Liver	D31-FA16 amount in the liver	micromole		0
Metabolite	D31FA16_GF_Content_duodenum	D31-FA16 amount in the duodenum luminal content	micromole		0
Metabolite	D31FA16_GF_Content_jejunum	D31-FA16 amount in the jejunum luminal content	micromole		0
Metabolite	D31FA16_GF_Content_ileum	D31-FA16 amount in the ileum luminal content	micromole		0
Metabolite	D31FA16_GF_iWAT	D31-FA16 amount in the white adipose tissue	micromole		0
Metabolite	D31FA16_GF_eWAT	D31-FA16 amount in the white adipose tissue	micromole		0
Metabolite	D31FA16_GF_Content_colon	D31-FA16 amount in the colon luminal content	micromole		0
Metabolite	D31FA16_GF_Content_cecum	D31-FA16 amount in the cecum luminal content	micromole		0
Parameter	k_e_P	coefficient of compound elimination from serum	1/hour	1	0.454
Parameter	k_p1	coefficient of compound propagation through small intestine	1/hour	1	0
Parameter	k_p2	coefficient of compound propagation from small intestine to large intestine	1/hour	1	0
Parameter	k_abs	coefficient of compound absorption in small intestine	1/hour	1	0
Parameter	k_stor	coefficient of compound storage from serum to white adipose tissue	1/hour	1	0
Parameter	k_hep	coefficient of compound propagation from serum to liver	1/hour	1	0
Equation	D5FA16_GF_Plasma -> null	k_e_P * D5FA16_GF_Plasma
Equation	D5FA16_GF_si -> D5FA16_GF_Content_duodenum	k_p1 * D5FA16_GF_si
Equation	D5FA16_GF_Content_duodenum -> D5FA16_GF_Content_jejunum	k_p1 * D5FA16_GF_Content_duodenum
Equation	D5FA16_GF_Content_jejunum -> D5FA16_GF_Content_ileum	k_p1 * D5FA16_GF_Content_jejunum
Equation	D5FA16_GF_Content_ileum -> D5FA16_GF_Content_cecum	k_p2 * D5FA16_GF_Content_ileum
Equation	D5FA16_GF_Content_cecum -> D5FA16_GF_Content_colon	k_p2 * D5FA16_GF_Content_cecum
Equation	D5FA16_GF_Content_duodenum -> D5FA16_GF_Duodenum	k_abs * D5FA16_GF_Content_duodenum
Equation	D5FA16_GF_Duodenum -> D5FA16_GF_Plasma	k_abs * D5FA16_GF_Duodenum
Equation	D5FA16_GF_Content_jejunum -> D5FA16_GF_Jejunum	k_abs * D5FA16_GF_Content_jejunum
Equation	D5FA16_GF_Jejunum -> D5FA16_GF_Plasma	k_abs * D5FA16_GF_Jejunum
Equation	D5FA16_GF_Content_ileum -> D5FA16_GF_Ileum	k_abs * D5FA16_GF_Content_ileum
Equation	D5FA16_GF_Ileum -> D5FA16_GF_Plasma	k_abs * D5FA16_GF_Ileum
Equation	D5FA16_GF_Plasma -> D5FA16_GF_iWAT	k_stor * D5FA16_GF_Plasma
Equation	D5FA16_GF_Plasma -> D5FA16_GF_eWAT	k_stor * D5FA16_GF_Plasma
Equation	D5FA16_GF_Plasma -> D5FA16_GF_Liver	k_hep * D5FA16_GF_Plasma
Equation	D31FA16_GF_Plasma -> null	k_e_P * D31FA16_GF_Plasma
Equation	D31FA16_GF_si -> D31FA16_GF_Content_duodenum	k_p1 * D31FA16_GF_si
Equation	D31FA16_GF_Content_duodenum -> D31FA16_GF_Content_jejunum	k_p1 * D31FA16_GF_Content_duodenum
Equation	D31FA16_GF_Content_jejunum -> D31FA16_GF_Content_ileum	k_p1 * D31FA16_GF_Content_jejunum
Equation	D31FA16_GF_Content_ileum -> D31FA16_GF_Content_cecum	k_p2 * D31FA16_GF_Content_ileum
Equation	D31FA16_GF_Content_cecum -> D31FA16_GF_Content_colon	k_p2 * D31FA16_GF_Content_cecum
Equation	D31FA16_GF_Content_duodenum -> D31FA16_GF_Duodenum	k_abs * D31FA16_GF_Content_duodenum
Equation	D31FA16_GF_Duodenum -> D31FA16_GF_Plasma	k_abs * D31FA16_GF_Duodenum
Equation	D31FA16_GF_Content_jejunum -> D31FA16_GF_Jejunum	k_abs * D31FA16_GF_Content_jejunum
Equation	D31FA16_GF_Jejunum -> D31FA16_GF_Plasma	k_abs * D31FA16_GF_Jejunum
Equation	D31FA16_GF_Content_ileum -> D31FA16_GF_Ileum	k_abs * D31FA16_GF_Content_ileum
Equation	D31FA16_GF_Ileum -> D31FA16_GF_Plasma	k_abs * D31FA16_GF_Ileum
Equation	D31FA16_GF_Plasma -> D31FA16_GF_eWAT	k_stor * D31FA16_GF_Plasma
Equation	D31FA16_GF_Plasma -> D31FA16_GF_Liver	k_hep * D31FA16_GF_Plasma
Equation	D31FA16_GF_Plasma -> D31FA16_GF_iWAT	k_stor * D31FA16_GF_Plasma
Equation	D5FA16_OMM_Plasma -> null	k_e_P * D5FA16_OMM_Plasma
Equation	D5FA16_OMM_si -> D5FA16_OMM_Content_duodenum	k_p1 * D5FA16_OMM_si
Equation	D5FA16_OMM_Content_duodenum -> D5FA16_OMM_Content_jejunum	k_p1 * D5FA16_OMM_Content_duodenum
Equation	D5FA16_OMM_Content_jejunum -> D5FA16_OMM_Content_ileum	k_p1 * D5FA16_OMM_Content_jejunum
Equation	D5FA16_OMM_Content_ileum -> D5FA16_OMM_Content_cecum	k_p2 * D5FA16_OMM_Content_ileum
Equation	D5FA16_OMM_Content_cecum -> D5FA16_OMM_Content_colon	k_p2 * D5FA16_OMM_Content_cecum
Equation	D5FA16_OMM_Content_duodenum -> D5FA16_OMM_Duodenum	k_abs * D5FA16_OMM_Content_duodenum
Equation	D5FA16_OMM_Duodenum -> D5FA16_OMM_Plasma	k_abs * D5FA16_OMM_Duodenum
Equation	D5FA16_OMM_Content_jejunum -> D5FA16_OMM_Jejunum	k_abs * D5FA16_OMM_Content_jejunum
Equation	D5FA16_OMM_Jejunum -> D5FA16_OMM_Plasma	k_abs * D5FA16_OMM_Jejunum
Equation	D5FA16_OMM_Content_ileum -> D5FA16_OMM_Ileum	k_abs * D5FA16_OMM_Content_ileum
Equation	D5FA16_OMM_Ileum -> D5FA16_OMM_Plasma	k_abs * D5FA16_OMM_Ileum
Equation	D5FA16_OMM_Plasma -> D5FA16_OMM_iWAT	k_stor * D5FA16_OMM_Plasma
Equation	D5FA16_OMM_Plasma -> D5FA16_OMM_eWAT	k_stor * D5FA16_OMM_Plasma
Equation	D5FA16_OMM_Plasma -> D5FA16_OMM_Liver	k_hep * D5FA16_OMM_Plasma
Equation	D31FA16_OMM_Plasma -> null	k_e_P * D31FA16_OMM_Plasma
Equation	D31FA16_OMM_si -> D31FA16_OMM_Content_duodenum	k_p1 * D31FA16_OMM_si
Equation	D31FA16_OMM_Content_duodenum -> D31FA16_OMM_Content_jejunum	k_p1 * D31FA16_OMM_Content_duodenum
Equation	D31FA16_OMM_Content_jejunum -> D31FA16_OMM_Content_ileum	k_p1 * D31FA16_OMM_Content_jejunum
Equation	D31FA16_OMM_Content_ileum -> D31FA16_OMM_Content_cecum	k_p2 * D31FA16_OMM_Content_ileum
Equation	D31FA16_OMM_Content_cecum -> D31FA16_OMM_Content_colon	k_p2 * D31FA16_OMM_Content_cecum
Equation	D31FA16_OMM_Content_duodenum -> D31FA16_OMM_Duodenum	k_abs * D31FA16_OMM_Content_duodenum
Equation	D31FA16_OMM_Duodenum -> D31FA16_OMM_Plasma	k_abs * D31FA16_OMM_Duodenum
Equation	D31FA16_OMM_Content_jejunum -> D31FA16_OMM_Jejunum	k_abs * D31FA16_OMM_Content_jejunum
Equation	D31FA16_OMM_Jejunum -> D31FA16_OMM_Plasma	k_abs * D31FA16_OMM_Jejunum
Equation	D31FA16_OMM_Content_ileum -> D31FA16_OMM_Ileum	k_abs * D31FA16_OMM_Content_ileum
Equation	D31FA16_OMM_Ileum -> D31FA16_OMM_Plasma	k_abs * D31FA16_OMM_Ileum
Equation	D31FA16_OMM_Plasma -> D31FA16_OMM_eWAT	k_stor * D31FA16_OMM_Plasma
Equation	D31FA16_OMM_Plasma -> D31FA16_OMM_Liver	k_hep * D31FA16_OMM_Plasma
Equation	D31FA16_OMM_Plasma -> D31FA16_OMM_iWAT	k_stor * D31FA16_OMM_Plasma
Equation	D5FA16_SPF_Plasma -> null	k_e_P * D5FA16_SPF_Plasma
Equation	D5FA16_SPF_si -> D5FA16_SPF_Content_duodenum	k_p1 * D5FA16_SPF_si
Equation	D5FA16_SPF_Content_duodenum -> D5FA16_SPF_Content_jejunum	k_p1 * D5FA16_SPF_Content_duodenum
Equation	D5FA16_SPF_Content_jejunum -> D5FA16_SPF_Content_ileum	k_p1 * D5FA16_SPF_Content_jejunum
Equation	D5FA16_SPF_Content_ileum -> D5FA16_SPF_Content_cecum	k_p2 * D5FA16_SPF_Content_ileum
Equation	D5FA16_SPF_Content_cecum -> D5FA16_SPF_Content_colon	k_p2 * D5FA16_SPF_Content_cecum
Equation	D5FA16_SPF_Content_duodenum -> D5FA16_SPF_Duodenum	k_abs * D5FA16_SPF_Content_duodenum
Equation	D5FA16_SPF_Duodenum -> D5FA16_SPF_Plasma	k_abs * D5FA16_SPF_Duodenum
Equation	D5FA16_SPF_Content_jejunum -> D5FA16_SPF_Jejunum	k_abs * D5FA16_SPF_Content_jejunum
Equation	D5FA16_SPF_Jejunum -> D5FA16_SPF_Plasma	k_abs * D5FA16_SPF_Jejunum
Equation	D5FA16_SPF_Content_ileum -> D5FA16_SPF_Ileum	k_abs * D5FA16_SPF_Content_ileum
Equation	D5FA16_SPF_Ileum -> D5FA16_SPF_Plasma	k_abs * D5FA16_SPF_Ileum
Equation	D5FA16_SPF_Plasma -> D5FA16_SPF_iWAT	k_stor * D5FA16_SPF_Plasma
Equation	D5FA16_SPF_Plasma -> D5FA16_SPF_eWAT	k_stor * D5FA16_SPF_Plasma
Equation	D5FA16_SPF_Plasma -> D5FA16_SPF_Liver	k_hep * D5FA16_SPF_Plasma
Equation	D31FA16_SPF_Plasma -> null	k_e_P * D31FA16_SPF_Plasma
Equation	D31FA16_SPF_si -> D31FA16_SPF_Content_duodenum	k_p1 * D31FA16_SPF_si
Equation	D31FA16_SPF_Content_duodenum -> D31FA16_SPF_Content_jejunum	k_p1 * D31FA16_SPF_Content_duodenum
Equation	D31FA16_SPF_Content_jejunum -> D31FA16_SPF_Content_ileum	k_p1 * D31FA16_SPF_Content_jejunum
Equation	D31FA16_SPF_Content_ileum -> D31FA16_SPF_Content_cecum	k_p2 * D31FA16_SPF_Content_ileum
Equation	D31FA16_SPF_Content_cecum -> D31FA16_SPF_Content_colon	k_p2 * D31FA16_SPF_Content_cecum
Equation	D31FA16_SPF_Content_duodenum -> D31FA16_SPF_Duodenum	k_abs * D31FA16_SPF_Content_duodenum
Equation	D31FA16_SPF_Duodenum -> D31FA16_SPF_Plasma	k_abs * D31FA16_SPF_Duodenum
Equation	D31FA16_SPF_Content_jejunum -> D31FA16_SPF_Jejunum	k_abs * D31FA16_SPF_Content_jejunum
Equation	D31FA16_SPF_Jejunum -> D31FA16_SPF_Plasma	k_abs * D31FA16_SPF_Jejunum
Equation	D31FA16_SPF_Content_ileum -> D31FA16_SPF_Ileum	k_abs * D31FA16_SPF_Content_ileum
Equation	D31FA16_SPF_Ileum -> D31FA16_SPF_Plasma	k_abs * D31FA16_SPF_Ileum
Equation	D31FA16_SPF_Plasma -> D31FA16_SPF_eWAT	k_stor * D31FA16_SPF_Plasma
Equation	D31FA16_SPF_Plasma -> D31FA16_SPF_Liver	k_hep * D31FA16_SPF_Plasma
Equation	D31FA16_SPF_Plasma -> D31FA16_SPF_iWAT	k_stor * D31FA16_SPF_Plasma
Equation	D5FA16_GF_Content_colon -> null	k_p2 * D5FA16_GF_Content_colon
Equation	D31FA16_GF_Content_colon -> null	k_p2 * D31FA16_GF_Content_colon
Equation	D5FA16_OMM_Content_colon -> null	k_p2 * D5FA16_OMM_Content_colon
Equation	D31FA16_OMM_Content_colon -> null	k_p2 * D31FA16_OMM_Content_colon
Equation	D5FA16_SPF_Content_colon -> null	k_p2 * D5FA16_SPF_Content_colon
Equation	D31FA16_SPF_Content_colon -> null	k_p2 * D31FA16_SPF_Content_colon

## Sheet: Model_input_data
Time	FA16_0Mz275_GF_Duodenum	FA16_0Mz275_GF_Jejunum	FA16_0Mz275_GF_Ileum	FA16_0Mz275_GF_Colon	FA16_0Mz275_GF_Liver	FA16_0Mz275_GF_Plasma	FA16_0Mz275_GF_eWAT	FA16_0Mz275_GF_iWAT	FA16_0Mz275_GF_Content_duodenum	FA16_0Mz275_GF_Content_jejunum	FA16_0Mz275_GF_Content_ileum	FA16_0Mz275_GF_Content_colon	FA16_0Mz301_GF_Duodenum	FA16_0Mz301_GF_Jejunum	FA16_0Mz301_GF_Ileum	FA16_0Mz301_GF_Colon	FA16_0Mz301_GF_Liver	FA16_0Mz301_GF_Plasma	FA16_0Mz301_GF_eWAT	FA16_0Mz301_GF_iWAT	FA16_0Mz301_GF_Content_duodenum	FA16_0Mz301_GF_Content_jejunum	FA16_0Mz301_GF_Content_ileum	FA16_0Mz301_GF_Content_colon	FA16_0Mz275_OMM_Duodenum	FA16_0Mz275_OMM_Jejunum	FA16_0Mz275_OMM_Ileum	FA16_0Mz275_OMM_Colon	FA16_0Mz275_OMM_Liver	FA16_0Mz275_OMM_Plasma	FA16_0Mz275_OMM_eWAT	FA16_0Mz275_OMM_iWAT	FA16_0Mz275_OMM_Content_duodenum	FA16_0Mz275_OMM_Content_jejunum	FA16_0Mz275_OMM_Content_ileum	FA16_0Mz275_OMM_Content_colon	FA16_0Mz301_OMM_Duodenum	FA16_0Mz301_OMM_Jejunum	FA16_0Mz301_OMM_Ileum	FA16_0Mz301_OMM_Colon	FA16_0Mz301_OMM_Liver	FA16_0Mz301_OMM_Plasma	FA16_0Mz301_OMM_eWAT	FA16_0Mz301_OMM_iWAT	FA16_0Mz301_OMM_Content_duodenum	FA16_0Mz301_OMM_Content_jejunum	FA16_0Mz301_OMM_Content_ileum	FA16_0Mz301_OMM_Content_colon	FA16_0Mz275_SPF_Duodenum
0	0	0	0	0	0	0	0	0	0	0	0	0	0	0	0	0	0	0	0	0	0	0	0	0	0	0	0	0	0	0	0	0	0	0	0	0	0	0	0	0	0	0	0	0	0	0	0	0	0
1	2.57403	1.33074	0.041	0	0.157882	2.38162	0	0	391.221	2124.73	34.9329	0	3.46347	4.49044	0.129059	0	0.163559	2.39694	0.00705882	0	510.863	1044.61	52.5536	0	2.34982	0.699647	0	0	0.0373824	0.395382	0	0.000352941	903.217	1564.01	51.6159	0	4.06568	2.31206	0.0819706	0	0.0416176	0.405824	0	0	481.854	1332.39	260.479	0	3.43776
1	2.00271	2.07503	0	0	0.125647	1.08953	0.000735294	0	154.254	1130.22	1.97418	0	1.15432	1.56732	0.0177941	0	0.220088	1.26988	0	0	113.732	1090.38	0	0	0.975471	0.870588	0.0669706	0	0.0394412	0.221206	0	0	45.3415	681.418	38.6437	0.0382353	1.532	2.09229	0.375706	0	0.0295882	0.249294	0.0703824	0	85.7091	782.544	117.478	1.24647	0.292529
1	2.55335	2.052	0.0135	0	0.173882	0.376882	0	0.000352941	60.4638	1556.18	0	0	2.79132	6.48882	0.0132353	0.0185	0.173088	0.3285	0	0	85.4661	838.891	0	0	1.18097	1.38109	0.0110294	0	0.376618	0.260294	0	0.0103824	3.23976	3036.72	8.92288	0	1.64915	3.84435	0.0312353	0.0251471	0.460412	0.380441	0.0238235	0	3.54776	2024.24	78.6886	0	1.30579
1	4.26126	2.11915	0.0119412	0.00614706	#NUM!	1.01506	0	0.000323529	331.522	2776.25	0	0	5.36109	7.88403	0.0195	0.0111176	#NUM!	0.9965	0	0	225.521	2079.09	0	0	4.48032	1.31306	0.0544412	0.0105882	0.246794	0.249294	0	0	208.859	2431.91	52.8195	9.28853	5.12462	4.45374	0.168912	0.0197941	0.230735	0.219559	0	0	206.565	1368.29	87.9628	35.5235	5.44109
1	0.912794	2.33385	0.0202941	0	0.105824	0.937882	0	0.000411765	126.483	2884.81	24.1253	0	1.42476	4.89974	0.0565882	0	0.138471	1.08097	0	0	126.176	2080.89	309.104	0	#NUM!	#NUM!	#NUM!	#NUM!	#NUM!	#NUM!	#NUM!	#NUM!	#NUM!	#NUM!	#NUM!	#NUM!	#NUM!	#NUM!	#NUM!	#NUM!	#NUM!	#NUM!	#NUM!	#NUM!	#NUM!	#NUM!	#NUM!	#NUM!	2.56906
2	0.763	0.761853	0.0885294	0	0.325029	1.93715	0.0205	0	149.762	1603.2	236.771	2.54118	1.23365	1.75847	0.764912	0.0298235	0.387059	2.43203	0.0267647	0.0151176	274.301	866.257	389.468	5.16471	0.499559	0.697853	0.0347647	0	0.126529	0.567176	0	0	165.963	1340.03	53.5708	6.272	0.537412	1.26082	0.288971	0.0402353	0.222441	0.9385	0	0	116.058	548.984	130.409	22.848	1.37971
2	5.52471	1.96529	0.0174118	0.0113529	0.780794	0.745412	0	0	140.776	588.013	0	0	3.52203	4.77674	0.0169412	0.0208824	1.10306	1.20097	0	0.00782353	133.809	347.489	0	0	1.57547	0.418235	0.231294	0.0132059	0.330441	0.127559	0	0	83.2411	42.1194	535.375	1.86624	0.952324	0.698588	0.221059	0.0101765	0.587441	0.168765	0	0	60.9554	62.6253	231.414	0	2.37162
2	0.800618	1.86974	0.0348824	0.0304118	1.69165	1.66997	0	0.0321765	20.3746	2189.38	0	0	0.593735	4.31253	0.0414412	0.0293529	1.79982	1.95256	0	0.0989412	90	2497.83	0	0	3.14297	2.94447	0.190294	0.0360588	1.28326	0.407853	0	0.000441176	83.9369	2262.08	481.69	427.363	4.20856	3.34965	0.576647	0.0849118	1.78982	0.676382	0	0.0105294	100.718	1015.82	385.22	488.322	2.91553
2	1.60471	1.09218	0	0.0685882	0.312588	0.767912	0	0	198.152	401.558	1.10371	4.44935	0.753706	1.70838	0	0.0178529	0.114676	0.175588	0	0	98.1138	1021.35	2.68506	7.59106	0.826882	0.380529	0.270235	0	0.389059	2.36274	0	0	33.6238	24.1182	709.042	3.28447	0.516529	0.909529	0.376265	0.0249706	0.437765	2.51744	0	0	77.6936	355.491	480.108	5.358	0.0567941
2	0.267382	0.461412	0	0	0.15	0.269853	0.121559	0.000794118	245.089	606.798	7.16276	0	0.376294	0.870853	0	0.0209412	0.180324	0.277529	0.799824	0	202.752	251.68	0	0	0.890118	0.747088	0.0332353	0.0230588	0.142765	0.291206	0	0	191.131	243.254	1028.53	0.434294	0.868412	0.856588	0.381206	0.0220882	0.188382	0.374324	0	0	108.522	218.884	503.641	4.71635	1.73547
6	0.155676	0.637559	0.107794	0.0656176	0.338971	0.323176	0.0981176	0.100324	3.61706	20.1065	76.9012	69.5862	0.170088	0.702206	0.271029	0.102471	0.457676	0.487559	0.126706	0.153529	6.71565	185.312	243.504	84.0917	0.484471	0.0731176	0.0992059	0	0.250412	0.263471	0.000735294	0.0131176	81.1233	16.8205	3.05506	162.447	0.267971	0.313735	0.235382	0.0181765	0.343412	0.284412	0	0.0302059	119.186	224.782	164.259	114.953	0.270735
6	0.250353	0.299618	0.144471	0.0492059	0.4055	0.3235	0.0928824	0.109941	6.375	19.7038	20.2434	20.1832	0.308706	0.373235	0.145765	0.052	0.549265	0.380441	0.146324	0.161735	17.8691	276.812	112.806	18.0482	0.279441	0.214382	0.156059	0.0950294	0.217235	0.140794	0	0.0169118	21.0542	16.48	7.53035	557.963	0.280706	0.649471	0.834676	0.1285	0.371676	0.249676	0	0.0338235	64.2468	174.842	29.9114	345.48	0.265294
6	0.348382	0.356794	0.144294	0.0210882	1.01841	0.294706	0.0228235	0.0146471	15.7028	29.6388	583.035	128.704	0.499588	1.21262	0.0929118	0.0342353	1.86091	0.433353	0.0566765	0.0581765	12.2902	181.317	322.9	45.3906	0.572235	0.175912	0.101588	0.0193529	0.7165	0.159382	0	0	7.30294	0.640941	1.85294	237.612	0.533529	0.343382	0.199206	0.0247941	1.11382	0.388294	0	0.000529412	38.1441	8.004	29.4544	106.99	0.975588
6	0.171529	0.176588	0.143353	0	0.260265	0.193118	0.0697941	0.0457059	6.20894	8.62824	8.87506	10.4551	0.221206	0.0978824	0.0995882	0.0272059	0.316765	0.244441	0.101118	0.0787353	12.5979	99.6226	131.687	13.6791	0.0701765	0.086	0.0337059	0	0.344941	0.0761471	0	0	3.17888	5.41412	7.40435	16.416	0.108676	0.0811176	0.0181471	0	0.241853	0.251059	0	0	3.20029	28.1068	40.2368	5.59624	1.10524
6	#NUM!	#NUM!	#NUM!	#NUM!	#NUM!	#NUM!	#NUM!	#NUM!	#NUM!	#NUM!	#NUM!	#NUM!	#NUM!	#NUM!	#NUM!	#NUM!	#NUM!	#NUM!	#NUM!	#NUM!	#NUM!	#NUM!	#NUM!	#NUM!	0.395471	0.148029	0.109941	0	0.338588	0.319059	0	0	40.8224	17.2376	112.128	707.651	0.432588	0.191765	0.133794	0.121471	0.436735	0.303706	0.0128824	0.000558824	100.494	133.176	49.0071	522.6	0.203118
[truncated: 23 more columns]

## Sheet: Mouse_organ_weights
Tissue	GF	OMM12	SPF
Duodenum	200	200	100
Jejunum	500	500	300
Ileum	500	500	300
Colon	150	150	150
Plasma	2000	2000	2000
eWAT	5000	5000	5000
iWAT	5000	5000	5000
Liver	1000	1000	1000
Content_duodenum	1	1	1
Content_jejunum	1	1	1
Content_ileum	1	1	1
Content_colon	1	1	1

## Sheet: Model_comparison
Varied_parameter	MSE	MSE_relative_delta_to_original	AIC	AIC_delta_to_original	BIC	BIC_delta_to_original
Original	100924	0	3796.97	0	3818.43	0
k_e_P	94273.5	-0.0658926	3780.92	-16.0497	3809.53	-8.89784
k_p1	97757.2	-0.0313744	3790.5	-6.47005	3819.11	0.68185
k_p2	176926	0.753067	3947.12	150.146	3975.72	157.298
k_abs	82379.4	-0.183745	3745.32	-51.6541	3773.92	-44.5022
k_stor	101534	0.00604842	3800.51	3.53749	3829.11	10.6894
k_hep	99871.2	-0.010428	3796.15	-0.821938	3824.76	6.32996

## Sheet: Model_estimates
Basic model parameter estimates and data fitting									Best model parameter estimates and data fitting
Parameter	Initial value	Model estimate	Standard Error						Parameter	Initial value	Model estimate	Standard Error
k_e_P	0.949	0.303	0.07						k_e_P	0.949	0.296	0.061
k_p1	0.406	3.686	0.181						k_p1	0.406	3.736	0.165
k_p2	0.564	40.087	29.567						k_p2	0.564	37.181	22.573
k_abs	0.71	0.875	0.053						k_abs	0	0	0
k_stor	0.38	0.031	0.014						k_stor	0.71	0.038	0.012
k_hep	0.091	0.12	0.022						k_hep	0.38	0.11	0.019
D	10000	10000	0						D	10000	10000	0
F	1	1	0						F	1	1	0
									k_abs_gf	0.091	1.36	0.095
									k_abs_omm	0.449	0.745	0.069
									k_abs_spf	0.85	0.59	0.065
Metabolite	Time	Experimental data	Used for fitting	Model prediction	MAE	MSE	PCC		Metabolite	Time	Experimental data	Used for fitting	Model prediction	MAE	MSE	PCC
D5FA16_OMM_si	0	0		0	NaN	NaN	NaN		D5FA16_OMM_si	0	0		0	NaN	NaN	NaN
D5FA16_OMM_si	1	0		250.4					D5FA16_OMM_si	1	0		238.304
D5FA16_OMM_si	2	0		6.307					D5FA16_OMM_si	2	0		5.657
D5FA16_OMM_si	6	0		0					D5FA16_OMM_si	6	0		0
D5FA16_OMM_Duodenum	0	0	0	0	114524	234.007	0.987		D5FA16_OMM_Duodenum	0	0	0	0	95065.1	217.592	0.992
D5FA16_OMM_Duodenum	1	449.329	449.329	1073.23					D5FA16_OMM_Duodenum	1	449.329	449.329	997.953
D5FA16_OMM_Duodenum	2	277.4	277.4	533.798					D5FA16_OMM_Duodenum	2	277.4	277.4	555.562
D5FA16_OMM_Duodenum	6	72.072	72.072	16.339					D5FA16_OMM_Duodenum	6	72.072	72.072	28.489
D5FA16_OMM_Jejunum	0	0	0	0	24654.6	91.006	0.95		D5FA16_OMM_Jejunum	0	0	0	0	17409.8	81.251	0.968
D5FA16_OMM_Jejunum	1	533.048	533.048	842.507					D5FA16_OMM_Jejunum	1	533.048	533.048	792.567
D5FA16_OMM_Jejunum	2	518.818	518.818	519.978					D5FA16_OMM_Jejunum	2	518.818	518.818	543.047
D5FA16_OMM_Jejunum	6	69.744	69.744	16.339					D5FA16_OMM_Jejunum	6	69.744	69.744	28.489
D5FA16_OMM_Ileum	0	0	0	0	1656.64	33.935	0.134		D5FA16_OMM_Ileum	0	0	0	0	1600.67	32.416	0.193
D5FA16_OMM_Ileum	1	16.555	16.555	75.455					D5FA16_OMM_Ileum	1	16.555	16.555	77.476
D5FA16_OMM_Ileum	2	75.982	75.982	47.69					D5FA16_OMM_Ileum	2	75.982	75.982	54.425
D5FA16_OMM_Ileum	6	50.05	50.05	1.502					D5FA16_OMM_Ileum	6	50.05	50.05	2.862
D5FA16_OMM_Plasma	0	0	0	0	44684.2	164.101	0.977		D5FA16_OMM_Plasma	0	0	0	0	16470.7	110.557	0.98
D5FA16_OMM_Plasma	1	563.088	563.088	934.875					D5FA16_OMM_Plasma	1	563.088	563.088	726.635
D5FA16_OMM_Plasma	2	1502.61	1502.61	1646.89					D5FA16_OMM_Plasma	2	1502.61	1502.61	1350.96
D5FA16_OMM_Plasma	6	383.541	383.541	523.884					D5FA16_OMM_Plasma	6	383.541	383.541	510.572
D5FA16_OMM_Liver	0	0	0	0	55950.1	190.542	0.618		D5FA16_OMM_Liver	0	0	0	0	40814.2	168.221	0.602
D5FA16_OMM_Liver	1	175.059	175.059	40.461					D5FA16_OMM_Liver	1	175.059	175.059	28.497
D5FA16_OMM_Liver	2	454.412	454.412	206.812					D5FA16_OMM_Liver	2	454.412	454.412	150.825
D5FA16_OMM_Liver	6	373.535	373.535	753.507					D5FA16_OMM_Liver	6	373.535	373.535	596.272
D5FA16_OMM_Content_duodenum	0	0	0	0	28813.2	111.59	0.944		D5FA16_OMM_Content_duodenum	0	0	0	0	30861.8	114.65	0.943
D5FA16_OMM_Content_duodenum	1	290.164	290.164	616.153					D5FA16_OMM_Content_duodenum	1	290.164	290.164	628.524
D5FA16_OMM_Content_duodenum	2	111.579	111.579	21.904					D5FA16_OMM_Content_duodenum	2	111.579	111.579	22.035
D5FA16_OMM_Content_duodenum	6	30.696	30.696	0					D5FA16_OMM_Content_duodenum	6	30.696	30.696	0
D5FA16_OMM_Content_jejunum	0	0	0	0	359768	422.944	0.937		D5FA16_OMM_Content_jejunum	0	0	0	0	331497	407.456	0.937
D5FA16_OMM_Content_jejunum	1	1928.51	1928.51	972.146					D5FA16_OMM_Content_jejunum	1	1928.51	1928.51	1029.59
D5FA16_OMM_Content_jejunum	2	782.319	782.319	58.23					D5FA16_OMM_Content_jejunum	2	782.319	782.319	62.735
D5FA16_OMM_Content_jejunum	6	11.319	11.319	0					D5FA16_OMM_Content_jejunum	6	11.319	11.319	0
D5FA16_OMM_Content_ileum	0	0	0	0	78187.1	159.184	-0.235		D5FA16_OMM_Content_ileum	0	0	0	0	78359.9	162.694	-0.234
D5FA16_OMM_Content_ileum	1	38.001	38.001	92.38					D5FA16_OMM_Content_ileum	1	38.001	38.001	107.481
D5FA16_OMM_Content_ileum	2	561.641	561.641	5.678					D5FA16_OMM_Content_ileum	2	561.641	561.641	6.74
D5FA16_OMM_Content_ileum	6	26.394	26.394	0					D5FA16_OMM_Content_ileum	6	26.394	26.394	0
D5FA16_OMM_iWAT	0	0	0	0	7393.15	54.849	0.833		D5FA16_OMM_iWAT	0	0	0	0	8497.19	58.074	0.84
D5FA16_OMM_iWAT	1	13.419	13.419	10.401					D5FA16_OMM_iWAT	1	13.419	13.419	9.888
D5FA16_OMM_iWAT	2	0.441	0.441	53.161					D5FA16_OMM_iWAT	2	0.441	0.441	52.335
D5FA16_OMM_iWAT	6	30.029	30.029	193.688					D5FA16_OMM_iWAT	6	30.029	30.029	206.9
D5FA16_OMM_eWAT	0	0	0	0	10041.2	64.129	0.966		D5FA16_OMM_eWAT	0	0	0	0	11335.2	67.097	0.972
D5FA16_OMM_eWAT	1	0	0	10.401					D5FA16_OMM_eWAT	1	0	0	9.888
D5FA16_OMM_eWAT	2	0	0	53.161					D5FA16_OMM_eWAT	2	0	0	52.335
D5FA16_OMM_eWAT	6	0.735	0.735	193.688					D5FA16_OMM_eWAT	6	0.735	0.735	206.9
D5FA16_OMM_Content_colon	0	0	0	0	32463.6	129.507	-0.453		D5FA16_OMM_Content_colon	0	0	0	0	33368.9	133.562	-0.453
D5FA16_OMM_Content_colon	1	2.332	2.332	102.784					D5FA16_OMM_Content_colon	1	2.332	2.332	120.355
D5FA16_OMM_Content_colon	2	87.844	87.844	6.686					D5FA16_OMM_Content_colon	2	87.844	87.844	8.037
D5FA16_OMM_Content_colon	6	336.418	336.418	0					D5FA16_OMM_Content_colon	6	336.418	336.418	0
D5FA16_OMM_Content_cecum	0	0		0	NaN	NaN	NaN		D5FA16_OMM_Content_cecum	0	0		0	NaN	NaN	NaN
D5FA16_OMM_Content_cecum	1	0		97.522					D5FA16_OMM_Content_cecum	1	0		113.845
D5FA16_OMM_Content_cecum	2	0		6.163					D5FA16_OMM_Content_cecum	2	0		7.362
D5FA16_OMM_Content_cecum	6	0		0					D5FA16_OMM_Content_cecum	6	0		0
D31FA16_OMM_si	0	0		0	NaN	NaN	NaN		D31FA16_OMM_si	0	0		0	NaN	NaN	NaN
D31FA16_OMM_si	1	0		250.4					D31FA16_OMM_si	1	0		238.304
D31FA16_OMM_si	2	0		6.307					D31FA16_OMM_si	2	0		5.657
D31FA16_OMM_si	6	0		0					D31FA16_OMM_si	6	0		0
D31FA16_OMM_Duodenum	0	0	0	0	67952	188.431	0.994		D31FA16_OMM_Duodenum	0	0	0	0	54842.1	172.016	0.99
D31FA16_OMM_Duodenum	1	618.572	618.572	1073.23					D31FA16_OMM_Duodenum	1	618.572	618.572	997.953
D31FA16_OMM_Duodenum	2	283.329	283.329	533.798					D31FA16_OMM_Duodenum	2	283.329	283.329	555.562
D31FA16_OMM_Duodenum	6	64.939	64.939	16.339					D31FA16_OMM_Duodenum	6	64.939	64.939	28.489
D31FA16_OMM_Jejunum	0	0	0	0	152673	268.612	0.977		D31FA16_OMM_Jejunum	0	0	0	0	169054	272.292	0.964
D31FA16_OMM_Jejunum	1	1587.81	1587.81	842.507					D31FA16_OMM_Jejunum	1	1587.81	1587.81	792.567
D31FA16_OMM_Jejunum	2	707.518	707.518	519.978					D31FA16_OMM_Jejunum	2	707.518	707.518	543.047
D31FA16_OMM_Jejunum	6	157.947	157.947	16.339					D31FA16_OMM_Jejunum	6	157.947	157.947	28.489
D31FA16_OMM_Ileum	0	0	0	0	9628.25	71.029	0.279		D31FA16_OMM_Ileum	0	0	0	0	9078.18	68.5	0.33
D31FA16_OMM_Ileum	1	82.228	82.228	75.455					D31FA16_OMM_Ileum	1	82.228	82.228	77.476
D31FA16_OMM_Ileum	2	184.415	184.415	47.69					D31FA16_OMM_Ileum	2	184.415	184.415	54.425
D31FA16_OMM_Ileum	6	142.121	142.121	1.502					D31FA16_OMM_Ileum	6	142.121	142.121	2.862
D31FA16_OMM_Plasma	0	0	0	0	37195.3	149.392	0.962		D31FA16_OMM_Plasma	0	0	0	0	71459	174.642	0.974
D31FA16_OMM_Plasma	1	627.559	627.559	934.875					D31FA16_OMM_Plasma	1	627.559	627.559	726.635
D31FA16_OMM_Plasma	2	1870.16	1870.16	1646.89					D31FA16_OMM_Plasma	2	1870.16	1870.16	1350.96
D31FA16_OMM_Plasma	6	590.859	590.859	523.884					D31FA16_OMM_Plasma	6	590.859	590.859	510.572
D31FA16_OMM_Liver	0	0	0	0	69550.9	210.123	0.605		D31FA16_OMM_Liver	0	0	0	0	69908.1	187.802	0.588
D31FA16_OMM_Liver	1	190.588	190.588	40.461					D31FA16_OMM_Liver	1	190.588	190.588	28.497
D31FA16_OMM_Liver	2	645.171	645.171	206.812					D31FA16_OMM_Liver	2	645.171	645.171	150.825
D31FA16_OMM_Liver	6	501.5	501.5	753.507					D31FA16_OMM_Liver	6	501.5	501.5	596.272
D31FA16_OMM_Content_duodenum	0	0	0	0	46779.2	139.419	0.888		D31FA16_OMM_Content_duodenum	0	0	0	0	49421.3	142.478	0.888
D31FA16_OMM_Content_duodenum	1	194.419	194.419	616.153					D31FA16_OMM_Content_duodenum	1	194.419	194.419	628.524
D31FA16_OMM_Content_duodenum	2	92.789	92.789	21.904					D31FA16_OMM_Content_duodenum	2	92.789	92.789	22.035
D31FA16_OMM_Content_duodenum	6	65.054	65.054	0					D31FA16_OMM_Content_duodenum	6	65.054	65.054	0
D31FA16_OMM_Content_jejunum	0	0	0	0	80692.3	225.158	0.969		D31FA16_OMM_Content_jejunum	0	0	0	0	69036.9	209.671	0.97
D31FA16_OMM_Content_jejunum	1	1376.87	1376.87	972.146					D31FA16_OMM_Content_jejunum	1	1376.87	1376.87	1029.59
D31FA16_OMM_Content_jejunum	2	440.362	440.362	58.23					D31FA16_OMM_Content_jejunum	2	440.362	440.362	62.735
D31FA16_OMM_Content_jejunum	6	113.782	113.782	0					D31FA16_OMM_Content_jejunum	6	113.782	113.782	0
D31FA16_OMM_Content_ileum	0	0	0	0	30439.5	111.706	0.058		D31FA16_OMM_Content_ileum	0	0	0	0	29985.6	107.666	0.059
D31FA16_OMM_Content_ileum	1	136.152	136.152	92.38					D31FA16_OMM_Content_ileum	1	136.152	136.152	107.481
D31FA16_OMM_Content_ileum	2	346.158	346.158	5.678					D31FA16_OMM_Content_ileum	2	346.158	346.158	6.74
D31FA16_OMM_Content_ileum	6	62.574	62.574	0					D31FA16_OMM_Content_ileum	6	62.574	62.574	0
D31FA16_OMM_iWAT	0	0	0	0	4613.99	45.401	0.994		D31FA16_OMM_iWAT	0	0	0	0	5486.95	48.369	0.996
D31FA16_OMM_iWAT	1	0	0	10.401					D31FA16_OMM_iWAT	1	0	0	9.888
D31FA16_OMM_iWAT	2	10.529	10.529	53.161					D31FA16_OMM_iWAT	2	10.529	10.529	52.335
D31FA16_OMM_iWAT	6	65.118	65.118	193.688					D31FA16_OMM_iWAT	6	65.118	65.118	206.9
D31FA16_OMM_eWAT	0	0	0	0	11760.6	85.331	-0.306		D31FA16_OMM_eWAT	0	0	0	0	13004.4	88.556	-0.302
D31FA16_OMM_eWAT	1	117.757	117.757	10.401					D31FA16_OMM_eWAT	1	117.757	117.757	9.888
D31FA16_OMM_eWAT	2	0	0	53.161					D31FA16_OMM_eWAT	2	0	0	52.335
D31FA16_OMM_eWAT	6	12.882	12.882	193.688					D31FA16_OMM_eWAT	6	12.882	12.882	206.9
D31FA16_OMM_Content_colon	0	0	0	0	16573.3	102.57	-0.483		D31FA16_OMM_Content_colon	0	0	0	0	17407.3	106.624	-0.483
D31FA16_OMM_Content_colon	1	9.193	9.193	102.784					D31FA16_OMM_Content_colon	1	9.193	9.193	120.355
D31FA16_OMM_Content_colon	2	104.249	104.249	6.686					D31FA16_OMM_Content_colon	2	104.249	104.249	8.037
D31FA16_OMM_Content_colon	6	219.124	219.124	0					D31FA16_OMM_Content_colon	6	219.124	219.124	0
D31FA16_OMM_Content_cecum	0	0		0	NaN	NaN	NaN		D31FA16_OMM_Content_cecum	0	0		0	NaN	NaN	NaN
D31FA16_OMM_Content_cecum	1	0		97.522					D31FA16_OMM_Content_cecum	1	0		113.845
D31FA16_OMM_Content_cecum	2	0		6.163					D31FA16_OMM_Content_cecum	2	0		7.362
D31FA16_OMM_Content_cecum	6	0		0					D31FA16_OMM_Content_cecum	6	0		0
D5FA16_SPF_si	0	0		0	NaN	NaN	NaN		D5FA16_SPF_si	0	0		0	NaN	NaN	NaN
D5FA16_SPF_si	1	0		250.4					D5FA16_SPF_si	1	0		238.304
D5FA16_SPF_si	2	0		6.307					D5FA16_SPF_si	2	0		5.657
D5FA16_SPF_si	6	0		0					D5FA16_SPF_si	6	0		0
D5FA16_SPF_Duodenum	0	0	0	0	198596	304.245	0.977		D5FA16_SPF_Duodenum	0	0	0	0	138953	257.978	0.989
D5FA16_SPF_Duodenum	1	260.925	260.925	1073.23					D5FA16_SPF_Duodenum	1	260.925	260.925	888.68
D5FA16_SPF_Duodenum	2	169.182	169.182	533.798					D5FA16_SPF_Duodenum	2	169.182	169.182	571.341
D5FA16_SPF_Duodenum	6	56.399	56.399	16.339					D5FA16_SPF_Duodenum	6	56.399	56.399	54.4
D5FA16_SPF_Jejunum	0	0	0	0	40058.6	167.308	0.828		D5FA16_SPF_Jejunum	0	0	0	0	18398.6	114.649	0.907
D5FA16_SPF_Jejunum	1	549.099	549.099	842.507					D5FA16_SPF_Jejunum	1	549.099	549.099	709.407
D5FA16_SPF_Jejunum	2	749.871	749.871	519.978					D5FA16_SPF_Jejunum	2	749.871	749.871	559.45
D5FA16_SPF_Jejunum	6	162.268	162.268	16.339					D5FA16_SPF_Jejunum	6	162.268	162.268	54.4
D5FA16_SPF_Ileum	0	0	0	0	2602.98	42.617	0.163		D5FA16_SPF_Ileum	0	0	0	0	2138.96	38.013	0.299
D5FA16_SPF_Ileum	1	34.392	34.392	75.455					D5FA16_SPF_Ileum	1	34.392	34.392	69.391
D5FA16_SPF_Ileum	2	99.108	99.108	47.69					D5FA16_SPF_Ileum	2	99.108	99.108	56.08
D5FA16_SPF_Ileum	6	79.489	79.489	1.502					D5FA16_SPF_Ileum	6	79.489	79.489	5.466
D5FA16_SPF_Plasma	0	0	0	0	259083	313.215	0.822		D5FA16_SPF_Plasma	0	0	0	0	44875.4	153.182	0.8
D5FA16_SPF_Plasma	1	745.188	745.188	934.875					D5FA16_SPF_Plasma	1	745.188	745.188	493.494
D5FA16_SPF_Plasma	2	648.835	648.835	1646.89					D5FA16_SPF_Plasma	2	648.835	648.835	989.006
D5FA16_SPF_Plasma	6	458.765	458.765	523.884					D5FA16_SPF_Plasma	6	458.765	458.765	479.626
D5FA16_SPF_Liver	0	0	0	0	21898.1	114.248	0.915		D5FA16_SPF_Liver	0	0	0	0	50204.7	185.248	0.895
D5FA16_SPF_Liver	1	186.624	186.624	40.461					D5FA16_SPF_Liver	1	186.624	186.624	18.978
D5FA16_SPF_Liver	2	456.888	456.888	206.812					D5FA16_SPF_Liver	2	456.888	456.888	105.6
D5FA16_SPF_Liver	6	692.753	692.753	753.507					D5FA16_SPF_Liver	6	692.753	692.753	470.693
D5FA16_SPF_Content_duodenum	0	0	0	0	26232.9	105.641	0.935		D5FA16_SPF_Content_duodenum	0	0	0	0	35733.3	119.245	0.936
D5FA16_SPF_Content_duodenum	1	308.654	308.654	616.153					D5FA16_SPF_Content_duodenum	1	308.654	308.654	673.552
D5FA16_SPF_Content_duodenum	2	122.769	122.769	21.904					D5FA16_SPF_Content_duodenum	2	122.769	122.769	24.889
D5FA16_SPF_Content_duodenum	6	14.2	14.2	0					D5FA16_SPF_Content_duodenum	6	14.2	14.2	0
D5FA16_SPF_Content_jejunum	0	0	0	0	62319.1	171.077	0.994		D5FA16_SPF_Content_jejunum	0	0	0	0	30028.4	126.114	0.995
D5FA16_SPF_Content_jejunum	1	1430.7	1430.7	972.146					D5FA16_SPF_Content_jejunum	1	1430.7	1430.7	1134.94
D5FA16_SPF_Content_jejunum	2	253.333	253.333	58.23					D5FA16_SPF_Content_jejunum	2	253.333	253.333	75.284
D5FA16_SPF_Content_jejunum	6	30.651	30.651	0					D5FA16_SPF_Content_jejunum	6	30.651	30.651	0
D5FA16_SPF_Content_ileum	0	0	0	0	165901	239.523	0.009		D5FA16_SPF_Content_ileum	0	0	0	0	163216	232.339	0.016
D5FA16_SPF_Content_ileum	1	235.774	235.774	92.38					D5FA16_SPF_Content_ileum	1	235.774	235.774	118.688
D5FA16_SPF_Content_ileum	2	807.475	807.475	5.678					D5FA16_SPF_Content_ileum	2	807.475	807.475	8.106
D5FA16_SPF_Content_ileum	6	12.901	12.901	0					D5FA16_SPF_Content_ileum	6	12.901	12.901	0
D5FA16_SPF_iWAT	0	0	0	0	4675.6	45.371	0.952		D5FA16_SPF_iWAT	0	0	0	0	2622.13	33.346	0.964
D5FA16_SPF_iWAT	1	7.882	7.882	10.401					D5FA16_SPF_iWAT	1	7.882	7.882	6.585
D5FA16_SPF_iWAT	2	0.294	0.294	53.161					D5FA16_SPF_iWAT	2	0.294	0.294	36.642
D5FA16_SPF_iWAT	6	67.588	67.588	193.688					D5FA16_SPF_iWAT	6	67.588	67.588	163.326
D5FA16_SPF_eWAT	0	0	0	0	7538.34	57.136	0.966		D5FA16_SPF_eWAT	0	0	0	0	4877.12	44.462	0.978
D5FA16_SPF_eWAT	1	0	0	10.401					D5FA16_SPF_eWAT	1	0	0	6.585
D5FA16_SPF_eWAT	2	0	0	53.161					D5FA16_SPF_eWAT	2	0	0	36.642
D5FA16_SPF_eWAT	6	28.706	28.706	193.688					D5FA16_SPF_eWAT	6	28.706	28.706	163.326
D5FA16_SPF_Content_colon	0	0	0	0	47428.6	132.709	-0.364		D5FA16_SPF_Content_colon	0	0	0	0	49045.1	139.331	-0.367
D5FA16_SPF_Content_colon	1	6.765	6.765	102.784					D5FA16_SPF_Content_colon	1	6.765	6.765	132.209
D5FA16_SPF_Content_colon	2	16.774	16.774	6.686					D5FA16_SPF_Content_colon	2	16.774	16.774	9.622
D5FA16_SPF_Content_colon	6	424.727	424.727	0					D5FA16_SPF_Content_colon	6	424.727	424.727	0
D5FA16_SPF_Content_cecum	0	0		0	NaN	NaN	NaN		D5FA16_SPF_Content_cecum	0	0		0	NaN	NaN	NaN
D5FA16_SPF_Content_cecum	1	0		97.522					D5FA16_SPF_Content_cecum	1	0		125.386
D5FA16_SPF_Content_cecum	2	0		6.163					D5FA16_SPF_Content_cecum	2	0		8.833
D5FA16_SPF_Content_cecum	6	0		0					D5FA16_SPF_Content_cecum	6	0		0
D31FA16_SPF_si	0	0		0	NaN	NaN	NaN		D31FA16_SPF_si	0	0		0	NaN	NaN	NaN
D31FA16_SPF_si	1	0		250.4					D31FA16_SPF_si	1	0		238.304
D31FA16_SPF_si	2	0		6.307					D31FA16_SPF_si	2	0		5.657
D31FA16_SPF_si	6	0		0					D31FA16_SPF_si	6	0		0
D31FA16_SPF_Duodenum	0	0	0	0	154609	266.469	0.971		D31FA16_SPF_Duodenum	0	0	0	0	101012	220.203	0.993
D31FA16_SPF_Duodenum	1	343.308	343.308	1073.23					D31FA16_SPF_Duodenum	1	343.308	343.308	888.68
D31FA16_SPF_Duodenum	2	244.944	244.944	533.798					D31FA16_SPF_Duodenum	2	244.944	244.944	571.341
D31FA16_SPF_Duodenum	6	63.443	63.443	16.339					D31FA16_SPF_Duodenum	6	63.443	63.443	54.4
D31FA16_SPF_Jejunum	0	0	0	0	183055	352.86	0.961		D31FA16_SPF_Jejunum	0	0	0	0	202511	366.752	0.99
D31FA16_SPF_Jejunum	1	1328.51	1328.51	842.507					D31FA16_SPF_Jejunum	1	1328.51	1328.51	709.407
D31FA16_SPF_Jejunum	2	1166.83	1166.83	519.978					D31FA16_SPF_Jejunum	2	1166.83	1166.83	559.45
D31FA16_SPF_Jejunum	6	294.932	294.932	16.339					D31FA16_SPF_Jejunum	6	294.932	294.932	54.4
D31FA16_SPF_Ileum	0	0	0	0	8215.57	72.354	0.717		D31FA16_SPF_Ileum	0	0	0	0	7617.35	70.782	0.815
D31FA16_SPF_Ileum	1	131.483	131.483	75.455					D31FA16_SPF_Ileum	1	131.483	131.483	69.391
D31FA16_SPF_Ileum	2	199.654	199.654	47.69					D31FA16_SPF_Ileum	2	199.654	199.654	56.08
D31FA16_SPF_Ileum	6	82.929	82.929	1.502					D31FA16_SPF_Ileum	6	82.929	82.929	5.466
D31FA16_SPF_Plasma	0	0	0	0	161909	242.655	0.847		D31FA16_SPF_Plasma	0	0	0	0	46104.8	167.069	0.853
D31FA16_SPF_Plasma	1	869.824	869.824	934.875					D31FA16_SPF_Plasma	1	869.824	869.824	493.494
D31FA16_SPF_Plasma	2	852.506	852.506	1646.89					D31FA16_SPF_Plasma	2	852.506	852.506	989.006
D31FA16_SPF_Plasma	6	635.071	635.071	523.884					D31FA16_SPF_Plasma	6	635.071	635.071	479.626
D31FA16_SPF_Liver	0	0	0	0	47768.8	176.537	0.959		D31FA16_SPF_Liver	0	0	0	0	123371	277.915	0.943
D31FA16_SPF_Liver	1	161.053	161.053	40.461					D31FA16_SPF_Liver	1	161.053	161.053	18.978
D31FA16_SPF_Liver	2	550.059	550.059	206.812					D31FA16_SPF_Liver	2	550.059	550.059	105.6
D31FA16_SPF_Liver	6	995.818	995.818	753.507					D31FA16_SPF_Liver	6	995.818	995.818	470.693
D31FA16_SPF_Content_duodenum	0	0	0	0	31052.5	116.939	0.918		D31FA16_SPF_Content_duodenum	0	0	0	0	41352.3	130.542	0.919
D31FA16_SPF_Content_duodenum	1	280.631	280.631	616.153					D31FA16_SPF_Content_duodenum	1	280.631	280.631	673.552
D31FA16_SPF_Content_duodenum	2	126.043	126.043	21.904					D31FA16_SPF_Content_duodenum	2	126.043	126.043	24.889
D31FA16_SPF_Content_duodenum	6	28.094	28.094	0					D31FA16_SPF_Content_duodenum	6	28.094	28.094	0
D31FA16_SPF_Content_jejunum	0	0	0	0	13506.7	100.332	0.985		D31FA16_SPF_Content_jejunum	0	0	0	0	31095.9	136.768	0.986
D31FA16_SPF_Content_jejunum	1	825.732	825.732	972.146					D31FA16_SPF_Content_jejunum	1	825.732	825.732	1134.94
D31FA16_SPF_Content_jejunum	2	178.663	178.663	58.23					D31FA16_SPF_Content_jejunum	2	178.663	178.663	75.284
D31FA16_SPF_Content_jejunum	6	134.483	134.483	0					D31FA16_SPF_Content_jejunum	6	134.483	134.483	0
D31FA16_SPF_Content_ileum	0	0	0	0	46654.5	157.148	0.281		D31FA16_SPF_Content_ileum	0	0	0	0	44382.6	149.964	0.287
D31FA16_SPF_Content_ileum	1	241.74	241.74	92.38					D31FA16_SPF_Content_ileum	1	241.74	241.74	118.688
D31FA16_SPF_Content_ileum	2	402.58	402.58	5.678					D31FA16_SPF_Content_ileum	2	402.58	402.58	8.106
D31FA16_SPF_Content_ileum	6	82.332	82.332	0					D31FA16_SPF_Content_ileum	6	82.332	82.332	0
D31FA16_SPF_iWAT	0	0	0	0	2328.6	36.428	0.929		D31FA16_SPF_iWAT	0	0	0	0	1010.11	25.662	0.943
D31FA16_SPF_iWAT	1	23.647	23.647	10.401					D31FA16_SPF_iWAT	1	23.647	23.647	6.585
D31FA16_SPF_iWAT	2	0.441	0.441	53.161					D31FA16_SPF_iWAT	2	0.441	0.441	36.642
D31FA16_SPF_iWAT	6	113.941	113.941	193.688					D31FA16_SPF_iWAT	6	113.941	113.941	163.326
D31FA16_SPF_eWAT	0	0	0	0	4677.57	48.068	0.873		D31FA16_SPF_eWAT	0	0	0	0	2666.94	37.302	0.889
D31FA16_SPF_eWAT	1	24.471	24.471	10.401					D31FA16_SPF_eWAT	1	24.471	24.471	6.585
D31FA16_SPF_eWAT	2	0.353	0.353	53.161					D31FA16_SPF_eWAT	2	0.353	0.353	36.642
D31FA16_SPF_eWAT	6	68.294	68.294	193.688					D31FA16_SPF_eWAT	6	68.294	68.294	163.326
D31FA16_SPF_Content_colon	0	0	0	0	28136.9	121.68	-0.437		D31FA16_SPF_Content_colon	0	0	0	0	29585.5	128.302	-0.439
D31FA16_SPF_Content_colon	1	10.896	10.896	102.784					D31FA16_SPF_Content_colon	1	10.896	10.896	132.209
D31FA16_SPF_Content_colon	2	89.736	89.736	6.686					D31FA16_SPF_Content_colon	2	89.736	89.736	9.622
D31FA16_SPF_Content_colon	6	311.78	311.78	0					D31FA16_SPF_Content_colon	6	311.78	311.78	0
D31FA16_SPF_Content_cecum	0	0		0	NaN	NaN	NaN		D31FA16_SPF_Content_cecum	0	0		0	NaN	NaN	NaN
D31FA16_SPF_Content_cecum	1	0		97.522					D31FA16_SPF_Content_cecum	1	0		125.386
D31FA16_SPF_Content_cecum	2	0		6.163					D31FA16_SPF_Content_cecum	2	0		8.833
D31FA16_SPF_Content_cecum	6	0		0					D31FA16_SPF_Content_cecum	6	0		0
D5FA16_GF_si	0	0		0	NaN	NaN	NaN		D5FA16_GF_si	0	0		0	NaN	NaN	NaN
D5FA16_GF_si	1	0		250.4					D5FA16_GF_si	1	0		238.304
D5FA16_GF_si	2	0		6.307					D5FA16_GF_si	2	0		5.657
D5FA16_GF_si	6	0		0					D5FA16_GF_si	6	0		0
D5FA16_GF_Duodenum	0	0	0	0	92322.2	196.6	0.975		D5FA16_GF_Duodenum	0	0	0	0	110504	179.481	0.918
D5FA16_GF_Duodenum	1	492.166	492.166	1073.23					D5FA16_GF_Duodenum	1	492.166	492.166	1155.43
D5FA16_GF_Duodenum	2	358.416	358.416	533.798					D5FA16_GF_Duodenum	2	358.416	358.416	368.409
D5FA16_GF_Duodenum	6	46.297	46.297	16.339					D5FA16_GF_Duodenum	6	46.297	46.297	1.63
D5FA16_GF_Jejunum	0	0	0	0	14790.2	102.78	0.988		D5FA16_GF_Jejunum	0	0	0	0	27212.8	133.708	0.968
D5FA16_GF_Jejunum	1	991.076	991.076	842.507					D5FA16_GF_Jejunum	1	991.076	991.076	896.855
D5FA16_GF_Jejunum	2	615.047	615.047	519.978					D5FA16_GF_Jejunum	2	615.047	615.047	356.628
D5FA16_GF_Jejunum	6	183.82	183.82	16.339					D5FA16_GF_Jejunum	6	183.82	183.82	1.63
D5FA16_GF_Ileum	0	0	0	0	2485.88	41.594	-0.41		D5FA16_GF_Ileum	0	0	0	0	2800.17	41.923	-0.399
D5FA16_GF_Ileum	1	8.674	8.674	75.455					D5FA16_GF_Ileum	1	8.674	8.674	87.417
D5FA16_GF_Ileum	2	14.082	14.082	47.69					D5FA16_GF_Ileum	2	14.082	14.082	35.705
D5FA16_GF_Ileum	6	67.489	67.489	1.502					D5FA16_GF_Ileum	6	67.489	67.489	0.164
D5FA16_GF_Plasma	0	0	0	0	545211	484.527	0.873		D5FA16_GF_Plasma	0	0	0	0	113005	241.58	0.945
D5FA16_GF_Plasma	1	2320.39	2320.39	934.875					D5FA16_GF_Plasma	1	2320.39	2320.39	1785.45
D5FA16_GF_Plasma	2	2156.12	2156.12	1646.89					D5FA16_GF_Plasma	2	2156.12	2156.12	2562.62
D5FA16_GF_Plasma	6	567.25	567.25	523.884					D5FA16_GF_Plasma	6	567.25	567.25	542.368
D5FA16_GF_Liver	0	0	0	0	67409.4	198.317	0.619		D5FA16_GF_Liver	0	0	0	0	80737.7	212.292	0.673
D5FA16_GF_Liver	1	140.809	140.809	40.461					D5FA16_GF_Liver	1	140.809	140.809	75.466
D5FA16_GF_Liver	2	652.012	652.012	206.812					D5FA16_GF_Liver	2	652.012	652.012	335.9
D5FA16_GF_Liver	6	505.787	505.787	753.507					D5FA16_GF_Liver	6	505.787	505.787	973.498
D5FA16_GF_Content_duodenum	0	0	0	0	44847.2	135.067	0.777		D5FA16_GF_Content_duodenum	0	0	0	0	23487.1	104.673	0.774
D5FA16_GF_Content_duodenum	1	212.789	212.789	616.153					D5FA16_GF_Content_duodenum	1	212.789	212.789	487.214
D5FA16_GF_Content_duodenum	2	150.831	150.831	21.904					D5FA16_GF_Content_duodenum	2	150.831	150.831	14.539
D5FA16_GF_Content_duodenum	6	7.976	7.976	0					D5FA16_GF_Content_duodenum	6	7.976	7.976	0
D5FA16_GF_Content_jejunum	0	0	0	0	574855	540.343	0.892		D5FA16_GF_Content_jejunum	0	0	0	0	752493	612.348	0.885
D5FA16_GF_Content_jejunum	1	2094.44	2094.44	972.146					D5FA16_GF_Content_jejunum	1	2094.44	2094.44	710.008
D5FA16_GF_Content_jejunum	2	1077.79	1077.79	58.23					D5FA16_GF_Content_jejunum	2	1077.79	1077.79	32.348
D5FA16_GF_Content_jejunum	6	19.519	19.519	0					D5FA16_GF_Content_jejunum	6	19.519	19.519	0
D5FA16_GF_Content_ileum	0	0	0	0	9495	73.942	-0.403		D5FA16_GF_Content_ileum	0	0	0	0	8878.37	69.792	-0.4
D5FA16_GF_Content_ileum	1	12.206	12.206	92.38					D5FA16_GF_Content_ileum	1	12.206	12.206	73.543
D5FA16_GF_Content_ileum	2	49.008	49.008	5.678					D5FA16_GF_Content_ileum	2	49.008	49.008	3.439
D5FA16_GF_Content_ileum	6	172.264	172.264	0					D5FA16_GF_Content_ileum	6	172.264	172.264	0
D5FA16_GF_iWAT	0	0	0	0	5349.73	43.522	0.986		D5FA16_GF_iWAT	0	0	0	0	1904.07	27.29	0.971
D5FA16_GF_iWAT	1	1.088	1.088	10.401					D5FA16_GF_iWAT	1	1.088	1.088	26.186
D5FA16_GF_iWAT	2	32.971	32.971	53.161					D5FA16_GF_iWAT	2	32.971	32.971	116.554
D5FA16_GF_iWAT	6	338.272	338.272	193.688					D5FA16_GF_iWAT	6	338.272	338.272	337.794
D5FA16_GF_eWAT	0	0	0	0	8465.97	64.849	0.987		D5FA16_GF_eWAT	0	0	0	0	394.517	16.921	0.994
D5FA16_GF_eWAT	1	0.735	0.735	10.401					D5FA16_GF_eWAT	1	0.735	0.735	26.186
D5FA16_GF_eWAT	2	142.059	142.059	53.161					D5FA16_GF_eWAT	2	142.059	142.059	116.554
D5FA16_GF_eWAT	6	354.522	354.522	193.688					D5FA16_GF_eWAT	6	354.522	354.522	337.794
D5FA16_GF_Content_colon	0	0	0	0	3467.01	41.326	-0.372		D5FA16_GF_Content_colon	0	0	0	0	2583.01	35.989	-0.365
D5FA16_GF_Content_colon	1	0	0	102.784					D5FA16_GF_Content_colon	1	0	0	83.958
D5FA16_GF_Content_colon	2	1.398	1.398	6.686					D5FA16_GF_Content_colon	2	1.398	1.398	4.163
D5FA16_GF_Content_colon	6	57.232	57.232	0					D5FA16_GF_Content_colon	6	57.232	57.232	0
D5FA16_GF_Content_cecum	0	0		0	NaN	NaN	NaN		D5FA16_GF_Content_cecum	0	0		0	NaN	NaN	NaN
D5FA16_GF_Content_cecum	1	0		97.522					D5FA16_GF_Content_cecum	1	0		78.653
D5FA16_GF_Content_cecum	2	0		6.163					D5FA16_GF_Content_cecum	2	0		3.785
D5FA16_GF_Content_cecum	6	0		0					D5FA16_GF_Content_cecum	6	0		0
D31FA16_GF_si	0	0		0	NaN	NaN	NaN		D31FA16_GF_si	0	0		0	NaN	NaN	NaN
D31FA16_GF_si	1	0		250.4					D31FA16_GF_si	1	0		238.304
D31FA16_GF_si	2	0		6.307					D31FA16_GF_si	2	0		5.657
D31FA16_GF_si	6	0		0					D31FA16_GF_si	6	0		0
D31FA16_GF_Duodenum	0	0	0	0	83194.9	205.923	0.994		D31FA16_GF_Duodenum	0	0	0	0	90162.3	188.804	0.989
D31FA16_GF_Duodenum	1	567.799	567.799	1073.23					D31FA16_GF_Duodenum	1	567.799	567.799	1155.43
D31FA16_GF_Duodenum	2	259.176	259.176	533.798					D31FA16_GF_Duodenum	2	259.176	259.176	368.409
D31FA16_GF_Duodenum	6	59.979	59.979	16.339					D31FA16_GF_Duodenum	6	59.979	59.979	1.63
D31FA16_GF_Jejunum	0	0	0	0	903556	698.788	0.99		D31FA16_GF_Jejunum	0	0	0	0	934349	729.716	0.989
D31FA16_GF_Jejunum	1	2533.03	2533.03	842.507					D31FA16_GF_Jejunum	1	2533.03	2533.03	896.855
D31FA16_GF_Jejunum	2	1342.7	1342.7	519.978					D31FA16_GF_Jejunum	2	1342.7	1342.7	356.628
D31FA16_GF_Jejunum	6	298.243	298.243	16.339					D31FA16_GF_Jejunum	6	298.243	298.243	1.63
D31FA16_GF_Ileum	0	0	0	0	2365.27	40.284	0.033		D31FA16_GF_Ileum	0	0	0	0	3004.97	46.605	-0.12
D31FA16_GF_Ileum	1	23.618	23.618	75.455					D31FA16_GF_Ileum	1	23.618	23.618	87.417
D31FA16_GF_Ileum	2	82.329	82.329	47.69					D31FA16_GF_Ileum	2	82.329	82.329	35.705
D31FA16_GF_Ileum	6	76.162	76.162	1.502					D31FA16_GF_Ileum	6	76.162	76.162	0.164
D31FA16_GF_Plasma	0	0	0	0	721372	627.96	0.903		D31FA16_GF_Plasma	0	0	0	0	122276	255.336	0.959
D31FA16_GF_Plasma	1	2429.12	2429.12	934.875					D31FA16_GF_Plasma	1	2429.12	2429.12	1785.45
D31FA16_GF_Plasma	2	2415.47	2415.47	1646.89					D31FA16_GF_Plasma	2	2415.47	2415.47	2562.62
D31FA16_GF_Plasma	6	772.897	772.897	523.884					D31FA16_GF_Plasma	6	772.897	772.897	542.368
D31FA16_GF_Liver	0	0	0	0	69969.6	171.541	0.811		D31FA16_GF_Liver	0	0	0	0	46587.3	164.192	0.85
D31FA16_GF_Liver	1	173.801	173.801	40.461					D31FA16_GF_Liver	1	173.801	173.801	75.466
D31FA16_GF_Liver	2	716.988	716.988	206.812					D31FA16_GF_Liver	2	716.988	716.988	335.9
D31FA16_GF_Liver	6	796.154	796.154	753.507					D31FA16_GF_Liver	6	796.154	796.154	973.498
D31FA16_GF_Content_duodenum	0	0	0	0	45555.7	138.515	0.752		D31FA16_GF_Content_duodenum	0	0	0	0	24200.4	108.122	0.749
D31FA16_GF_Content_duodenum	1	212.352	212.352	616.153					D31FA16_GF_Content_duodenum	1	212.352	212.352	487.214
D31FA16_GF_Content_duodenum	2	159.795	159.795	21.904					D31FA16_GF_Content_duodenum	2	159.795	159.795	14.539
D31FA16_GF_Content_duodenum	6	12.368	12.368	0					D31FA16_GF_Content_duodenum	6	12.368	12.368	0
D31FA16_GF_Content_jejunum	0	0	0	0	280584	394.771	0.801		D31FA16_GF_Content_jejunum	0	0	0	0	369665	466.776	0.793
D31FA16_GF_Content_jejunum	1	1426.77	1426.77	972.146					D31FA16_GF_Content_jejunum	1	1426.77	1426.77	710.008
D31FA16_GF_Content_jejunum	2	996.921	996.921	58.23					D31FA16_GF_Content_jejunum	2	996.921	996.921	32.348
D31FA16_GF_Content_jejunum	6	185.766	185.766	0					D31FA16_GF_Content_jejunum	6	185.766	185.766	0
D31FA16_GF_Content_ileum	0	0	0	0	11698	73.881	-0.134		D31FA16_GF_Content_ileum	0	0	0	0	11680.6	69.732	-0.133
D31FA16_GF_Content_ileum	1	72.331	72.331	92.38					D31FA16_GF_Content_ileum	1	72.331	72.331	73.543
D31FA16_GF_Content_ileum	2	78.431	78.431	5.678					D31FA16_GF_Content_ileum	2	78.431	78.431	3.439
D31FA16_GF_Content_ileum	6	202.724	202.724	0					D31FA16_GF_Content_ileum	6	202.724	202.724	0
D31FA16_GF_iWAT	0	0	0	0	35716.8	112.664	0.998		D31FA16_GF_iWAT	0	0	0	0	13109.2	64.735	0.992
D31FA16_GF_iWAT	1	0	0	10.401					D31FA16_GF_iWAT	1	0	0	26.186
D31FA16_GF_iWAT	2	121.882	121.882	53.161					D31FA16_GF_iWAT	2	121.882	121.882	116.554
D31FA16_GF_iWAT	6	565.221	565.221	193.688					D31FA16_GF_iWAT	6	565.221	565.221	337.794
D31FA16_GF_eWAT	0	0	0	0	179279	280.403	0.548		D31FA16_GF_eWAT	0	0	0	0	136202	232.474	0.603
D31FA16_GF_eWAT	1	7.059	7.059	10.401					D31FA16_GF_eWAT	1	7.059	7.059	26.186
D31FA16_GF_eWAT	2	826.588	826.588	53.161					D31FA16_GF_eWAT	2	826.588	826.588	116.554
D31FA16_GF_eWAT	6	538.529	538.529	193.688					D31FA16_GF_eWAT	6	538.529	538.529	337.794
D31FA16_GF_Content_colon	0	0	0	0	3051.49	36.805	-0.387		D31FA16_GF_Content_colon	0	0	0	0	2168.95	31.468	-0.381
D31FA16_GF_Content_colon	1	0	0	102.784					D31FA16_GF_Content_colon	1	0	0	83.958
D31FA16_GF_Content_colon	2	2.551	2.551	6.686					D31FA16_GF_Content_colon	2	2.551	2.551	4.163
D31FA16_GF_Content_colon	6	40.302	40.302	0					D31FA16_GF_Content_colon	6	40.302	40.302	0
D31FA16_GF_Content_cecum	0	0		0	NaN	NaN	NaN		D31FA16_GF_Content_cecum	0	0		0	NaN	NaN	NaN
D31FA16_GF_Content_cecum	1	0		97.522					D31FA16_GF_Content_cecum	1	0		78.653
D31FA16_GF_Content_cecum	2	0		6.163					D31FA16_GF_Content_cecum	2	0		3.785
D31FA16_GF_Content_cecum	6	0		0					D31FA16_GF_Content_cecum	6	0		0
