# Supplementary material for: Gut microbiota restricts intestinal lipid uptake via modulation of bile phosphatidylcholine metabolism in mice
Source: Nat Microbiol. 2026 Jul 29;11(8):2349–64. doi: 10.1038/s41564-026-02434-z (PMC13423828; doi:10.1038/s41564-026-02434-z)
Supplement: Supplementary file 5 — Bile proteome (mouse-GF, OMM12, SPF; human) and liver proteome (mouse-GF, OMM12, SPF). [file 41564_2026_2434_MOESM5_ESM.xlsx]

## Sheet: Liver Proteome (Mouse)
GF (I)	GF (II)	GF (III)	OMM12 (I)	OMM12 (II)	OMM12 (III)	SPF (I)	SPF (II)	SPF (III)	Protein	Protein	Gene
Log2 Abundance	Log2 Abundance	Log2 Abundance	Log2 Abundance	Log2 Abundance	Log2 Abundance	Log2 Abundance	Log2 Abundance	Log2 Abundance	ID	Description	Symbol
-2.33357	-5.52944	-4.17866	1.75994	1.82921	1.55762	1.74148	1.6856	1.29466	P15392	Cytochrome P450 2A4 OS=Mus musculus OX=10090 GN=Cyp2a4 PE=2 SV=3	Cyp2a4
2.01923	0.541195	1.16014	6.46064	6.27446	6.17719	6.53331	6.94482	6.92063	P97501	Dimethylaniline monooxygenase [N-oxide-forming] 3 OS=Mus musculus OX=10090 GN=Fmo3 PE=1 SV=1	Fmo3
0.197218	-0.622917	-0.8603	3.96804	4.20493	3.71899	4.17302	4.13956	3.55692	Q9JMA7	Cytochrome P450 3A41 OS=Mus musculus OX=10090 GN=Cyp3a41a PE=1 SV=2	Cyp3a41a
0.284668	-0.452635	-0.904623	3.86046	4.36147	3.84132	3.23168	3.71432	3.82254	Q059N0	Sulfotransferase OS=Mus musculus OX=10090 GN=Sult3a1 PE=1 SV=1	Sult3a1
-7.59982	-8.42753	-7.30901	-3.5114	-3.96817	-4.3033	-2.38012	-2.65335	-3.0512	Q3UEP5	Sulfotransferase OS=Mus musculus OX=10090 GN=Sult2a2 PE=1 SV=1	Sult2a2
-0.565437	-1.80558	-1.36472	2.51541	2.37648	2.30524	2.57208	2.61262	2.75048	E9Q6M5	Solute carrier family 22 (organic cation transporter), member 26 OS=Mus musculus OX=10090 GN=Slc22a26 PE=1 SV=1	Slc22a26
1.29075	0.869839	0.525463	4.38427	4.51727	4.57003	5.00815	4.80756	4.83044	P12790	Cytochrome P450 2B9 OS=Mus musculus OX=10090 GN=Cyp2b9 PE=1 SV=2	Cyp2b9
-3.14434	-4.40339	-3.7551	-0.11364	-0.194024	-0.565455	-1.65621	-1.29477	-1.26535	Q9EQW4	Unspecific monooxygenase OS=Mus musculus OX=10090 GN=Cyp3a44 PE=2 SV=1	Cyp3a44
-4.92272	-4.67049	-5.17685	-1.88958	-1.38883	-1.33149	-1.38699	-1.34725	-1.97522	A6H6J2	Unspecific monooxygenase OS=Mus musculus OX=10090 GN=Cyp2b13 PE=1 SV=1	Cyp2b13
-3.81404	-3.74092	-4.49352	-0.819368	-0.273671	-1.14608	-1.10869	0.546227	-1.50806	Q19LI2	Alpha-1B-glycoprotein OS=Mus musculus OX=10090 GN=A1bg PE=1 SV=1	A1bg
-2.83051	-3.84633	-2.37627	-0.179373	0.602666	-0.0719881	1.46678	0.702089	-0.727665	Q9NYQ2	Hydroxyacid oxidase 2 OS=Mus musculus OX=10090 GN=Hao2 PE=1 SV=1	Hao2
2.96714	2.70178	3.32615	5.83003	6.01007	5.76257	6.4733	6.48312	6.18587	Q64459	Cytochrome P450 3A11 OS=Mus musculus OX=10090 GN=Cyp3a11 PE=1 SV=1	Cyp3a11
1.61543	0.961487	1.38214	4.05362	4.00261	4.04448	4.72882	4.42189	3.70488	Q9QYR7	Acyl-coenzyme A thioesterase 3 OS=Mus musculus OX=10090 GN=Acot3 PE=1 SV=1	Acot3
2.29203	1.71819	1.71106	4.50193	4.6008	4.40399	5.56933	5.08525	4.57022	P27786	Steroid 17-alpha-hydroxylase/17,20 lyase OS=Mus musculus OX=10090 GN=Cyp17a1 PE=1 SV=1	Cyp17a1
-4.16828	-3.78278	-4.52511	-1.51754	-1.59699	-1.60963	-0.210519	-0.794533	-1.25121	B2RXZ2	Cyp2a22 protein OS=Mus musculus OX=10090 GN=Cyp2a22 PE=1 SV=1	Cyp2a22
-2.29524	-1.71133	-2.59024	-0.234062	0.0751085	0.469722	2.16446	1.87651	1.63702	Q9WUD0	Unspecific monooxygenase OS=Mus musculus OX=10090 GN=Cyp2b10 PE=1 SV=1	Cyp2b10
2.93393	3.38688	3.45388	5.24008	5.50338	5.16775	5.34968	4.97919	5.42393	Q9DBE0	Cysteine sulfinic acid decarboxylase OS=Mus musculus OX=10090 GN=Csad PE=1 SV=1	Csad
0.358635	0.290075	0.159027	2.27076	2.28321	2.35589	2.72251	2.56933	2.18294	A0A0R4J0U5	ATP-binding cassette sub-family D member 2 OS=Mus musculus OX=10090 GN=Abcd2 PE=1 SV=1	Abcd2
2.01332	1.95952	1.68759	3.40989	4.04476	3.96338	4.40573	4.15967	3.40071	Q9D154	Leukocyte elastase inhibitor A OS=Mus musculus OX=10090 GN=Serpinb1a PE=1 SV=1	Serpinb1a
-3.73711	-3.65663	-4.16663	-1.38501	-2.48648	-2.29713	-2.68581	-2.45046	-3.34658	P02802	Metallothionein-1 OS=Mus musculus OX=10090 GN=Mt1 PE=1 SV=1	Mt1
-6.99257	-6.04325	-6.07068	-4.74948	-4.54509	-4.66138	-4.08587	-4.21603	-4.29669	Q76M72	Solute carrier family 22 member 27 OS=Mus musculus OX=10090 GN=Slc22a27 PE=1 SV=1	Slc22a27
-3.61071	-3.06718	-3.41277	-1.77565	-1.42948	-1.87364	1.19151	0.00482178	-1.4801	L7N245	Sulfotransferase OS=Mus musculus OX=10090 GN=Sult2a4 PE=3 SV=1	Sult2a4
-1.41211	-1.53709	-1.82154	0.098156	-0.139533	0.0317049	0.396674	-0.0735474	-0.105629	Q9Z0K8	Pantetheinase OS=Mus musculus OX=10090 GN=Vnn1 PE=1 SV=3	Vnn1
-6.91579	-6.43227	-7.22668	-5.13218	-5.67434	-5.23033	-4.59524	-5.10073	-5.20759	Q8C116	Dimethylaniline monooxygenase [N-oxide-forming] OS=Mus musculus OX=10090 GN=Fmo9 PE=2 SV=1	Fmo9
2.52254	2.13221	2.24676	3.78586	3.7461	3.70954	4.36177	4.23636	4.01691	Q14DH7	Acyl-CoA synthetase short-chain family member 3, mitochondrial OS=Mus musculus OX=10090 GN=Acss3 PE=1 SV=2	Acss3
2.22731	2.31498	2.56566	3.67896	3.73968	3.68701	3.44574	3.6931	3.81574	E9Q7C8	Cytochrome P450 2C40 OS=Mus musculus OX=10090 GN=Cyp2c40 PE=3 SV=1	Cyp2c40
-3.20611	-3.37191	-3.77321	-2.01957	-2.22153	-2.14807	-3.72709	-3.50958	-3.13836	Q9JHU9	Inositol-3-phosphate synthase 1 OS=Mus musculus OX=10090 GN=Isyna1 PE=1 SV=1	Isyna1
1.50967	1.58321	1.47459	2.74084	3.10116	2.52903	3.24325	3.06528	3.06389	B2RT14	UDP-glucuronosyltransferase OS=Mus musculus OX=10090 GN=Ugt1a5 PE=1 SV=1	Ugt1a5
-1.01265	-0.954861	-1.09574	0.174599	0.332627	0.195254	-0.375455	-0.31374	-0.57844	P42230	Signal transducer and activator of transcription 5A OS=Mus musculus OX=10090 GN=Stat5a PE=1 SV=1	Stat5a
-3.89204	-3.72329	-4.46453	-2.73733	-2.67835	-2.90099	-3.02929	-2.62642	-2.93674	Q9R1T4	Septin-6 OS=Mus musculus OX=10090 GN=Septin6 PE=1 SV=4	Septin6
5.15299	5.03001	4.94697	6.22011	6.49216	6.17967	6.42463	6.76798	6.47449	E9PXC3	Cytochrome P450, family 2, subfamily c, polypeptide 69 OS=Mus musculus OX=10090 GN=Cyp2c69 PE=1 SV=1	Cyp2c69
1.91666	1.49074	1.45825	2.96069	2.66877	2.94011	3.12819	2.78701	2.73057	Q9QYR9	Acyl-coenzyme A thioesterase 2, mitochondrial OS=Mus musculus OX=10090 GN=Acot2 PE=1 SV=2	Acot2
0.114473	-0.109461	0.0516815	1.04253	1.40724	1.24743	1.00638	0.890646	0.862207	Q9D7X8	Gamma-glutamylcyclotransferase OS=Mus musculus OX=10090 GN=Ggct PE=1 SV=1	Ggct
1.64153	1.48484	1.34415	2.79202	2.61795	2.59683	2.74797	2.75828	2.72252	Q8K2I3	Dimethylaniline monooxygenase [N-oxide-forming] 2 OS=Mus musculus OX=10090 GN=Fmo2 PE=1 SV=3	Fmo2
2.10399	2.01304	1.92902	3.39749	3.08511	3.09492	2.9335	2.87418	3.08627	P97821	Dipeptidyl peptidase 1 OS=Mus musculus OX=10090 GN=Ctsc PE=1 SV=1	Ctsc
1.96678	1.88604	2.13407	3.02695	2.9593	2.97004	3.49527	3.27646	3.08654	Q64669	NAD(P)H dehydrogenase [quinone] 1 OS=Mus musculus OX=10090 GN=Nqo1 PE=1 SV=3	Nqo1
1.06003	0.914791	1.12291	1.87658	2.10956	2.07229	2.12181	1.97911	1.29596	Q08857	Platelet glycoprotein 4 OS=Mus musculus OX=10090 GN=Cd36 PE=1 SV=2	Cd36
-0.979153	-0.922995	-1.42864	-0.0784264	-0.312238	0.00132275	0.959826	0.723328	0.483313	Q9EP96	Solute carrier organic anion transporter family member 1A4 OS=Mus musculus OX=10090 GN=Slco1a4 PE=1 SV=1	Slco1a4
3.82948	3.38166	3.55539	4.65272	4.32563	4.60122	4.86407	4.45368	4.32434	O55137	Acyl-coenzyme A thioesterase 1 OS=Mus musculus OX=10090 GN=Acot1 PE=1 SV=1	Acot1
2.45732	2.13067	2.3779	3.16246	3.26031	3.2059	3.89936	3.62641	3.27029	Q8BWN8	Peroxisomal succinyl-coenzyme A thioesterase OS=Mus musculus OX=10090 GN=Acot4 PE=1 SV=1	Acot4
1.08455	0.885628	0.778097	1.69506	1.90263	1.73614	1.82302	1.73956	1.93334	Q8VHG0	Dimethylaniline monooxygenase [N-oxide-forming] 4 OS=Mus musculus OX=10090 GN=Fmo4 PE=1 SV=3	Fmo4
0.302399	-0.0201435	0.246748	1.05915	0.992946	1.01259	0.966569	0.843222	0.98225	A7E1Z5	Anion exchange protein OS=Mus musculus OX=10090 GN=Slc4a4 PE=1 SV=1	Slc4a4
-3.75542	-4.06235	-4.08952	-3.3738	-3.06943	-2.92949	-5.50036	-3.47807	-3.95099	P42703-2	Isoform 2 of Leukemia inhibitory factor receptor OS=Mus musculus OX=10090 GN=Lifr	Lifr
0.327469	0.329218	0.45809	1.14531	1.19587	1.13814	1.16857	1.10103	1.14011	O54782	Epididymis-specific alpha-mannosidase OS=Mus musculus OX=10090 GN=Man2b2 PE=1 SV=2	Man2b2
5.15061	5.05134	5.10263	5.88856	5.77924	5.93551	5.43009	5.40929	5.48753	P21981	Protein-glutamine gamma-glutamyltransferase 2 OS=Mus musculus OX=10090 GN=Tgm2 PE=1 SV=4	Tgm2
3.38043	3.18969	3.33312	4.15718	4.04802	3.99332	4.18819	4.09701	4.06213	Q9CWS0	N(G),N(G)-dimethylarginine dimethylaminohydrolase 1 OS=Mus musculus OX=10090 GN=Ddah1 PE=1 SV=3	Ddah1
-3.57447	-3.44131	-3.45827	-2.48252	-2.795	-2.91288	-2.34588	-2.54869	-2.6131	P21447	ATP-dependent translocase ABCB1 OS=Mus musculus OX=10090 GN=Abcb1a PE=1 SV=3	Abcb1a
4.6944	4.42862	4.72902	5.46899	5.44322	5.18161	5.90059	5.87008	5.67212	Q99L20	Glutathione S-transferase theta-3 OS=Mus musculus OX=10090 GN=Gstt3 PE=1 SV=1	Gstt3
-0.42767	-0.663784	-0.661316	0.111973	0.352536	0.0206938	0.776166	0.523445	0.304718	A2ARZ3	Fibrous sheath-interacting protein 2 OS=Mus musculus OX=10090 GN=Fsip2 PE=1 SV=3	Fsip2
-0.57349	-0.479004	-0.272699	0.277229	0.461841	0.0924788	0.719251	0.436884	0.2759	A2AVR6	Acyl-coenzyme A thioesterase 11 OS=Mus musculus OX=10090 GN=Acot11 PE=1 SV=1	Acot11
-4.67717	-4.26907	-4.42665	-3.72478	-3.79197	-3.72936	-3.59992	-3.63517	-3.68457	Q6P5E6	ADP-ribosylation factor-binding protein GGA2 OS=Mus musculus OX=10090 GN=Gga2 PE=1 SV=1	Gga2
-1.02645	-1.31373	-1.0438	-0.476913	-0.473271	-0.330087	-0.897925	-0.745396	-0.979191	Q543V3	Insulin receptor substrate 1 OS=Mus musculus OX=10090 GN=Irs1 PE=1 SV=1	Irs1
2.07699	1.90856	1.98979	2.70876	2.74218	2.58817	3.04686	3.11626	3.13814	A0A0R4J293	Protein-glutamine gamma-glutamyltransferase K OS=Mus musculus OX=10090 GN=Tgm1 PE=1 SV=1	Tgm1
0.733046	0.64097	0.683851	1.35901	1.41954	1.264	1.04364	0.936258	1.09079	P55292	Desmocollin-2 OS=Mus musculus OX=10090 GN=Dsc2 PE=1 SV=1	Dsc2
0.695419	0.312075	0.458485	1.09583	1.14127	1.21311	-0.365478	0.747591	0.482414	P42703	Leukemia inhibitory factor receptor OS=Mus musculus OX=10090 GN=Lifr PE=1 SV=1	Lifr
2.20551	1.83324	1.97241	2.71491	2.66624	2.58393	2.7384	2.6095	2.7429	Q64133	Amine oxidase [flavin-containing] A OS=Mus musculus OX=10090 GN=Maoa PE=1 SV=3	Maoa
-1.79184	-1.89325	-1.7497	-1.16897	-1.1802	-1.14775	-1.64254	-1.73348	-1.56704	Q9EPT5	Solute carrier organic anion transporter family member 2A1 OS=Mus musculus OX=10090 GN=Slco2a1 PE=1 SV=2	Slco2a1
1.01851	0.887693	0.655624	1.47692	1.46856	1.52076	1.27789	1.30197	1.48444	O88908	Sterol O-acyltransferase 2 OS=Mus musculus OX=10090 GN=Soat2 PE=1 SV=2	Soat2
-3.18653	-3.39413	-3.39148	-2.46811	-2.79341	-2.80965	-2.83907	-3.05903	-3.39477	Q3U4I7	Pyridine nucleotide-disulfide oxidoreductase domain-containing protein 2 OS=Mus musculus OX=10090 GN=Pyroxd2 PE=1 SV=3	Pyroxd2
-5.29638	-5.33975	-5.32059	-4.60786	-4.71462	-4.74687	-4.45943	-4.71186	-5.11821	A2AGS2	Dual-specificity mitogen-activated protein kinase kinase 6 OS=Mus musculus OX=10090 GN=Map2k6 PE=1 SV=1	Map2k6
1.09523	1.02925	1.04956	1.8159	1.69716	1.54507	1.89542	1.83081	1.72494	D3YYF3	Aldehyde dehydrogenase, mitochondrial (Fragment) OS=Mus musculus OX=10090 GN=Aldh2 PE=1 SV=1	Aldh2
4.78095	4.58812	4.58106	5.1606	5.25183	5.41748	4.80205	5.05488	5.16183	Q9DC50	Peroxisomal carnitine O-octanoyltransferase OS=Mus musculus OX=10090 GN=Crot PE=1 SV=1	Crot
2.95859	2.64237	2.64128	3.30013	3.48756	3.32433	3.46557	3.02445	2.98653	Q64FW2	All-trans-retinol 13,14-reductase OS=Mus musculus OX=10090 GN=Retsat PE=1 SV=3	Retsat
0.832884	0.546043	0.829834	1.40306	1.33346	1.34029	1.46728	1.1286	1.44531	Q9D939	Sulfotransferase 1C2 OS=Mus musculus OX=10090 GN=Sult1c2 PE=1 SV=1	Sult1c2
5.91661	5.75988	5.79099	6.45004	6.49029	6.36166	6.81173	6.77569	6.58248	Q9CZS1	Aldehyde dehydrogenase X, mitochondrial OS=Mus musculus OX=10090 GN=Aldh1b1 PE=1 SV=1	Aldh1b1
-4.08376	-4.17466	-4.39758	-3.4498	-3.69758	-3.68414	-3.88641	-3.94947	-3.73983	F6TVP2	Deoxynucleoside triphosphate triphosphohydrolase SAMHD1 (Fragment) OS=Mus musculus OX=10090 GN=Samhd1 PE=1 SV=1	Samhd1
1.63478	1.62736	1.4188	2.24828	2.00399	2.21781	2.30135	2.05584	1.99776	B2RX12	ATP-binding cassette sub-family C member 3 OS=Mus musculus OX=10090 GN=Abcc3 PE=1 SV=2	Abcc3
-0.0553646	0.282091	0.203585	0.725042	0.7984	0.695973	0.973155	0.925819	0.939892	Q61503	5'-nucleotidase OS=Mus musculus OX=10090 GN=Nt5e PE=1 SV=2	Nt5e
2.83071	2.91083	2.82053	3.35383	3.40942	3.54543	3.90194	3.68714	3.74205	Q8K3M1	Cis-retinol/3alpha hydroxysterol short-chain dehydrogenase-like protein OS=Mus musculus OX=10090 GN=Rdh16f2 PE=1 SV=1	Rdh16f2
5.11326	4.8726	5.11215	5.59233	5.57455	5.66835	6.18568	5.96297	5.78912	B1AV77	Aldehyde dehydrogenase OS=Mus musculus OX=10090 GN=Aldh3a2 PE=1 SV=1	Aldh3a2
-0.0150528	0.116837	-0.13608	0.462034	0.706313	0.526132	0.999137	0.662573	0.707048	Q99P72	Reticulon-4 OS=Mus musculus OX=10090 GN=Rtn4 PE=1 SV=2	Rtn4
1.73852	1.9684	1.85678	2.58284	2.29582	2.41297	1.95324	2.03263	2.07367	A0A0R4IZZ5	C-type lectin domain family 4 member F OS=Mus musculus OX=10090 GN=Clec4f PE=1 SV=1	Clec4f
2.3543	2.0168	2.19229	2.63592	2.7943	2.82165	2.30023	2.89743	2.74904	P41317	Mannose-binding protein C OS=Mus musculus OX=10090 GN=Mbl2 PE=1 SV=2	Mbl2
2.60593	2.65848	2.47947	3.0812	3.00217	3.32724	2.79136	3.1491	3.12254	E9Q5L2	Inter alpha-trypsin inhibitor, heavy chain 4 OS=Mus musculus OX=10090 GN=Itih4 PE=1 SV=1	Itih4
2.46683	2.50632	2.5771	3.2233	2.85765	3.10247	2.89454	2.86614	3.18493	P43275	Histone H1.1 OS=Mus musculus OX=10090 GN=H1-1 PE=1 SV=2	H1-1
4.51162	4.52974	4.55998	5.0829	5.05019	5.09838	4.87449	4.96352	4.66299	Q9D7J9	Enoyl-CoA hydratase domain-containing protein 3, mitochondrial OS=Mus musculus OX=10090 GN=Echdc3 PE=1 SV=1	Echdc3
-0.407146	-0.375113	-0.530643	0.0357151	0.201522	0.0784044	0.00770664	0.198092	0.0576649	A0A0R4J131	Biotinidase OS=Mus musculus OX=10090 GN=Btd PE=1 SV=1	Btd
0.0365238	-0.0083828	-0.00456619	0.467489	0.589751	0.593633	0.894773	0.691977	0.690079	O70311	Glycylpeptide N-tetradecanoyltransferase 2 OS=Mus musculus OX=10090 GN=Nmt2 PE=1 SV=1	Nmt2
-0.594172	-0.65325	-0.60326	0.00349998	-0.099412	-0.127545	-0.0280867	0.0199699	0.0179348	Q60772	Cyclin-dependent kinase 4 inhibitor C OS=Mus musculus OX=10090 GN=Cdkn2c PE=1 SV=1	Cdkn2c
1.66603	1.83308	1.68045	2.41098	2.17761	2.21683	2.11601	2.0895	2.31226	P13597	Intercellular adhesion molecule 1 OS=Mus musculus OX=10090 GN=Icam1 PE=1 SV=1	Icam1
-0.759945	-0.826624	-0.72921	-0.304033	-0.261199	-0.134377	-0.516034	-0.597059	-0.523903	Q8CHT1	Ephexin-1 OS=Mus musculus OX=10090 GN=Ngef PE=1 SV=1	Ngef
-2.49286	-2.60236	-2.46703	-2.11617	-1.87408	-1.99234	-1.76945	-2.067	-1.99062	Q9QZ25	Vascular non-inflammatory molecule 3 OS=Mus musculus OX=10090 GN=Vnn3 PE=1 SV=3	Vnn3
-2.51633	-2.48959	-2.34496	-2.01248	-1.84288	-1.93687	-1.77974	-1.81825	-1.73534	Q99LH2	Phosphatidylserine synthase 1 OS=Mus musculus OX=10090 GN=Ptdss1 PE=1 SV=1	Ptdss1
0.384491	0.266174	0.237631	0.836136	0.853181	0.755916	1.09738	1.05549	0.765932	P52623	Uridine-cytidine kinase 1 OS=Mus musculus OX=10090 GN=Uck1 PE=1 SV=2	Uck1
1.26263	1.49625	1.36091	2.04601	1.86921	1.76073	2.21335	2.03758	1.81362	P28650	Adenylosuccinate synthetase isozyme 1 OS=Mus musculus OX=10090 GN=Adss1 PE=1 SV=2	Adss1
0.991844	1.09163	1.1711	1.70489	1.63337	1.46136	1.64291	1.52552	1.62115	P20060	Beta-hexosaminidase subunit beta OS=Mus musculus OX=10090 GN=Hexb PE=1 SV=2	Hexb
6.41461	6.33407	6.47194	6.9772	6.86026	6.92544	7.19761	7.11963	6.78973	Q9QXE0	2-hydroxyacyl-CoA lyase 1 OS=Mus musculus OX=10090 GN=Hacl1 PE=1 SV=2	Hacl1
0.913599	0.622995	0.588455	1.25965	1.23139	1.16006	1.38641	1.23644	1.08565	Q75N62	GTPase IMAP family member 8 OS=Mus musculus OX=10090 GN=Gimap8 PE=1 SV=1	Gimap8
6.20852	6.17901	6.41882	5.67919	5.75755	5.86414	5.81676	5.77804	5.76688	Q99N15	17beta-hydroxysteroid dehydrogenase type 10/short chain L-3-hydroxyacyl-CoA dehydrogenase OS=Mus musculus OX=10090 GN=Hsd17b10 PE=1 SV=1	Hsd17b10
0.824524	0.924953	0.697918	0.307812	0.349284	0.284362	0.27107	0.219765	0.259653	Q9DAC2	Complement component C8 gamma chain OS=Mus musculus OX=10090 GN=C8g PE=1 SV=1	C8g
1.98345	2.10701	2.18226	1.54117	1.50645	1.71415	1.58485	1.73002	1.86006	E9PUM5	Complement factor H-related 4 OS=Mus musculus OX=10090 GN=Cfhr4 PE=1 SV=1	Cfhr4
7.903	7.72708	7.78193	7.27574	7.21007	7.41269	7.57637	7.65906	7.53104	P58710	L-gulonolactone oxidase OS=Mus musculus OX=10090 GN=Gulo PE=1 SV=3	Gulo
4.8698	4.97934	4.88959	4.38092	4.38757	4.45212	4.1997	4.41189	4.50986	P46656	Adrenodoxin, mitochondrial OS=Mus musculus OX=10090 GN=Fdx1 PE=1 SV=1	Fdx1
-2.5172	-2.691	-2.48682	-3.09725	-2.93608	-3.18096	-2.76654	-2.95962	-3.00141	Q7TNE3	Sperm-associated antigen 7 OS=Mus musculus OX=10090 GN=Spag7 PE=1 SV=1	Spag7
-2.53641	-2.4848	-2.62471	-2.89857	-3.09546	-3.17943	-3.11023	-2.99565	-3.32039	Q9JL56	Glycerophosphodiester phosphodiesterase 1 OS=Mus musculus OX=10090 GN=Gde1 PE=1 SV=1	Gde1
6.15961	6.07135	6.2023	5.52265	5.8262	5.5516	5.51784	5.69623	5.68063	P33267	Cytochrome P450 2F2 OS=Mus musculus OX=10090 GN=Cyp2f2 PE=1 SV=1	Cyp2f2
2.04679	2.01764	1.86521	1.32645	1.48996	1.57899	1.18154	1.27155	1.30653	Q5M8N4	Epimerase family protein SDR39U1 OS=Mus musculus OX=10090 GN=Sdr39u1 PE=1 SV=2	Sdr39u1
-2.04093	-1.93879	-2.15852	-2.67245	-2.43023	-2.59153	-2.59715	-3.01803	-2.94772	Q9CV28	Ubiquitin carboxyl-terminal hydrolase MINDY-3 OS=Mus musculus OX=10090 GN=MINDY3 PE=1 SV=2	MINDY3
4.73933	4.63684	4.81337	4.12309	4.26359	4.23476	4.35987	4.31835	4.3433	Q3UEP4	UDP-glucuronosyltransferase OS=Mus musculus OX=10090 GN=Ugt2b36 PE=1 SV=1	Ugt2b36
7.35813	7.41571	7.42753	6.74003	6.90059	6.98261	6.85816	7.22002	7.13589	Q91X77	Cytochrome P450 2C50 OS=Mus musculus OX=10090 GN=Cyp2c50 PE=1 SV=2	Cyp2c50
5.72249	5.67689	5.74235	5.16511	5.18612	5.21108	5.54794	5.44238	5.24979	Q91X34	Bile acid-CoA:amino acid N-acyltransferase OS=Mus musculus OX=10090 GN=Baat PE=1 SV=1	Baat
4.22037	4.09098	4.0816	3.65366	3.53064	3.62793	3.25135	3.19335	3.36462	Q3TLP5	Enoyl-CoA hydratase domain-containing protein 2, mitochondrial OS=Mus musculus OX=10090 GN=Echdc2 PE=1 SV=2	Echdc2
2.42584	2.60256	2.37902	1.88488	1.90305	2.03772	1.88459	1.9816	1.57499	P09528	Ferritin heavy chain OS=Mus musculus OX=10090 GN=Fth1 PE=1 SV=2	Fth1
-0.0157719	-0.0738487	0.200119	-0.489603	-0.411344	-0.596421	-0.295672	-0.553505	-0.422155	P08607	C4b-binding protein OS=Mus musculus OX=10090 GN=C4bpa PE=1 SV=3	C4bpa
4.94004	4.93624	5.12226	4.51353	4.40498	4.46905	4.5714	4.51474	4.3469	Q9WVM8	Kynurenine/alpha-aminoadipate aminotransferase, mitochondrial OS=Mus musculus OX=10090 GN=Aadat PE=1 SV=1	Aadat
3.74809	3.77868	3.88842	3.12487	3.33933	3.33784	3.10784	3.32867	3.19858	Q9JKY7	Cytochrome P450 CYP2D22 OS=Mus musculus OX=10090 GN=Cyp2d22 PE=1 SV=1	Cyp2d22
5.29982	5.14668	5.33845	4.65185	4.77654	4.74053	4.86298	4.92903	4.72364	Q9CXF0	Kynureninase OS=Mus musculus OX=10090 GN=Kynu PE=1 SV=3	Kynu
-3.17895	-3.31399	-3.35161	-3.68664	-3.99638	-3.81544	-3.41319	-3.89393	-3.61582	Q811J3	Iron-responsive element-binding protein 2 OS=Mus musculus OX=10090 GN=Ireb2 PE=1 SV=2	Ireb2
3.52925	3.39203	3.5133	2.95897	2.94276	2.87475	2.54704	2.66227	2.65878	Q9DBW0	Cytochrome P450 4V2 OS=Mus musculus OX=10090 GN=Cyp4v2 PE=1 SV=1	Cyp4v2
1.72713	1.71441	1.87868	1.05412	1.29399	1.30806	1.14159	1.25554	1.352	K9J7B2	UDP-glucuronosyltransferase OS=Mus musculus OX=10090 GN=Ugt1a6b PE=1 SV=1	Ugt1a6b
-1.1369	-1.09975	-0.914248	-1.77529	-1.49135	-1.54873	-1.19593	-1.49478	-1.5168	Q3UZ09	Complement C1r subcomponent-like protein OS=Mus musculus OX=10090 GN=C1rl PE=1 SV=1	C1rl
1.5144	1.58753	1.49328	0.995106	0.965285	0.966897	1.42653	1.37742	1.18274	Q80SX0	StAR-related lipid transfer protein 4 OS=Mus musculus OX=10090 GN=Stard4 PE=1 SV=1	Stard4
-0.862385	-0.680494	-0.837692	-1.49563	-1.16877	-1.41394	-0.833951	-1.06944	-1.44199	Q91WS4	S-methylmethionine--homocysteine S-methyltransferase BHMT2 OS=Mus musculus OX=10090 GN=Bhmt2 PE=1 SV=2	Bhmt2
5.33986	5.42668	5.47542	4.72902	4.9508	4.85683	4.78034	4.77448	4.92303	Q91Z53	Glyoxylate reductase/hydroxypyruvate reductase OS=Mus musculus OX=10090 GN=Grhpr PE=1 SV=1	Grhpr
4.48398	4.4687	4.511	3.74295	3.95669	4.0555	3.18508	3.94295	4.15204	Q6XVG2	Cytochrome P450 2C54 OS=Mus musculus OX=10090 GN=Cyp2c54 PE=1 SV=1	Cyp2c54
2.82372	2.90799	3.07813	2.32557	2.44342	2.30831	2.72776	2.62105	2.42902	Q8R0V5	Indoleamine 2,3-dioxygenase 2 OS=Mus musculus OX=10090 GN=Ido2 PE=1 SV=3	Ido2
6.94102	6.74223	6.93506	6.34833	6.24863	6.28235	6.46517	6.42594	6.49395	P97872	Flavin-containing monooxygenase 5 OS=Mus musculus OX=10090 GN=Fmo5 PE=1 SV=4	Fmo5
2.77041	3.04175	2.80369	2.18411	2.2301	2.43599	2.05796	1.97478	2.14715	Q9QYY9	All-trans-retinol dehydrogenase [NAD(+)] ADH4 OS=Mus musculus OX=10090 GN=Adh4 PE=1 SV=4	Adh4
0.00164413	-0.0418282	0.235466	-0.605078	-0.435622	-0.535354	-0.96647	-0.707975	-0.848116	P57016	Ladinin-1 OS=Mus musculus OX=10090 GN=Lad1 PE=1 SV=1	Lad1
-3.62917	-3.33576	-3.4419	-4.02568	-4.12175	-4.0333	-4.56814	-4.31984	-4.2663	Q5SV54	Ortholog of human amyotrophic lateral sclerosis 2 (Juvenile) chromosome region, candidate 19 (ALS2CR19) OS=Mus musculus OX=10090 GN=Pard3b PE=1 SV=1	Pard3b
2.02589	1.96418	2.04331	1.28583	1.53604	1.4315	1.01426	1.08529	1.33791	Q9D1M7	Peptidyl-prolyl cis-trans isomerase FKBP11 OS=Mus musculus OX=10090 GN=Fkbp11 PE=1 SV=1	Fkbp11
7.04371	6.97501	7.0965	6.37276	6.43201	6.49034	6.72033	6.53439	6.46006	P34914	Bifunctional epoxide hydrolase 2 OS=Mus musculus OX=10090 GN=Ephx2 PE=1 SV=2	Ephx2
0.3703	0.544767	0.463846	-0.169039	-0.118934	-0.158877	-0.258725	-0.255793	-0.344036	Q9WUD1	E3 ubiquitin-protein ligase CHIP OS=Mus musculus OX=10090 GN=Stub1 PE=1 SV=1	Stub1
1.15084	1.11103	1.12297	0.415955	0.715787	0.417687	1.35573	1.14872	1.0092	O88736	3-keto-steroid reductase/17-beta-hydroxysteroid dehydrogenase 7 OS=Mus musculus OX=10090 GN=Hsd17b7 PE=1 SV=1	Hsd17b7
3.08219	3.29435	3.47209	2.66375	2.5804	2.7614	2.67445	2.80301	2.70605	Q9QWG7	Sulfotransferase family cytosolic 1B member 1 OS=Mus musculus OX=10090 GN=Sult1b1 PE=1 SV=2	Sult1b1
-0.618097	-0.536451	-0.551359	-1.25707	-1.10292	-1.27851	-1.47167	-1.34928	-1.39183	Q64514	Tripeptidyl-peptidase 2 OS=Mus musculus OX=10090 GN=Tpp2 PE=1 SV=3	Tpp2
4.48015	4.5077	4.61754	3.67789	3.88123	4.1032	3.46828	3.39711	3.51239	P26150	3 beta-hydroxysteroid dehydrogenase/Delta 5-->4-isomerase type 3 OS=Mus musculus OX=10090 GN=Hsd3b3 PE=1 SV=3	Hsd3b3
2.15194	2.28707	2.25086	1.56921	1.48966	1.68396	1.33488	1.45607	1.60145	Q99K30	Epidermal growth factor receptor kinase substrate 8-like protein 2 OS=Mus musculus OX=10090 GN=Eps8l2 PE=1 SV=1	Eps8l2
5.97986	6.0308	5.99049	5.25023	5.41987	5.37644	5.15335	5.27293	5.31107	O88587	Catechol O-methyltransferase OS=Mus musculus OX=10090 GN=Comt PE=1 SV=2	Comt
2.65249	2.56869	2.64328	1.94051	2.00276	1.96441	1.63249	1.74876	1.86809	Q9CYR6	Phosphoacetylglucosamine mutase OS=Mus musculus OX=10090 GN=Pgm3 PE=1 SV=1	Pgm3
-1.64249	-1.56839	-1.46488	-2.36785	-2.0191	-2.24717	-1.78654	-1.85939	-1.96299	Q9CY62	E3 ubiquitin-protein ligase RNF181 OS=Mus musculus OX=10090 GN=Rnf181 PE=1 SV=1	Rnf181
1.5194	1.56429	1.64834	0.804665	1.08564	0.87256	0.44897	0.684511	0.799246	Q61419	Cytidine monophosphate-N-acetylneuraminic acid hydroxylase OS=Mus musculus OX=10090 GN=Cmah PE=1 SV=1	Cmah
-3.24331	-3.09692	-3.37384	-3.94324	-3.84481	-3.91409	-3.64485	-3.78319	-3.51244	D3Z030	F-actin-uncapping protein LRRC16A OS=Mus musculus OX=10090 GN=Carmil1 PE=1 SV=2	Carmil1
-1.47	-1.55483	-1.34769	-2.0566	-2.1087	-2.21051	-1.92693	-1.63791	-2.01507	Q91ZM2	SH2B adapter protein 1 OS=Mus musculus OX=10090 GN=Sh2b1 PE=1 SV=2	Sh2b1
7.04018	7.16535	7.23725	6.51875	6.4392	6.4813	6.61963	6.55885	6.60581	P16331	Phenylalanine-4-hydroxylase OS=Mus musculus OX=10090 GN=Pah PE=1 SV=4	Pah
1.38748	1.33513	1.33449	0.591818	0.754888	0.665957	0.647485	0.669792	0.714649	Q9JLM9	Growth factor receptor-bound protein 14 OS=Mus musculus OX=10090 GN=Grb14 PE=1 SV=1	Grb14
7.95763	7.90503	8.05981	7.08403	7.39542	7.38341	7.75395	7.68239	7.57287	P24549	Retinal dehydrogenase 1 OS=Mus musculus OX=10090 GN=Aldh1a1 PE=1 SV=5	Aldh1a1
-1.26854	-1.37962	-1.51379	-2.03643	-1.92378	-2.26562	-1.89598	-2.1948	-2.07162	Q9JKW0	ADP-ribosylation factor-like protein 6-interacting protein 1 OS=Mus musculus OX=10090 GN=Arl6ip1 PE=1 SV=1	Arl6ip1
1.12737	1.32193	1.38812	0.545486	0.740054	0.466992	0.376765	0.478956	0.770302	Q91Y47	Coagulation factor XI OS=Mus musculus OX=10090 GN=F11 PE=2 SV=2	F11
0.166117	0.292336	0.365738	-0.465664	-0.320655	-0.475913	-0.600055	-0.474188	-0.540295	Q8BJL9	UDP-glucuronosyltransferase OS=Mus musculus OX=10090 GN=Ugt2b35 PE=1 SV=1	Ugt2b35
3.20482	3.13184	3.08423	2.32317	2.47738	2.52234	2.416	2.37723	2.57159	Q8C7E7	Starch-binding domain-containing protein 1 OS=Mus musculus OX=10090 GN=Stbd1 PE=1 SV=1	Stbd1
-2.56437	-2.56441	-2.40745	-3.17053	-3.14698	-3.3172	-3.75685	-3.07796	-3.5495	Q9D809	RIKEN cDNA 2200002D01 gene OS=Mus musculus OX=10090 GN=2200002D01Rik PE=1 SV=1	2200002D01Rik
6.46739	6.36129	6.57957	5.63562	5.83403	5.80798	5.9489	5.96581	5.81778	Q3UEG6	Alanine--glyoxylate aminotransferase 2, mitochondrial OS=Mus musculus OX=10090 GN=Agxt2 PE=1 SV=1	Agxt2
5.4682	5.55861	5.44232	4.66924	4.81441	4.85199	4.37136	4.56242	4.6891	E9Q5K4	Cytochrome P450 2C44 OS=Mus musculus OX=10090 GN=Cyp2c23 PE=1 SV=1	Cyp2c23
-3.91238	-3.89258	-4.21976	-4.806	-4.82422	-4.53069	-4.55176	-4.54412	-4.34964	Q8BJT9	ER degradation-enhancing alpha-mannosidase-like protein 2 OS=Mus musculus OX=10090 GN=Edem2 PE=1 SV=1	Edem2
3.10402	3.1209	2.95441	2.33236	2.36747	2.21855	2.81345	2.57312	2.19444	Q9QUJ7	Long-chain-fatty-acid--CoA ligase 4 OS=Mus musculus OX=10090 GN=Acsl4 PE=1 SV=2	Acsl4
6.99714	6.66095	6.8448	6.0382	6.04032	6.11188	6.75072	6.70471	6.36477	Q8VCN5	Cystathionine gamma-lyase OS=Mus musculus OX=10090 GN=Cth PE=1 SV=1	Cth
2.28318	2.35979	2.39132	1.47204	1.60892	1.62135	1.65337	1.56015	1.54537	Q9EQC1	3 beta-hydroxysteroid dehydrogenase type 7 OS=Mus musculus OX=10090 GN=Hsd3b7 PE=1 SV=1	Hsd3b7
1.46207	1.38203	1.79054	0.724976	0.849969	0.726781	1.85452	1.21587	1.20177	O55239	Nicotinamide N-methyltransferase OS=Mus musculus OX=10090 GN=Nnmt PE=1 SV=1	Nnmt
5.11784	5.44173	5.11611	4.36937	4.43396	4.51278	4.28229	4.20963	4.46206	Q8VCB3	Glycogen [starch] synthase, liver OS=Mus musculus OX=10090 GN=Gys2 PE=1 SV=2	Gys2
-0.0343323	0.429811	0.161985	-0.620733	-0.662183	-0.541751	-0.797732	-0.8916	-0.89963	O89086	RNA-binding protein 3 OS=Mus musculus OX=10090 GN=Rbm3 PE=1 SV=1	Rbm3
3.66253	3.53407	3.69254	2.67381	2.91806	2.89312	3.49658	2.90525	3.25294	P48776	Tryptophan 2,3-dioxygenase OS=Mus musculus OX=10090 GN=Tdo2 PE=1 SV=2	Tdo2
6.15689	6.15005	6.25861	5.40518	5.2815	5.39861	5.35083	5.32598	5.37332	P00186	Cytochrome P450 1A2 OS=Mus musculus OX=10090 GN=Cyp1a2 PE=1 SV=1	Cyp1a2
4.08955	4.19845	4.28525	3.35231	3.47456	3.2376	3.69625	3.61262	3.46033	O35660	Glutathione S-transferase Mu 6 OS=Mus musculus OX=10090 GN=Gstm6 PE=1 SV=4	Gstm6
1.0779	1.33791	1.41198	0.424553	0.499961	0.373338	-0.767804	-0.21146	0.23444	Q62392	Pleckstrin homology-like domain family A member 1 OS=Mus musculus OX=10090 GN=Phlda1 PE=1 SV=2	Phlda1
0.909555	0.854471	0.954903	-0.148497	0.124288	0.197896	-0.321912	-0.561262	0.0402927	Q6DYE8	Ectonucleotide pyrophosphatase/phosphodiesterase family member 3 OS=Mus musculus OX=10090 GN=Enpp3 PE=1 SV=2	Enpp3
5.6745	5.6341	5.70685	4.79188	5.04026	4.60911	4.91381	5.1522	5.02949	Q91W64	Cytochrome P450 2C70 OS=Mus musculus OX=10090 GN=Cyp2c70 PE=1 SV=2	Cyp2c70
3.56129	3.64346	3.70079	2.48584	2.96883	2.86349	2.91784	2.81931	2.80356	P70266	6-phosphofructo-2-kinase/fructose-2,6-bisphosphatase 1 OS=Mus musculus OX=10090 GN=Pfkfb1 PE=1 SV=2	Pfkfb1
2.39187	2.26819	2.5518	1.52569	1.57109	1.52718	1.71032	1.63914	1.73814	Q96LX3	Solute carrier family 22, member 30 OS=Mus musculus OX=10090 GN=Slc22a30 PE=2 SV=1	Slc22a30
2.55311	2.53103	2.83467	1.7107	1.84186	1.71342	1.47114	1.46548	1.29101	A0A0R4J0B6	ATP-binding cassette sub-family G member 2 OS=Mus musculus OX=10090 GN=Abcg2 PE=1 SV=1	Abcg2
1.73326	1.45239	2.01161	0.783537	0.931325	0.809449	1.13139	1.11532	0.931227	Q91W52	Transmembrane protein 19 OS=Mus musculus OX=10090 GN=Tmem19 PE=1 SV=1	Tmem19
4.05588	4.01809	3.91362	3.21134	3.11932	2.98145	4.16913	3.82344	3.68378	P19639	Glutathione S-transferase Mu 3 OS=Mus musculus OX=10090 GN=Gstm3 PE=1 SV=2	Gstm3
-7.26043	-7.05422	-7.48112	-8.01579	-8.32453	-8.1364	-7.62419	-7.62566	-5.41446	Q6NVE9	Protein phosphatase PTC7 homolog OS=Mus musculus OX=10090 GN=Pptc7 PE=1 SV=1	Pptc7
-2.42504	-2.3877	-2.25638	-3.36328	-3.01926	-3.39326	-2.7156	-3.01287	-3.11216	O70579	Peroxisomal membrane protein PMP34 OS=Mus musculus OX=10090 GN=Slc25a17 PE=1 SV=1	Slc25a17
3.68281	3.59183	3.72898	2.64722	3.00661	2.64303	3.22307	3.18211	3.16686	Q8CHQ9	N-acetyltransferase family 8 member 2 OS=Mus musculus OX=10090 GN=Nat8f2 PE=1 SV=1	Nat8f2
4.88316	4.98495	5.04527	3.88086	4.21366	4.1038	4.48129	4.3578	4.22324	O54749	Cytochrome P450 2J5 OS=Mus musculus OX=10090 GN=Cyp2j5 PE=1 SV=1	Cyp2j5
3.51308	3.51306	3.6122	2.53228	2.65295	2.71469	2.68197	2.56152	2.63027	O55060	Thiopurine S-methyltransferase OS=Mus musculus OX=10090 GN=Tpmt PE=1 SV=1	Tpmt
0.141895	0.301289	0.384882	-0.885988	-0.47236	-0.640847	-0.771047	-0.799463	-0.944971	Q9CYZ6	Required for excision 1-B domain-containing protein OS=Mus musculus OX=10090 GN=Rex1bd PE=1 SV=1	Rex1bd
4.72386	4.9088	4.80946	3.80932	3.82914	3.74519	4.12581	3.97832	3.89895	O35386	Phytanoyl-CoA dioxygenase, peroxisomal OS=Mus musculus OX=10090 GN=Phyh PE=1 SV=1	Phyh
5.69436	5.74928	5.60208	4.53177	4.67372	4.6876	4.28079	4.29023	4.57872	Q9DCY0	Glycine N-acyltransferase-like protein Keg1 OS=Mus musculus OX=10090 GN=Keg1 PE=1 SV=1	Keg1
0.144556	0.147711	0.240526	-1.23109	-0.688344	-0.757632	-1.05208	-0.590639	-0.496441	P06683	Complement component C9 OS=Mus musculus OX=10090 GN=C9 PE=1 SV=2	C9
3.25681	2.95234	3.04635	2.11976	1.90254	2.01558	2.61021	2.51645	2.47873	Q8R519	2-amino-3-carboxymuconate-6-semialdehyde decarboxylase OS=Mus musculus OX=10090 GN=Acmsd PE=1 SV=2	Acmsd
6.49142	6.52575	6.65581	5.38628	5.489	5.55714	4.90572	5.23169	5.55524	Q8VCU1	Carboxylesterase 3B OS=Mus musculus OX=10090 GN=Ces3b PE=1 SV=2	Ces3b
5.3791	5.59554	5.56055	4.24408	4.58185	4.40346	3.17076	4.00766	4.3352	Q01279	Epidermal growth factor receptor OS=Mus musculus OX=10090 GN=Egfr PE=1 SV=1	Egfr
0.649895	0.417486	0.351297	-0.989874	-0.472238	-0.427215	-1.45611	-1.73816	-1.90838	Q9D8W7	OCIA domain-containing protein 2 OS=Mus musculus OX=10090 GN=Ociad2 PE=1 SV=1	Ociad2
2.96997	2.91086	2.94065	1.56298	2.0937	1.59275	1.46126	1.45335	1.33685	Q99P30	Peroxisomal coenzyme A diphosphatase NUDT7 OS=Mus musculus OX=10090 GN=Nudt7 PE=1 SV=2	Nudt7
8.0827	8.36064	8.68774	7.04291	7.3038	7.05207	7.42214	7.37638	7.27486	P17563	Methanethiol oxidase OS=Mus musculus OX=10090 GN=Selenbp1 PE=1 SV=2	Selenbp1
-5.83129	-5.66392	-5.81148	-6.71956	-7.0545	-7.40068	-6.30021	-7.42592	-6.97364	A0A1D5RLZ3	Dystonin (Fragment) OS=Mus musculus OX=10090 GN=Dst PE=1 SV=1	Dst
2.77324	3.20921	2.99005	1.11344	1.96397	1.76196	2.75024	2.54985	2.59236	O88962	7-alpha-hydroxycholest-4-en-3-one 12-alpha-hydroxylase OS=Mus musculus OX=10090 GN=Cyp8b1 PE=1 SV=1	Cyp8b1
6.04149	6.11084	6.34336	4.65304	4.86684	4.75059	4.32481	4.49006	4.56307	Q8R084	UDP-glucuronosyltransferase OS=Mus musculus OX=10090 GN=Ugt2b1 PE=1 SV=1	Ugt2b1
6.17065	6.28304	6.39162	4.81962	4.81266	4.908	4.97623	4.94566	5.00529	G3X982	Aldehyde oxidase 3 OS=Mus musculus OX=10090 GN=Aox3 PE=1 SV=1	Aox3
6.19239	6.21794	6.22622	4.55761	4.77261	4.9508	4.20379	4.35501	4.69042	Q63880	Carboxylesterase 3A OS=Mus musculus OX=10090 GN=Ces3a PE=1 SV=2	Ces3a
-2.0481	-2.18709	-2.08681	-3.40058	-3.5857	-3.80087	-3.95158	-4.28703	-4.27964	A0A0R4J136	3-oxo-5-alpha-steroid 4-dehydrogenase OS=Mus musculus OX=10090 GN=Srd5a1 PE=3 SV=1	Srd5a1
-3.47085	-3.36447	-3.23558	-4.9276	-4.91957	-4.74766	-5.03851	-4.956	-4.60409	A0A668KLB7	Chloride intracellular channel protein OS=Mus musculus OX=10090 GN=Clic5 PE=1 SV=1	Clic5
-2.9292	-2.72476	-2.64891	-4.51069	-4.13437	-4.22136	-4.14418	-4.47198	-4.26046	A7UAK5	6-phosphofructo-2-kinase OS=Mus musculus OX=10090 GN=Pfkfb3 PE=1 SV=1	Pfkfb3
0.986206	1.24906	1.06549	-0.736168	-0.318034	-0.247705	-1.562	-0.995378	-0.670443	Q8K182	Complement component C8 alpha chain OS=Mus musculus OX=10090 GN=C8a PE=1 SV=1	C8a
6.59987	6.55711	6.49754	4.79042	5.11641	5.10593	4.32913	4.36293	4.52841	Q9WU19	Hydroxyacid oxidase 1 OS=Mus musculus OX=10090 GN=Hao1 PE=1 SV=1	Hao1
8.87283	8.85118	8.94829	7.17826	7.43148	7.23395	7.30075	7.21861	7.08669	P32020	Sterol carrier protein 2 OS=Mus musculus OX=10090 GN=Scp2 PE=1 SV=3	Scp2
3.83166	3.82388	3.78749	1.99269	2.13692	2.39718	-0.329164	0.533497	1.90846	Q9QXZ6	Solute carrier organic anion transporter family member 1A1 OS=Mus musculus OX=10090 GN=Slco1a1 PE=1 SV=1	Slco1a1
7.34115	7.0765	7.6776	5.83805	5.97861	5.1832	5.36626	5.62086	6.15333	A2AKN9	Major urinary protein 2 OS=Mus musculus OX=10090 GN=Mup2 PE=1 SV=1	Mup2
4.73524	4.73504	4.91383	2.71583	3.25025	3.25888	2.61857	2.3599	3.03568	Q3KQQ2	Major urinary protein 25 OS=Mus musculus OX=10090 GN=Mup3 PE=1 SV=1	Mup3
5.81648	5.86639	5.98654	3.56765	4.0011	3.87853	3.84129	3.80745	3.66466	Q8BGL3	Sulfotransferase OS=Mus musculus OX=10090 GN=Sult2a8 PE=1 SV=1	Sult2a8
7.70016	8.01061	7.95246	5.64543	6.04229	5.68463	5.71248	5.16413	5.41671	P19157	Glutathione S-transferase P 1 OS=Mus musculus OX=10090 GN=Gstp1 PE=1 SV=2	Gstp1
4.2494	4.50432	4.33829	2.19708	2.77411	1.69944	-0.0466185	0.376549	0.380791	Q60991	Cytochrome P450 7B1 OS=Mus musculus OX=10090 GN=Cyp7b1 PE=1 SV=2	Cyp7b1
4.34226	4.60589	4.62249	2.02584	2.50361	2.23482	2.3032	2.14574	2.20275	A0A3Q4EGC9	Tetratricopeptide repeat protein 39C OS=Mus musculus OX=10090 GN=Ttc39c PE=1 SV=1	Ttc39c
-0.293905	-0.250669	-0.125532	-2.9237	-2.03513	-2.83603	-2.25332	-2.11471	-2.19241	Q9CX98	Cytochrome P450 2U1 OS=Mus musculus OX=10090 GN=Cyp2u1 PE=2 SV=2	Cyp2u1
1.21327	1.21964	0.884621	-1.47007	-0.716435	-1.68239	-1.26244	-1.66406	-2.36584	Q5FW60	Major urinary protein 20 OS=Mus musculus OX=10090 GN=Mup20 PE=1 SV=1	Mup20
-5.03811	-5.53996	-5.0301	-6.89065	-8.36649	-7.80659	-8.35578	-7.87165	-7.94383	A0A0R4J216	Cystin-1 OS=Mus musculus OX=10090 GN=Cys1 PE=1 SV=1	Cys1
0.966341	1.17894	0.9331	-1.8472	-1.05721	-2.02476	-2.07071	-2.11692	-2.38382	E9Q6D8	Complement component C6 OS=Mus musculus OX=10090 GN=C6 PE=1 SV=2	C6
-0.437931	-0.430099	-0.393818	-3.30028	-3.02542	-3.44197	-3.55605	-3.40632	-3.4578	Q62095	ATP-dependent RNA helicase DDX3Y OS=Mus musculus OX=10090 GN=Ddx3y PE=1 SV=2	Ddx3y
4.49922	5.13814	5.0299	1.84224	2.08998	1.61053	2.1425	1.12249	0.657696	Q91WL5	Cytochrome P450 4A12A OS=Mus musculus OX=10090 GN=Cyp4a12a PE=1 SV=2	Cyp4a12a
5.60338	5.79946	5.78325	2.38689	2.88131	2.53698	1.80649	1.60426	1.44599	P11714	Cytochrome P450 2D9 OS=Mus musculus OX=10090 GN=Cyp2d9 PE=1 SV=2	Cyp2d9
1.97423	2.95953	2.11659	-1.50232	-0.296685	-0.766698	-1.70106	-5.82535	-0.956654	Q00898	Alpha-1-antitrypsin 1-5 OS=Mus musculus OX=10090 GN=Serpina1e PE=1 SV=1	Serpina1e
5.72773	5.9272	5.81492	2.1586	2.92524	2.5149	1.16678	0.926649	1.4076	Q61694	NADPH-dependent 3-keto-steroid reductase Hsd3b5 OS=Mus musculus OX=10090 GN=Hsd3b5 PE=1 SV=4	Hsd3b5
-1.85114	-3.15638	-2.3952	-5.84082	-5.60293	-6.07226	-4.59792	-5.65586	-5.64862	Q61024	Asparagine synthetase [glutamine-hydrolyzing] OS=Mus musculus OX=10090 GN=Asns PE=1 SV=3	Asns
5.55035	5.44512	6.09334	2.23262	2.72076	1.27243	1.17585	-0.19492	0.793936	A2CEL1	Major urinary protein 1 OS=Mus musculus OX=10090 GN=Mup1 PE=3 SV=1	Mup1
-0.0375195	0.150063	0.474529	-4.2075	-3.13388	-3.74382	-4.96815	-5.27757	-7.01463	Q9JIY7	N-acetyltransferase 8 OS=Mus musculus OX=10090 GN=Nat8 PE=1 SV=1	Nat8
3.08363	3.488	4.02652	-0.805206	0.35962	-0.729812	-0.982989	-0.890903	-0.148281	G3UWK0	Selenium-binding protein 2 (Fragment) OS=Mus musculus OX=10090 GN=Selenbp2 PE=1 SV=1	Selenbp2
4.8977	5.27269	5.84696	0.845518	2.10682	0.592399	0.0351763	-0.123207	0.757603	Q63836	Selenium-binding protein 2 OS=Mus musculus OX=10090 GN=Selenbp2 PE=1 SV=2	Selenbp2
-2.46816	-2.45044	-2.49084	-6.17053	-7.15911	-6.6176	-6.7475	-6.37522	-7.45417	Q9Z0N2	Eukaryotic translation initiation factor 2 subunit 3, Y-linked OS=Mus musculus OX=10090 GN=Eif2s3y PE=1 SV=2	Eif2s3y
0.633381	0.807993	1.05344	-6.26809	-3.2788	-3.8913	-5.64415	-6.33118	-6.28699	A2A974	Cytochrome P450 4A12B OS=Mus musculus OX=10090 GN=Cyp4a12b PE=1 SV=1	Cyp4a12b
0.739706	0.630978	0.564646	1.14968	1.08301	1.18642	0.968793	0.981926	0.986521	P45377	Aldose reductase-related protein 2 OS=Mus musculus OX=10090 GN=Akr1b8 PE=1 SV=2	Akr1b8
5.70674	5.5226	5.46243	6.14223	6.08578	5.93864	6.09188	5.85783	6.01707	P48758	Carbonyl reductase [NADPH] 1 OS=Mus musculus OX=10090 GN=Cbr1 PE=1 SV=3	Cbr1
5.88235	5.66875	5.78672	6.25431	6.26496	6.278	6.52435	6.50698	6.50981	P50285	Dimethylaniline monooxygenase [N-oxide-forming] 1 OS=Mus musculus OX=10090 GN=Fmo1 PE=1 SV=1	Fmo1
0.800011	0.533434	0.734755	1.1019	1.29107	1.12399	1.37489	1.37538	1.0876	Q60648	Ganglioside GM2 activator OS=Mus musculus OX=10090 GN=Gm2a PE=1 SV=2	Gm2a
6.94931	6.65275	6.77783	7.31106	7.19032	7.31241	7.44693	7.43564	7.36785	Q8BW75	Amine oxidase [flavin-containing] B OS=Mus musculus OX=10090 GN=Maob PE=1 SV=4	Maob
0.343842	0.111786	0.200003	0.832697	0.634873	0.611459	0.495692	0.294092	0.684835	P23780	Beta-galactosidase OS=Mus musculus OX=10090 GN=Glb1 PE=1 SV=1	Glb1
5.82118	5.80043	5.80052	6.33877	6.30033	6.18396	6.83955	6.81158	6.62597	O88428	Bifunctional 3'-phosphoadenosine 5'-phosphosulfate synthase 2 OS=Mus musculus OX=10090 GN=Papss2 PE=1 SV=2	Papss2
4.47325	4.30585	4.38801	4.81442	4.93778	4.81331	5.0515	5.07401	4.93705	O09131	Glutathione S-transferase omega-1 OS=Mus musculus OX=10090 GN=Gsto1 PE=1 SV=2	Gsto1
-4.36045	-4.32448	-4.52763	-3.9563	-3.88228	-3.98598	-4.16805	-3.81456	-3.62878	F8WH10	Vascular endothelial growth factor A OS=Mus musculus OX=10090 GN=Vegfa PE=1 SV=1	Vegfa
-0.0917149	-0.136225	-0.113869	0.271715	0.396119	0.368913	0.485223	0.281582	0.31263	Q91V16	Electron transfer flavoprotein regulatory factor 1 OS=Mus musculus OX=10090 GN=Etfrf1 PE=1 SV=1	Etfrf1
-3.4087	-3.33112	-3.26651	-2.77786	-2.95065	-2.90079	-2.83393	-3.01409	-2.71191	Q6PDE7	Glutathione hydrolase 6 OS=Mus musculus OX=10090 GN=Ggt6 PE=2 SV=1	Ggt6
-0.787069	-0.986546	-1.01943	-0.47172	-0.443263	-0.504708	-0.842166	-0.622147	-0.64925	Q8BGB8	Ubiquinone biosynthesis protein COQ4 homolog, mitochondrial OS=Mus musculus OX=10090 GN=Coq4 PE=1 SV=1	Coq4
-0.841696	-0.734224	-0.76116	-0.345676	-0.272717	-0.369136	-0.165717	-0.0694637	-0.0691757	P56389	Cytidine deaminase OS=Mus musculus OX=10090 GN=Cda PE=1 SV=2	Cda
-1.76456	-1.79718	-1.723	-1.16957	-1.48169	-1.28427	-1.67886	-1.69841	-1.64261	Q91VN4	MICOS complex subunit Mic25 OS=Mus musculus OX=10090 GN=Chchd6 PE=1 SV=2	Chchd6
2.33492	2.4696	2.42421	2.85701	2.80676	2.9096	3.25634	3.23957	3.07301	Q03311	Cholinesterase OS=Mus musculus OX=10090 GN=Bche PE=1 SV=2	Bche
7.03041	6.78053	6.8791	7.29648	7.35704	7.37705	7.4014	7.1553	6.74798	Q9DBM2	Peroxisomal bifunctional enzyme OS=Mus musculus OX=10090 GN=Ehhadh PE=1 SV=4	Ehhadh
-3.96335	-3.95887	-4.08663	-3.43449	-3.67287	-3.57166	-3.74552	-3.77372	-3.68337	P82343	N-acylglucosamine 2-epimerase OS=Mus musculus OX=10090 GN=Renbp PE=1 SV=3	Renbp
0.921921	0.86937	0.951557	1.33823	1.35843	1.36431	1.37402	1.32377	1.38494	A2AE27	AMP deaminase OS=Mus musculus OX=10090 GN=Ampd2 PE=1 SV=1	Ampd2
-2.4095	-2.27235	-2.17603	-1.9708	-1.78563	-1.78368	-2.45345	-2.1882	-2.24728	Q91Y74	CMP-N-acetylneuraminate-beta-galactosamide-alpha-2,3-sialyltransferase 4 OS=Mus musculus OX=10090 GN=St3gal4 PE=1 SV=1	St3gal4
5.18655	5.20525	5.30716	5.6387	5.63592	5.74094	5.66518	5.53599	5.5461	Q60936	Atypical kinase COQ8A, mitochondrial OS=Mus musculus OX=10090 GN=Coq8a PE=1 SV=2	Coq8a
0.236288	0.270561	0.403355	0.744272	0.690135	0.788844	0.626973	0.601736	0.522945	Q6P1B9	Bin1 protein OS=Mus musculus OX=10090 GN=Bin1 PE=1 SV=1	Bin1
4.23609	4.17599	4.11288	4.66862	4.63377	4.53189	4.53435	4.56111	4.7136	Q99KQ4	Nicotinamide phosphoribosyltransferase OS=Mus musculus OX=10090 GN=Nampt PE=1 SV=1	Nampt
-2.77125	-2.77699	-2.77853	-2.20515	-2.4911	-2.32517	-2.69787	-2.45247	-2.35664	D3Z494	Aldo-keto reductase family 1, member B10 (aldose reductase) OS=Mus musculus OX=10090 GN=Akr1b10 PE=1 SV=1	Akr1b10
-3.60326	-3.61688	-3.48728	-3.15683	-3.21475	-3.03691	-2.63919	-2.591	-2.78285	Q8K0H1	Multidrug and toxin extrusion protein 1 OS=Mus musculus OX=10090 GN=Slc47a1 PE=1 SV=2	Slc47a1
1.77936	1.95885	1.89708	2.42422	2.31233	2.19153	2.46815	2.49307	2.54238	Q99KP3	Lambda-crystallin homolog OS=Mus musculus OX=10090 GN=Cryl1 PE=1 SV=3	Cryl1
1.56694	1.52286	1.49517	1.99126	1.98278	1.899	1.77005	1.87906	1.70005	P42232	Signal transducer and activator of transcription 5B OS=Mus musculus OX=10090 GN=Stat5b PE=1 SV=1	Stat5b
-2.81672	-2.7072	-2.87538	-2.4229	-2.27093	-2.41914	-3.20027	-2.72267	-2.57905	P97333	Neuropilin-1 OS=Mus musculus OX=10090 GN=Nrp1 PE=1 SV=2	Nrp1
-3.08951	-3.05676	-3.21458	-2.67588	-2.81585	-2.59251	-2.7129	-2.61488	-2.81582	Q8R1F1	Protein Niban 2 OS=Mus musculus OX=10090 GN=Niban2 PE=1 SV=2	Niban2
2.67314	2.81173	2.62242	3.13437	3.10669	3.13925	3.57721	3.65089	3.54366	P56654	Cytochrome P450 2C37 OS=Mus musculus OX=10090 GN=Cyp2c37 PE=1 SV=2	Cyp2c37
4.00024	3.85698	4.02163	4.41563	4.33043	4.40519	4.53177	4.48581	4.44035	E9QMK9	D-glutamate cyclase, mitochondrial OS=Mus musculus OX=10090 GN=Dglucy PE=1 SV=1	Dglucy
0.664228	0.74152	0.678722	1.25235	1.03116	1.07094	0.943973	1.06032	1.14386	A2AKD7	Alpha-1-syntrophin OS=Mus musculus OX=10090 GN=Snta1 PE=1 SV=1	Snta1
1.65796	1.53421	1.39905	1.9134	1.97431	1.96872	1.78149	1.94188	1.79199	Q8C7G5	Apolipoprotein A-V OS=Mus musculus OX=10090 GN=Apoa5 PE=1 SV=1	Apoa5
-0.104675	-0.0558186	0.0315895	0.433867	0.334889	0.363091	0.207017	0.0428047	-0.08848	P62746	Rho-related GTP-binding protein RhoB OS=Mus musculus OX=10090 GN=Rhob PE=1 SV=1	Rhob
0.032547	0.151312	0.0699387	0.621445	0.460973	0.426795	0.452853	0.387493	0.670717	Q60953	Protein PML OS=Mus musculus OX=10090 GN=Pml PE=1 SV=3	Pml
4.71945	4.64458	4.57621	4.99248	5.02716	5.17084	5.34241	5.38089	5.26495	P52430	Serum paraoxonase/arylesterase 1 OS=Mus musculus OX=10090 GN=Pon1 PE=1 SV=2	Pon1
5.19908	5.22166	5.25175	5.50998	5.63451	5.75964	4.83688	5.06709	5.29752	P51658	Estradiol 17-beta-dehydrogenase 2 OS=Mus musculus OX=10090 GN=Hsd17b2 PE=1 SV=2	Hsd17b2
6.41982	6.36345	6.35048	6.88674	6.70369	6.76898	6.94393	6.93855	6.91868	Q64471	Glutathione S-transferase theta-1 OS=Mus musculus OX=10090 GN=Gstt1 PE=1 SV=4	Gstt1
-1.18869	-1.00973	-1.0835	-0.791391	-0.693442	-0.575868	-0.901099	-0.624512	-0.896717	Q8C3X8	Lipase maturation factor 2 OS=Mus musculus OX=10090 GN=Lmf2 PE=1 SV=1	Lmf2
-3.87927	-3.85633	-3.83639	-3.43164	-3.46301	-3.4619	-3.79109	-3.74292	-3.90947	Q9ESN6	Tripartite motif-containing protein 2 OS=Mus musculus OX=10090 GN=Trim2 PE=1 SV=1	Trim2
-2.84373	-2.84316	-2.73833	-2.33086	-2.34557	-2.53409	-1.88548	-1.90179	-2.0309	Q8C522	Endonuclease domain-containing 1 protein OS=Mus musculus OX=10090 GN=Endod1 PE=1 SV=2	Endod1
-2.86221	-2.96033	-3.08119	-2.5021	-2.61197	-2.58239	-2.73624	-3.09072	-2.81931	Q91UZ5	Inositol monophosphatase 2 OS=Mus musculus OX=10090 GN=Impa2 PE=1 SV=1	Impa2
0.499622	0.674328	0.557043	0.993534	1.00589	0.932969	0.992385	0.998278	0.855707	Q8BLF1	Neutral cholesterol ester hydrolase 1 OS=Mus musculus OX=10090 GN=Nceh1 PE=1 SV=1	Nceh1
3.02716	3.07998	3.05552	3.46994	3.48333	3.4053	3.58293	3.52256	3.53642	Q8CFA2	Aminomethyltransferase, mitochondrial OS=Mus musculus OX=10090 GN=Amt PE=1 SV=1	Amt
0.345697	0.473028	0.311846	0.797174	0.781262	0.698094	0.774737	0.874426	0.822355	B1AZ46	Brain-specific angiogenesis inhibitor 1-associated protein 2 OS=Mus musculus OX=10090 GN=Baiap2 PE=1 SV=1	Baiap2
-2.09788	-2.17603	-2.01566	-1.65798	-1.68221	-1.81599	-1.48168	-1.5233	-1.59245	Q8VCH7	Retinol dehydrogenase 10 OS=Mus musculus OX=10090 GN=Rdh10 PE=1 SV=2	Rdh10
2.38614	2.24422	2.2918	2.63888	2.71377	2.69798	2.53541	2.5805	2.54043	Q3V3R4	Integrin alpha-1 OS=Mus musculus OX=10090 GN=Itga1 PE=1 SV=2	Itga1
4.80203	4.69927	4.77142	5.09698	5.15529	5.14325	5.00439	5.0145	5.0465	E9Q557	Desmoplakin OS=Mus musculus OX=10090 GN=Dsp PE=1 SV=1	Dsp
-1.99618	-1.96238	-1.94148	-1.54677	-1.60275	-1.62995	-1.61923	-1.59512	-1.39141	A0A1B0GR53	BET1-like protein (Fragment) OS=Mus musculus OX=10090 GN=Bet1l PE=4 SV=1	Bet1l
2.32994	2.32669	2.40373	2.83499	2.69708	2.64386	2.77764	2.73767	2.80599	Q3TGS7	Sorting nexin-12 OS=Mus musculus OX=10090 GN=Snx12 PE=1 SV=1	Snx12
0.833433	0.820942	0.880192	1.21354	1.15045	1.27421	1.08965	1.16996	1.27416	Q91XU0	ATPase WRNIP1 OS=Mus musculus OX=10090 GN=Wrnip1 PE=1 SV=2	Wrnip1
0.0257854	0.0862446	0.0798912	0.462534	0.402684	0.423203	0.200734	0.399591	0.279898	Q8BP92	Reticulocalbin-2 OS=Mus musculus OX=10090 GN=Rcn2 PE=1 SV=1	Rcn2
-4.31436	-4.26491	-4.28575	-3.86289	-3.9014	-4.00501	-3.76085	-4.02054	-4.01207	Q3U0I9	Sorting nexin-8 OS=Mus musculus OX=10090 GN=Snx8 PE=1 SV=1	Snx8
4.88513	4.69902	4.71646	5.16275	5.12789	5.08511	5.34844	5.23133	5.27819	Q9CQR4	Acyl-coenzyme A thioesterase 13 OS=Mus musculus OX=10090 GN=Acot13 PE=1 SV=1	Acot13
1.53269	1.46125	1.48113	1.93648	1.80265	1.78343	1.76448	1.76363	1.81853	O08917	Flotillin-1 OS=Mus musculus OX=10090 GN=Flot1 PE=1 SV=1	Flot1
2.91461	3.01636	2.92576	3.19748	3.29888	3.40394	3.37853	3.37076	3.27778	P13439	Uridine 5'-monophosphate synthase OS=Mus musculus OX=10090 GN=Umps PE=1 SV=3	Umps
-1.78559	-1.91702	-1.82653	-1.4145	-1.50947	-1.56455	-1.37088	-1.37274	-1.58636	P30285	Cyclin-dependent kinase 4 OS=Mus musculus OX=10090 GN=Cdk4 PE=1 SV=1	Cdk4
-2.36791	-2.16941	-2.21129	-1.90013	-1.95655	-1.8652	-1.98474	-2.13576	-1.94082	B2RRF0	Protein-tyrosine-phosphatase OS=Mus musculus OX=10090 GN=Ptprk PE=1 SV=1	Ptprk
1.89931	1.85178	1.82184	2.23504	2.21282	2.1471	2.27263	2.14149	2.19748	Q9CQ73	Plakophilin 2 OS=Mus musculus OX=10090 GN=Pkp2 PE=1 SV=1	Pkp2
-0.500998	-0.507517	-0.454762	-0.137287	-0.166179	-0.184974	-0.16458	-0.235182	-0.173052	Q80SZ7	Guanine nucleotide-binding protein G(I)/G(S)/G(O) subunit gamma-5 OS=Mus musculus OX=10090 GN=Gng5 PE=1 SV=2	Gng5
3.82434	3.79825	3.88218	4.1902	4.10423	4.17691	4.13445	4.06093	4.0855	Q8K1Z0	Ubiquinone biosynthesis protein COQ9, mitochondrial OS=Mus musculus OX=10090 GN=Coq9 PE=1 SV=1	Coq9
2.5592	2.48356	2.49739	2.89929	2.7206	2.87849	3.04105	2.86725	3.10171	G3X9S2	Ectonucleotide pyrophosphatase/phosphodiesterase family member 1 OS=Mus musculus OX=10090 GN=Enpp1 PE=1 SV=1	Enpp1
4.99801	4.80379	4.83065	5.20678	5.22138	5.15626	5.39974	5.3589	5.36306	Q543K9	Purine nucleoside phosphorylase OS=Mus musculus OX=10090 GN=Pnp PE=1 SV=1	Pnp
-0.265293	-0.294331	-0.285259	0.143183	-0.0159063	-0.0223379	-0.125213	0.0119534	0.0589676	Q8BMK4	Cytoskeleton-associated protein 4 OS=Mus musculus OX=10090 GN=Ckap4 PE=1 SV=2	Ckap4
3.36625	3.27466	3.46098	3.71895	3.68215	3.64901	3.75006	3.74972	3.73505	P42669	Transcriptional activator protein Pur-alpha OS=Mus musculus OX=10090 GN=Pura PE=1 SV=1	Pura
-0.458542	-0.290461	-0.378128	-0.0486088	-0.0333815	-0.10386	0.135129	0.11834	0.0438499	Q64339	Ubiquitin-like protein ISG15 OS=Mus musculus OX=10090 GN=Isg15 PE=1 SV=4	Isg15
2.4303	2.36244	2.36649	2.73177	2.68226	2.68064	2.49352	2.53195	2.58896	O70318	Band 4.1-like protein 2 OS=Mus musculus OX=10090 GN=Epb41l2 PE=1 SV=2	Epb41l2
6.34573	6.18948	6.28495	6.59927	6.51523	6.63635	6.80812	6.76478	6.74391	Q61425	Hydroxyacyl-coenzyme A dehydrogenase, mitochondrial OS=Mus musculus OX=10090 GN=Hadh PE=1 SV=2	Hadh
-3.02904	-2.85669	-2.9528	-2.61147	-2.62302	-2.67688	-2.93552	-2.91643	-2.63363	O54824	Pro-interleukin-16 OS=Mus musculus OX=10090 GN=Il16 PE=1 SV=3	Il16
1.10533	1.04674	1.08676	1.36943	1.41285	1.38251	1.30051	1.3232	1.28716	Q9QZ08	N-acetyl-D-glucosamine kinase OS=Mus musculus OX=10090 GN=Nagk PE=1 SV=3	Nagk
0.848875	0.859844	0.883692	1.08402	1.18671	1.22781	1.05245	1.20739	1.11436	Q6P8J2	Thialysine N-epsilon-acetyltransferase OS=Mus musculus OX=10090 GN=Sat2 PE=1 SV=1	Sat2
3.92066	3.83044	3.98836	4.13052	4.2458	4.26907	4.42776	4.20416	4.25282	Q9DB29	Isoamyl acetate-hydrolyzing esterase 1 homolog OS=Mus musculus OX=10090 GN=Iah1 PE=1 SV=1	Iah1
0.46851	0.599356	0.538164	0.819029	0.828734	0.859305	0.79783	1.05296	0.935284	Q3U319	E3 ubiquitin-protein ligase BRE1B OS=Mus musculus OX=10090 GN=Rnf40 PE=1 SV=2	Rnf40
6.72038	6.77681	6.70258	7.02578	7.04349	7.02934	6.94133	6.91894	7.08526	P40142	Transketolase OS=Mus musculus OX=10090 GN=Tkt PE=1 SV=1	Tkt
4.40544	4.33181	4.27021	4.59305	4.65357	4.6573	4.81939	4.74364	4.74744	A0A0M3HEQ0	Thioredoxin-disulfide reductase OS=Mus musculus OX=10090 GN=Txnrd2 PE=1 SV=1	Txnrd2
0.8514	0.746265	0.894924	1.12132	1.14375	1.1148	0.992045	1.07725	0.999123	G3X973	Stabilin-1 OS=Mus musculus OX=10090 GN=Stab1 PE=1 SV=1	Stab1
0.478741	0.50786	0.433578	0.864532	0.68818	0.738126	0.640878	0.527861	0.633362	P11031	Activated RNA polymerase II transcriptional coactivator p15 OS=Mus musculus OX=10090 GN=Sub1 PE=1 SV=3	Sub1
6.47636	6.44572	6.46595	6.73531	6.72947	6.78886	6.87185	6.86047	6.90965	Q9EQF5	Dihydropyrimidinase OS=Mus musculus OX=10090 GN=Dpys PE=1 SV=2	Dpys
0.688068	0.712116	0.733814	1.01952	1.01409	0.954272	1.14877	1.13446	1.11649	D3YVW2	Golgi integral membrane protein 4 OS=Mus musculus OX=10090 GN=Golim4 PE=1 SV=1	Golim4
-0.406	-0.318972	-0.261036	-0.0546303	-0.0963812	0.00503635	-0.11328	-0.0426388	-0.0558949	Q09200	Beta-1,4 N-acetylgalactosaminyltransferase 1 OS=Mus musculus OX=10090 GN=B4galnt1 PE=1 SV=1	B4galnt1
3.96488	3.91125	3.84396	4.11724	4.25939	4.17118	4.22476	4.099	4.0524	P10605	Cathepsin B OS=Mus musculus OX=10090 GN=Ctsb PE=1 SV=2	Ctsb
3.53692	3.46875	3.46436	3.73223	3.73267	3.82154	3.79123	3.77993	3.7617	A0A0R4J1N9	Transcription factor A, mitochondrial OS=Mus musculus OX=10090 GN=Tfam PE=1 SV=1	Tfam
3.74966	3.80128	3.71931	4.05994	4.00535	4.01797	3.86594	3.97592	3.93338	Q6P8X1	Sorting nexin-6 OS=Mus musculus OX=10090 GN=Snx6 PE=1 SV=2	Snx6
0.221125	0.219999	0.114908	0.378729	0.513452	0.436841	0.248242	0.396832	0.373207	Q7TSV4	Phosphoglucomutase-2 OS=Mus musculus OX=10090 GN=Pgm2 PE=1 SV=1	Pgm2
3.30829	3.14544	3.24957	3.48827	3.4645	3.51737	3.49792	3.50262	3.46665	Q925N2	Sideroflexin-2 OS=Mus musculus OX=10090 GN=Sfxn2 PE=1 SV=1	Sfxn2
-1.26289	-1.2604	-1.30181	-0.951088	-1.02136	-1.08643	-1.07438	-1.20984	-1.03763	Q8CJ53	Cdc42-interacting protein 4 OS=Mus musculus OX=10090 GN=Trip10 PE=1 SV=2	Trip10
3.16448	3.06989	3.19451	3.42775	3.37713	3.37808	3.3918	3.3853	3.40691	P09055	Integrin beta-1 OS=Mus musculus OX=10090 GN=Itgb1 PE=1 SV=1	Itgb1
2.44377	2.38514	2.49187	2.75277	2.65127	2.66796	2.73072	2.69462	2.7729	O55111	Desmoglein-2 OS=Mus musculus OX=10090 GN=Dsg2 PE=1 SV=3	Dsg2
-0.0667839	-0.0309639	-0.138922	0.170427	0.200526	0.123532	0.168281	0.19775	0.234795	A0A0A6YXR0	Choline/ethanolaminephosphotransferase 1 (Fragment) OS=Mus musculus OX=10090 GN=Cept1 PE=1 SV=1	Cept1
0.941185	0.882236	0.950396	1.11287	1.16223	1.22913	1.02736	1.17462	1.24615	P06537	Glucocorticoid receptor OS=Mus musculus OX=10090 GN=Nr3c1 PE=1 SV=1	Nr3c1
-2.40563	-2.4477	-2.40026	-2.09716	-2.19471	-2.24364	-2.13303	-2.22252	-2.30313	Q8CD26	Solute carrier family 35 member E1 OS=Mus musculus OX=10090 GN=Slc35e1 PE=1 SV=2	Slc35e1
6.35261	6.35085	6.38957	6.54704	6.59923	6.66299	6.66684	6.6858	6.73739	Q8QZT1	Acetyl-CoA acetyltransferase, mitochondrial OS=Mus musculus OX=10090 GN=Acat1 PE=1 SV=1	Acat1
-0.960524	-0.877728	-0.826838	-0.671986	-0.640597	-0.645934	-0.90906	-0.759769	-0.738081	O70494	Transcription factor Sp3 OS=Mus musculus OX=10090 GN=Sp3 PE=1 SV=2	Sp3
1.67994	1.69099	1.79562	1.95287	1.91844	1.9994	1.95935	2.07112	2.00429	P58871	182 kDa tankyrase-1-binding protein OS=Mus musculus OX=10090 GN=Tnks1bp1 PE=1 SV=2	Tnks1bp1
3.01815	3.03894	3.14208	3.28054	3.33259	3.2847	3.21006	3.26496	3.31881	Q80UG5	Septin-9 OS=Mus musculus OX=10090 GN=Septin9 PE=1 SV=1	Septin9
-1.47193	-1.47552	-1.36164	-1.20598	-1.24363	-1.1623	-1.29248	-1.37682	-1.25975	P97499	Telomerase protein component 1 OS=Mus musculus OX=10090 GN=Tep1 PE=1 SV=1	Tep1
-2.21285	-2.27127	-2.24317	-1.99929	-2.07327	-1.98373	-1.87447	-1.93709	-1.96191	Q3TMP1	General transcription factor IIIC, polypeptide 3 OS=Mus musculus OX=10090 GN=Gtf3c3 PE=1 SV=1	Gtf3c3
6.76023	6.79182	6.74837	6.9171	6.99682	7.05021	6.91864	7.06532	7.09779	Q64523	Histone H2A type 2-C OS=Mus musculus OX=10090 GN=H2ac20 PE=1 SV=3	H2ac20
0.129642	0.0323505	-0.00482941	0.291739	0.274186	0.249251	0.451449	0.436651	0.245226	P98083	SHC-transforming protein 1 OS=Mus musculus OX=10090 GN=Shc1 PE=1 SV=3	Shc1
-0.696066	-0.713385	-0.612408	-0.401701	-0.502595	-0.464519	-0.578864	-0.616602	-0.5513	E9Q0Y4	Signal-induced proliferation-associated protein 1 OS=Mus musculus OX=10090 GN=Sipa1 PE=1 SV=1	Sipa1
2.38537	2.28757	2.35559	2.49389	2.59263	2.59018	2.74059	2.54602	2.49195	Q3UNZ8	Quinone oxidoreductase-like protein 2 OS=Mus musculus OX=10090 GN=Cryzl2 PE=1 SV=1	Cryzl2
3.26383	3.2359	3.30008	3.46551	3.46997	3.51173	3.25582	3.39996	3.49471	Q501J6	Probable ATP-dependent RNA helicase DDX17 OS=Mus musculus OX=10090 GN=Ddx17 PE=1 SV=1	Ddx17
-0.100002	-0.00174713	-0.0829372	0.122456	0.196319	0.12987	-0.117404	0.0917721	-0.0166836	Q9D787	RING-type E3 ubiquitin-protein ligase PPIL2 OS=Mus musculus OX=10090 GN=Ppil2 PE=1 SV=2	Ppil2
-2.56337	-2.64183	-2.64609	-2.39731	-2.43286	-2.40042	-2.12655	-2.31339	-2.18889	O54750	Cytochrome P450 2J6 OS=Mus musculus OX=10090 GN=Cyp2j6 PE=2 SV=2	Cyp2j6
3.30014	3.37398	3.3238	3.52357	3.527	3.56636	3.39222	3.39223	3.49785	Q9Z204-4	Isoform 4 of Heterogeneous nuclear ribonucleoproteins C1/C2 OS=Mus musculus OX=10090 GN=Hnrnpc	Hnrnpc
3.3507	3.3277	3.38622	3.61226	3.53388	3.52334	3.62011	3.58007	3.66955	Q02257	Junction plakoglobin OS=Mus musculus OX=10090 GN=Jup PE=1 SV=3	Jup
4.18967	4.18535	4.22219	4.4298	4.35136	4.42042	4.60178	4.60262	4.66899	A0A0R4J1V0	Na(+)/H(+) exchange regulatory cofactor NHE-RF3 OS=Mus musculus OX=10090 GN=Pdzk1 PE=1 SV=1	Pdzk1
2.23374	2.29558	2.30075	2.47803	2.486	2.45752	2.71403	2.47325	2.56316	P70677	Caspase-3 OS=Mus musculus OX=10090 GN=Casp3 PE=1 SV=1	Casp3
3.51027	3.3683	3.44209	3.64642	3.62556	3.63774	3.54359	3.59104	3.64778	Q9JLB0-2	Isoform Alpha of Protein PALS2 OS=Mus musculus OX=10090 GN=Pals2	Pals2
4.28262	4.33851	4.30445	4.51495	4.5491	4.4498	4.5067	4.55114	4.71939	Q3THW5	Histone H2A.V OS=Mus musculus OX=10090 GN=H2az2 PE=1 SV=3	H2az2
1.50546	1.44204	1.56502	1.69198	1.6881	1.71164	1.43724	1.4776	1.52451	Q3U3R4-2	Isoform 2 of Lipase maturation factor 1 OS=Mus musculus OX=10090 GN=Lmf1	Lmf1
3.36994	3.3212	3.26011	3.5485	3.4965	3.47365	3.74684	3.61898	3.52294	Q9WVK4	EH domain-containing protein 1 OS=Mus musculus OX=10090 GN=Ehd1 PE=1 SV=1	Ehd1
-0.199001	-0.111841	-0.215065	0.0240479	0.0435324	-0.0296259	-0.000861168	0.0976582	0.0772762	Q8JZM7	Parafibromin OS=Mus musculus OX=10090 GN=Cdc73 PE=1 SV=1	Cdc73
2.62271	2.69876	2.72077	2.89279	2.88888	2.81547	2.81028	2.86429	2.90401	E9Q7G0	Nuclear mitotic apparatus protein 1 OS=Mus musculus OX=10090 GN=Numa1 PE=1 SV=1	Numa1
0.346802	0.388718	0.388054	0.60549	0.568538	0.488912	0.202449	0.420189	0.471598	Q6NZF1	Zinc finger CCCH domain-containing protein 11A OS=Mus musculus OX=10090 GN=Zc3h11a PE=1 SV=1	Zc3h11a
4.60636	4.55131	4.6597	4.7558	4.78308	4.80592	4.84692	4.78752	4.87191	A0A0R4J069	Selenocysteine lyase OS=Mus musculus OX=10090 GN=Scly PE=1 SV=1	Scly
-0.30234	-0.286983	-0.34095	-0.121878	-0.19056	-0.0911665	-0.0908289	-0.200136	-0.265306	P21279	Guanine nucleotide-binding protein G(q) subunit alpha OS=Mus musculus OX=10090 GN=Gnaq PE=1 SV=4	Gnaq
1.59941	1.51061	1.53585	1.71175	1.72505	1.72696	1.79003	1.78205	1.83808	E9Q3C1	C2 domain-containing protein 2 OS=Mus musculus OX=10090 GN=C2cd2 PE=1 SV=1	C2cd2
-1.99147	-2.00406	-1.91856	-1.769	-1.81653	-1.82085	-1.6511	-2.01262	-1.68263	Q8BIG7	Catechol O-methyltransferase domain-containing protein 1 OS=Mus musculus OX=10090 GN=Comtd1 PE=1 SV=1	Comtd1
3.74523	3.70572	3.72707	3.89434	3.88455	3.89176	3.76346	3.79716	3.87077	E9QAX2	Unconventional myosin-XVIIIa OS=Mus musculus OX=10090 GN=Myo18a PE=1 SV=1	Myo18a
1.58754	1.6813	1.65332	1.80842	1.80204	1.79335	1.85181	1.85288	1.81712	D3YX27	Serine protease HTRA2, mitochondrial OS=Mus musculus OX=10090 GN=Htra2 PE=1 SV=1	Htra2
-2.56581	-2.54265	-2.54847	-2.35737	-2.43302	-2.38671	-2.61528	-2.41131	-2.47371	Q9CQL7	MORF4 family-associated protein 1 OS=Mus musculus OX=10090 GN=Mrfap1 PE=1 SV=1	Mrfap1
4.1816	4.1401	4.14812	4.31729	4.28359	4.34858	4.50145	4.48591	4.42548	Q62087	Serum paraoxonase/lactonase 3 OS=Mus musculus OX=10090 GN=Pon3 PE=1 SV=2	Pon3
-2.31295	-2.34544	-2.28616	-2.15167	-2.20588	-2.11199	-2.37113	-2.27554	-2.55875	Q8R3Q0	Store-operated calcium entry-associated regulatory factor OS=Mus musculus OX=10090 GN=Saraf PE=1 SV=2	Saraf
2.79955	2.84177	2.81437	3.02168	2.95278	2.94039	2.77198	2.84565	2.96726	P84104	Serine/arginine-rich splicing factor 3 OS=Mus musculus OX=10090 GN=Srsf3 PE=1 SV=1	Srsf3
4.04669	3.9817	3.95767	4.12328	4.15186	4.16378	4.19655	4.10587	4.09723	Q8K411	Presequence protease, mitochondrial OS=Mus musculus OX=10090 GN=Pitrm1 PE=1 SV=1	Pitrm1
4.30238	4.24333	4.32846	4.46465	4.42628	4.43452	4.33539	4.27803	4.44642	P42208	Septin-2 OS=Mus musculus OX=10090 GN=Septin2 PE=1 SV=2	Septin2
-1.52614	-1.53799	-1.50242	-1.36951	-1.39452	-1.36046	-1.32596	-1.47487	-1.55257	A0A338P6P6	Arf-GAP with coiled-coil, ANK repeat and PH domain-containing protein 2 OS=Mus musculus OX=10090 GN=Acap2 PE=1 SV=1	Acap2
1.63414	1.62555	1.60664	1.76318	1.76821	1.77407	1.6499	1.77119	1.61772	E9QK48	Echinoderm microtubule-associated protein-like 2 OS=Mus musculus OX=10090 GN=Eml2 PE=1 SV=1	Eml2
3.53248	3.56377	3.53242	3.67599	3.72532	3.65675	3.63831	3.73334	3.77632	Q60668-3	Isoform 3 of Heterogeneous nuclear ribonucleoprotein D0 OS=Mus musculus OX=10090 GN=Hnrnpd	Hnrnpd
3.75491	3.82389	3.82267	3.92751	3.9396	3.96173	3.83921	3.75847	4.01755	Q9WVJ3	Carboxypeptidase Q OS=Mus musculus OX=10090 GN=Cpq PE=1 SV=1	Cpq
3.07619	3.08349	3.10305	3.22729	3.21304	3.23901	3.10495	3.16141	3.23424	Q921M3	Splicing factor 3B subunit 3 OS=Mus musculus OX=10090 GN=Sf3b3 PE=1 SV=1	Sf3b3
1.01172	0.985357	0.956135	1.15016	1.11991	1.09808	1.03052	0.873095	1.05286	Q3U0S6	Ras-interacting protein 1 OS=Mus musculus OX=10090 GN=Rasip1 PE=1 SV=3	Rasip1
1.05388	1.03644	1.0742	1.14633	1.2038	1.22328	1.14187	1.04431	1.20941	E9QLB2	Lysophospholipase-like protein 1 OS=Mus musculus OX=10090 GN=Lyplal1 PE=1 SV=1	Lyplal1
1.04739	1.0501	1.1066	1.21185	1.17229	1.19744	1.21123	1.22742	1.12483	B1ATP7	ElaC homolog protein 2 OS=Mus musculus OX=10090 GN=Elac2 PE=1 SV=1	Elac2
1.75405	1.76604	1.7849	1.87003	1.90131	1.89821	1.86803	1.75161	1.87441	G3UZY2	Thioredoxin, mitochondrial (Fragment) OS=Mus musculus OX=10090 GN=Txn2 PE=1 SV=1	Txn2
-0.0202351	0.0538368	0.0493546	0.143282	0.149755	0.138013	0.041667	0.173656	0.286207	Q7TQK5	Coiled-coil domain-containing protein 93 OS=Mus musculus OX=10090 GN=Ccdc93 PE=1 SV=1	Ccdc93
4.42584	4.38162	4.41526	4.51172	4.5074	4.52388	4.42196	4.45825	4.51927	Q99K48	Non-POU domain-containing octamer-binding protein OS=Mus musculus OX=10090 GN=Nono PE=1 SV=3	Nono
0.304871	0.312967	0.277279	0.391733	0.421899	0.376508	0.40705	0.368349	0.363701	O08582	GTP-binding protein 1 OS=Mus musculus OX=10090 GN=Gtpbp1 PE=1 SV=2	Gtpbp1
3.35346	3.37253	3.37983	3.48245	3.48078	3.43617	3.37657	3.38207	3.51329	Q99MR6	Serrate RNA effector molecule homolog OS=Mus musculus OX=10090 GN=Srrt PE=1 SV=1	Srrt
0.6772	0.635607	0.652285	0.759716	0.732661	0.755895	0.780026	0.808022	0.825808	Q8BGC0	HIV Tat-specific factor 1 homolog OS=Mus musculus OX=10090 GN=Htatsf1 PE=1 SV=1	Htatsf1
4.14368	4.10846	4.15976	4.23502	4.22025	4.23885	4.27022	4.34014	4.27934	Q8R2P8	Lysine--tRNA ligase OS=Mus musculus OX=10090 GN=Kars PE=1 SV=1	Kars
0.832094	0.842388	0.851809	0.91507	0.919728	0.929132	0.787631	0.848793	0.978918	Q9R190	Metastasis-associated protein MTA2 OS=Mus musculus OX=10090 GN=Mta2 PE=1 SV=1	Mta2
2.85612	2.86655	2.84745	2.93689	2.91868	2.91344	2.79721	2.83101	2.90045	G5E866	Splicing factor 3B subunit 1 OS=Mus musculus OX=10090 GN=Sf3b1 PE=1 SV=1	Sf3b1
2.82355	2.82951	2.85561	2.75632	2.7711	2.76177	2.90313	2.86082	2.86038	P97384	Annexin A11 OS=Mus musculus OX=10090 GN=Anxa11 PE=1 SV=2	Anxa11
4.78046	4.77265	4.817	4.71759	4.71019	4.72223	4.79782	4.77232	4.71038	P54775	26S proteasome regulatory subunit 6B OS=Mus musculus OX=10090 GN=Psmc4 PE=1 SV=2	Psmc4
4.63156	4.65315	4.63763	4.52076	4.55514	4.58053	4.46982	4.48179	4.54609	P56399	Ubiquitin carboxyl-terminal hydrolase 5 OS=Mus musculus OX=10090 GN=Usp5 PE=1 SV=1	Usp5
2.51885	2.50265	2.48536	2.41534	2.39602	2.41815	2.42823	2.47437	2.45067	P61164	Alpha-centractin OS=Mus musculus OX=10090 GN=Actr1a PE=1 SV=1	Actr1a
3.48444	3.50521	3.54631	3.41041	3.42098	3.41406	3.641	3.49858	3.52075	Q91YP3	Deoxyribose-phosphate aldolase OS=Mus musculus OX=10090 GN=Dera PE=1 SV=1	Dera
2.11567	2.14632	2.17543	2.03771	2.03798	2.06059	2.0669	2.09544	2.02688	O70305	Ataxin-2 OS=Mus musculus OX=10090 GN=Atxn2 PE=1 SV=1	Atxn2
5.97184	5.98914	6.02825	5.90079	5.86512	5.90329	5.81669	5.81727	5.92124	P14206	40S ribosomal protein SA OS=Mus musculus OX=10090 GN=Rpsa PE=1 SV=4	Rpsa
3.09312	3.12672	3.13944	3.00356	3.01421	3.01701	3.08694	3.0619	3.02451	Q9WVE8	Protein kinase C and casein kinase substrate in neurons protein 2 OS=Mus musculus OX=10090 GN=Pacsin2 PE=1 SV=1	Pacsin2
5.43563	5.3715	5.43471	5.28716	5.30971	5.30043	5.42909	5.2783	5.41574	Q8VC28	Aldo-keto reductase family 1 member C13 OS=Mus musculus OX=10090 GN=Akr1c13 PE=1 SV=2	Akr1c13
2.31938	2.30123	2.35751	2.23263	2.22057	2.17737	2.29104	2.29859	2.29623	Q9CPX6	Ubiquitin-like-conjugating enzyme ATG3 OS=Mus musculus OX=10090 GN=Atg3 PE=1 SV=1	Atg3
0.938761	0.946913	0.9163	0.816725	0.850829	0.782548	0.898431	0.819666	0.818218	Q6PAR5	GTPase-activating protein and VPS9 domain-containing protein 1 OS=Mus musculus OX=10090 GN=Gapvd1 PE=1 SV=2	Gapvd1
5.54251	5.57298	5.61471	5.42985	5.4746	5.46651	5.37415	5.4204	5.43336	P47962	60S ribosomal protein L5 OS=Mus musculus OX=10090 GN=Rpl5 PE=1 SV=3	Rpl5
4.46543	4.43274	4.444	4.28412	4.3476	4.34754	4.45811	4.42802	4.36166	Q8VDM4	26S proteasome non-ATPase regulatory subunit 2 OS=Mus musculus OX=10090 GN=Psmd2 PE=1 SV=1	Psmd2
-0.487867	-0.421141	-0.448244	-0.590101	-0.541987	-0.59059	-0.492908	-0.570642	-0.455391	Q91XU3	Phosphatidylinositol 5-phosphate 4-kinase type-2 gamma OS=Mus musculus OX=10090 GN=Pip4k2c PE=1 SV=1	Pip4k2c
5.67638	5.61938	5.69059	5.52534	5.55054	5.54325	5.61594	5.57781	5.54113	Q9JHU4	Cytoplasmic dynein 1 heavy chain 1 OS=Mus musculus OX=10090 GN=Dync1h1 PE=1 SV=2	Dync1h1
-1.35152	-1.35985	-1.33065	-1.47989	-1.48408	-1.44715	-1.39188	-1.40409	-1.47742	Q8R3D1	TBC1 domain family member 13 OS=Mus musculus OX=10090 GN=Tbc1d13 PE=1 SV=1	Tbc1d13
2.94206	2.89527	2.96685	2.80012	2.8012	2.82576	2.98287	2.88554	2.8973	Q91V41	Ras-related protein Rab-14 OS=Mus musculus OX=10090 GN=Rab14 PE=1 SV=3	Rab14
5.72872	5.71282	5.77306	5.60828	5.61304	5.60796	5.69858	5.68751	5.63309	Q9R1P4	Proteasome subunit alpha type-1 OS=Mus musculus OX=10090 GN=Psma1 PE=1 SV=1	Psma1
1.42708	1.40458	1.46146	1.31319	1.30743	1.28458	1.36533	1.3895	1.33817	Q63829	COMM domain-containing protein 3 OS=Mus musculus OX=10090 GN=Commd3 PE=1 SV=1	Commd3
-0.00572395	-0.0033989	0.0675011	-0.104181	-0.114774	-0.114596	0.0426626	-0.0868511	-0.110929	Q99PU8-2	Isoform 2 of ATP-dependent RNA helicase DHX30 OS=Mus musculus OX=10090 GN=Dhx30	Dhx30
2.83002	2.87592	2.88038	2.71765	2.7513	2.71866	2.69242	2.75455	2.58875	Q9WUK2	Eukaryotic translation initiation factor 4H OS=Mus musculus OX=10090 GN=Eif4h PE=1 SV=3	Eif4h
2.72585	2.73343	2.7861	2.59396	2.63083	2.61688	2.71673	2.71372	2.60476	E9QAT4-2	Isoform 2 of Protein transport protein Sec16A OS=Mus musculus OX=10090 GN=Sec16a	Sec16a
0.803061	0.771717	0.78488	0.635107	0.648044	0.666924	0.691936	0.541155	0.519165	Q14CH7	Alanine--tRNA ligase, mitochondrial OS=Mus musculus OX=10090 GN=Aars2 PE=1 SV=1	Aars2
2.57596	2.52627	2.59934	2.44282	2.44145	2.40746	2.38501	2.42693	2.48945	E9PY39	Predicted gene 20431 OS=Mus musculus OX=10090 GN=Gm20431 PE=3 SV=1	Gm20431
-1.70381	-1.76533	-1.69824	-1.86531	-1.83682	-1.88095	-1.81081	-2.05293	-1.94856	O88968	Transcobalamin-2 OS=Mus musculus OX=10090 GN=Tcn2 PE=1 SV=1	Tcn2
7.82919	7.77501	7.84196	7.65224	7.68771	7.68058	7.67472	7.68836	7.73957	P09411	Phosphoglycerate kinase 1 OS=Mus musculus OX=10090 GN=Pgk1 PE=1 SV=4	Pgk1
7.10589	7.08201	7.1707	6.96937	6.97361	6.98796	7.01636	7.05561	6.97563	P14152	Malate dehydrogenase, cytoplasmic OS=Mus musculus OX=10090 GN=Mdh1 PE=1 SV=3	Mdh1
2.71247	2.69854	2.74314	2.59513	2.60211	2.5287	2.57122	2.5769	2.63452	Q61768	Kinesin-1 heavy chain OS=Mus musculus OX=10090 GN=Kif5b PE=1 SV=3	Kif5b
3.308	3.2675	3.3622	3.15653	3.18252	3.16921	3.28273	3.24548	3.1419	O35593	26S proteasome non-ATPase regulatory subunit 14 OS=Mus musculus OX=10090 GN=Psmd14 PE=1 SV=2	Psmd14
5.96965	6.04114	5.95475	5.82768	5.8531	5.83856	5.78399	5.78425	5.84672	P97351	40S ribosomal protein S3a OS=Mus musculus OX=10090 GN=Rps3a PE=1 SV=3	Rps3a
3.4177	3.43786	3.39252	3.21513	3.29373	3.29256	3.41089	3.38998	3.39803	A0A0R4J023	Methylglutaconyl-CoA hydratase, mitochondrial OS=Mus musculus OX=10090 GN=Auh PE=1 SV=1	Auh
4.88943	4.90512	4.93438	4.81449	4.7285	4.72921	4.62002	4.7107	4.76742	Q6ZWZ4	60S ribosomal protein L36 OS=Mus musculus OX=10090 GN=Rpl36 PE=1 SV=1	Rpl36
-0.0153332	-0.0539246	0.0422039	-0.179062	-0.179513	-0.133094	-0.0927973	-0.159651	-0.0726128	A0A1B0GR18	MOB kinase activator 2 OS=Mus musculus OX=10090 GN=Mob2 PE=1 SV=1	Mob2
0.642141	0.614393	0.686573	0.470573	0.530223	0.469987	0.326972	0.437084	0.441288	Q6NZN0	RNA-binding protein 26 OS=Mus musculus OX=10090 GN=Rbm26 PE=1 SV=2	Rbm26
6.382	6.35733	6.39085	6.178	6.25692	6.22146	6.22488	6.23831	6.28495	A0A0A0MQ68	Glutaryl-CoA dehydrogenase, mitochondrial OS=Mus musculus OX=10090 GN=Gcdh PE=1 SV=1	Gcdh
3.58432	3.59182	3.61897	3.45879	3.45906	3.39982	3.60913	3.48735	3.5761	Q9QUM9	Proteasome subunit alpha type-6 OS=Mus musculus OX=10090 GN=Psma6 PE=1 SV=1	Psma6
3.35975	3.35858	3.41025	3.19643	3.21478	3.23692	3.25192	3.21859	3.30468	Q9R1P3	Proteasome subunit beta type-2 OS=Mus musculus OX=10090 GN=Psmb2 PE=1 SV=1	Psmb2
3.36608	3.36604	3.37082	3.22195	3.17801	3.22215	3.37189	3.32651	3.27228	Q9QXT0	Protein canopy homolog 2 OS=Mus musculus OX=10090 GN=Cnpy2 PE=1 SV=1	Cnpy2
1.31964	1.31889	1.40633	1.16504	1.17556	1.21681	1.27183	1.24428	1.25277	E9Q0J5	Kinesin-like protein KIF21A OS=Mus musculus OX=10090 GN=Kif21a PE=1 SV=2	Kif21a
2.54659	2.49721	2.49427	2.39255	2.35163	2.29285	2.39671	2.363	2.42949	E9PYF1	Aminopeptidase B OS=Mus musculus OX=10090 GN=Rnpep PE=1 SV=1	Rnpep
-1.85126	-1.89466	-1.91273	-2.06027	-2.03569	-2.0643	-1.85114	-2.06852	-2.15556	Q9D9M5	Pyridoxal phosphate phosphatase PHOSPHO2 OS=Mus musculus OX=10090 GN=Phospho2 PE=1 SV=1	Phospho2
2.06026	2.14823	2.06126	1.92945	1.93793	1.89945	2.13071	1.95737	2.0569	Q6PDN3	Myosin light chain kinase, smooth muscle OS=Mus musculus OX=10090 GN=Mylk PE=1 SV=3	Mylk
4.80053	4.79351	4.85997	4.67807	4.6143	4.65847	4.59826	4.61369	4.59487	Q00519	Xanthine dehydrogenase/oxidase OS=Mus musculus OX=10090 GN=Xdh PE=1 SV=5	Xdh
-3.45916	-3.46358	-3.55018	-3.67672	-3.6664	-3.63317	-3.66109	-3.74534	-3.61491	Q8C4X2	Casein kinase I isoform gamma-3 OS=Mus musculus OX=10090 GN=Csnk1g3 PE=1 SV=2	Csnk1g3
-1.28621	-1.22504	-1.26695	-1.42314	-1.46212	-1.40073	-1.24539	-1.35794	-1.28731	Q8BU88	39S ribosomal protein L22, mitochondrial OS=Mus musculus OX=10090 GN=Mrpl22 PE=1 SV=1	Mrpl22
0.666645	0.668167	0.617699	0.452967	0.477218	0.509812	0.679938	0.623631	0.629576	Q78J03	Methionine-R-sulfoxide reductase B2, mitochondrial OS=Mus musculus OX=10090 GN=Msrb2 PE=1 SV=1	Msrb2
2.12065	2.17989	2.14255	1.95049	1.95798	2.02166	2.09931	2.10779	2.0733	Q921S7	39S ribosomal protein L37, mitochondrial OS=Mus musculus OX=10090 GN=Mrpl37 PE=1 SV=1	Mrpl37
2.0743	2.05944	2.07075	1.89973	1.91366	1.876	1.83568	1.80342	1.90647	Q9CQI3	Glia maturation factor beta OS=Mus musculus OX=10090 GN=Gmfb PE=1 SV=3	Gmfb
3.5657	3.51081	3.58666	3.36344	3.38916	3.39453	3.38919	3.46822	3.47419	Q9DB15	39S ribosomal protein L12, mitochondrial OS=Mus musculus OX=10090 GN=Mrpl12 PE=1 SV=2	Mrpl12
2.19104	2.28212	2.22176	2.03413	2.04275	2.09594	2.11342	2.16599	2.05693	Q9CPR5	39S ribosomal protein L15, mitochondrial OS=Mus musculus OX=10090 GN=Mrpl15 PE=1 SV=1	Mrpl15
2.51618	2.50471	2.53765	2.38009	2.29356	2.36087	2.36747	2.39799	2.39135	E9Q852	Afadin OS=Mus musculus OX=10090 GN=Afdn PE=1 SV=2	Afdn
1.18009	1.19719	1.24604	0.999434	1.03176	1.06737	0.902259	0.988016	0.951513	Q8K268	ATP-binding cassette sub-family F member 3 OS=Mus musculus OX=10090 GN=Abcf3 PE=1 SV=1	Abcf3
5.01336	4.94292	5.02614	4.78974	4.83003	4.837	4.88745	4.77636	4.75784	P52503	NADH dehydrogenase [ubiquinone] iron-sulfur protein 6, mitochondrial OS=Mus musculus OX=10090 GN=Ndufs6 PE=1 SV=2	Ndufs6
0.0796471	0.103184	0.130453	-0.0779228	-0.0635023	-0.0713186	0.18167	0.00408745	-0.051012	Q80UJ7	Rab3 GTPase-activating protein catalytic subunit OS=Mus musculus OX=10090 GN=Rab3gap1 PE=1 SV=4	Rab3gap1
4.74941	4.67084	4.79041	4.56373	4.55952	4.55799	4.57734	4.65454	4.69122	A0A1B0GRV0	3'(2'),5'-bisphosphate nucleotidase 1 OS=Mus musculus OX=10090 GN=Bpnt1 PE=1 SV=1	Bpnt1
0.120142	0.15172	0.223925	-0.0257492	-0.0206003	0.0117559	0.0766878	0.0775986	0.0872841	Q9CQL5	39S ribosomal protein L18, mitochondrial OS=Mus musculus OX=10090 GN=Mrpl18 PE=1 SV=1	Mrpl18
3.54734	3.54116	3.6088	3.36389	3.37897	3.42004	3.54964	3.45318	3.36597	P70168	Importin subunit beta-1 OS=Mus musculus OX=10090 GN=Kpnb1 PE=1 SV=2	Kpnb1
3.03934	3.06317	3.07104	2.90029	2.83013	2.90773	2.67366	2.87958	2.84732	Q9QYB1	Chloride intracellular channel protein 4 OS=Mus musculus OX=10090 GN=Clic4 PE=1 SV=3	Clic4
2.28837	2.33138	2.26644	2.09956	2.14644	2.10388	2.1449	2.13751	2.17885	Q7TMY8	E3 ubiquitin-protein ligase HUWE1 OS=Mus musculus OX=10090 GN=Huwe1 PE=1 SV=5	Huwe1
-0.455082	-0.502628	-0.50131	-0.671677	-0.684237	-0.642375	-0.804452	-0.687344	-0.69248	Q9ES00	Ubiquitin conjugation factor E4 B OS=Mus musculus OX=10090 GN=Ube4b PE=1 SV=3	Ube4b
2.94687	3.02487	2.95812	2.75367	2.83174	2.80091	2.76878	2.66215	2.68256	A0A498WGD8	Thioredoxin-like protein 1 OS=Mus musculus OX=10090 GN=Txnl1 PE=1 SV=1	Txnl1
3.46252	3.39018	3.44887	3.20302	3.28477	3.26912	3.49701	3.41043	3.37232	Q9CX56	26S proteasome non-ATPase regulatory subunit 8 OS=Mus musculus OX=10090 GN=Psmd8 PE=1 SV=2	Psmd8
0.966492	0.960098	1.05143	0.796564	0.839276	0.784467	0.940488	0.821077	0.831568	Q9DBS5	Kinesin light chain 4 OS=Mus musculus OX=10090 GN=Klc4 PE=1 SV=1	Klc4
4.07379	4.00028	4.01011	3.82324	3.8757	3.8273	3.92703	3.80035	3.90223	Q8K3J1	NADH dehydrogenase [ubiquinone] iron-sulfur protein 8, mitochondrial OS=Mus musculus OX=10090 GN=Ndufs8 PE=1 SV=1	Ndufs8
2.11309	2.11694	2.17515	1.97876	1.95224	1.91042	2.12782	2.03225	2.04778	G5E8K5	Ankyrin-3 OS=Mus musculus OX=10090 GN=Ank3 PE=1 SV=1	Ank3
6.24373	6.17617	6.28207	6.04536	6.02131	6.07124	5.64557	5.84024	5.88576	Q9JKR6	Hypoxia up-regulated protein 1 OS=Mus musculus OX=10090 GN=Hyou1 PE=1 SV=1	Hyou1
3.35957	3.32454	3.33429	3.13609	3.19615	3.11756	3.26026	3.25164	3.16426	A2A7S7	Tyrosine--tRNA ligase OS=Mus musculus OX=10090 GN=Yars PE=1 SV=1	Yars
4.07507	4.1424	4.15743	3.92719	3.93701	3.94179	3.79611	3.81126	3.80245	D3YWF6	Ubiquitinyl hydrolase 1 OS=Mus musculus OX=10090 GN=Otub1 PE=1 SV=1	Otub1
5.56312	5.57447	5.53894	5.36097	5.40972	5.33527	5.32557	5.29659	5.37922	Q99J99	3-mercaptopyruvate sulfurtransferase OS=Mus musculus OX=10090 GN=Mpst PE=1 SV=4	Mpst
1.80944	1.85015	1.82713	1.59691	1.70264	1.61133	1.77408	1.68391	1.64101	Q91YP2	Neurolysin, mitochondrial OS=Mus musculus OX=10090 GN=Nln PE=1 SV=1	Nln
3.40653	3.41347	3.40935	3.20826	3.22847	3.2155	3.21431	3.22622	3.16852	P63330	Serine/threonine-protein phosphatase 2A catalytic subunit alpha isoform OS=Mus musculus OX=10090 GN=Ppp2ca PE=1 SV=1	Ppp2ca
3.04582	3.03897	2.96948	2.82415	2.84452	2.80807	2.9506	2.8497	2.92902	Q9D404	3-oxoacyl-[acyl-carrier-protein] synthase, mitochondrial OS=Mus musculus OX=10090 GN=Oxsm PE=1 SV=1	Oxsm
0.762581	0.710945	0.708742	0.488638	0.50447	0.604035	0.583283	0.509293	0.566654	Q8BGA9	Mitochondrial inner membrane protein OXA1L OS=Mus musculus OX=10090 GN=Oxa1l PE=1 SV=1	Oxa1l
1.64968	1.54766	1.63162	1.43382	1.41688	1.3903	1.58811	1.60653	1.64351	Q9CQB5	CDGSH iron-sulfur domain-containing protein 2 OS=Mus musculus OX=10090 GN=Cisd2 PE=1 SV=1	Cisd2
6.27487	6.27878	6.22468	6.04017	6.08515	6.06039	6.08832	6.05519	6.00367	Q6PB66	Leucine-rich PPR motif-containing protein, mitochondrial OS=Mus musculus OX=10090 GN=Lrpprc PE=1 SV=2	Lrpprc
2.54116	2.43416	2.49951	2.28138	2.33204	2.26783	2.40832	2.39772	2.33288	Q9DCV4	Regulator of microtubule dynamics protein 1 OS=Mus musculus OX=10090 GN=Rmdn1 PE=1 SV=2	Rmdn1
-2.29277	-2.23175	-2.21337	-2.41255	-2.42106	-2.49885	-2.40416	-2.48259	-2.34163	Q8CGC4	Protein LSM14 homolog B OS=Mus musculus OX=10090 GN=Lsm14b PE=1 SV=3	Lsm14b
0.236847	0.283323	0.28529	0.0777054	0.0248938	0.106471	0.192735	0.106251	0.0187702	A0A494BB75	WD repeat-containing protein 26 OS=Mus musculus OX=10090 GN=Wdr26 PE=1 SV=2	Wdr26
3.08569	3.02792	3.17199	2.8949	2.88839	2.90377	3.02997	2.98555	2.92662	Q9WVJ2	26S proteasome non-ATPase regulatory subunit 13 OS=Mus musculus OX=10090 GN=Psmd13 PE=1 SV=1	Psmd13
4.52734	4.55285	4.55334	4.30042	4.40288	4.32705	4.29136	4.28979	4.40917	Q6P5E4	UDP-glucose:glycoprotein glucosyltransferase 1 OS=Mus musculus OX=10090 GN=Uggt1 PE=1 SV=4	Uggt1
0.980698	0.938713	0.968752	0.7978	0.746821	0.731191	0.784146	0.862944	0.739719	A0A0R4J0G4	Ran-binding protein 10 OS=Mus musculus OX=10090 GN=Ranbp10 PE=1 SV=1	Ranbp10
4.89168	4.87304	4.93663	4.6396	4.76023	4.68823	4.74105	4.83489	4.91136	Q921X9	Protein disulfide-isomerase A5 OS=Mus musculus OX=10090 GN=Pdia5 PE=1 SV=1	Pdia5
-2.23833	-2.2358	-2.26296	-2.44476	-2.43038	-2.47828	-2.44474	-2.60164	-2.61107	A2ASK1	tRNA (cytosine(72)-C(5))-methyltransferase NSUN6 OS=Mus musculus OX=10090 GN=Nsun6 PE=1 SV=1	Nsun6
2.46644	2.50985	2.51654	2.25211	2.36717	2.25494	2.10479	2.16196	2.23108	Q99KF1	Transmembrane emp24 domain-containing protein 9 OS=Mus musculus OX=10090 GN=Tmed9 PE=1 SV=2	Tmed9
3.0129	3.07935	3.13472	2.8278	2.88893	2.89142	2.85511	2.82912	2.80546	Q8BP47	Asparagine--tRNA ligase, cytoplasmic OS=Mus musculus OX=10090 GN=NARS1 PE=1 SV=2	NARS1
3.4086	3.4172	3.45909	3.20656	3.25362	3.20363	3.2498	3.18032	3.13673	Q80SW1	S-adenosylhomocysteine hydrolase-like protein 1 OS=Mus musculus OX=10090 GN=Ahcyl1 PE=1 SV=1	Ahcyl1
3.85068	3.86062	3.8723	3.68207	3.68159	3.59342	3.66701	3.7068	3.71197	Q76MZ3	Serine/threonine-protein phosphatase 2A 65 kDa regulatory subunit A alpha isoform OS=Mus musculus OX=10090 GN=Ppp2r1a PE=1 SV=3	Ppp2r1a
3.40104	3.38597	3.42199	3.2453	3.19835	3.13863	3.2971	3.19989	3.32129	Q07076	Annexin A7 OS=Mus musculus OX=10090 GN=Anxa7 PE=1 SV=2	Anxa7
0.87109	0.839865	0.788296	0.676342	0.57676	0.616735	0.697518	0.6791	0.70352	Q8VDT9	39S ribosomal protein L50, mitochondrial OS=Mus musculus OX=10090 GN=Mrpl50 PE=1 SV=2	Mrpl50
1.73644	1.70635	1.77695	1.55845	1.56436	1.46618	1.64886	1.62058	1.58081	Q9CY73	39S ribosomal protein L44, mitochondrial OS=Mus musculus OX=10090 GN=Mrpl44 PE=1 SV=3	Mrpl44
5.43703	5.44963	5.49124	5.29434	5.24143	5.21061	5.33818	5.28617	5.30849	E9QN99	Protein ABHD14B OS=Mus musculus OX=10090 GN=Abhd14b PE=1 SV=1	Abhd14b
0.99823	1.09502	1.05595	0.85075	0.848567	0.811076	0.853848	0.84272	0.8983	B1AUN2	Eukaryotic translation initiation factor 2B, subunit 3 OS=Mus musculus OX=10090 GN=Eif2b3 PE=1 SV=1	Eif2b3
-0.735001	-0.697771	-0.745197	-0.89432	-0.963029	-0.960708	-0.839885	-0.8403	-0.940269	P35290	Ras-related protein Rab-24 OS=Mus musculus OX=10090 GN=Rab24 PE=1 SV=2	Rab24
1.55665	1.65471	1.55799	1.37736	1.34341	1.40816	1.27619	1.36916	1.3794	P39061-1	Isoform 2 of Collagen alpha-1(XVIII) chain OS=Mus musculus OX=10090 GN=Col18a1	Col18a1
-0.225628	-0.302385	-0.162645	-0.456821	-0.465945	-0.409225	-0.316543	-0.464928	-0.501276	B1B1D8	39S ribosomal protein L2, mitochondrial OS=Mus musculus OX=10090 GN=Mrpl2 PE=1 SV=1	Mrpl2
0.000350952	-0.00947762	0.039959	-0.243248	-0.191657	-0.176188	-0.038085	-0.0259018	-0.0953159	Q8R1T1	Charged multivesicular body protein 7 OS=Mus musculus OX=10090 GN=Chmp7 PE=1 SV=1	Chmp7
-1.86778	-1.90468	-1.90938	-2.1184	-2.11356	-2.09267	-2.18013	-2.15102	-2.12746	Q3TLD5	Unconventional prefoldin RPB5 interactor OS=Mus musculus OX=10090 GN=Uri1 PE=1 SV=2	Uri1
4.63959	4.56624	4.6835	4.42034	4.40287	4.41998	4.4956	4.40842	4.49174	E9Q4K7	Kinesin family member 13B OS=Mus musculus OX=10090 GN=Kif13b PE=1 SV=1	Kif13b
5.51794	5.50461	5.45249	5.27993	5.2633	5.27578	5.38048	5.3383	5.33152	Q99LC3	NADH dehydrogenase [ubiquinone] 1 alpha subcomplex subunit 10, mitochondrial OS=Mus musculus OX=10090 GN=Ndufa10 PE=1 SV=1	Ndufa10
0.0553474	0.0939407	0	-0.165791	-0.140876	-0.200622	-0.301864	-0.117485	-0.360165	Q8K021	Secretory carrier-associated membrane protein 1 OS=Mus musculus OX=10090 GN=Scamp1 PE=1 SV=1	Scamp1
1.71272	1.75137	1.80787	1.53285	1.57383	1.50776	1.65314	1.5234	1.57177	P41241	Tyrosine-protein kinase CSK OS=Mus musculus OX=10090 GN=Csk PE=1 SV=2	Csk
5.01293	4.98274	4.90641	4.75905	4.75722	4.7277	4.92288	4.88432	4.8374	Q99KR7	Peptidyl-prolyl cis-trans isomerase F, mitochondrial OS=Mus musculus OX=10090 GN=Ppif PE=1 SV=1	Ppif
3.31316	3.32498	3.38686	3.13266	3.10427	3.12902	3.09051	3.06715	3.10024	P26638	Serine--tRNA ligase, cytoplasmic OS=Mus musculus OX=10090 GN=Sars1 PE=1 SV=3	Sars1
3.0796	3.06354	3.07604	2.8698	2.79051	2.89964	2.85838	2.78399	2.73468	Q9D8T7	SRA stem-loop-interacting RNA-binding protein, mitochondrial OS=Mus musculus OX=10090 GN=Slirp PE=1 SV=2	Slirp
2.29688	2.18511	2.27644	2.02534	2.03271	2.02819	2.10806	2.18083	2.08026	Q9DC71	28S ribosomal protein S15, mitochondrial OS=Mus musculus OX=10090 GN=Mrps15 PE=1 SV=2	Mrps15
3.5145	3.58704	3.55283	3.30655	3.35136	3.32357	3.32611	3.18737	3.39946	Q924B0	Inositol-1-monophosphatase OS=Mus musculus OX=10090 GN=Impa1 PE=1 SV=1	Impa1
4.46108	4.42267	4.52945	4.27842	4.18612	4.2731	4.10185	4.28203	4.29257	P70441	Na(+)/H(+) exchange regulatory cofactor NHE-RF1 OS=Mus musculus OX=10090 GN=Slc9a3r1 PE=1 SV=3	Slc9a3r1
4.59929	4.47855	4.50837	4.31564	4.30924	4.28191	4.46225	4.40428	4.5077	Q8BGA8	Acyl-coenzyme A synthetase ACSM5, mitochondrial OS=Mus musculus OX=10090 GN=Acsm5 PE=1 SV=1	Acsm5
3.12695	3.17076	3.09617	2.83781	2.95034	2.92597	2.74339	2.68564	2.77972	P97478	5-demethoxyubiquinone hydroxylase, mitochondrial OS=Mus musculus OX=10090 GN=Coq7 PE=1 SV=3	Coq7
0.689842	0.687349	0.781748	0.478565	0.552239	0.448077	0.655213	0.560289	0.695688	Q9CQF8	Ribosomal protein 63, mitochondrial OS=Mus musculus OX=10090 GN=Mrpl57 PE=1 SV=1	Mrpl57
0.892672	0.99478	0.895432	0.71422	0.726302	0.657008	0.734378	0.643044	0.677416	Q78PG9	Coiled-coil domain-containing protein 25 OS=Mus musculus OX=10090 GN=Ccdc25 PE=1 SV=1	Ccdc25
2.61507	2.5834	2.62774	2.41262	2.31913	2.40442	2.27643	2.38188	2.4411	P47758	Signal recognition particle receptor subunit beta OS=Mus musculus OX=10090 GN=Srprb PE=1 SV=1	Srprb
-0.0949593	-0.0453243	-0.0998898	-0.346972	-0.253963	-0.329936	-0.186618	-0.177195	-0.314064	Q80VJ3	2'-deoxynucleoside 5'-phosphate N-hydrolase 1 OS=Mus musculus OX=10090 GN=Dnph1 PE=1 SV=2	Dnph1
3.43011	3.33103	3.34981	3.0912	3.18647	3.14211	3.20623	3.19626	3.23815	Q9CQJ8	NADH dehydrogenase [ubiquinone] 1 beta subcomplex subunit 9 OS=Mus musculus OX=10090 GN=Ndufb9 PE=1 SV=3	Ndufb9
5.11123	4.99493	5.01558	4.80335	4.81855	4.80739	4.88479	4.72256	4.88552	Q91WD5	NADH dehydrogenase [ubiquinone] iron-sulfur protein 2, mitochondrial OS=Mus musculus OX=10090 GN=Ndufs2 PE=1 SV=1	Ndufs2
0.676136	0.705732	0.722216	0.399868	0.528808	0.48216	0.495376	0.489365	0.424057	Q9DBA6	Peroxisomal leader peptide-processing protease OS=Mus musculus OX=10090 GN=Tysnd1 PE=1 SV=1	Tysnd1
1.97753	1.94114	1.95756	1.69608	1.70522	1.78053	1.8771	1.90025	1.81092	Q14C51	Pentatricopeptide repeat domain-containing protein 3, mitochondrial OS=Mus musculus OX=10090 GN=Ptcd3 PE=1 SV=2	Ptcd3
2.23621	2.32337	2.40003	2.09505	2.07443	2.09157	2.1091	2.02974	2.19359	Q9D8X2	Coiled-coil domain-containing protein 124 OS=Mus musculus OX=10090 GN=Ccdc124 PE=1 SV=1	Ccdc124
3.81426	3.8252	3.86597	3.5699	3.6682	3.56649	3.55914	3.63551	3.56745	Q9DBG7	Signal recognition particle receptor subunit alpha OS=Mus musculus OX=10090 GN=Srpra PE=1 SV=1	Srpra
2.06244	2.04105	1.96294	1.84965	1.74391	1.77058	1.87007	1.76662	1.78859	Q9JKF7	39S ribosomal protein L39, mitochondrial OS=Mus musculus OX=10090 GN=Mrpl39 PE=1 SV=4	Mrpl39
0.640366	0.654482	0.618513	0.360889	0.467942	0.381177	0.566375	0.526337	0.525879	A0A140LHT6	39S ribosomal protein L48, mitochondrial OS=Mus musculus OX=10090 GN=Mrpl48 PE=1 SV=1	Mrpl48
2.04856	2.06115	2.09427	1.82216	1.81387	1.85778	1.93523	1.98986	1.89271	Q99N87	28S ribosomal protein S5, mitochondrial OS=Mus musculus OX=10090 GN=Mrps5 PE=1 SV=1	Mrps5
-0.942497	-1.02112	-0.997787	-1.21838	-1.2475	-1.20642	-1.05738	-1.06432	-1.22788	Q9D113	DNL-type zinc finger protein OS=Mus musculus OX=10090 GN=Dnlz PE=1 SV=1	Dnlz
0.475573	0.439823	0.564436	0.252453	0.24194	0.27447	0.115808	0.190725	0.388359	Q4FJZ2	Importin subunit alpha OS=Mus musculus OX=10090 GN=Kpna6 PE=1 SV=1	Kpna6
2.57462	2.4532	2.60478	2.31505	2.29698	2.30656	2.44422	2.51284	2.50944	Q6IRU5-2	Isoform 2 of Clathrin light chain B OS=Mus musculus OX=10090 GN=Cltb	Cltb
0.324347	0.403658	0.417929	0.108608	0.171615	0.146476	0.155187	0.2731	0.259651	Q3TIU4	2',5'-phosphodiesterase 12 OS=Mus musculus OX=10090 GN=Pde12 PE=1 SV=2	Pde12
4.53594	4.46386	4.40975	4.16401	4.25282	4.27098	4.46721	4.43075	4.36802	P97742	Carnitine O-palmitoyltransferase 1, liver isoform OS=Mus musculus OX=10090 GN=Cpt1a PE=1 SV=4	Cpt1a
6.3745	6.27555	6.38291	6.08911	6.08013	6.14054	6.29671	6.29231	6.21933	O55022	Membrane-associated progesterone receptor component 1 OS=Mus musculus OX=10090 GN=Pgrmc1 PE=1 SV=4	Pgrmc1
3.71622	3.6675	3.68238	3.40315	3.44339	3.49634	3.02202	3.27387	3.39626	Q80ZP8	Armet protein OS=Mus musculus OX=10090 GN=Manf PE=1 SV=1	Manf
1.46229	1.46558	1.46356	1.23802	1.26905	1.1544	1.34654	1.35172	1.33726	Q9CQN7	39S ribosomal protein L41, mitochondrial OS=Mus musculus OX=10090 GN=Mrpl41 PE=1 SV=1	Mrpl41
2.30153	2.28712	2.23351	1.95341	2.04319	2.09504	1.78641	1.93902	2.00877	P26262	Plasma kallikrein OS=Mus musculus OX=10090 GN=Klkb1 PE=1 SV=2	Klkb1
3.40652	3.40632	3.45711	3.24074	3.08855	3.20837	3.26833	3.24114	3.13062	Q64152	Transcription factor BTF3 OS=Mus musculus OX=10090 GN=Btf3 PE=1 SV=3	Btf3
2.30681	2.35594	2.44552	2.07425	2.15334	2.14792	2.13134	2.03381	2.08962	Q9DAK9	14 kDa phosphohistidine phosphatase OS=Mus musculus OX=10090 GN=Phpt1 PE=1 SV=1	Phpt1
-1.44042	-1.39082	-1.41292	-1.7019	-1.6545	-1.63019	-1.45697	-1.45236	-1.68605	P54103	DnaJ homolog subfamily C member 2 OS=Mus musculus OX=10090 GN=Dnajc2 PE=1 SV=2	Dnajc2
3.30653	3.2565	3.41234	3.0853	3.11509	3.02992	3.02924	3.05131	3.0273	Q8BP48	Methionine aminopeptidase 1 OS=Mus musculus OX=10090 GN=Metap1 PE=1 SV=1	Metap1
3.13599	3.12502	3.21932	2.87627	2.90253	2.94991	2.99837	3.02095	2.94963	Q9JMA1	Ubiquitin carboxyl-terminal hydrolase 14 OS=Mus musculus OX=10090 GN=Usp14 PE=1 SV=3	Usp14
0.406578	0.4291	0.539999	0.154329	0.242003	0.225909	0.369723	0.278353	0.194414	Q8BIL5	Protein Hook homolog 1 OS=Mus musculus OX=10090 GN=Hook1 PE=1 SV=2	Hook1
-1.57656	-1.53714	-1.64366	-1.8138	-1.84413	-1.85976	-1.80228	-1.79489	-1.93499	Q9CPU2	NADH dehydrogenase [ubiquinone] 1 beta subcomplex subunit 2, mitochondrial OS=Mus musculus OX=10090 GN=Ndufb2 PE=1 SV=1	Ndufb2
-0.213516	-0.117769	-0.132927	-0.354025	-0.475492	-0.398185	-0.157329	-0.292995	-0.291122	Q5XPI3	E3 ubiquitin-protein ligase RNF123 OS=Mus musculus OX=10090 GN=Rnf123 PE=1 SV=1	Rnf123
2.34019	2.26512	2.34115	2.06351	2.07022	2.04888	2.12412	2.18224	2.02163	Q3U3K9	Lipid droplet-regulating VLDL assembly factor AUP1 OS=Mus musculus OX=10090 GN=Aup1 PE=1 SV=1	Aup1
-0.959934	-1.07973	-1.00629	-1.32303	-1.21489	-1.27232	-1.64543	-1.29131	-1.04563	O88783	Coagulation factor V OS=Mus musculus OX=10090 GN=F5 PE=1 SV=1	F5
2.26344	2.22069	2.26545	1.95068	1.9849	2.04819	1.83187	1.91581	1.89977	Q8BTZ7	Mannose-1-phosphate guanyltransferase beta OS=Mus musculus OX=10090 GN=Gmppb PE=1 SV=1	Gmppb
2.56788	2.66998	2.54406	2.32024	2.39614	2.2963	2.40496	2.43697	2.24966	Q9D662	Protein transport protein Sec23B OS=Mus musculus OX=10090 GN=Sec23b PE=1 SV=1	Sec23b
6.13443	6.01901	6.10614	5.79213	5.80697	5.88505	5.97362	5.93225	5.86532	Q8CC88	von Willebrand factor A domain-containing protein 8 OS=Mus musculus OX=10090 GN=Vwa8 PE=1 SV=2	Vwa8
4.02042	4.07634	4.06404	3.84538	3.7372	3.79775	3.80633	3.76638	3.84152	Q9JLI0	Aldo-keto reductase a OS=Mus musculus OX=10090 GN=Akr1c12 PE=1 SV=1	Akr1c12
1.36201	1.25577	1.25624	0.949671	1.05968	1.08356	1.14968	1.20595	1.12872	Q9D0Q7	39S ribosomal protein L45, mitochondrial OS=Mus musculus OX=10090 GN=Mrpl45 PE=1 SV=1	Mrpl45
5.78078	5.87549	5.8384	5.51701	5.61433	5.57876	5.65909	5.65854	5.66355	Q9D0F3	Protein ERGIC-53 OS=Mus musculus OX=10090 GN=Lman1 PE=1 SV=1	Lman1
5.46499	5.51869	5.55419	5.30152	5.23132	5.21492	5.29364	5.25921	5.17535	Q8BGQ7	Alanine--tRNA ligase, cytoplasmic OS=Mus musculus OX=10090 GN=Aars1 PE=1 SV=1	Aars1
4.05877	4.00487	4.01998	3.78379	3.68565	3.81912	3.78577	3.70636	3.74235	Q9CPP6	NADH dehydrogenase [ubiquinone] 1 alpha subcomplex subunit 5 OS=Mus musculus OX=10090 GN=Ndufa5 PE=1 SV=3	Ndufa5
4.78724	4.64698	4.75177	4.40112	4.50465	4.48302	4.61435	4.45982	4.54706	Q9R0P3	S-formylglutathione hydrolase OS=Mus musculus OX=10090 GN=Esd PE=1 SV=1	Esd
4.66754	4.68348	4.72622	4.43688	4.40157	4.44012	4.46654	4.48471	4.35014	Q9Z2Y8	Pyridoxal phosphate homeostasis protein OS=Mus musculus OX=10090 GN=Plpbp PE=1 SV=1	Plpbp
3.05083	3.17143	3.17819	2.89778	2.83975	2.85962	3.04706	2.93604	3.17204	Q8K183	Pyridoxal kinase OS=Mus musculus OX=10090 GN=Pdxk PE=1 SV=1	Pdxk
1.02034	0.910744	0.980894	0.660744	0.773637	0.671756	0.750529	0.657339	0.815765	Q9D7N6	39S ribosomal protein L30, mitochondrial OS=Mus musculus OX=10090 GN=Mrpl30 PE=1 SV=1	Mrpl30
6.33909	6.27435	6.38919	6.04739	6.02722	6.12032	6.23609	6.24647	6.1026	Q9DD20	Methyltransferase-like protein 7B OS=Mus musculus OX=10090 GN=Mettl7b PE=1 SV=2	Mettl7b
1.373	1.2712	1.35172	1.01597	1.13122	1.03277	1.30965	1.29149	1.25258	Q91WT8	RNA-binding protein 47 OS=Mus musculus OX=10090 GN=Rbm47 PE=1 SV=1	Rbm47
1.81089	1.90137	1.93754	1.60015	1.65998	1.57315	1.58162	1.59516	1.73704	Q3UBG2	PTB-containing, cubilin and LRP1-interacting protein OS=Mus musculus OX=10090 GN=Pid1 PE=1 SV=2	Pid1
1.35237	1.20516	1.34112	1.03283	1.07918	0.969811	1.54124	1.36407	1.17419	A2AKK5	Acyl-coenzyme A amino acid N-acyltransferase 1 OS=Mus musculus OX=10090 GN=Acnat1 PE=1 SV=1	Acnat1
2.70445	2.57073	2.70982	2.33356	2.44229	2.39096	2.61226	2.53502	2.54284	Q80X85	28S ribosomal protein S7, mitochondrial OS=Mus musculus OX=10090 GN=Mrps7 PE=1 SV=1	Mrps7
0.972546	0.978266	1.01061	0.651497	0.709851	0.761624	0.817309	0.783926	0.801735	Q9CR59	Growth arrest and DNA damage-inducible proteins-interacting protein 1 OS=Mus musculus OX=10090 GN=Gadd45gip1 PE=1 SV=1	Gadd45gip1
3.73372	3.7576	3.83196	3.47033	3.56768	3.44316	3.5646	3.59818	3.52906	Q80Y14	Glutaredoxin-related protein 5, mitochondrial OS=Mus musculus OX=10090 GN=Glrx5 PE=1 SV=2	Glrx5
8.4787	8.48374	8.57894	8.15906	8.28353	8.25442	8.33682	8.3873	8.33403	Q64442	Sorbitol dehydrogenase OS=Mus musculus OX=10090 GN=Sord PE=1 SV=3	Sord
0.995728	1.00782	0.901606	0.651907	0.648696	0.75842	0.72845	0.694551	0.664021	Q9DCB8	Iron-sulfur cluster assembly 2 homolog, mitochondrial OS=Mus musculus OX=10090 GN=Isca2 PE=1 SV=2	Isca2
3.96637	4.00148	4.03026	3.65222	3.80479	3.69453	3.90097	3.86554	3.80586	Q9EP69	Phosphatidylinositol-3-phosphatase SAC1 OS=Mus musculus OX=10090 GN=Sacm1l PE=1 SV=1	Sacm1l
-1.16715	-1.34933	-1.26617	-1.52739	-1.51484	-1.58895	-1.32928	-1.59503	-1.39851	Q8C863	E3 ubiquitin-protein ligase Itchy OS=Mus musculus OX=10090 GN=Itch PE=1 SV=2	Itch
0.847309	0.687664	0.811398	0.469769	0.509744	0.516881	0.661523	0.52652	0.52253	A0A0U1RPA0	Pleckstrin homology domain-containing family A member 7 (Fragment) OS=Mus musculus OX=10090 GN=Plekha7 PE=1 SV=1	Plekha7
-0.263266	-0.172195	-0.326151	-0.589727	-0.530847	-0.491242	-0.941257	-0.479979	-0.328413	P06684	Complement C5 OS=Mus musculus OX=10090 GN=C5 PE=1 SV=2	C5
1.60487	1.60612	1.65562	1.34136	1.3117	1.36297	1.48345	1.53497	1.50529	Q9DCA2	28S ribosomal protein S11, mitochondrial OS=Mus musculus OX=10090 GN=Mrps11 PE=1 SV=2	Mrps11
6.77636	6.87261	6.83232	6.49944	6.54874	6.57736	6.79842	6.82211	6.81733	O88451	Retinol dehydrogenase 7 OS=Mus musculus OX=10090 GN=Rdh7 PE=1 SV=1	Rdh7
1.73278	1.85932	1.89692	1.58302	1.54828	1.49911	1.54359	1.48278	1.56545	Q80VJ2	Steroid receptor RNA activator 1 OS=Mus musculus OX=10090 GN=Sra1 PE=1 SV=3	Sra1
1.22449	1.13606	1.14093	0.817513	0.934718	0.886949	1.22479	1.14967	0.92144	Q9D710	Thioredoxin-related transmembrane protein 2 OS=Mus musculus OX=10090 GN=Tmx2 PE=1 SV=1	Tmx2
2.78602	2.8679	2.90234	2.58791	2.47165	2.63229	2.45646	2.45996	2.51766	Q9CR00	26S proteasome non-ATPase regulatory subunit 9 OS=Mus musculus OX=10090 GN=Psmd9 PE=1 SV=1	Psmd9
1.39596	1.44051	1.52408	1.16849	1.12158	1.20314	1.11906	1.13537	1.06022	P97792	Coxsackievirus and adenovirus receptor homolog OS=Mus musculus OX=10090 GN=Cxadr PE=1 SV=1	Cxadr
0.868698	0.821997	0.853918	0.466244	0.631146	0.578614	0.702405	0.681477	0.52883	E9QA46	Peroxisomal assembly protein PEX3 OS=Mus musculus OX=10090 GN=Pex3 PE=1 SV=1	Pex3
4.23922	4.31771	4.2083	3.95935	3.99239	3.94043	4.04508	4.00636	4.01597	P46735	Unconventional myosin-Ib OS=Mus musculus OX=10090 GN=Myo1b PE=1 SV=3	Myo1b
2.6325	2.57586	2.71772	2.43659	2.28459	2.32973	2.412	2.46169	2.47307	Q9DCU9	4-hydroxy-2-oxoglutarate aldolase, mitochondrial OS=Mus musculus OX=10090 GN=Hoga1 PE=1 SV=1	Hoga1
2.79942	2.81531	2.84405	2.48323	2.60935	2.49016	2.68896	2.52768	2.56053	P52479	Ubiquitin carboxyl-terminal hydrolase 10 OS=Mus musculus OX=10090 GN=Usp10 PE=1 SV=3	Usp10
0.829113	0.772646	0.870213	0.507717	0.53954	0.548276	0.728906	0.591532	0.571434	A8DIL0	Galectin OS=Mus musculus OX=10090 GN=Lgals8 PE=1 SV=1	Lgals8
1.45133	1.46457	1.41892	1.16395	1.17437	1.11558	1.32292	1.26518	1.23033	Q99N94	39S ribosomal protein L9, mitochondrial OS=Mus musculus OX=10090 GN=Mrpl9 PE=1 SV=2	Mrpl9
-0.501577	-0.377518	-0.500463	-0.829174	-0.710401	-0.726005	-0.60941	-0.87821	-0.712902	Q9D0Y8	39S ribosomal protein L52, mitochondrial OS=Mus musculus OX=10090 GN=Mrpl52 PE=1 SV=1	Mrpl52
-0.99131	-0.83268	-0.960295	-1.15089	-1.24298	-1.27763	-1.07911	-1.11577	-1.08091	Q80UU1	Ankyrin repeat and zinc finger domain-containing protein 1 OS=Mus musculus OX=10090 GN=Ankzf1 PE=1 SV=2	Ankzf1
1.12843	1.17482	1.27276	0.871067	0.962234	0.854861	1.16516	1.00975	0.931349	P41233	Phospholipid-transporting ATPase ABCA1 OS=Mus musculus OX=10090 GN=Abca1 PE=1 SV=4	Abca1
-0.964283	-1.04314	-0.97035	-1.27959	-1.26614	-1.31996	-1.82543	-1.42529	-1.35644	P32507	Nectin-2 OS=Mus musculus OX=10090 GN=Nectin2 PE=1 SV=2	Nectin2
-1.48808	-1.47836	-1.33723	-1.73417	-1.74984	-1.7114	-1.92858	-1.77744	-1.74989	H3BJN3	Protein CASP OS=Mus musculus OX=10090 GN=Cux1 PE=1 SV=1	Cux1
5.64747	5.57809	5.64665	5.27548	5.37598	5.32451	5.42552	5.41616	5.53368	Q91WN4	Kynurenine 3-monooxygenase OS=Mus musculus OX=10090 GN=Kmo PE=1 SV=1	Kmo
-1.97075	-1.97189	-2.06631	-2.33255	-2.26057	-2.31276	-2.19507	-2.26125	-2.30066	A2AEV5	WD repeat domain phosphoinositide-interacting protein 4 OS=Mus musculus OX=10090 GN=Wdr45 PE=1 SV=1	Wdr45
6.70512	6.67245	6.63398	6.27364	6.42096	6.40923	6.41541	6.37199	6.39589	P13707	Glycerol-3-phosphate dehydrogenase [NAD(+)], cytoplasmic OS=Mus musculus OX=10090 GN=Gpd1 PE=1 SV=3	Gpd1
4.54424	4.4969	4.46351	4.19106	4.17509	4.22764	4.21449	4.07224	4.33595	Q9D6J5	NADH dehydrogenase [ubiquinone] 1 beta subcomplex subunit 8, mitochondrial OS=Mus musculus OX=10090 GN=Ndufb8 PE=1 SV=1	Ndufb8
6.74423	6.80842	6.91449	6.50361	6.55078	6.50004	6.81232	6.90083	6.51594	P05201	Aspartate aminotransferase, cytoplasmic OS=Mus musculus OX=10090 GN=Got1 PE=1 SV=3	Got1
2.24724	2.24275	2.29192	1.96818	1.99139	1.90613	2.19135	1.96829	2.15024	E9Q634	Unconventional myosin-Ie OS=Mus musculus OX=10090 GN=Myo1e PE=1 SV=1	Myo1e
1.066	0.933775	1.06956	0.696186	0.766418	0.685613	0.866811	0.694157	0.578686	E9Q179	G-rich sequence factor 1 OS=Mus musculus OX=10090 GN=Grsf1 PE=1 SV=1	Grsf1
2.18164	2.114	2.21708	1.93372	1.79282	1.85421	1.82189	1.72303	1.73385	P51863	V-type proton ATPase subunit d 1 OS=Mus musculus OX=10090 GN=Atp6v0d1 PE=1 SV=2	Atp6v0d1
-0.0373096	0.0665398	0.150312	-0.278116	-0.18386	-0.295201	0.0461931	-0.201412	-0.161972	P59913	Protein-L-isoaspartate O-methyltransferase domain-containing protein 1 OS=Mus musculus OX=10090 GN=Pcmtd1 PE=1 SV=1	Pcmtd1
2.1112	2.05106	2.13876	1.7715	1.75402	1.83622	2.08033	2.07378	1.89284	Q8BZW8	NHL repeat-containing protein 2 OS=Mus musculus OX=10090 GN=Nhlrc2 PE=1 SV=1	Nhlrc2
-1.11028	-1.00981	-0.991776	-1.30274	-1.38258	-1.36681	-1.30512	-1.34103	-1.26158	Q6DVA0	LEM domain-containing protein 2 OS=Mus musculus OX=10090 GN=Lemd2 PE=1 SV=1	Lemd2
7.0316	6.93784	7.01813	6.61275	6.68128	6.7527	6.98405	6.95245	6.66704	Q922Q1	Mitochondrial amidoxime reducing component 2 OS=Mus musculus OX=10090 GN=Mtarc2 PE=1 SV=1	Mtarc2
-0.101521	-0.0939388	0.00560379	-0.312893	-0.405955	-0.412305	-0.410169	-0.389214	-0.349483	Q9CYK1	Tryptophan--tRNA ligase, mitochondrial OS=Mus musculus OX=10090 GN=Wars2 PE=1 SV=2	Wars2
3.59181	3.48889	3.56829	3.12764	3.31376	3.26163	3.50129	3.35509	3.46583	O70503	Very-long-chain 3-oxoacyl-CoA reductase OS=Mus musculus OX=10090 GN=Hsd17b12 PE=1 SV=1	Hsd17b12
3.78336	3.78562	3.93923	3.49256	3.57201	3.49757	3.47647	3.41823	3.52718	Q9CR09	Ubiquitin-fold modifier-conjugating enzyme 1 OS=Mus musculus OX=10090 GN=Ufc1 PE=1 SV=1	Ufc1
5.32189	5.25748	5.27766	4.98534	4.93936	4.9851	4.91311	4.89677	4.90294	A0A494BAI5	Ferrochelatase OS=Mus musculus OX=10090 GN=Fech PE=1 SV=1	Fech
3.39849	3.39826	3.5612	3.09021	3.1963	3.12183	3.28133	3.18675	3.12483	Q91YS7	Dual-specificity mitogen-activated protein kinase kinase 2 OS=Mus musculus OX=10090 GN=Map2k2 PE=1 SV=1	Map2k2
0.731533	0.726128	0.672203	0.327627	0.470153	0.374694	0.418942	0.449892	0.379854	Q61749-2	Isoform 2 of Translation initiation factor eIF-2B subunit delta OS=Mus musculus OX=10090 GN=Eif2b4	Eif2b4
3.21067	3.20502	3.22486	2.9163	2.8106	2.95526	2.99894	3.02819	2.78823	Q921H8	3-ketoacyl-CoA thiolase A, peroxisomal OS=Mus musculus OX=10090 GN=Acaa1a PE=1 SV=1	Acaa1a
1.45175	1.40657	1.48313	1.11005	1.14928	1.11764	1.30353	1.24349	1.24873	G3X9M0	28S ribosomal protein S29, mitochondrial OS=Mus musculus OX=10090 GN=Dap3 PE=1 SV=1	Dap3
2.28234	2.41448	2.32274	1.9979	1.97448	2.08009	1.93329	2.00846	2.06313	Q8VDW0	ATP-dependent RNA helicase DDX39A OS=Mus musculus OX=10090 GN=Ddx39a PE=1 SV=1	Ddx39a
5.51947	5.46866	5.60539	5.17949	5.22482	5.21262	5.41227	5.38916	5.26001	Q99KR3	Endoribonuclease LACTB2 OS=Mus musculus OX=10090 GN=Lactb2 PE=1 SV=1	Lactb2
1.16353	1.20477	1.0886	0.763279	0.869014	0.847369	1.20911	1.15343	1.01662	Q03160	Growth factor receptor-bound protein 7 OS=Mus musculus OX=10090 GN=Grb7 PE=1 SV=1	Grb7
6.44907	6.39837	6.4014	6.14431	6.07166	6.05105	6.22057	6.15682	6.14132	P16332	Methylmalonyl-CoA mutase, mitochondrial OS=Mus musculus OX=10090 GN=Mmut PE=1 SV=2	Mmut
5.74723	5.72472	5.79451	5.34912	5.53174	5.40203	5.73268	5.68125	5.5411	P61922	4-aminobutyrate aminotransferase, mitochondrial OS=Mus musculus OX=10090 GN=Abat PE=1 SV=1	Abat
1.86208	1.70815	1.74507	1.44851	1.45107	1.43042	1.65644	1.53959	1.47918	Q9CXW2	28S ribosomal protein S22, mitochondrial OS=Mus musculus OX=10090 GN=Mrps22 PE=1 SV=1	Mrps22
4.33004	4.23758	4.44433	4.01071	4.05244	3.96343	4.20967	4.02764	4.10301	Q9DBL1	Short/branched chain specific acyl-CoA dehydrogenase, mitochondrial OS=Mus musculus OX=10090 GN=Acadsb PE=1 SV=1	Acadsb
-1.34593	-1.3283	-1.27501	-1.66347	-1.6253	-1.6493	-1.56545	-1.58325	-1.78185	Q9QYK7	RING finger protein 11 OS=Mus musculus OX=10090 GN=Rnf11 PE=1 SV=1	Rnf11
2.47612	2.40732	2.29906	2.04156	2.0792	2.07267	2.11259	2.21015	2.16398	Q9ET54	Palladin OS=Mus musculus OX=10090 GN=Palld PE=1 SV=2	Palld
7.64008	7.65218	7.63365	7.37904	7.27451	7.28241	7.52408	7.46764	7.32581	Q99K67	Alpha-aminoadipic semialdehyde synthase, mitochondrial OS=Mus musculus OX=10090 GN=Aass PE=1 SV=1	Aass
2.09014	2.12507	2.16022	1.78552	1.8232	1.77591	1.52199	1.44317	1.85545	O89023	Tripeptidyl-peptidase 1 OS=Mus musculus OX=10090 GN=Tpp1 PE=1 SV=2	Tpp1
0.0836296	0.250412	0.211239	-0.232782	-0.123563	-0.0896635	0.254382	0.256258	0.0873375	Q8VCA4	Cyp4f15 protein OS=Mus musculus OX=10090 GN=Cyp4f15 PE=1 SV=1	Cyp4f15
-1.93343	-1.9102	-1.90433	-2.31423	-2.29514	-2.13551	-1.82135	-1.91745	-2.19292	S4R2K0	Peptide deformylase OS=Mus musculus OX=10090 GN=Pdf PE=1 SV=1	Pdf
-4.03229	-4.24764	-4.06892	-4.4632	-4.4397	-4.44714	-3.95738	-4.20249	-4.21574	Q8C8R3	Ankyrin-2 OS=Mus musculus OX=10090 GN=Ank2 PE=1 SV=2	Ank2
7.22384	7.09791	7.22976	6.80881	6.87193	6.86928	7.15332	7.08577	6.84059	P51660	Peroxisomal multifunctional enzyme type 2 OS=Mus musculus OX=10090 GN=Hsd17b4 PE=1 SV=3	Hsd17b4
1.93755	1.94402	2.02737	1.54935	1.6557	1.70115	1.66285	1.62447	1.75164	P23591	GDP-L-fucose synthase OS=Mus musculus OX=10090 GN=Gfus PE=1 SV=3	Gfus
-2.51936	-2.43622	-2.47359	-2.84296	-2.77883	-2.81154	-2.52031	-2.75968	-2.58178	Q8C129	Leucyl-cystinyl aminopeptidase OS=Mus musculus OX=10090 GN=Lnpep PE=1 SV=1	Lnpep
6.36395	6.47153	6.47049	6.06595	6.18317	6.05044	6.45228	6.47766	6.18092	Q9D826	Peroxisomal sarcosine oxidase OS=Mus musculus OX=10090 GN=Pipox PE=1 SV=1	Pipox
-3.05159	-3.0691	-2.99382	-3.24511	-3.45958	-3.42096	-3.24139	-3.41003	-3.11583	A2AWP8	Rho guanine nucleotide exchange factor 10-like protein OS=Mus musculus OX=10090 GN=Arhgef10l PE=1 SV=1	Arhgef10l
7.40198	7.35341	7.47375	7.05084	7.06302	7.10346	7.18072	7.12859	7.07293	Q9CPY7	Cytosol aminopeptidase OS=Mus musculus OX=10090 GN=Lap3 PE=1 SV=3	Lap3
4.66437	4.55284	4.74209	4.28711	4.34718	4.3029	4.36926	4.37329	4.25775	Q9DCN1	NAD-capped RNA hydrolase NUDT12 OS=Mus musculus OX=10090 GN=Nudt12 PE=1 SV=1	Nudt12
1.09977	0.988264	1.04976	0.628996	0.709155	0.774667	1.14792	0.964184	0.592344	Q9CYV5	Transmembrane protein 135 OS=Mus musculus OX=10090 GN=Tmem135 PE=2 SV=1	Tmem135
-0.304249	-0.349686	-0.380915	-0.6369	-0.69568	-0.736697	-0.48906	-0.54953	-0.471399	Q9WVL3	Solute carrier family 12 member 7 OS=Mus musculus OX=10090 GN=Slc12a7 PE=1 SV=1	Slc12a7
5.07699	5.0045	4.90811	4.65449	4.69137	4.60173	5.86151	5.62446	5.76804	Q8QZR3	Pyrethroid hydrolase Ces2a OS=Mus musculus OX=10090 GN=Ces2a PE=1 SV=1	Ces2a
0.430212	0.419487	0.480694	0.0566521	0.119952	0.108451	0.296737	0.223793	0.328827	Q99N85	28S ribosomal protein S18a, mitochondrial OS=Mus musculus OX=10090 GN=Mrps18a PE=2 SV=1	Mrps18a
-0.104456	-0.0388641	0.0784683	-0.451342	-0.349816	-0.309121	-0.175601	-0.40226	-0.365963	Q9JI78	Peptide-N(4)-(N-acetyl-beta-glucosaminyl)asparagine amidase OS=Mus musculus OX=10090 GN=Ngly1 PE=1 SV=2	Ngly1
2.44268	2.33951	2.4187	2.13731	1.99527	2.02175	2.17695	2.1172	2.29458	Q61009	Scavenger receptor class B member 1 OS=Mus musculus OX=10090 GN=Scarb1 PE=1 SV=1	Scarb1
0.499746	0.573727	0.629177	0.189127	0.289321	0.174233	0.702718	0.650158	0.51782	Q9DC16	Endoplasmic reticulum-Golgi intermediate compartment protein 1 OS=Mus musculus OX=10090 GN=Ergic1 PE=1 SV=1	Ergic1
1.37877	1.37161	1.49208	1.01483	1.10782	1.06893	1.05954	1.21121	1.15438	P97366	Ecotropic viral integration site 5 protein OS=Mus musculus OX=10090 GN=Evi5 PE=1 SV=2	Evi5
1.93431	2.00268	2.09484	1.58604	1.68519	1.70525	1.67551	1.92418	1.61345	A2AKQ0	UDP-glucuronic acid/UDP-N-acetylgalactosamine transporter OS=Mus musculus OX=10090 GN=Slc35d1 PE=2 SV=2	Slc35d1
6.99747	7.04833	7.17502	6.63181	6.75266	6.75732	6.72006	6.70477	6.75702	Q91XD4	Formimidoyltransferase-cyclodeaminase OS=Mus musculus OX=10090 GN=Ftcd PE=1 SV=1	Ftcd
2.85264	2.79363	2.87518	2.47156	2.51996	2.44639	2.62944	2.65174	2.57042	Q3UH59	Myosin-10 OS=Mus musculus OX=10090 GN=Myh10 PE=1 SV=1	Myh10
11.7263	11.5985	11.6116	11.3095	11.2628	11.2693	11.3382	11.3985	11.3727	Q8C196	Carbamoyl-phosphate synthase [ammonia], mitochondrial OS=Mus musculus OX=10090 GN=Cps1 PE=1 SV=2	Cps1
6.00568	6.0034	5.96064	5.5246	5.6873	5.65887	6.04526	5.99436	5.61775	P55096	ATP-binding cassette sub-family D member 3 OS=Mus musculus OX=10090 GN=Abcd3 PE=1 SV=2	Abcd3
4.94226	4.99793	5.00793	4.48627	4.7008	4.66192	4.47276	4.44759	4.57806	Q64514-2	Isoform Short of Tripeptidyl-peptidase 2 OS=Mus musculus OX=10090 GN=Tpp2	Tpp2
4.33088	4.26376	4.26836	3.88692	3.89456	3.97236	3.97821	3.99388	3.81463	O09174	Alpha-methylacyl-CoA racemase OS=Mus musculus OX=10090 GN=Amacr PE=1 SV=4	Amacr
0.410553	0.378351	0.414343	0.0266113	0.0743876	-0.00906086	0.108609	0.136694	-0.165743	Q9EPL9	Peroxisomal acyl-coenzyme A oxidase 3 OS=Mus musculus OX=10090 GN=Acox3 PE=1 SV=2	Acox3
0.910095	0.826462	0.886662	0.539667	0.424964	0.546647	0.381505	0.32222	0.414341	P62073	Mitochondrial import inner membrane translocase subunit Tim10 OS=Mus musculus OX=10090 GN=Timm10 PE=1 SV=1	Timm10
-0.266964	-0.226896	-0.107853	-0.693817	-0.50842	-0.515285	-0.395917	-0.581577	-0.603622	Q8BYA0	Tubulin-specific chaperone D OS=Mus musculus OX=10090 GN=Tbcd PE=1 SV=1	Tbcd
5.80749	5.83986	5.8446	5.40638	5.47011	5.49927	5.64401	5.59575	5.6301	Q99PG0	Arylacetamide deacetylase OS=Mus musculus OX=10090 GN=Aadac PE=1 SV=3	Aadac
3.8025	3.85727	3.81123	3.38547	3.49141	3.47587	3.52991	3.57246	3.35292	Q5XG73	Acyl-CoA-binding domain-containing protein 5 OS=Mus musculus OX=10090 GN=Acbd5 PE=1 SV=1	Acbd5
-6.01066	-6.20467	-6.15544	-6.49788	-6.56325	-6.43906	-6.71576	-6.38579	-5.88051	Q8R0I4	TM2 domain-containing protein 2 OS=Mus musculus OX=10090 GN=Tm2d2 PE=2 SV=1	Tm2d2
3.013	3.105	3.15921	2.65565	2.81065	2.67462	3.06361	2.99614	2.94218	Q80W21	Glutathione S-transferase Mu 7 OS=Mus musculus OX=10090 GN=Gstm7 PE=1 SV=1	Gstm7
-3.00341	-2.88313	-2.87079	-3.24824	-3.27568	-3.37411	-3.31589	-3.31512	-3.1221	Q9JMA2	Queuine tRNA-ribosyltransferase catalytic subunit 1 OS=Mus musculus OX=10090 GN=Qtrt1 PE=1 SV=2	Qtrt1
-3.13452	-3.30579	-3.24148	-3.58092	-3.67412	-3.57237	-3.40969	-3.57866	-3.5381	P51830	Adenylate cyclase type 9 OS=Mus musculus OX=10090 GN=Adcy9 PE=1 SV=1	Adcy9
1.97155	1.87246	2.02358	1.68201	1.4765	1.55993	1.5127	1.60707	1.72571	Q8BVQ5	Protein phosphatase methylesterase 1 OS=Mus musculus OX=10090 GN=Ppme1 PE=1 SV=5	Ppme1
3.3272	3.22289	3.46262	2.92635	2.97863	2.95661	3.39163	3.19815	3.00382	G3X8P9	Aldehyde oxidase 1 OS=Mus musculus OX=10090 GN=Aox1 PE=1 SV=1	Aox1
-0.896944	-0.826258	-0.700583	-1.09506	-1.20129	-1.27886	-0.904578	-1.07877	-1.2278	Q2TBE6	Phosphatidylinositol 4-kinase type 2-alpha OS=Mus musculus OX=10090 GN=Pi4k2a PE=1 SV=1	Pi4k2a
-0.986782	-1.09603	-1.10754	-1.50502	-1.37734	-1.4609	-1.55353	-1.74118	-1.70884	B7ZN55	Neutral ceramidase OS=Mus musculus OX=10090 GN=Asah2 PE=1 SV=1	Asah2
4.99493	5.0248	5.15144	4.7776	4.64447	4.59613	4.74719	4.62028	4.60814	Q7TNG8	Probable D-lactate dehydrogenase, mitochondrial OS=Mus musculus OX=10090 GN=Ldhd PE=1 SV=1	Ldhd
5.10396	5.24385	5.19236	4.7035	4.81805	4.86054	4.78237	4.862	4.85518	Q8CFX1	GDH/6PGL endoplasmic bifunctional protein OS=Mus musculus OX=10090 GN=H6pd PE=1 SV=2	H6pd
5.39489	5.39409	5.52041	4.96162	5.17238	5.0128	5.31996	5.14879	4.89983	Q9QXD1	Peroxisomal acyl-coenzyme A oxidase 2 OS=Mus musculus OX=10090 GN=Acox2 PE=1 SV=2	Acox2
-1.20646	-1.24695	-1.09507	-1.52245	-1.49449	-1.696	-1.43103	-1.66072	-1.65922	Q8R015	Biogenesis of lysosome-related organelles complex 1 subunit 5 OS=Mus musculus OX=10090 GN=Bloc1s5 PE=1 SV=1	Bloc1s5
0.45039	0.418989	0.569933	0.00754929	0.185267	0.078208	0.198699	0.0569649	0.12225	Q91VF2	Histamine N-methyltransferase OS=Mus musculus OX=10090 GN=Hnmt PE=1 SV=1	Hnmt
1.1454	1.19494	1.16365	0.741474	0.751351	0.838941	0.585771	0.787466	0.588589	Q8BGV0	Probable asparagine--tRNA ligase, mitochondrial OS=Mus musculus OX=10090 GN=Nars2 PE=1 SV=1	Nars2
4.1267	4.09758	4.20259	3.66179	3.87762	3.70688	3.70228	3.68996	3.55468	Q9DBN5	Lon protease homolog 2, peroxisomal OS=Mus musculus OX=10090 GN=Lonp2 PE=1 SV=1	Lonp2
-2.32527	-2.32102	-2.30877	-2.73602	-2.63772	-2.76623	-1.88192	-2.28597	-2.63651	Q8R2W9	Pantothenate kinase 3 OS=Mus musculus OX=10090 GN=Pank3 PE=1 SV=1	Pank3
-0.681572	-0.666126	-0.606436	-1.13668	-1.03952	-0.974967	-0.798156	-0.912262	-0.94109	Q91VJ4	Serine/threonine-protein kinase 38 OS=Mus musculus OX=10090 GN=Stk38 PE=1 SV=1	Stk38
-1.40613	-1.3755	-1.55006	-1.77385	-1.90386	-1.85254	-1.39934	-1.48973	-1.33688	Q8R0L1	Signal-transducing adaptor protein 2 OS=Mus musculus OX=10090 GN=Stap2 PE=1 SV=1	Stap2
-3.41406	-3.47157	-3.34499	-3.74751	-3.76195	-3.92425	-3.84493	-3.73466	-3.58577	F8VQ54	Endoribonuclease Dicer OS=Mus musculus OX=10090 GN=Dicer1 PE=1 SV=1	Dicer1
8.13144	8.05837	8.10194	7.69912	7.69898	7.66956	7.90977	7.8545	7.81421	P50247	Adenosylhomocysteinase OS=Mus musculus OX=10090 GN=Ahcy PE=1 SV=3	Ahcy
3.02762	3.0214	3.03934	2.61593	2.58037	2.66375	2.55998	2.78447	2.87608	E9PUL7	N-acetyltransferase 8 (GCN5-related) family member 1 OS=Mus musculus OX=10090 GN=Nat8f1 PE=1 SV=1	Nat8f1
5.6236	5.56211	5.63832	5.17021	5.22721	5.19502	5.13663	5.10413	5.14236	Q91X91	Nicotinate-nucleotide pyrophosphorylase [carboxylating] OS=Mus musculus OX=10090 GN=Qprt PE=1 SV=1	Qprt
1.59098	1.50156	1.66409	1.15272	1.23135	1.13915	1.22361	1.22533	1.2178	Q99N19	Cytochrome P450 CYP4F13 OS=Mus musculus OX=10090 GN=Cyp4f13 PE=1 SV=1	Cyp4f13
-2.82176	-2.53489	-2.67355	-3.09664	-3.11887	-3.05349	-2.80782	-2.97492	-3.1509	Q9R060	Cytosolic Fe-S cluster assembly factor NUBP1 OS=Mus musculus OX=10090 GN=Nubp1 PE=1 SV=1	Nubp1
2.01095	1.89701	1.93059	1.46478	1.66774	1.4621	1.47932	1.67592	1.73378	P04117	Fatty acid-binding protein, adipocyte OS=Mus musculus OX=10090 GN=Fabp4 PE=1 SV=3	Fabp4
0.836554	0.688715	0.684244	0.314709	0.286927	0.361936	0.500274	0.628056	0.61587	Q9JIZ0	Probable N-acetyltransferase CML1 OS=Mus musculus OX=10090 GN=Cml1 PE=1 SV=1	Cml1
-1.89266	-1.78165	-1.79062	-2.22092	-2.215	-2.27741	-2.03323	-2.01774	-1.93596	O70572	Sphingomyelin phosphodiesterase 2 OS=Mus musculus OX=10090 GN=Smpd2 PE=1 SV=1	Smpd2
7.75321	7.7073	7.82751	7.36043	7.3394	7.33198	7.4149	7.3818	7.45724	P99029-2	Isoform Cytoplasmic+peroxisomal of Peroxiredoxin-5, mitochondrial OS=Mus musculus OX=10090 GN=Prdx5	Prdx5
0.253338	0.459372	0.456537	-0.126226	0.0326567	-0.00132275	-0.116305	-0.0744705	0.0540905	Q6PAV2	Probable E3 ubiquitin-protein ligase HERC4 OS=Mus musculus OX=10090 GN=Herc4 PE=1 SV=2	Herc4
-4.58563	-4.46188	-4.39778	-4.89012	-4.89706	-4.92456	-4.38408	-4.59657	-4.59916	B2RR83	3'-5' RNA helicase YTHDC2 OS=Mus musculus OX=10090 GN=Ythdc2 PE=1 SV=1	Ythdc2
7.04347	7.17632	7.05592	6.7359	6.63853	6.63436	6.76688	6.80962	6.57069	P97807-2	Isoform Cytoplasmic of Fumarate hydratase, mitochondrial OS=Mus musculus OX=10090 GN=Fh	Fh
1.52617	1.62063	1.45957	1.05557	1.10608	1.15823	1.09564	0.995569	1.1248	Q9WV98	Mitochondrial import inner membrane translocase subunit Tim9 OS=Mus musculus OX=10090 GN=Timm9 PE=1 SV=1	Timm9
4.53273	4.37865	4.50971	4.10012	4.07952	3.95495	4.45288	4.42279	4.41275	P15626	Glutathione S-transferase Mu 2 OS=Mus musculus OX=10090 GN=Gstm2 PE=1 SV=2	Gstm2
5.58903	5.68479	5.59525	5.24203	5.24028	5.09528	5.22233	5.0658	5.05625	P63028	Translationally-controlled tumor protein OS=Mus musculus OX=10090 GN=Tpt1 PE=1 SV=1	Tpt1
6.73979	6.58576	6.54379	6.16669	6.199	6.20886	6.26449	6.23987	6.3161	Q91XE0	Glycine N-acyltransferase OS=Mus musculus OX=10090 GN=Glyat PE=1 SV=1	Glyat
5.56376	5.4422	5.59246	5.09725	5.12257	5.08274	5.02269	5.13586	5.29481	Q9DBG1	Sterol 26-hydroxylase, mitochondrial OS=Mus musculus OX=10090 GN=Cyp27a1 PE=1 SV=1	Cyp27a1
1.95726	1.83187	2.11171	1.5715	1.54279	1.48884	1.32553	1.52223	1.59992	Q8VEK0	Cell cycle control protein 50A OS=Mus musculus OX=10090 GN=Tmem30a PE=1 SV=1	Tmem30a
-3.85329	-4.07943	-3.98877	-4.28981	-4.45437	-4.48945	-4.39201	-4.5816	-4.7497	Q8BK35	Ribosome biogenesis protein NOP53 OS=Mus musculus OX=10090 GN=Nop53 PE=1 SV=1	Nop53
4.98487	5.06837	5.15398	4.5665	4.60986	4.7152	4.62959	4.68903	4.66267	Q8C6B0	Methyltransferase-like 7A1 OS=Mus musculus OX=10090 GN=Mettl7a1 PE=1 SV=1	Mettl7a1
2.36808	2.41679	2.42878	2.05401	1.96233	1.87836	2.61295	2.57043	2.47901	Q9R008	Mevalonate kinase OS=Mus musculus OX=10090 GN=Mvk PE=1 SV=1	Mvk
0.503561	0.637342	0.698467	0.151297	0.176908	0.191066	0.235564	0.154579	0.0379868	Q8JZL3	Thiamine-triphosphatase OS=Mus musculus OX=10090 GN=Thtpa PE=1 SV=3	Thtpa
3.9317	3.93372	3.91454	3.4028	3.5138	3.54063	3.34704	3.41096	3.5614	Q8BTY1	Kynurenine--oxoglutarate transaminase 1 OS=Mus musculus OX=10090 GN=Kyat1 PE=1 SV=1	Kyat1
0.917543	1.01556	0.970945	0.493982	0.515523	0.569442	0.536563	0.618362	0.643013	Q9CQA6	Coiled-coil-helix-coiled-coil-helix domain-containing protein 1 OS=Mus musculus OX=10090 GN=Chchd1 PE=1 SV=1	Chchd1
4.98636	5.16092	5.11266	4.58429	4.63316	4.71606	4.72255	4.69124	4.70666	P97364	Selenide, water dikinase 2 OS=Mus musculus OX=10090 GN=Sephs2 PE=1 SV=3	Sephs2
5.85448	5.81383	5.8677	5.42907	5.43965	5.33958	5.38698	5.32815	5.38523	Q8K169	UDP-glucuronosyltransferase OS=Mus musculus OX=10090 GN=Ugt2b5 PE=1 SV=1	Ugt2b5
9.06639	9.02947	9.19923	8.65087	8.65759	8.63924	8.95642	8.95412	8.85199	P30115	Glutathione S-transferase A3 OS=Mus musculus OX=10090 GN=Gsta3 PE=1 SV=2	Gsta3
4.78978	4.63917	4.84578	4.18134	4.32829	4.40982	4.24076	4.36884	4.26704	Q91VS7	Microsomal glutathione S-transferase 1 OS=Mus musculus OX=10090 GN=Mgst1 PE=1 SV=3	Mgst1
0.596861	0.393969	0.520445	0.10251	0.0377512	0.0120325	0.917706	0.505657	0.55291	P11862	Growth arrest-specific protein 2 OS=Mus musculus OX=10090 GN=Gas2 PE=1 SV=1	Gas2
5.17467	5.11612	5.25887	4.67827	4.71281	4.79158	4.78694	4.71241	4.76908	Q8CG76	Aflatoxin B1 aldehyde reductase member 2 OS=Mus musculus OX=10090 GN=Akr7a2 PE=1 SV=3	Akr7a2
8.27481	8.33077	8.36557	7.77071	7.85331	7.97612	7.90706	7.83134	7.90986	P70694	Estradiol 17 beta-dehydrogenase 5 OS=Mus musculus OX=10090 GN=Akr1c6 PE=1 SV=1	Akr1c6
7.25901	7.16184	7.26285	6.67929	6.8159	6.80929	6.84025	6.86629	6.89614	Q9DBF1	Alpha-aminoadipic semialdehyde dehydrogenase OS=Mus musculus OX=10090 GN=Aldh7a1 PE=1 SV=4	Aldh7a1
2.18967	2.35365	2.34793	1.76982	1.81655	1.92331	1.78521	2.01552	1.78806	Q9R0H0-2	Isoform 2 of Peroxisomal acyl-coenzyme A oxidase 1 OS=Mus musculus OX=10090 GN=Acox1	Acox1
-1.22981	-1.01859	-0.954302	-1.53042	-1.51508	-1.54757	-1.48924	-1.60488	-1.61917	Q8CII2	Cell division cycle protein 123 homolog OS=Mus musculus OX=10090 GN=Cdc123 PE=1 SV=2	Cdc123
3.76812	3.75994	3.6911	3.15047	3.27767	3.3799	3.29365	3.29335	3.26669	Q3UNX5	Acyl-coenzyme A synthetase ACSM3, mitochondrial OS=Mus musculus OX=10090 GN=Acsm3 PE=1 SV=2	Acsm3
3.64747	3.62571	3.72337	3.19734	3.30598	3.08116	3.48569	3.32811	3.04895	A2ATU0	Probable 2-oxoglutarate dehydrogenase E1 component DHKTD1, mitochondrial OS=Mus musculus OX=10090 GN=Dhtkd1 PE=1 SV=1	Dhtkd1
-3.37159	-3.1218	-3.25694	-3.76038	-3.67018	-3.76836	-3.41398	-3.48395	-3.71259	A0A0G2JFE5	7,8-dihydro-8-oxoguanine triphosphatase (Fragment) OS=Mus musculus OX=10090 GN=Nudt1 PE=1 SV=1	Nudt1
4.49493	4.26702	4.20518	3.85504	3.8702	3.79239	4.04116	4.09105	3.8348	Q9DCL9	Multifunctional protein ADE2 OS=Mus musculus OX=10090 GN=Paics PE=1 SV=4	Paics
5.89363	6.02845	6.09915	5.52179	5.6124	5.43613	6.09237	6.07164	5.61571	Q8BGT5	Alanine aminotransferase 2 OS=Mus musculus OX=10090 GN=Gpt2 PE=1 SV=1	Gpt2
1.79134	1.5029	1.69368	1.16839	1.10263	1.26039	1.26547	1.15785	1.36794	Q3UUI3	Acyl-coenzyme A thioesterase THEM4 OS=Mus musculus OX=10090 GN=Them4 PE=1 SV=1	Them4
1.02496	1.12912	1.0661	0.579672	0.548818	0.630807	0.477014	0.393541	0.525311	P50427	Steryl-sulfatase OS=Mus musculus OX=10090 GN=Sts PE=1 SV=1	Sts
-1.79874	-1.74423	-1.97071	-2.31385	-2.29629	-2.36589	-2.43731	-2.37265	-2.31598	Q9D7H3	RNA 3'-terminal phosphate cyclase OS=Mus musculus OX=10090 GN=RtcA PE=1 SV=2	RtcA
2.55799	2.55504	2.31268	1.92652	2.07166	1.94347	2.05678	2.16164	1.76805	Q9CPX4	Ferritin OS=Mus musculus OX=10090 GN=Ftl1 PE=1 SV=1	Ftl1
-3.62018	-3.61905	-3.48841	-4.02877	-4.08799	-4.10536	-3.58367	-4.15839	-3.88911	P60840	Alpha-endosulfine OS=Mus musculus OX=10090 GN=Ensa PE=1 SV=1	Ensa
-4.25872	-4.29031	-4.23087	-4.67283	-4.82477	-4.77884	-4.31732	-4.3657	-4.45331	Q5NCB7	E3 ubiquitin-protein ligase TRIM7 OS=Mus musculus OX=10090 GN=Trim7 PE=4 SV=2	Trim7
5.07345	5.03829	5.195	4.5808	4.59489	4.63194	4.43888	4.54019	4.69397	Q9QZW0	Phospholipid-transporting ATPase 11C OS=Mus musculus OX=10090 GN=Atp11c PE=1 SV=2	Atp11c
-0.96245	-0.779119	-0.946184	-0.334612	-0.418244	-0.588538	-1.35222	-1.2053	-1.42237	Q8C0L9	Glycerophosphocholine phosphodiesterase GPCPD1 OS=Mus musculus OX=10090 GN=Gpcpd1 PE=1 SV=1	Gpcpd1
2.46372	2.47622	2.56265	2.27548	2.35673	2.26153	2.40431	2.33823	2.3061	Q1HFZ0	RNA cytosine C(5)-methyltransferase NSUN2 OS=Mus musculus OX=10090 GN=Nsun2 PE=1 SV=2	Nsun2
1.30687	1.23251	1.21218	1.09195	1.0967	1.12763	1.26342	1.19953	1.3384	E0CYV0	Protein-L-isoaspartate O-methyltransferase OS=Mus musculus OX=10090 GN=Pcmt1 PE=1 SV=1	Pcmt1
-0.603956	-0.801634	-0.880028	-0.191784	-0.211892	-0.397714	-0.620021	-0.473322	-0.487415	P20065	Thymosin beta-4 OS=Mus musculus OX=10090 GN=Tmsb4x PE=1 SV=1	Tmsb4x
-2.25223	-2.34065	-2.25297	-2.14822	-2.06203	-2.07311	-2.1038	-2.0678	-2.16475	Q8CI61	BAG family molecular chaperone regulator 4 OS=Mus musculus OX=10090 GN=Bag4 PE=1 SV=2	Bag4
5.68728	5.61481	5.62763	4.87409	5.29054	5.00449	5.58651	5.46872	5.39614	O35945	Aldehyde dehydrogenase, cytosolic 1 OS=Mus musculus OX=10090 GN=Aldh1a7 PE=1 SV=1	Aldh1a7
-1.01516	-1.13617	-1.09746	-1.36965	-1.27281	-1.2767	-1.54535	-1.38947	-1.54142	Q8VCP8	Adenylate kinase isoenzyme 6 OS=Mus musculus OX=10090 GN=Ak6 PE=1 SV=1	Ak6
-1.04447	-1.13838	-0.811178	-0.0624199	-0.238057	-0.48656	-0.678063	-0.0227222	-0.33712	Q71KU9	Fibrinogen-like protein 1 OS=Mus musculus OX=10090 GN=Fgl1 PE=1 SV=2	Fgl1
1.5322	1.39059	1.3186	2.01664	1.86939	1.75005	1.62299	1.65117	1.57828	P26040	Ezrin OS=Mus musculus OX=10090 GN=Ezr PE=1 SV=3	Ezr
0.885626	0.813738	0.848154	0.707294	0.757623	0.705321	0.905515	0.695406	0.762222	Q9Z1G4	V-type proton ATPase 116 kDa subunit a1 OS=Mus musculus OX=10090 GN=Atp6v0a1 PE=1 SV=3	Atp6v0a1
-0.663368	-0.595329	-0.582064	-1.10806	-0.854938	-0.962417	-0.408937	-0.804443	-0.653	A0A140LIS8	Predicted gene 4756 OS=Mus musculus OX=10090 GN=Gm4756 PE=3 SV=1	Gm4756
-0.334469	-0.180912	-0.143805	-0.506155	-0.592347	-0.489896	-0.529672	-0.433081	-0.573572	Q9R061	Cytosolic Fe-S cluster assembly factor NUBP2 OS=Mus musculus OX=10090 GN=Nubp2 PE=1 SV=1	Nubp2
1.97701	2.02646	1.96606	2.0942	2.07127	2.11216	1.97408	2.02605	2.14432	P15208	Insulin receptor OS=Mus musculus OX=10090 GN=Insr PE=1 SV=2	Insr
3.66504	3.72701	3.70181	3.43936	3.57151	3.46059	4.37739	4.33405	4.3343	Q8CGB9	Insulin-degrading enzyme OS=Mus musculus OX=10090 GN=Ide PE=1 SV=1	Ide
2.22915	2.09076	2.12675	2.40996	2.47682	2.34535	2.48361	2.37663	2.5784	P70699	Lysosomal alpha-glucosidase OS=Mus musculus OX=10090 GN=Gaa PE=1 SV=2	Gaa
2.89554	2.70377	3.24666	0.269918	1.07441	-0.9323	0.000367165	-0.0122395	0.202021	B5X0G2	Major urinary protein 17 OS=Mus musculus OX=10090 GN=Mup17 PE=2 SV=2	Mup17
4.26273	4.25156	4.33788	4.08896	4.1495	4.04165	4.24644	4.16542	4.13828	Q8BG32	26S proteasome non-ATPase regulatory subunit 11 OS=Mus musculus OX=10090 GN=Psmd11 PE=1 SV=3	Psmd11
-2.86636	-2.71019	-2.6689	-3.14597	-3.03477	-3.2447	-3.33813	-2.93559	-3.01347	Q8C3B8	Protein RFT1 homolog OS=Mus musculus OX=10090 GN=Rft1 PE=2 SV=2	Rft1
1.93897	1.86985	1.92224	1.58327	1.74371	1.68895	1.80326	1.72198	1.76153	Q8VE22	28S ribosomal protein S23, mitochondrial OS=Mus musculus OX=10090 GN=Mrps23 PE=1 SV=1	Mrps23
2.88899	2.87907	2.91412	2.95325	3.00864	3.00144	3.04722	3.05538	2.98899	Q9CZ44	NSFL1 cofactor p47 OS=Mus musculus OX=10090 GN=Nsfl1c PE=1 SV=1	Nsfl1c
-0.59198	-0.851667	-0.642269	-1.11155	-1.03951	-1.07848	-0.80852	-1.08146	-0.829603	Q61151	Serine/threonine-protein phosphatase 2A 56 kDa regulatory subunit epsilon isoform OS=Mus musculus OX=10090 GN=Ppp2r5e PE=1 SV=3	Ppp2r5e
-1.59858	-1.55739	-1.54314	-1.13164	-1.34789	-1.2889	-1.4825	-1.49619	-1.38582	P28667	MARCKS-related protein OS=Mus musculus OX=10090 GN=Marcksl1 PE=1 SV=2	Marcksl1
-0.632915	-0.677626	-0.62789	-0.333761	-0.228719	-0.452798	-0.40696	-0.470549	-0.597153	O88456	Calpain small subunit 1 OS=Mus musculus OX=10090 GN=Capns1 PE=1 SV=1	Capns1
1.4587	1.39893	1.49765	1.30464	1.30886	1.3301	1.37159	1.32251	1.36904	Q60855	Receptor-interacting serine/threonine-protein kinase 1 OS=Mus musculus OX=10090 GN=Ripk1 PE=1 SV=1	Ripk1
2.26313	2.26491	2.23179	2.04192	2.13615	1.99986	2.15958	2.09104	2.09757	Q9D4H8	Cullin-2 OS=Mus musculus OX=10090 GN=Cul2 PE=1 SV=2	Cul2
2.90661	2.88674	2.98359	2.72202	2.76642	2.7914	2.81081	2.80856	2.76994	Q8R1Q8	Cytoplasmic dynein 1 light intermediate chain 1 OS=Mus musculus OX=10090 GN=Dync1li1 PE=1 SV=1	Dync1li1
3.17931	3.0966	3.0963	2.99896	2.99736	2.98888	3.06716	2.99187	2.97824	Q9D880	Mitochondrial import inner membrane translocase subunit TIM50 OS=Mus musculus OX=10090 GN=Timm50 PE=1 SV=1	Timm50
-2.14153	-2.02708	-2.00688	-2.59936	-2.33741	-2.61472	-2.15749	-2.21558	-2.21295	Q8BL86	Metallo-beta-lactamase domain-containing protein 2 OS=Mus musculus OX=10090 GN=Mblac2 PE=1 SV=2	Mblac2
-3.68366	-3.35959	-3.84364	-4.51635	-4.36866	-4.25339	-3.78746	-4.00572	-3.69061	Q8BVN4	Transcription termination factor 4, mitochondrial OS=Mus musculus OX=10090 GN=Mterf4 PE=2 SV=1	Mterf4
-3.42832	-3.37755	-3.49018	-3.26276	-3.1592	-3.24558	-3.2442	-3.14909	-3.17089	D3YX85	Arf-GAP with SH3 domain, ANK repeat and PH domain-containing protein 2 OS=Mus musculus OX=10090 GN=Asap2 PE=1 SV=2	Asap2
-2.86077	-3.53059	-3.22405	-1.88588	-2.20714	-2.31712	-2.28282	-1.73075	-2.35337	D3YXJ5	LRAT domain-containing 1 OS=Mus musculus OX=10090 GN=Lratd2 PE=1 SV=1	Lratd2
1.9078	1.82105	1.87838	1.54071	1.6803	1.4719	1.70238	1.80923	1.60219	Q8BK72	28S ribosomal protein S27, mitochondrial OS=Mus musculus OX=10090 GN=Mrps27 PE=1 SV=2	Mrps27
-3.44925	-2.83136	-3.43415	-1.6969	-2.11931	-2.26165	-2.02585	-2.40941	-2.5036	P02798	Metallothionein-2 OS=Mus musculus OX=10090 GN=Mt2 PE=1 SV=2	Mt2
-6.76974	-7.32476	-6.68543	-5.67862	-5.52287	-6.05916	-5.47428	-5.6958	-6.76062	Q9D952	Envoplakin OS=Mus musculus OX=10090 GN=Evpl PE=1 SV=3	Evpl
1.28232	1.25879	1.38909	0.982882	1.11888	1.05793	1.2624	1.11818	1.12944	Q99N92	39S ribosomal protein L27, mitochondrial OS=Mus musculus OX=10090 GN=Mrpl27 PE=1 SV=1	Mrpl27
1.27492	1.29639	1.30563	1.09285	1.19999	1.14755	1.20768	1.16024	1.03999	F6TLV3	Fibronectin type-III domain-containing protein 3A (Fragment) OS=Mus musculus OX=10090 GN=Fndc3a PE=1 SV=1	Fndc3a
3.85886	3.77829	3.7748	3.69175	3.66204	3.66832	3.7061	3.6773	3.6657	Q9D6J6	NADH dehydrogenase [ubiquinone] flavoprotein 2, mitochondrial OS=Mus musculus OX=10090 GN=Ndufv2 PE=1 SV=2	Ndufv2
2.04217	2.09904	2.08751	2.18417	2.29977	2.26231	2.17108	2.19507	2.09927	Q5SU71	E3 ubiquitin/ISG15 ligase TRIM25 OS=Mus musculus OX=10090 GN=Trim25 PE=1 SV=1	Trim25
6.33191	6.29881	6.45614	6.6345	6.90119	6.77986	6.87442	6.76396	6.70463	Q3UEL5	Imidazolonepropionate hydrolase OS=Mus musculus OX=10090 GN=Uroc1 PE=1 SV=1	Uroc1
2.26093	2.2881	2.3567	2.42604	2.47641	2.43849	2.40718	2.45422	2.42167	E9QAS5	DNA helicase OS=Mus musculus OX=10090 GN=Chd4 PE=1 SV=1	Chd4
1.73335	1.78648	1.80146	2.19576	1.97282	2.0704	2.03127	2.07495	2.04165	Q60634	Flotillin-2 OS=Mus musculus OX=10090 GN=Flot2 PE=1 SV=2	Flot2
1.59465	1.65123	1.70203	1.30201	1.45905	1.41679	1.49555	1.44586	1.46673	Q6ZQB6	Inositol hexakisphosphate and diphosphoinositol-pentakisphosphate kinase 2 OS=Mus musculus OX=10090 GN=Ppip5k2 PE=1 SV=3	Ppip5k2
0.76829	0.783081	0.734055	0.689425	0.687182	0.65095	0.680558	0.719675	0.542398	Q9JLV5	Cullin-3 OS=Mus musculus OX=10090 GN=Cul3 PE=1 SV=1	Cul3
4.08712	4.094	4.11876	4.25883	4.17947	4.20425	4.07175	4.16385	4.22304	P62320	Small nuclear ribonucleoprotein Sm D3 OS=Mus musculus OX=10090 GN=Snrpd3 PE=1 SV=1	Snrpd3
0.436878	0.125454	0.198111	0.795092	0.726554	0.641706	0.435746	0.113203	0.231909	A0A0B4J1E6	Fc receptor, IgG, low affinity IIb OS=Mus musculus OX=10090 GN=Fcgr2b PE=1 SV=1	Fcgr2b
6.00445	5.90459	5.90101	5.79269	5.7774	5.74901	5.83676	5.77515	5.72356	Q91VD9	NADH-ubiquinone oxidoreductase 75 kDa subunit, mitochondrial OS=Mus musculus OX=10090 GN=Ndufs1 PE=1 SV=2	Ndufs1
1.59493	1.27302	1.4389	0.611137	0.986514	0.739964	0.818011	0.986307	1.12638	G5E814	Complex I-B14.7 OS=Mus musculus OX=10090 GN=Ndufa11 PE=1 SV=1	Ndufa11
2.95812	3.01149	2.96646	2.90874	2.86924	2.88059	2.85737	2.89758	2.91016	Q60598	Src substrate cortactin OS=Mus musculus OX=10090 GN=Cttn PE=1 SV=2	Cttn
3.99514	3.94318	4.08816	3.77175	3.54971	3.66761	3.49048	3.37574	3.79189	O88531	Palmitoyl-protein thioesterase 1 OS=Mus musculus OX=10090 GN=Ppt1 PE=1 SV=2	Ppt1
4.34232	4.39883	4.42599	4.25314	4.2829	4.22298	4.43218	4.45238	4.31832	Q9R1P0	Proteasome subunit alpha type-4 OS=Mus musculus OX=10090 GN=Psma4 PE=1 SV=1	Psma4
-2.60433	-2.36567	-2.49738	-2.02712	-2.1501	-2.1685	-2.12673	-2.49725	-2.4317	Q922Q4	Pyrroline-5-carboxylate reductase 2 OS=Mus musculus OX=10090 GN=Pycr2 PE=1 SV=1	Pycr2
6.17371	6.18122	6.21739	6.03305	6.0808	6.10884	6.03509	6.02448	6.03448	A0A1W2P7A1	40S ribosomal protein S12 OS=Mus musculus OX=10090 GN=Rps12 PE=1 SV=1	Rps12
-1.99688	-2.11594	-2.1962	-2.39922	-2.34078	-2.3948	-2.37392	-2.31299	-2.39823	Q8R1R3	StAR-related lipid transfer protein 7, mitochondrial OS=Mus musculus OX=10090 GN=Stard7 PE=1 SV=2	Stard7
1.47315	1.48677	1.59429	1.25507	1.24137	1.3513	0.964887	1.11461	1.16396	Q922H4	Mannose-1-phosphate guanyltransferase alpha OS=Mus musculus OX=10090 GN=Gmppa PE=1 SV=1	Gmppa
5.10933	5.07045	4.96857	4.78811	4.83999	4.86725	4.85523	4.8156	4.81529	D3YUM1	NADH dehydrogenase [ubiquinone] flavoprotein 1, mitochondrial OS=Mus musculus OX=10090 GN=Ndufv1 PE=1 SV=1	Ndufv1
-0.26528	-0.35734	-0.261259	-0.473026	-0.577783	-0.649625	-0.534541	-0.533331	-0.605034	Q9CQF6	L-aminoadipate-semialdehyde dehydrogenase-phosphopantetheinyl transferase OS=Mus musculus OX=10090 GN=Aasdhppt PE=1 SV=1	Aasdhppt
0.0745487	0.0768642	-0.0824699	0.549839	0.332309	0.356746	0.203111	0.280403	0.429794	P10852	4F2 cell-surface antigen heavy chain OS=Mus musculus OX=10090 GN=Slc3a2 PE=1 SV=1	Slc3a2
0.760784	0.74251	0.835997	0.323524	0.565202	0.362897	0.430057	0.434818	0.451195	Q60960	Importin subunit alpha-5 OS=Mus musculus OX=10090 GN=Kpna1 PE=1 SV=2	Kpna1
2.92924	2.90516	3.03608	2.75105	2.78529	2.77598	2.88547	2.84831	2.82668	P31938	Dual specificity mitogen-activated protein kinase kinase 1 OS=Mus musculus OX=10090 GN=Map2k1 PE=1 SV=2	Map2k1
7.85963	7.80877	7.85556	7.75722	7.73431	7.76948	7.59299	7.67978	7.7043	P08113	Endoplasmin OS=Mus musculus OX=10090 GN=Hsp90b1 PE=1 SV=2	Hsp90b1
3.42681	3.40102	3.40856	3.32181	3.27598	3.3448	3.42673	3.5088	3.4361	E9PV41	Protein diaphanous homolog 1 OS=Mus musculus OX=10090 GN=Diaph1 PE=1 SV=1	Diaph1
2.94595	2.75962	2.86042	2.57275	2.61659	2.61533	2.96923	2.72968	2.59381	P11930	Nucleoside diphosphate-linked moiety X motif 19 OS=Mus musculus OX=10090 GN=Nudt19 PE=1 SV=2	Nudt19
4.13634	4.1115	4.23072	3.9161	3.80755	3.96313	3.83282	3.96895	3.81203	Q9EP75	Leukotriene-B4 omega-hydroxylase 3 OS=Mus musculus OX=10090 GN=Cyp4f14 PE=1 SV=1	Cyp4f14
4.69045	4.69231	4.62422	4.99583	4.82675	4.98394	5.01991	4.92465	5.01243	Q923D2	Flavin reductase (NADPH) OS=Mus musculus OX=10090 GN=Blvrb PE=1 SV=3	Blvrb
2.88626	2.68947	2.69406	2.47882	2.2993	2.37317	2.58748	2.44984	2.60674	Q9D517	1-acyl-sn-glycerol-3-phosphate acyltransferase gamma OS=Mus musculus OX=10090 GN=Agpat3 PE=1 SV=2	Agpat3
-2.45433	-2.62373	-2.39372	-1.2395	-1.90568	-1.53984	-2.09899	-1.82414	-2.22496	Q99P87	Resistin OS=Mus musculus OX=10090 GN=Retn PE=1 SV=1	Retn
-7.40001	-6.28901	-6.67126	-5.35299	-5.36535	-5.22206	-6.13895	-4.74752	-6.33037	P25322	G1/S-specific cyclin-D1 OS=Mus musculus OX=10090 GN=Ccnd1 PE=1 SV=1	Ccnd1
3.80788	3.81899	3.88689	3.48111	3.66246	3.59023	3.93239	3.86924	3.81191	Q91YH5	Atlastin-3 OS=Mus musculus OX=10090 GN=Atl3 PE=1 SV=1	Atl3
1.63061	1.48497	1.49598	1.2987	1.3441	1.29209	1.38076	1.30408	1.49488	Q811U4	Mitofusin-1 OS=Mus musculus OX=10090 GN=Mfn1 PE=1 SV=3	Mfn1
3.60645	3.61772	3.57638	3.37169	3.49599	3.41939	3.50466	3.46652	3.45597	Q4FE56	Ubiquitinyl hydrolase 1 OS=Mus musculus OX=10090 GN=Usp9x PE=1 SV=1	Usp9x
-1.99003	-1.90888	-1.97521	-1.8534	-1.80884	-1.83039	-1.98465	-1.81898	-1.79958	P43247	DNA mismatch repair protein Msh2 OS=Mus musculus OX=10090 GN=Msh2 PE=1 SV=1	Msh2
4.54247	4.51672	4.46387	4.34912	4.28196	4.18802	4.70195	4.52029	4.38637	Q3TQC7	Ectonucleoside triphosphate diphosphohydrolase 5 OS=Mus musculus OX=10090 GN=Entpd5 PE=1 SV=1	Entpd5
-1.26508	-1.06777	-0.999315	-1.60586	-1.51779	-1.44474	-1.41265	-1.4104	-1.41918	A0A0D2X7Z2	EEF1A lysine methyltransferase 1 OS=Mus musculus OX=10090 GN=Eef1akmt1 PE=1 SV=1	Eef1akmt1
3.62294	3.60356	3.30999	2.89452	3.04601	2.71075	3.71253	3.50332	3.39478	Q9R1J0	Sterol-4-alpha-carboxylate 3-dehydrogenase, decarboxylating OS=Mus musculus OX=10090 GN=Nsdhl PE=1 SV=1	Nsdhl
1.43948	1.27525	1.30488	1.56698	1.59555	1.5613	1.82265	1.67672	1.69661	Q3UMR5	Calcium uniporter protein, mitochondrial OS=Mus musculus OX=10090 GN=Mcu PE=1 SV=2	Mcu
0.817568	0.813768	0.925341	0.502556	0.665229	0.590186	0.80182	0.736406	0.821453	Q9CPY1	39S ribosomal protein L51, mitochondrial OS=Mus musculus OX=10090 GN=Mrpl51 PE=1 SV=1	Mrpl51
-1.52745	-1.57789	-1.62745	-1.11908	-1.34548	-1.28275	-1.67155	-1.5673	-1.48674	Q61263	Sterol O-acyltransferase 1 OS=Mus musculus OX=10090 GN=Soat1 PE=1 SV=2	Soat1
2.37972	2.2949	2.30114	2.59144	2.53522	2.73381	3.04458	2.72808	2.70535	Q5SV41	Phosphatidylcholine transfer protein OS=Mus musculus OX=10090 GN=Pctp PE=1 SV=1	Pctp
7.3514	7.17186	7.36939	6.88825	7.02033	6.98678	7.04486	6.96328	6.92812	D3Z041	Long-chain-fatty-acid--CoA ligase 1 OS=Mus musculus OX=10090 GN=Acsl1 PE=1 SV=1	Acsl1
4.06584	4.15795	3.73636	3.11187	3.24192	2.64914	4.21279	3.75964	3.7054	Q8K0C4	Lanosterol 14-alpha demethylase OS=Mus musculus OX=10090 GN=Cyp51a1 PE=1 SV=1	Cyp51a1
1.38162	1.22013	1.36243	1.05744	1.11537	1.03707	1.32504	1.27825	1.19894	Q9D1B9	39S ribosomal protein L28, mitochondrial OS=Mus musculus OX=10090 GN=Mrpl28 PE=1 SV=3	Mrpl28
-3.39986	-3.6863	-3.31234	-2.90816	-2.74565	-2.96643	-1.8988	-2.31855	-2.58562	A0A494B923	3'-phosphoadenosine-5'-phosphosulfate synthase OS=Mus musculus OX=10090 GN=Papss2 PE=1 SV=1	Papss2
2.67416	2.64947	2.46795	2.03587	2.27734	1.9997	1.99152	1.97027	2.0923	Q8R059	UDP-glucose 4-epimerase OS=Mus musculus OX=10090 GN=Gale PE=1 SV=1	Gale
1.26555	1.24456	1.4024	1.58491	1.70941	1.54979	1.55289	1.61181	1.62578	Q8BH24	Transmembrane 9 superfamily member 4 OS=Mus musculus OX=10090 GN=Tm9sf4 PE=1 SV=1	Tm9sf4
4.6933	4.6869	4.73376	4.99507	4.85597	4.87981	4.76394	4.80862	4.85409	E9Q1G8	Septin OS=Mus musculus OX=10090 GN=Septin7 PE=1 SV=2	Septin7
3.26317	3.13327	3.22196	2.96768	3.04656	3.00412	3.10434	3.01916	3.00039	Q9CQH3	NADH dehydrogenase [ubiquinone] 1 beta subcomplex subunit 5, mitochondrial OS=Mus musculus OX=10090 GN=Ndufb5 PE=1 SV=1	Ndufb5
0.380592	0.505033	0.447241	0.265936	0.249244	0.300483	0.347257	0.372372	0.320049	Q9EQ80	NIF3-like protein 1 OS=Mus musculus OX=10090 GN=Nif3l1 PE=1 SV=4	Nif3l1
0.811049	0.812998	0.777786	0.71187	0.750205	0.719968	0.610095	0.715721	0.635639	Q3UQ84	Threonine--tRNA ligase, mitochondrial OS=Mus musculus OX=10090 GN=Tars2 PE=1 SV=1	Tars2
1.86145	1.94261	1.97559	1.71433	1.78614	1.75143	1.81554	1.63135	1.77228	Q78JE5	F-box only protein 22 OS=Mus musculus OX=10090 GN=Fbxo22 PE=1 SV=2	Fbxo22
0.405779	0.395256	0.424625	0.471796	0.471839	0.445683	0.449904	0.358095	0.350643	Q6PER3	Microtubule-associated protein RP/EB family member 3 OS=Mus musculus OX=10090 GN=Mapre3 PE=1 SV=1	Mapre3
0.130779	0.313641	0.327997	1.01835	0.668942	0.738856	0.861665	0.726807	0.716625	Q9DBK7	E1 ubiquitin-activating enzyme OS=Mus musculus OX=10090 GN=Uba7 PE=1 SV=1	Uba7
3.56687	3.37619	3.41503	3.73719	3.68528	3.74866	3.81472	3.76454	3.89401	Q9D023	Mitochondrial pyruvate carrier 2 OS=Mus musculus OX=10090 GN=Mpc2 PE=1 SV=1	Mpc2
6.46822	6.3598	6.50503	6.07422	6.19125	6.22633	6.3431	6.37693	6.22007	O09173	Homogentisate 1,2-dioxygenase OS=Mus musculus OX=10090 GN=Hgd PE=1 SV=2	Hgd
-1.24561	-1.12059	-1.17441	-1.37053	-1.42935	-1.33893	-1.46042	-1.69683	-1.53481	A2ALK8	Tyrosine-protein phosphatase non-receptor type 3 OS=Mus musculus OX=10090 GN=Ptpn3 PE=1 SV=1	Ptpn3
1.05941	1.26581	1.20285	0.331421	0.777482	0.380752	0.0749159	0.399643	0.561989	Q8BH35	Complement component C8 beta chain OS=Mus musculus OX=10090 GN=C8b PE=1 SV=1	C8b
-0.39068	-0.39254	-0.247564	-0.597689	-0.67487	-0.552648	-0.518378	-0.698555	-0.737013	A3KG38	NF-kappa-B essential modulator (Fragment) OS=Mus musculus OX=10090 GN=Ikbkg PE=1 SV=1	Ikbkg
1.9289	1.9505	1.9005	1.66302	1.67523	1.45079	1.72963	1.67074	1.67791	Q8BYU6	Torsin-1A-interacting protein 2 OS=Mus musculus OX=10090 GN=Tor1aip2 PE=1 SV=1	Tor1aip2
-4.49637	-4.52008	-4.30336	-4.9311	-5.39402	-5.04838	-4.26558	-4.53857	-4.43766	Q8BSZ2	AP-3 complex subunit sigma-2 OS=Mus musculus OX=10090 GN=Ap3s2 PE=1 SV=1	Ap3s2
-1.84018	-1.95364	-1.73596	-1.46939	-1.57122	-1.38184	-1.45321	-1.42504	-1.55623	Q6PB93	Polypeptide N-acetylgalactosaminyltransferase 2 OS=Mus musculus OX=10090 GN=Galnt2 PE=1 SV=1	Galnt2
-2.12016	-1.97169	-2.26424	-1.63903	-1.16384	-1.4039	-2.13236	-2.10063	-1.88049	Q62313	Trans-Golgi network integral membrane protein 1 OS=Mus musculus OX=10090 GN=Tgoln1 PE=1 SV=1	Tgoln1
0.198774	0.28718	0.246548	0.0456085	0.123057	0.103974	0.184077	0.0908585	0.233047	Q7TMC8	L-fucose kinase OS=Mus musculus OX=10090 GN=Fcsk PE=1 SV=1	Fcsk
7.28448	7.26121	7.27538	7.16515	7.14814	7.21722	7.43282	7.33846	7.37912	Q80X81	Acetyl-Coenzyme A acetyltransferase 3 OS=Mus musculus OX=10090 GN=Acat3 PE=1 SV=1	Acat3
0.531286	0.583099	0.559668	0.829208	0.688033	0.839721	0.574506	0.654339	0.80266	Q9QYC0	Alpha-adducin OS=Mus musculus OX=10090 GN=Add1 PE=1 SV=2	Add1
1.84357	1.79186	1.80086	1.93318	2.07691	2.03052	2.15185	2.11395	2.0786	A2A5R2	Brefeldin A-inhibited guanine nucleotide-exchange protein 2 OS=Mus musculus OX=10090 GN=Arfgef2 PE=1 SV=1	Arfgef2
-0.277544	-0.171144	-0.103779	-0.399488	-0.403836	-0.433047	-0.313107	-0.434175	-0.415827	Q7TMW6	Cytosolic iron-sulfur assembly component 3 OS=Mus musculus OX=10090 GN=Ciao3 PE=1 SV=2	Ciao3
-1.15329	-0.981926	-1.10196	-1.31082	-1.28835	-1.32136	-1.21148	-0.976482	-0.915442	Q9JHH6	Carboxypeptidase B2 OS=Mus musculus OX=10090 GN=Cpb2 PE=1 SV=1	Cpb2
0.794235	0.890368	0.899139	0.528252	0.681834	0.629743	0.749087	0.766941	0.745291	Q9DBE8	Alpha-1,3/1,6-mannosyltransferase ALG2 OS=Mus musculus OX=10090 GN=Alg2 PE=1 SV=2	Alg2
-7.2638	-6.83356	-6.67627	-6.14992	-5.49884	-5.67648	-2.71976	-3.22516	-4.55229	K7N6K9	Sulfotransferase OS=Mus musculus OX=10090 GN=Sult2a5 PE=1 SV=1	Sult2a5
-0.600225	-0.445354	-0.64636	-0.878569	-0.805257	-0.855182	-0.662944	-0.877768	-0.929533	Q8VDS8	Syntaxin-18 OS=Mus musculus OX=10090 GN=Stx18 PE=1 SV=2	Stx18
2.07324	2.09955	2.1513	2.0151	1.95663	1.95805	1.94967	2.01013	1.98673	Q3UPH1	Protein PRRC1 OS=Mus musculus OX=10090 GN=Prrc1 PE=1 SV=1	Prrc1
-0.311504	-0.285603	-0.245062	-0.630281	-0.564603	-0.863582	-0.0651121	-0.0607166	-0.126434	Q71KT5	Delta(14)-sterol reductase TM7SF2 OS=Mus musculus OX=10090 GN=Tm7sf2 PE=1 SV=2	Tm7sf2
2.87957	2.88604	2.95209	2.73864	2.77705	2.66128	2.74931	2.74187	2.7527	Q3B7Z2	Oxysterol-binding protein 1 OS=Mus musculus OX=10090 GN=Osbp PE=1 SV=3	Osbp
2.10212	2.21024	1.89801	2.59008	2.59279	2.42893	2.51941	2.41152	2.76994	Q8CI94	Glycogen phosphorylase, brain form OS=Mus musculus OX=10090 GN=Pygb PE=1 SV=3	Pygb
-2.2292	-2.13894	-2.25381	-2.34704	-2.3703	-2.38376	-2.24045	-2.66903	-2.52907	Q60996	Serine/threonine-protein phosphatase 2A 56 kDa regulatory subunit gamma isoform OS=Mus musculus OX=10090 GN=Ppp2r5c PE=1 SV=2	Ppp2r5c
5.42203	5.31351	5.4087	5.18746	5.24783	5.18664	5.34282	5.28469	5.24673	Q9D819	Inorganic pyrophosphatase OS=Mus musculus OX=10090 GN=Ppa1 PE=1 SV=1	Ppa1
-1.06811	-1.03499	-1.01783	-0.874826	-0.90359	-0.959912	-0.805324	-0.992804	-0.968176	Q5SSH7	Zinc finger ZZ-type and EF-hand domain-containing protein 1 OS=Mus musculus OX=10090 GN=Zzef1 PE=1 SV=2	Zzef1
4.62201	4.62302	4.66389	4.69029	4.71154	4.70583	4.68726	4.70971	4.70926	Q9DBG3	AP-2 complex subunit beta OS=Mus musculus OX=10090 GN=Ap2b1 PE=1 SV=1	Ap2b1
4.71882	4.74938	4.7806	4.629	4.62503	4.53752	4.66353	4.57588	4.71914	Q9Z2U0	Proteasome subunit alpha type-7 OS=Mus musculus OX=10090 GN=Psma7 PE=1 SV=1	Psma7
1.81028	1.72854	1.79549	1.54852	1.65297	1.61518	1.74687	1.7782	1.6389	Q9CQF0	39S ribosomal protein L11, mitochondrial OS=Mus musculus OX=10090 GN=Mrpl11 PE=1 SV=1	Mrpl11
8.35487	8.29693	8.24091	8.44404	8.5353	8.47263	8.54015	8.39728	8.53642	P17182	Alpha-enolase OS=Mus musculus OX=10090 GN=Eno1 PE=1 SV=3	Eno1
-3.67338	-3.53386	-3.72237	-3.41273	-3.27456	-3.24894	-3.37877	-3.16783	-3.40777	Q4VAC9	Pleckstrin homology domain-containing family G member 3 OS=Mus musculus OX=10090 GN=Plekhg3 PE=1 SV=2	Plekhg3
2.3556	2.43645	2.40859	2.51857	2.53667	2.49408	2.77367	2.47322	2.53973	Q8VC77	Akr1c20 protein OS=Mus musculus OX=10090 GN=Akr1c20 PE=1 SV=1	Akr1c20
-0.631636	-0.585138	-0.484707	-0.385317	-0.382737	-0.359872	-0.39181	-0.505268	-0.414421	Q9DBG9	Tax1-binding protein 3 OS=Mus musculus OX=10090 GN=Tax1bp3 PE=1 SV=1	Tax1bp3
-3.79734	-3.7172	-4.2391	-4.61542	-4.73503	-4.58763	-4.90434	-4.52141	-4.29428	P47877	Insulin-like growth factor-binding protein 2 OS=Mus musculus OX=10090 GN=Igfbp2 PE=2 SV=2	Igfbp2
3.5852	3.46667	3.44302	3.31229	3.17792	3.24342	3.1566	3.32715	3.30837	A0A0R4J039	Histidine-rich glycoprotein OS=Mus musculus OX=10090 GN=Hrg PE=1 SV=1	Hrg
-4.01682	-4.01374	-4.01884	-3.88578	-3.95573	-3.87216	-4.15522	-4.18988	-3.71877	Q5DTX6	Junctional protein associated with coronary artery disease OS=Mus musculus OX=10090 GN=Jcad PE=1 SV=2	Jcad
-2.53789	-2.03611	-2.05378	-3.03891	-2.88229	-2.92713	-2.97773	-2.89408	-2.89531	Q99P51	Ras association domain-containing protein 3 OS=Mus musculus OX=10090 GN=Rassf3 PE=2 SV=1	Rassf3
5.72011	5.92683	5.68668	5.11001	5.40735	5.02601	5.88435	5.65562	5.56165	Q920E5	Farnesyl pyrophosphate synthase OS=Mus musculus OX=10090 GN=Fdps PE=1 SV=1	Fdps
-0.285952	-0.584457	-0.447618	-0.0605145	-0.0917616	-0.0357523	-0.401532	-0.324808	-0.163197	Q9D964	Glycine amidinotransferase, mitochondrial OS=Mus musculus OX=10090 GN=Gatm PE=1 SV=1	Gatm
-0.683937	-0.66387	-0.630341	-0.376223	-0.490687	-0.27143	-0.884099	-0.630228	-0.667831	Q80X80	Phospholipid transfer protein C2CD2L OS=Mus musculus OX=10090 GN=C2cd2l PE=1 SV=3	C2cd2l
-2.73455	-2.78401	-2.7006	-3.00332	-3.10144	-2.90508	-2.90292	-3.19342	-2.9877	Q9Z2A0	3-phosphoinositide-dependent protein kinase 1 OS=Mus musculus OX=10090 GN=Pdpk1 PE=1 SV=2	Pdpk1
-3.8862	-3.80859	-3.90105	-3.64641	-3.63565	-3.74206	-3.63364	-3.60415	-3.8821	Q9R1S8	Calpain-7 OS=Mus musculus OX=10090 GN=Capn7 PE=2 SV=1	Capn7
0.996046	0.925377	0.995687	0.799156	0.875091	0.828794	0.729892	0.814915	0.757072	Q6PAM1	Alpha-taxilin OS=Mus musculus OX=10090 GN=Txlna PE=1 SV=1	Txlna
-3.47241	-3.45078	-3.38413	-3.26715	-3.19794	-3.30718	-3.50782	-3.33617	-3.54885	Q922L6	Negative elongation factor D OS=Mus musculus OX=10090 GN=Nelfcd PE=1 SV=2	Nelfcd
-0.474398	-0.324255	-0.335762	-0.632172	-0.915854	-0.826131	-0.63086	-0.719282	-0.600142	Q91WC9	Diacylglycerol lipase-beta OS=Mus musculus OX=10090 GN=Daglb PE=1 SV=2	Daglb
-3.26059	-3.2786	-3.39885	-3.8881	-3.6165	-3.65467	-3.40687	-3.56254	-3.873	Q9CWQ0	Diphthine methyl ester synthase OS=Mus musculus OX=10090 GN=Dph5 PE=1 SV=2	Dph5
-2.76492	-2.8721	-2.65054	-3.30691	-3.22364	-3.04556	-3.28211	-3.27313	-3.03871	Q9WV91	Prostaglandin F2 receptor negative regulator OS=Mus musculus OX=10090 GN=Ptgfrn PE=1 SV=2	Ptgfrn
3.39517	3.37238	3.29717	3.00923	3.19247	3.07051	3.16351	3.10293	3.08734	Q9QUR6	Prolyl endopeptidase OS=Mus musculus OX=10090 GN=Prep PE=1 SV=1	Prep
6.42732	6.25388	6.24402	6.5928	6.61733	6.77541	6.5889	6.53189	6.66106	Q80XN0	D-beta-hydroxybutyrate dehydrogenase, mitochondrial OS=Mus musculus OX=10090 GN=Bdh1 PE=1 SV=2	Bdh1
2.2134	2.28345	2.18254	2.11021	2.08558	2.06919	2.09428	2.14832	2.10077	O54984	ATPase GET3 OS=Mus musculus OX=10090 GN=Get3 PE=1 SV=2	Get3
2.11727	2.19568	2.12696	1.91911	2.02824	1.90878	2.09072	2.06043	2.00136	Q3UE92	Xaa-Pro aminopeptidase 1 OS=Mus musculus OX=10090 GN=Xpnpep1 PE=1 SV=1	Xpnpep1
-1.08485	-1.10487	-1.1107	-1.33578	-1.29594	-1.19889	-1.27885	-1.32675	-1.30149	Q5SRX1	TOM1-like protein 2 OS=Mus musculus OX=10090 GN=Tom1l2 PE=1 SV=1	Tom1l2
0.519602	0.505848	0.488386	0.665236	0.574771	0.634532	0.540023	0.593794	0.594309	Q04207	Transcription factor p65 OS=Mus musculus OX=10090 GN=Rela PE=1 SV=1	Rela
2.87738	2.88609	2.90337	2.99656	3.13697	3.06621	3.08705	3.09998	3.17981	Q9DAR7	m7GpppX diphosphatase OS=Mus musculus OX=10090 GN=Dcps PE=1 SV=1	Dcps
-3.42921	-3.44531	-3.52766	-2.48502	-2.98873	-2.89454	-3.46378	-3.07929	-3.19605	Q8R5A3	Amyloid beta A4 precursor protein-binding family B member 1-interacting protein OS=Mus musculus OX=10090 GN=Apbb1ip PE=1 SV=2	Apbb1ip
0.363186	0.24851	0.21183	0.507696	0.708589	0.569646	0.5001	0.71187	0.669001	F6S4K9	Protein 4.1 (Fragment) OS=Mus musculus OX=10090 GN=Epb41 PE=1 SV=1	Epb41
0.56922	0.765045	0.774614	0.414762	0.42727	0.356067	0.672021	0.4452	0.513788	Q9QZN4	F-box only protein 6 OS=Mus musculus OX=10090 GN=Fbxo6 PE=1 SV=1	Fbxo6
-1.0858	-0.899614	-1.06547	-0.316793	-0.644891	-0.583179	-0.331899	-0.633413	-0.369518	Q64282	Interferon-induced protein with tetratricopeptide repeats 1 OS=Mus musculus OX=10090 GN=Ifit1 PE=1 SV=2	Ifit1
8.03982	7.99513	7.98473	7.81052	7.91576	7.84682	8.06204	7.97702	7.99521	P47738	Aldehyde dehydrogenase, mitochondrial OS=Mus musculus OX=10090 GN=Aldh2 PE=1 SV=1	Aldh2
6.11473	6.29956	6.24351	5.98722	5.99745	5.97192	6.04074	5.87971	6.02763	P70349	Histidine triad nucleotide-binding protein 1 OS=Mus musculus OX=10090 GN=Hint1 PE=1 SV=3	Hint1
1.10635	1.2115	1.19384	0.743956	0.978456	0.818873	0.687964	0.868309	0.932617	O89112	Glutathione S-transferase LANCL1 OS=Mus musculus OX=10090 GN=Lancl1 PE=1 SV=1	Lancl1
-4.44418	-4.7285	-4.59943	-4.23516	-4.16937	-4.00074	-3.82952	-4.097	-3.80485	A0A0G2JFB2	Tudor and KH domain-containing protein OS=Mus musculus OX=10090 GN=Tdrkh PE=1 SV=1	Tdrkh
-0.501259	-0.750105	-0.794144	-0.331671	-0.240615	-0.253203	-0.66499	-0.558876	-0.469294	Q8CGF5	TLC domain-containing protein 4 OS=Mus musculus OX=10090 GN=Tlcd4 PE=2 SV=1	Tlcd4
2.06815	2.02321	2.22447	2.54027	2.34909	2.51245	2.09915	2.23195	2.32639	P43276	Histone H1.5 OS=Mus musculus OX=10090 GN=H1-5 PE=1 SV=2	H1-5
-1.6762	-1.68956	-1.68414	-1.55036	-1.62151	-1.60285	-1.93473	-1.64885	-1.56425	A0A0R4J007	Paladin OS=Mus musculus OX=10090 GN=Pald1 PE=1 SV=1	Pald1
1.02804	0.993935	0.862822	0.754498	0.741326	0.74879	0.913939	0.846254	0.655935	Q8K2M0	39S ribosomal protein L38, mitochondrial OS=Mus musculus OX=10090 GN=Mrpl38 PE=1 SV=2	Mrpl38
-1.08243	-1.2134	-1.16628	-1.36679	-1.31014	-1.31882	-1.00765	-1.22443	-1.3319	Q9DBX2	Phosducin-like protein OS=Mus musculus OX=10090 GN=Pdcl PE=1 SV=1	Pdcl
-1.48415	-1.42908	-1.48498	-1.57163	-1.66767	-1.69782	-1.75512	-1.64448	-1.74322	Q8BIJ7	RUN and FYVE domain-containing protein 1 OS=Mus musculus OX=10090 GN=Rufy1 PE=1 SV=1	Rufy1
-0.866495	-0.756302	-0.749739	-0.640524	-0.608428	-0.627696	-0.44699	-0.851412	-0.567739	P17156	Heat shock-related 70 kDa protein 2 OS=Mus musculus OX=10090 GN=Hspa2 PE=1 SV=2	Hspa2
-2.68398	-2.82196	-2.54662	-3.0344	-3.04346	-2.998	-2.98202	-3.13678	-2.78325	Q9D0F4	NF-kappa-B-activating protein OS=Mus musculus OX=10090 GN=Nkap PE=2 SV=1	Nkap
2.29492	2.20593	2.2407	1.62996	1.98458	1.67112	1.68928	1.74758	1.64484	P00493	Hypoxanthine-guanine phosphoribosyltransferase OS=Mus musculus OX=10090 GN=Hprt1 PE=1 SV=3	Hprt1
1.40719	1.3896	1.27977	1.11189	1.20322	1.09202	1.33414	1.33786	1.23153	Q8VE38	Oxidoreductase NAD-binding domain-containing protein 1 OS=Mus musculus OX=10090 GN=Oxnad1 PE=1 SV=2	Oxnad1
-3.87962	-3.7741	-3.89748	-3.63339	-3.70223	-3.6029	-3.68834	-3.57575	-3.72369	A2AHJ7	Diacylglycerol kinase OS=Mus musculus OX=10090 GN=Dgkz PE=1 SV=1	Dgkz
0.415489	0.272121	0.288189	0.115263	0.148429	0.0706987	0.318158	0.307985	0.294294	Q91VS8	FERM, ARHGEF and pleckstrin domain-containing protein 2 OS=Mus musculus OX=10090 GN=Farp2 PE=1 SV=2	Farp2
3.77811	3.72007	3.697	3.63864	3.5748	3.59367	3.69947	3.56855	3.57986	Q99LY9	NADH dehydrogenase [ubiquinone] iron-sulfur protein 5 OS=Mus musculus OX=10090 GN=Ndufs5 PE=1 SV=3	Ndufs5
-2.42939	-2.50661	-2.42793	-2.60329	-2.5795	-2.67712	-2.57118	-2.75456	-2.5181	Q9WUN2	Serine/threonine-protein kinase TBK1 OS=Mus musculus OX=10090 GN=Tbk1 PE=1 SV=1	Tbk1
0.911716	0.877634	0.837542	0.690681	0.765916	0.760961	0.990609	1.01796	0.939528	Q9DB25	Dolichyl-phosphate beta-glucosyltransferase OS=Mus musculus OX=10090 GN=Alg5 PE=1 SV=1	Alg5
-0.527157	-0.366119	-0.556223	-0.138042	-0.256867	-0.191197	-0.386851	-0.3675	-0.268444	Q9QYB5	Gamma-adducin OS=Mus musculus OX=10090 GN=Add3 PE=1 SV=2	Add3
5.92054	5.84904	5.95363	5.63678	5.76636	5.70754	6.08957	5.87952	5.66621	Q91WT9	Cystathionine beta-synthase OS=Mus musculus OX=10090 GN=Cbs PE=1 SV=3	Cbs
0.767136	0.78446	0.779285	0.506489	0.643262	0.629794	0.624549	0.765831	0.58655	Q61334	B-cell receptor-associated protein 29 OS=Mus musculus OX=10090 GN=Bcap29 PE=1 SV=1	Bcap29
6.54775	6.35941	6.26727	6.81144	6.69607	6.81712	6.90673	6.85356	6.7718	P54071	Isocitrate dehydrogenase [NADP], mitochondrial OS=Mus musculus OX=10090 GN=Idh2 PE=1 SV=3	Idh2
1.67416	1.55285	1.65744	1.80456	1.76986	1.81806	1.41837	1.54696	1.71185	Q99J77	Sialic acid synthase OS=Mus musculus OX=10090 GN=Nans PE=1 SV=1	Nans
2.23136	2.46201	2.32336	2.59787	2.73678	2.66292	2.68279	2.85655	2.52081	P50462	Cysteine and glycine-rich protein 3 OS=Mus musculus OX=10090 GN=Csrp3 PE=1 SV=1	Csrp3
2.95944	2.79346	2.87878	2.67732	2.68006	2.61601	2.77473	2.65592	2.60065	Q3UIU2	NADH dehydrogenase [ubiquinone] 1 beta subcomplex subunit 6 OS=Mus musculus OX=10090 GN=Ndufb6 PE=1 SV=3	Ndufb6
1.51277	1.50946	1.62658	1.4064	1.36318	1.35109	1.62051	1.40581	1.19828	Q8VCI5	Peroxisomal biogenesis factor 19 OS=Mus musculus OX=10090 GN=Pex19 PE=1 SV=1	Pex19
-7.11281	-7.07896	-6.84937	-7.44089	-7.43484	-7.31763	-7.11224	-7.34602	-6.88086	A0A1L1SRT5	Ubiquitin-like protein 7 (Fragment) OS=Mus musculus OX=10090 GN=Ubl7 PE=1 SV=1	Ubl7
-0.185934	-0.128019	-0.107422	-0.0151711	0.130895	0.114547	0.108914	0.21278	0.097971	Q64261	Cyclin-dependent kinase 6 OS=Mus musculus OX=10090 GN=Cdk6 PE=1 SV=2	Cdk6
0.512476	0.401751	0.296585	0.643312	0.674037	0.706796	0.537507	0.576004	0.558388	P83870	PHD finger-like domain-containing protein 5A OS=Mus musculus OX=10090 GN=Phf5a PE=1 SV=1	Phf5a
0.345455	0.42613	0.49452	0.0918884	0.237533	0.176223	0.172227	0.163317	0.116745	B1AR74	Breast carcinoma-amplified sequence 3 homolog OS=Mus musculus OX=10090 GN=Bcas3 PE=1 SV=1	Bcas3
-1.35133	-1.28007	-1.18142	-1.59155	-1.58385	-1.45876	-1.35055	-1.47472	-1.53946	Q60739	BAG family molecular chaperone regulator 1 OS=Mus musculus OX=10090 GN=Bag1 PE=1 SV=3	Bag1
-3.77536	-3.82275	-3.70848	-3.38183	-3.58228	-3.36104	-3.49231	-3.50871	-3.38769	F6PWU6	Upstream stimulatory factor 2 (Fragment) OS=Mus musculus OX=10090 GN=Usf2 PE=1 SV=1	Usf2
-1.0512	-0.820713	-0.786694	-0.477602	-0.578233	-0.486022	0.0236101	-0.466013	-0.394066	Q9JHH9	Coatomer subunit zeta-2 OS=Mus musculus OX=10090 GN=Copz2 PE=1 SV=1	Copz2
5.84598	5.7288	5.77388	5.64227	5.6012	5.64367	5.61585	5.63492	5.60103	Q9D2G2	Dihydrolipoyllysine-residue succinyltransferase component of 2-oxoglutarate dehydrogenase complex, mitochondrial OS=Mus musculus OX=10090 GN=Dlst PE=1 SV=1	Dlst
-0.93013	-0.946033	-0.854034	-1.31353	-1.32304	-1.0945	-1.15639	-0.997284	-1.19619	E9Q0A7	Oxidation resistance protein 1 OS=Mus musculus OX=10090 GN=Oxr1 PE=1 SV=1	Oxr1
1.9687	2.03932	2.14966	1.83184	1.84087	1.76815	1.86595	1.87481	1.85045	Q99LR1	Lysophosphatidylserine lipase ABHD12 OS=Mus musculus OX=10090 GN=Abhd12 PE=1 SV=2	Abhd12
4.57137	4.57499	4.5934	4.78874	4.66725	4.72853	4.5562	4.70415	4.80406	Q9D0E1	Heterogeneous nuclear ribonucleoprotein M OS=Mus musculus OX=10090 GN=Hnrnpm PE=1 SV=3	Hnrnpm
0.814342	0.79443	0.884169	0.524641	0.68529	0.513507	0.643994	0.637152	0.672556	Q8BFY6	Peflin OS=Mus musculus OX=10090 GN=Pef1 PE=1 SV=1	Pef1
-3.55833	-3.58056	-3.4794	-3.77273	-3.90298	-3.71961	-3.94582	-3.93369	-3.65845	A0A0U1RPM3	PRA1 family protein OS=Mus musculus OX=10090 GN=Rabac1 PE=1 SV=1	Rabac1
-0.563049	1.65867	-0.335917	3.52178	3.38348	2.91747	6.49548	6.0057	5.44236	P52843	Sulfotransferase 2A1 OS=Mus musculus OX=10090 GN=Sult2a1 PE=1 SV=1	Sult2a1
3.90325	3.67286	3.65297	3.26791	3.4144	3.39641	3.4444	3.39103	3.3942	Q9EP89	Serine beta-lactamase-like protein LACTB, mitochondrial OS=Mus musculus OX=10090 GN=Lactb PE=1 SV=1	Lactb
0.874395	0.857998	0.801947	1.58487	1.35564	1.15611	1.80657	1.36936	1.46341	P16045	Galectin-1 OS=Mus musculus OX=10090 GN=Lgals1 PE=1 SV=3	Lgals1
0.173088	0.18557	0.179527	-0.154852	0.0452433	-0.0745459	0.0146646	0.0539398	-0.111006	Q14AI6	Mitochondrial mRNA pseudouridine synthase Rpusd3 OS=Mus musculus OX=10090 GN=Rpusd3 PE=2 SV=1	Rpusd3
2.39215	2.37669	2.4507	2.48951	2.541	2.52673	2.45318	2.55533	2.57085	Q8VDM6	Heterogeneous nuclear ribonucleoprotein U-like protein 1 OS=Mus musculus OX=10090 GN=Hnrnpul1 PE=1 SV=1	Hnrnpul1
-0.938028	-0.788822	-0.714079	-1.07871	-1.10252	-1.20759	-1.02544	-1.19169	-1.14124	A6H5Y3	Methionine synthase OS=Mus musculus OX=10090 GN=Mtr PE=1 SV=1	Mtr
0.783998	0.93811	0.910658	0.287645	0.542682	0.561221	0.444968	0.397367	0.430473	Q8K3H0	DCC-interacting protein 13-alpha OS=Mus musculus OX=10090 GN=Appl1 PE=1 SV=1	Appl1
5.07294	5.15624	5.084	4.97496	4.96645	4.88119	4.9819	4.9306	4.95374	Q9R0P5	Destrin OS=Mus musculus OX=10090 GN=Dstn PE=1 SV=3	Dstn
3.33068	3.3586	3.38325	3.28563	3.27303	3.22799	3.22676	3.21328	3.2034	Q9DCH4	Eukaryotic translation initiation factor 3 subunit F OS=Mus musculus OX=10090 GN=Eif3f PE=1 SV=2	Eif3f
1.51149	1.34545	1.27085	1.08597	1.07456	1.08852	1.48376	1.53914	1.17307	A0A0R4J0P7	Solute carrier family 22 member 18 OS=Mus musculus OX=10090 GN=Slc22a18 PE=1 SV=1	Slc22a18
2.16043	1.46048	1.57214	2.67703	2.56058	2.69612	3.05186	2.65297	2.49701	Q8BGG9	Acyl-coenzyme A amino acid N-acyltransferase 2 OS=Mus musculus OX=10090 GN=Acnat2 PE=1 SV=1	Acnat2
3.69893	3.66767	3.8207	4.03988	3.9048	4.00793	3.69373	3.77576	3.88662	Q61830	Macrophage mannose receptor 1 OS=Mus musculus OX=10090 GN=Mrc1 PE=1 SV=2	Mrc1
2.99313	2.90003	2.89914	2.77135	2.77036	2.81826	2.77303	2.84576	2.93271	O09172	Glutamate--cysteine ligase regulatory subunit OS=Mus musculus OX=10090 GN=Gclm PE=1 SV=1	Gclm
4.08826	3.99872	3.96687	3.859	3.72872	3.81467	3.81496	3.66098	3.68522	Q9ERS2	NADH dehydrogenase [ubiquinone] 1 alpha subcomplex subunit 13 OS=Mus musculus OX=10090 GN=Ndufa13 PE=1 SV=3	Ndufa13
5.52252	5.45621	5.54749	5.17494	5.3604	5.19429	5.49784	5.47388	5.38905	Q9DCN2	NADH-cytochrome b5 reductase 3 OS=Mus musculus OX=10090 GN=Cyb5r3 PE=1 SV=3	Cyb5r3
0.274223	0.1555	0.299055	-0.272263	-0.00302029	-0.102559	0.142749	0.0514183	-0.0245552	A0A0F6AIX5	Lipid droplet-associated hydrolase OS=Mus musculus OX=10090 GN=Ldah PE=1 SV=1	Ldah
-0.196167	-0.307322	-0.163294	4.00543e-05	-0.0534639	-0.0416975	0.145644	0.101868	0.093071	Q9JIM1-2	Isoform 2 of Equilibrative nucleoside transporter 1 OS=Mus musculus OX=10090 GN=Slc29a1	Slc29a1
2.75395	2.68296	2.89491	2.49734	2.47479	2.54847	2.48304	2.61044	2.49441	P62331	ADP-ribosylation factor 6 OS=Mus musculus OX=10090 GN=Arf6 PE=1 SV=2	Arf6
1.25583	1.20107	1.24835	0.975071	1.11029	0.93574	1.13254	1.07245	1.09408	Q6DFZ1	Golgi-specific brefeldin A-resistance factor 1 OS=Mus musculus OX=10090 GN=Gbf1 PE=1 SV=1	Gbf1
1.65742	1.6396	1.5259	1.3681	1.45734	1.39578	1.21004	1.1444	1.37375	Q8CHP8	Glycerol-3-phosphate phosphatase OS=Mus musculus OX=10090 GN=Pgp PE=1 SV=1	Pgp
-0.827354	-0.761723	-0.901268	-0.637917	-0.51559	-0.636218	-0.640372	-0.539381	-0.479666	P53986	Monocarboxylate transporter 1 OS=Mus musculus OX=10090 GN=Slc16a1 PE=1 SV=1	Slc16a1
0.772161	0.61244	0.775093	0.497395	0.512658	0.457198	0.598125	0.574596	0.613913	Q8N9S3	Activator of 90 kDa heat shock protein ATPase homolog 2 OS=Mus musculus OX=10090 GN=Ahsa2 PE=1 SV=2	Ahsa2
1.37793	1.35526	1.36822	1.31126	1.26097	1.31032	1.13955	1.15581	1.18064	Q924M7	Mannose-6-phosphate isomerase OS=Mus musculus OX=10090 GN=Mpi PE=1 SV=1	Mpi
2.1258	2.15158	2.14748	2.10208	2.09034	2.11068	2.04612	2.09295	2.12412	Q9JIX8-4	Isoform 4 of Apoptotic chromatin condensation inducer in the nucleus OS=Mus musculus OX=10090 GN=Acin1	Acin1
-6.13477	-7.07706	-6.40248	-5.21894	-5.37479	-5.47137	-4.9021	-5.35445	-5.96083	Q922Z0	D-aspartate oxidase OS=Mus musculus OX=10090 GN=Ddo PE=1 SV=1	Ddo
6.27589	6.15174	6.2859	6.39672	6.42726	6.45221	6.4755	6.43911	6.43694	Q9DBA8	Probable imidazolonepropionase OS=Mus musculus OX=10090 GN=Amdhd1 PE=1 SV=1	Amdhd1
0.540411	0.491653	0.470274	0.58457	0.668273	0.650418	0.67682	0.504284	0.616932	Q8C0K5	Graves disease carrier protein homolog OS=Mus musculus OX=10090 GN=Slc25a16 PE=1 SV=1	Slc25a16
-0.428486	-0.575857	-0.503525	-0.695505	-0.713075	-0.657165	-0.669129	-0.677202	-0.802511	Q4LDD4	Arf-GAP with Rho-GAP domain, ANK repeat and PH domain-containing protein 1 OS=Mus musculus OX=10090 GN=Arap1 PE=1 SV=2	Arap1
-4.83481	-4.90087	-4.69507	-4.35868	-4.52308	-4.5355	-4.48946	-4.59892	-4.66785	A0A087WNL3	Inositol-1,3,4-trisphosphate 5/6-kinase (Fragment) OS=Mus musculus OX=10090 GN=Itpk1 PE=1 SV=6	Itpk1
-2.85278	-3.09047	-3.44971	-4.07712	-3.74758	-4.02631	-4.06061	-4.66986	-4.07541	Q80ZM3	Electron transfer flavoprotein beta subunit lysine methyltransferase OS=Mus musculus OX=10090 GN=Mettl20 PE=1 SV=1	Mettl20
4.55327	4.61511	4.53811	4.68493	4.66731	4.65743	4.47294	4.60817	4.61928	Q3U0V1	Far upstream element-binding protein 2 OS=Mus musculus OX=10090 GN=Khsrp PE=1 SV=2	Khsrp
-1.08464	-1.01289	-1.08782	-0.86791	-0.643344	-0.584901	-0.824187	-0.720043	-0.672956	P59729	Ras and Rab interactor 3 OS=Mus musculus OX=10090 GN=Rin3 PE=1 SV=2	Rin3
-1.88203	-1.89968	-1.77335	-2.03666	-1.99941	-2.01675	-2.17179	-2.13942	-2.09426	Q9D2U5	N-alpha-acetyltransferase 38, NatC auxiliary subunit OS=Mus musculus OX=10090 GN=Naa38 PE=1 SV=1	Naa38
-0.0910568	-0.160778	-0.0268803	-0.256262	-0.264821	-0.23755	-0.218381	-0.169973	-0.0326576	P36916	Guanine nucleotide-binding protein-like 1 OS=Mus musculus OX=10090 GN=Gnl1 PE=1 SV=4	Gnl1
-3.74525	-3.68859	-3.68962	-4.98747	-4.27832	-4.45509	-4.616	-4.4028	-4.47802	Q99MS3	Mpv17-like protein OS=Mus musculus OX=10090 GN=Mpv17l PE=1 SV=2	Mpv17l
-4.94507	-4.56175	-4.86018	-4.16663	-4.37317	-4.23569	-4.15702	-3.95141	-4.53423	Q9D2Y4-2	Isoform 2 of Mixed lineage kinase domain-like protein OS=Mus musculus OX=10090 GN=Mlkl	Mlkl
2.01811	1.69977	1.73178	2.28615	2.35483	2.18008	2.57949	2.61076	2.06095	Q9Z2G9	Oxidoreductase HTATIP2 OS=Mus musculus OX=10090 GN=Htatip2 PE=1 SV=3	Htatip2
-1.86252	-1.71921	-1.80827	-1.99462	-2.16026	-2.02893	-2.29778	-2.31332	-2.20883	E9PX30	Mitogen-activated protein kinase kinase kinase kinase 5 OS=Mus musculus OX=10090 GN=Map4k5 PE=1 SV=1	Map4k5
3.31659	3.27246	3.25455	3.41625	3.35184	3.39818	3.30184	3.34995	3.46023	Q00PI9	Heterogeneous nuclear ribonucleoprotein U-like protein 2 OS=Mus musculus OX=10090 GN=Hnrnpul2 PE=1 SV=2	Hnrnpul2
6.6531	6.67102	6.60181	6.2642	6.44134	6.44853	6.34339	6.27823	6.31257	Q91WT7	3-alpha-hydroxysteroid dehydrogenase type 1 OS=Mus musculus OX=10090 GN=Akr1c14 PE=1 SV=1	Akr1c14
-1.90702	-1.82032	-1.83593	-1.36916	-1.3644	-1.64824	-1.35955	-1.6589	-1.52431	A0A0R4J0G0	Phosphoenolpyruvate carboxykinase (GTP) OS=Mus musculus OX=10090 GN=Pck2 PE=1 SV=1	Pck2
0.811169	0.41629	0.539488	1.3184	1.01566	1.20739	1.6622	1.57154	1.90419	Q91X36	Sulfotransferase OS=Mus musculus OX=10090 GN=Sult5a1 PE=1 SV=1	Sult5a1
-4.41683	-4.56519	-4.4074	-4.16548	-4.27924	-4.13918	-4.58235	-4.51422	-4.38978	Q69Z38	Inactive tyrosine-protein kinase PEAK1 OS=Mus musculus OX=10090 GN=Peak1 PE=1 SV=4	Peak1
0.360764	0.300743	0.32906	0.580671	0.716161	0.495574	0.651793	0.669321	0.836039	D3Z3N4	Heterogeneous nuclear ribonucleoprotein H3 OS=Mus musculus OX=10090 GN=Hnrnph3 PE=1 SV=1	Hnrnph3
-2.10652	-2.12992	-2.24739	-2.62241	-2.36741	-2.54904	-2.23104	-2.23764	-2.28752	Q9D903	Probable rRNA-processing protein EBP2 OS=Mus musculus OX=10090 GN=Ebna1bp2 PE=2 SV=1	Ebna1bp2
2.40405	2.28069	2.29198	2.18303	2.1515	2.14785	2.27308	2.15652	2.16369	O88441	Metaxin-2 OS=Mus musculus OX=10090 GN=Mtx2 PE=1 SV=1	Mtx2
-0.269066	-0.2127	-0.10355	0.0547428	-0.0187788	0.0190802	-0.000367165	0.00431061	-0.014801	Q6AXB7	Synaptic functional regulator FMR1 OS=Mus musculus OX=10090 GN=Fmr1 PE=1 SV=1	Fmr1
4.56714	4.54776	4.59864	4.38456	4.48576	4.44525	4.59544	4.53338	4.51795	P62192	26S proteasome regulatory subunit 4 OS=Mus musculus OX=10090 GN=Psmc1 PE=1 SV=1	Psmc1
-4.50309	-4.39554	-4.82351	-4.06202	-3.89941	-4.06884	-4.1595	-4.2127	-4.23678	Q80ZM5	H1 histone family, member X OS=Mus musculus OX=10090 GN=H1f10 PE=1 SV=1	H1f10
-4.45761	-3.95874	-4.47251	-3.48163	-3.6861	-3.56865	-4.11944	-3.9447	-4.15048	A0A0R4J1S6	Zinc finger HIT domain-containing protein 1 OS=Mus musculus OX=10090 GN=Znhit1 PE=1 SV=1	Znhit1
-1.46397	-1.49355	-1.57097	-1.29084	-1.09592	-1.28354	-0.330815	-0.744314	-0.951021	A0A140LJF9	Aldehyde dehydrogenase family 3 member A2 (Fragment) OS=Mus musculus OX=10090 GN=Aldh3a2 PE=1 SV=1	Aldh3a2
3.91064	3.78478	3.95663	3.61083	3.69109	3.66944	3.91495	3.8521	3.8252	O08914	Fatty-acid amide hydrolase 1 OS=Mus musculus OX=10090 GN=Faah PE=1 SV=1	Faah
4.45125	4.36286	4.38537	4.2941	4.18292	4.20491	4.26482	4.25138	4.26681	Q9CQ54	NADH dehydrogenase [ubiquinone] 1 subunit C2 OS=Mus musculus OX=10090 GN=Ndufc2 PE=1 SV=1	Ndufc2
-1.39306	-1.50984	-0.760725	-2.0341	-2.4019	-2.32344	0.29143	-1.04713	-0.9797	A2APN2	Uridine phosphorylase OS=Mus musculus OX=10090 GN=Upp2 PE=1 SV=1	Upp2
-4.58749	-4.51442	-4.89939	-4.20154	-3.91289	-4.12991	-3.47918	-3.66978	-3.82315	A0A0G2JH12	Hyccin OS=Mus musculus OX=10090 GN=Fam126a PE=1 SV=1	Fam126a
1.0877	1.09579	1.06788	0.832687	0.984942	0.853684	1.02659	1.0572	0.895395	Q9CZ83	39S ribosomal protein L55, mitochondrial OS=Mus musculus OX=10090 GN=Mrpl55 PE=1 SV=1	Mrpl55
2.95019	3.06803	3.13096	2.84021	2.8386	2.83605	2.96093	3.0013	3.05178	Q62086	Serum paraoxonase/arylesterase 2 OS=Mus musculus OX=10090 GN=Pon2 PE=1 SV=2	Pon2
3.58196	3.41719	3.36585	3.15333	3.20633	3.20347	3.10459	3.16731	3.14721	O08600	Endonuclease G, mitochondrial OS=Mus musculus OX=10090 GN=Endog PE=1 SV=1	Endog
-0.604034	-0.542873	-0.614916	-0.977545	-0.85311	-0.752818	-0.275373	-0.567217	-0.875299	Q8K4K6	Pantothenate kinase 1 OS=Mus musculus OX=10090 GN=Pank1 PE=1 SV=1	Pank1
2.51498	2.39035	2.5497	2.67709	2.72096	2.66604	2.57031	2.61952	2.70292	E9PVN6	Cytochrome c oxidase assembly protein COX16 homolog, mitochondrial OS=Mus musculus OX=10090 GN=Gm20498 PE=1 SV=1	Gm20498
-0.0105	0.079073	-0.0513077	0.24052	0.157031	0.302848	0.196237	0.156271	0.154152	O08784	Treacle protein OS=Mus musculus OX=10090 GN=Tcof1 PE=1 SV=1	Tcof1
-6.35945	-6.19152	-6.21755	-6.00214	-5.72105	-5.67476	-5.93418	-6.0393	-5.89294	E0CX53	TBC1 domain family member 4 OS=Mus musculus OX=10090 GN=Tbc1d4 PE=1 SV=1	Tbc1d4
-0.704485	-0.814966	-0.792542	-1.21373	-1.07534	-0.965852	-0.756269	-0.824226	-0.820873	Q9DCJ7	Aurora kinase A-interacting protein OS=Mus musculus OX=10090 GN=Aurkaip1 PE=2 SV=2	Aurkaip1
-5.0618	-4.65751	-4.86555	-5.38733	-5.27258	-5.43818	-5.15821	-5.51214	-5.5025	A0A2R8VHX1	NADH dehydrogenase [ubiquinone] 1 alpha subcomplex subunit 6 (Fragment) OS=Mus musculus OX=10090 GN=Ndufa6 PE=1 SV=1	Ndufa6
-4.88135	-5.09822	-4.56051	-5.86416	-5.42643	-5.64662	-6.33594	-5.68459	-5.70103	A0A571BES6	E3 ubiquitin-protein ligase RNF130 OS=Mus musculus OX=10090 GN=Rnf130 PE=1 SV=1	Rnf130
2.35314	2.41021	2.41862	2.17512	2.2974	2.19521	2.37473	2.26123	2.4158	P70195	Proteasome subunit beta type-7 OS=Mus musculus OX=10090 GN=Psmb7 PE=1 SV=1	Psmb7
0.372761	0.272943	0.3246	-0.00911522	0.148362	-0.101066	0.379901	0.194689	0.140177	E9Q827	cAMP-regulated phosphoprotein 19 OS=Mus musculus OX=10090 GN=Arpp19 PE=1 SV=1	Arpp19
2.444	2.32465	2.49126	2.22099	2.22878	2.21537	2.24678	2.24231	2.25241	F8VPM7	ELKS/Rab6-interacting/CAST family member 1 OS=Mus musculus OX=10090 GN=Erc1 PE=1 SV=1	Erc1
-0.657532	-0.732697	-0.712994	-0.917767	-0.858172	-1.04835	-0.505067	-0.677462	-0.579445	P97434	Myosin phosphatase Rho-interacting protein OS=Mus musculus OX=10090 GN=Mprip PE=1 SV=2	Mprip
-0.96332	-0.964813	-0.800959	-1.45035	-1.16795	-1.28495	-1.19005	-1.26335	-1.24353	P36993	Protein phosphatase 1B OS=Mus musculus OX=10090 GN=Ppm1b PE=1 SV=1	Ppm1b
-2.52765	-2.44963	-2.40047	-2.20753	-2.32509	-2.22875	-2.52734	-2.32505	-2.44668	Q8VD75	Huntingtin-interacting protein 1 OS=Mus musculus OX=10090 GN=Hip1 PE=1 SV=2	Hip1
0.547047	0.495523	0.569708	0.408421	0.312877	0.415948	0.0623178	0.103537	0.388321	Q9CYS6	Uncharacterized protein C2orf72 homolog OS=Mus musculus OX=10090 PE=1 SV=2
-2.02206	-1.93928	-1.93619	-2.08965	-2.1331	-2.21045	-2.02553	-2.08234	-2.05275	Q8K4M5	COMM domain-containing protein 1 OS=Mus musculus OX=10090 GN=Commd1 PE=1 SV=2	Commd1
-0.487415	-0.412153	-0.416439	-0.642296	-0.755551	-0.5836	-0.540814	-0.670792	-0.694868	Q91WG4	Elongator complex protein 2 OS=Mus musculus OX=10090 GN=Elp2 PE=1 SV=1	Elp2
-1.44477	-1.17635	-1.47548	-1.83677	-1.69503	-1.80143	-1.76709	-1.64078	-1.86247	Q8VED2	Biogenesis of lysosome-related organelles complex 1 subunit 4 OS=Mus musculus OX=10090 GN=Bloc1s4 PE=1 SV=1	Bloc1s4
-1.43041	-1.37356	-1.4391	-1.65317	-1.62835	-1.51645	-1.77166	-1.63555	-1.43594	Q99J27	Acetyl-coenzyme A transporter 1 OS=Mus musculus OX=10090 GN=Slc33a1 PE=1 SV=1	Slc33a1
0.596472	0.512413	0.835445	1.09087	0.988456	1.06073	0.945813	0.595648	0.909546	P02463	Collagen alpha-1(IV) chain OS=Mus musculus OX=10090 GN=Col4a1 PE=1 SV=4	Col4a1
7.02871	7.1087	7.01918	6.6918	6.77627	6.90014	6.3339	6.56564	6.60959	Q05421	Cytochrome P450 2E1 OS=Mus musculus OX=10090 GN=Cyp2e1 PE=1 SV=1	Cyp2e1
-2.40837	-2.27458	-2.17839	-2.59073	-2.56091	-2.7452	-2.32708	-2.68546	-2.53822	Q8BZ36	RAD50-interacting protein 1 OS=Mus musculus OX=10090 GN=Rint1 PE=1 SV=2	Rint1
0.53792	0.575151	0.564732	0.739948	0.64474	0.662251	0.721927	0.806019	0.6117	Q91ZW3	SWI/SNF-related matrix-associated actin-dependent regulator of chromatin subfamily A member 5 OS=Mus musculus OX=10090 GN=Smarca5 PE=1 SV=1	Smarca5
-0.561855	-0.456423	-0.496786	-0.673424	-0.623715	-0.730334	-0.591334	-0.505789	-0.362335	P35285	Ras-related protein Rab-22A OS=Mus musculus OX=10090 GN=Rab22a PE=1 SV=2	Rab22a
-0.213367	-0.375763	-0.369602	-0.725019	-0.788777	-0.536527	-0.556258	-0.408678	-0.492596	Q9Z0S1	3'(2'),5'-bisphosphate nucleotidase 1 OS=Mus musculus OX=10090 GN=Bpnt1 PE=1 SV=2	Bpnt1
4.12398	4.09845	4.0841	4.0025	4.03561	3.95326	4.15815	4.13216	4.08378	Q8VI47	ATP-binding cassette sub-family C member 2 OS=Mus musculus OX=10090 GN=Abcc2 PE=1 SV=2	Abcc2
0.733553	0.767618	0.740051	0.650906	0.520213	0.501241	0.744826	0.636541	0.574316	Q8CGB6	Tensin-2 OS=Mus musculus OX=10090 GN=Tns2 PE=1 SV=1	Tns2
-1.10128	-1.0646	-0.853468	-1.28164	-1.32941	-1.38082	-1.22268	-1.34763	-1.27872	Q9Z1B3	1-phosphatidylinositol 4,5-bisphosphate phosphodiesterase beta-1 OS=Mus musculus OX=10090 GN=Plcb1 PE=1 SV=2	Plcb1
1.56051	1.55532	1.71906	1.95978	1.81409	1.87039	1.88897	1.87574	1.81454	O35295	Transcriptional activator protein Pur-beta OS=Mus musculus OX=10090 GN=Purb PE=1 SV=3	Purb
-4.91948	-4.81183	-4.62699	-4.49231	-4.34039	-4.28326	-4.49324	-4.83751	-4.44895	Q8BJ05-3	Isoform 3 of Zinc finger CCCH domain-containing protein 14 OS=Mus musculus OX=10090 GN=Zc3h14	Zc3h14
4.97033	4.96558	4.97896	4.9212	4.83856	4.86464	4.98159	4.89636	4.89582	Q9Z2U1	Proteasome subunit alpha type-5 OS=Mus musculus OX=10090 GN=Psma5 PE=1 SV=1	Psma5
1.36038	1.63086	1.56736	1.8831	1.80105	1.90797	1.75161	1.92391	1.99512	Q9Z2A9	Glutathione hydrolase 5 proenzyme OS=Mus musculus OX=10090 GN=Ggt5 PE=1 SV=2	Ggt5
-0.166132	-0.032486	-0.190273	-0.578794	-0.347335	-0.624991	-0.474423	-0.533255	-0.50106	Q9JI39	ATP-binding cassette sub-family B member 10, mitochondrial OS=Mus musculus OX=10090 GN=Abcb10 PE=1 SV=1	Abcb10
3.13071	3.19704	3.22007	3.01273	3.06768	2.9454	3.10141	3.09059	3.10657	Q99JI4	26S proteasome non-ATPase regulatory subunit 6 OS=Mus musculus OX=10090 GN=Psmd6 PE=1 SV=1	Psmd6
3.80426	3.70435	3.82859	3.90904	3.95091	3.96662	4.16303	3.99107	4.06416	Q8BSE0	Regulator of microtubule dynamics protein 2 OS=Mus musculus OX=10090 GN=Rmdn2 PE=1 SV=1	Rmdn2
-4.94006	-4.8644	-4.81142	-5.57311	-6.06802	-5.38869	-5.27806	-4.70775	-4.89318	E9PYD6	Beclin-1 OS=Mus musculus OX=10090 GN=Becn1 PE=1 SV=1	Becn1
3.1403	3.19477	3.25215	2.97339	3.04615	3.06599	3.07908	3.01306	3.07096	Q8VDG5	Phosphopantothenate--cysteine ligase OS=Mus musculus OX=10090 GN=Ppcs PE=1 SV=1	Ppcs
-4.23243	-4.57874	-4.72022	-3.85302	-3.99598	-3.9193	-3.63297	-4.46547	-3.91747	F6U473	Predicted gene 28305 (Fragment) OS=Mus musculus OX=10090 GN=Gm28305 PE=4 SV=1	Gm28305
-2.35887	-2.40427	-2.31723	-2.50385	-2.47505	-2.58466	-2.46598	-2.49868	-2.36092	Q9JME7	Trafficking protein particle complex subunit 2-like protein OS=Mus musculus OX=10090 GN=Trappc2l PE=1 SV=1	Trappc2l
-2.48236	-2.27665	-2.39126	-2.98463	-2.90816	-2.64521	-3.12636	-2.76008	-2.6537	Q07235	Glia-derived nexin OS=Mus musculus OX=10090 GN=Serpine2 PE=1 SV=2	Serpine2
4.9009	4.98141	4.98711	4.83728	4.84393	4.85701	4.7519	4.81472	4.72888	Q8R050	Eukaryotic peptide chain release factor GTP-binding subunit ERF3A OS=Mus musculus OX=10090 GN=Gspt1 PE=1 SV=2	Gspt1
2.52022	2.58978	2.55301	2.71629	2.6313	2.69048	2.58046	2.62612	2.62225	Q64012-2	Isoform 1 of RNA-binding protein Raly OS=Mus musculus OX=10090 GN=Raly	Raly
-5.43793	-5.6959	-5.8226	-5.18053	-5.11462	-5.25733	-5.93802	-5.10044	-5.34725	Q61337	Bcl2-associated agonist of cell death OS=Mus musculus OX=10090 GN=Bad PE=1 SV=1	Bad
3.64313	3.75185	3.73921	4.07245	3.87619	3.95833	3.8579	3.95119	4.0052	P14733	Lamin-B1 OS=Mus musculus OX=10090 GN=Lmnb1 PE=1 SV=3	Lmnb1
-1.45998	-1.41714	-1.26656	-1.69828	-1.74116	-2.00269	-1.48453	-1.63865	-1.64903	Q8R0T6	Adhesion G protein-coupled receptor G3 OS=Mus musculus OX=10090 GN=Adgrg3 PE=2 SV=3	Adgrg3
1.56976	1.52061	1.6493	1.41065	1.40901	1.29365	1.50301	1.43637	1.51538	Q8CHP5	Partner of Y14 and mago OS=Mus musculus OX=10090 GN=Pym1 PE=1 SV=2	Pym1
-3.04978	-2.69113	-2.85121	-3.22273	-3.39848	-3.31042	-2.92319	-3.11519	-3.33871	Q3UG98	N-acetyltransferase 9 OS=Mus musculus OX=10090 GN=Nat9 PE=1 SV=2	Nat9
6.88696	6.96682	7.06108	6.68595	6.79714	6.74007	6.88312	6.83738	6.86124	Q9WVL0	Maleylacetoacetate isomerase OS=Mus musculus OX=10090 GN=Gstz1 PE=1 SV=1	Gstz1
0.749744	0.797745	0.888254	0.562557	0.6461	0.650918	0.664067	0.750204	0.859705	Q3TDD9	Protein phosphatase 1 regulatory subunit 21 OS=Mus musculus OX=10090 GN=Ppp1r21 PE=1 SV=2	Ppp1r21
2.84057	2.85394	2.95813	2.69617	2.76048	2.71131	2.84671	2.87384	2.77996	Q9JHW4	Selenocysteine-specific elongation factor OS=Mus musculus OX=10090 GN=Eefsec PE=1 SV=2	Eefsec
-2.27742	-1.98353	-1.97875	-1.49951	-1.23255	-1.66306	-1.10232	-1.30544	-1.52946	P18828	Syndecan-1 OS=Mus musculus OX=10090 GN=Sdc1 PE=1 SV=1	Sdc1
-0.0794525	0.0415993	-0.572701	0.443285	0.64033	0.582301	1.49809	1.01624	1.82253	A0A0A6YXW6	Immunoglobulin heavy constant alpha (Fragment) OS=Mus musculus OX=10090 GN=Igha PE=1 SV=1	Igha
-3.20735	-3.25156	-3.141	-3.85938	-4.44731	-3.77108	-3.802	-3.28759	-3.4365	Q3UC65	Arginine/serine-rich protein 1 OS=Mus musculus OX=10090 GN=Rsrp1 PE=1 SV=1	Rsrp1
5.66995	5.65619	5.63153	5.86294	5.82284	5.73347	6.14961	6.1166	6.21869	Q9DCM0	Persulfide dioxygenase ETHE1, mitochondrial OS=Mus musculus OX=10090 GN=Ethe1 PE=1 SV=2	Ethe1
-2.30074	-2.34969	-2.43394	-2.09047	-1.67268	-1.86058	-1.60774	-1.87594	-1.62665	P20444	Protein kinase C alpha type OS=Mus musculus OX=10090 GN=Prkca PE=1 SV=3	Prkca
-2.96139	-3.00985	-2.8973	-3.11283	-3.07308	-3.16192	-3.01887	-3.06577	-3.2826	S4R248	Rho GTPase-activating protein 12 OS=Mus musculus OX=10090 GN=Arhgap12 PE=1 SV=1	Arhgap12
-2.49647	-2.29382	-2.35171	-2.59407	-2.67823	-2.61969	-2.59163	-2.60966	-2.59784	Q9QY73	Transmembrane protein 59 OS=Mus musculus OX=10090 GN=Tmem59 PE=1 SV=2	Tmem59
2.85514	2.76052	2.86137	2.70923	2.61202	2.58874	2.76313	2.67264	2.54269	Q8C7H1	Methylmalonic aciduria type A homolog, mitochondrial OS=Mus musculus OX=10090 GN=Mmaa PE=1 SV=1	Mmaa
-3.37666	-3.63701	-3.46421	-3.14206	-3.11415	-3.2384	-3.26095	-3.43481	-3.35417	Q9Z2A7	Diacylglycerol O-acyltransferase 1 OS=Mus musculus OX=10090 GN=Dgat1 PE=1 SV=1	Dgat1
6.53477	6.40407	6.54623	6.01353	6.10742	6.28993	6.12667	6.29666	6.24467	P24456	Cytochrome P450 2D10 OS=Mus musculus OX=10090 GN=Cyp2d10 PE=1 SV=2	Cyp2d10
6.88112	6.78993	6.83346	6.65554	6.68635	6.74203	6.58143	6.67236	6.82198	Q9D8N0	Elongation factor 1-gamma OS=Mus musculus OX=10090 GN=Eef1g PE=1 SV=3	Eef1g
-1.17169	-1.15588	-1.26691	-1.34393	-1.51411	-1.43021	-1.34492	-1.59911	-1.36773	M0QWP1	Agrin OS=Mus musculus OX=10090 GN=Agrn PE=1 SV=1	Agrn
-1.3367	-1.08139	-1.01381	-1.90485	-1.79582	-1.50709	-0.426106	-1.15877	-1.6205	Q9CQ20	Mid1-interacting protein 1 OS=Mus musculus OX=10090 GN=Mid1ip1 PE=1 SV=1	Mid1ip1
-2.288	-2.35779	-2.15834	-2.47714	-2.58965	-2.51223	-2.54077	-2.79206	-2.32598	J3JS94	EKC/KEOPS complex subunit Lage3 OS=Mus musculus OX=10090 GN=Lage3 PE=1 SV=1	Lage3
1.25368	1.17613	1.2547	1.03818	0.986709	1.12106	1.26403	1.22084	1.03302	Q8BJZ4	28S ribosomal protein S35, mitochondrial OS=Mus musculus OX=10090 GN=Mrps35 PE=1 SV=2	Mrps35
4.7407	4.9921	4.71658	5.17611	5.13669	5.15453	4.98628	5.20441	5.13504	O35381	Acidic leucine-rich nuclear phosphoprotein 32 family member A OS=Mus musculus OX=10090 GN=Anp32a PE=1 SV=1	Anp32a
-1.60332	-1.51901	-1.89974	-2.22749	-2.21657	-2.05337	-2.27047	-2.42048	-2.22044	O54804	Choline kinase alpha OS=Mus musculus OX=10090 GN=Chka PE=1 SV=3	Chka
-1.86957	-2.05868	-1.90291	-1.72826	-1.72295	-1.70721	-1.82453	-1.87275	-1.6851	A0A0R4J0M4	Apolipoprotein F OS=Mus musculus OX=10090 GN=Apof PE=1 SV=1	Apof
2.67096	2.83646	2.61382	2.31376	2.473	2.24407	2.98615	2.89232	2.87061	A0A140LIT2	7-dehydrocholesterol reductase OS=Mus musculus OX=10090 GN=Dhcr7 PE=1 SV=1	Dhcr7
3.9243	3.88556	3.88717	3.67584	3.80998	3.74502	3.72229	3.70334	3.74113	Q9Z1Z0	General vesicular transport factor p115 OS=Mus musculus OX=10090 GN=Uso1 PE=1 SV=2	Uso1
8.84998	8.76343	8.87262	8.61409	8.71486	8.64234	8.63669	8.71202	8.65002	P09103	Protein disulfide-isomerase OS=Mus musculus OX=10090 GN=P4hb PE=1 SV=2	P4hb
1.68876	1.71208	1.7538	1.6553	1.63369	1.63377	1.70864	1.78427	1.6271	Q8C0D5	Elongation factor-like GTPase 1 OS=Mus musculus OX=10090 GN=Efl1 PE=1 SV=1	Efl1
2.27958	2.17901	2.16945	2.06537	2.04602	2.09049	2.21047	2.19168	2.16726	Q9DCZ4	MICOS complex subunit Mic26 OS=Mus musculus OX=10090 GN=Apoo PE=1 SV=2	Apoo
0.147783	0.250025	0.234493	-0.151548	0.0631456	-0.0781164	0.03967	0.0789909	-0.157396	Q91X78	Erlin-1 OS=Mus musculus OX=10090 GN=Erlin1 PE=1 SV=2	Erlin1
-0.131233	-0.00177956	0.0550461	0.192205	0.400935	0.470229	0.519506	0.214888	0.392738	Q9CS42	Ribose-phosphate pyrophosphokinase 2 OS=Mus musculus OX=10090 GN=Prps2 PE=1 SV=4	Prps2
-0.602888	-0.534575	-0.440195	-0.318691	-0.291453	-0.370969	-0.364909	-0.242548	-0.283701	F8WHU7	Cohesin subunit SA-1 OS=Mus musculus OX=10090 GN=Stag1 PE=1 SV=1	Stag1
8.2276	8.09199	8.0979	8.30456	8.49833	8.43636	8.55502	8.49216	8.62321	P00329	Alcohol dehydrogenase 1 OS=Mus musculus OX=10090 GN=Adh1 PE=1 SV=2	Adh1
3.12288	3.1128	3.18655	3.26347	3.23605	3.22044	3.15547	3.19049	3.25098	Q99KC8	von Willebrand factor A domain-containing protein 5A OS=Mus musculus OX=10090 GN=Vwa5a PE=1 SV=2	Vwa5a
5.57931	5.88715	5.62843	6.01288	6.12714	6.13	5.95974	6.17237	6.10002	P43274	Histone H1.4 OS=Mus musculus OX=10090 GN=H1-4 PE=1 SV=2	H1-4
3.03565	2.89893	2.88984	2.78721	2.71495	2.6824	2.84146	2.81659	2.79661	Q99M87	DnaJ homolog subfamily A member 3, mitochondrial OS=Mus musculus OX=10090 GN=Dnaja3 PE=1 SV=1	Dnaja3
-7.10806	-7.21481	-6.85572	-7.58181	-8.15828	-8.36387	-7.36983	-7.96745	-8.07327	Q91WA6	Sharpin OS=Mus musculus OX=10090 GN=Sharpin PE=1 SV=1	Sharpin
-2.30239	-2.61975	-2.41081	-2.11996	-2.07443	-2.06746	-1.92902	-1.83668	-1.96428	O55003	BCL2/adenovirus E1B 19 kDa protein-interacting protein 3 OS=Mus musculus OX=10090 GN=Bnip3 PE=1 SV=1	Bnip3
0.0127621	-0.0765457	0.194597	-0.480406	-0.264941	-0.307092	-0.303542	-0.256413	-0.37606	B2KGA7	Protein archease OS=Mus musculus OX=10090 GN=Zbtb8os PE=1 SV=1	Zbtb8os
-4.22829	-4.3511	-4.72539	-5.11791	-4.95254	-5.02193	-4.5598	-4.96831	-4.70375	Q3U276	Succinate dehydrogenase assembly factor 1, mitochondrial OS=Mus musculus OX=10090 GN=Sdhaf1 PE=1 SV=1	Sdhaf1
3.60558	3.40441	3.45288	3.69188	3.80347	3.8595	3.81703	3.79147	3.7863	Q8JZN5	Complex I assembly factor ACAD9, mitochondrial OS=Mus musculus OX=10090 GN=Acad9 PE=1 SV=2	Acad9
3.78734	3.76876	3.76455	3.59311	3.70538	3.64563	3.77167	3.66349	3.74332	D3Z3S1	Prolactin regulatory element-binding protein OS=Mus musculus OX=10090 GN=Preb PE=1 SV=1	Preb
-4.16633	-4.27795	-4.23989	-3.95335	-4.07362	-3.8594	-3.87204	-4.112	-4.0281	E9PZA7	Transformation/transcription domain-associated protein OS=Mus musculus OX=10090 GN=Trrap PE=1 SV=1	Trrap
1.23628	1.23579	1.30695	1.40785	1.52602	1.39263	1.36638	1.19751	1.36325	Q8R4U0	Stabilin-2 OS=Mus musculus OX=10090 GN=Stab2 PE=1 SV=1	Stab2
4.94503	5.01022	4.97662	4.87247	4.75893	4.7058	4.67317	4.69177	4.61883	Q61233	Plastin-2 OS=Mus musculus OX=10090 GN=Lcp1 PE=1 SV=4	Lcp1
7.81263	7.93908	7.84046	7.32828	7.4762	7.64809	7.54595	7.42912	7.35577	Q91ZJ5	UTP--glucose-1-phosphate uridylyltransferase OS=Mus musculus OX=10090 GN=Ugp2 PE=1 SV=3	Ugp2
-5.15085	-4.57821	-4.8334	-4.27062	-3.97673	-4.19463	-4.72112	-4.66733	-4.05082	Q3V3R1	Monofunctional C1-tetrahydrofolate synthase, mitochondrial OS=Mus musculus OX=10090 GN=Mthfd1l PE=1 SV=2	Mthfd1l
-0.553719	-1.25347	-0.180079	0.680391	0.492095	0.484248	0.776956	0.302214	-0.0112209	Q9EQ21	Hepcidin OS=Mus musculus OX=10090 GN=Hamp PE=2 SV=1	Hamp
-2.34459	-2.3513	-2.24105	-2.43685	-2.4881	-2.53921	-2.29452	-2.34251	-2.45218	Q9JJC9	Homocysteine-responsive endoplasmic reticulum-resident ubiquitin-like domain member 2 protein OS=Mus musculus OX=10090 GN=Herpud2 PE=2 SV=1	Herpud2
-1.62185	-1.89371	-1.70025	-2.15158	-2.00108	-2.20169	-1.99146	-2.15129	-2.08271	Q923X4	Glutaredoxin-2, mitochondrial OS=Mus musculus OX=10090 GN=Glrx2 PE=1 SV=1	Glrx2
-0.885921	-0.833162	-0.938187	-0.773005	-0.752524	-0.69439	-1.02553	-0.712599	-1.02809	E9Q5K9	YTH domain-containing protein 1 OS=Mus musculus OX=10090 GN=Ythdc1 PE=1 SV=2	Ythdc1
0.151609	0.310572	0.309118	-0.0757465	0.0825624	-0.0640116	-0.172704	-0.00651169	-0.142002	A0A0U1RP62	Selenoprotein S OS=Mus musculus OX=10090 GN=Selenos PE=1 SV=1	Selenos
3.48854	3.40007	3.39377	3.6438	3.55609	3.55986	3.46525	3.35519	3.45743	Q9R0N0	Galactokinase OS=Mus musculus OX=10090 GN=Galk1 PE=1 SV=2	Galk1
-0.603621	-0.596298	-0.621267	-0.758301	-0.69658	-0.837243	-0.931916	-0.744883	-0.682762	Q921L5	Conserved oligomeric Golgi complex subunit 2 OS=Mus musculus OX=10090 GN=Cog2 PE=1 SV=2	Cog2
3.0003	2.93338	3.0463	2.80037	2.88426	2.82747	2.8197	2.79853	2.88127	Q8BWY3	Eukaryotic peptide chain release factor subunit 1 OS=Mus musculus OX=10090 GN=Etf1 PE=1 SV=4	Etf1
-3.14982	-2.96811	-3.04204	-3.26969	-3.44962	-3.30302	-3.07278	-2.85353	-2.97381	Q7TQI7	Ankyrin repeat and BTB/POZ domain-containing protein 2 OS=Mus musculus OX=10090 GN=Abtb2 PE=1 SV=1	Abtb2
-2.85878	-2.86651	-2.81888	-2.66536	-2.7229	-2.77071	-2.44378	-2.82162	-2.84432	A0A0R4J1X4	ALS2 C-terminal-like protein OS=Mus musculus OX=10090 GN=Als2cl PE=1 SV=1	Als2cl
4.28666	4.36216	4.27819	4.4049	4.51501	4.48515	4.48752	4.50102	4.61649	Q9QZQ8-2	Isoform 1 of Core histone macro-H2A.1 OS=Mus musculus OX=10090 GN=Macroh2a1	Macroh2a1
-1.6797	-1.48956	-1.74594	-0.989191	-1.26245	-1.28013	-1.31911	-1.405	-1.25621	D3YYK8	Microtubule-associated protein RP/EB family member 2 (Fragment) OS=Mus musculus OX=10090 GN=Mapre2 PE=1 SV=1	Mapre2
-0.00544357	-0.032547	0.0157604	-0.326344	-0.141736	-0.193868	-0.160428	-0.192013	-0.228739	E9QMU3	Ensconsin OS=Mus musculus OX=10090 GN=Map7 PE=1 SV=3	Map7
-3.36464	-3.54263	-3.80542	-4.16701	-4.11898	-3.98832	-3.44797	-3.90027	-4.01786	Q9D6Z0	Alpha-ketoglutarate-dependent dioxygenase alkB homolog 7, mitochondrial OS=Mus musculus OX=10090 GN=Alkbh7 PE=1 SV=1	Alkbh7
1.8961	1.93776	1.8835	1.98599	1.9815	1.95804	1.82197	1.94756	1.95375	A0A140LHA2	Mitotic checkpoint protein BUB3 OS=Mus musculus OX=10090 GN=Bub3 PE=1 SV=1	Bub3
7.47548	7.27798	7.60948	7.80819	7.81466	7.82342	7.97289	7.88296	7.86612	P52760	2-iminobutanoate/2-iminopropanoate deaminase OS=Mus musculus OX=10090 GN=Rida PE=1 SV=3	Rida
3.52326	3.52983	3.63166	3.41957	3.42022	3.33201	3.37721	3.43231	3.37348	Q8BRF7	Sec1 family domain-containing protein 1 OS=Mus musculus OX=10090 GN=Scfd1 PE=1 SV=1	Scfd1
2.39249	2.38955	2.25409	2.4936	2.54172	2.564	2.49583	2.5697	2.58206	Q9WUM4	Coronin-1C OS=Mus musculus OX=10090 GN=Coro1c PE=1 SV=2	Coro1c
-4.10227	-4.01517	-3.94816	-3.43709	-3.71791	-3.7276	-4.03847	-4.06099	-3.89882	E9PXI0	Proto-oncogene vav OS=Mus musculus OX=10090 GN=Vav1 PE=1 SV=1	Vav1
1.77263	1.83915	1.67159	1.54376	1.5971	1.56819	1.33508	1.48281	1.58488	E9QAI5	Aspartate carbamoyltransferase OS=Mus musculus OX=10090 GN=Cad PE=1 SV=1	Cad
4.73373	4.73639	4.9046	4.50661	4.57423	4.59379	4.63089	4.62488	4.66237	Q9DBB8	Trans-1,2-dihydrobenzene-1,2-diol dehydrogenase OS=Mus musculus OX=10090 GN=Dhdh PE=1 SV=1	Dhdh
6.63041	6.54527	6.51756	6.40406	6.45382	6.42057	6.41558	6.34037	6.40106	A0A0A0MQA5	Tubulin alpha chain (Fragment) OS=Mus musculus OX=10090 GN=Tuba4a PE=1 SV=1	Tuba4a
-2.53156	-2.59823	-2.64644	-2.33334	-2.4697	-2.3949	-2.57873	-2.54942	-2.52916	Q8BHG9	CGG triplet repeat-binding protein 1 OS=Mus musculus OX=10090 GN=Cggbp1 PE=1 SV=1	Cggbp1
1.12907	1.26294	1.1834	0.908579	1.05753	0.94353	1.08058	0.960419	0.885525	Q9EPL8	Importin-7 OS=Mus musculus OX=10090 GN=Ipo7 PE=1 SV=2	Ipo7
2.70081	2.76713	2.78824	2.60333	2.66539	2.62998	2.43689	2.58974	2.72559	P70697	Uroporphyrinogen decarboxylase OS=Mus musculus OX=10090 GN=Urod PE=1 SV=2	Urod
-4.41895	-4.49453	-4.55364	-4.80144	-4.6466	-4.86484	-4.85252	-4.40709	-4.27685	Q80UN1	BTB/POZ domain-containing protein KCTD9 OS=Mus musculus OX=10090 GN=Kctd9 PE=2 SV=1	Kctd9
-0.456238	-0.475452	-0.50329	-0.723509	-0.576827	-0.744866	-0.756083	-0.785919	-0.580256	E9QLL8	Serpin A11 OS=Mus musculus OX=10090 GN=Serpina11 PE=1 SV=1	Serpina11
-4.39458	-4.2655	-4.22909	-4.53106	-4.58115	-4.77223	-4.55024	-4.54067	-4.566	P97302	Transcription regulator protein BACH1 OS=Mus musculus OX=10090 GN=Bach1 PE=1 SV=1	Bach1
-1.42305	-1.27724	-1.4908	-1.19225	-1.00499	-1.01478	-1.0549	-0.949484	-1.0809	Q9DAV9	Trimeric intracellular cation channel type B OS=Mus musculus OX=10090 GN=Tmem38b PE=1 SV=1	Tmem38b
6.35702	6.27633	6.04336	6.61905	6.65056	6.92886	6.38109	6.88265	6.9188	P01027	Complement C3 OS=Mus musculus OX=10090 GN=C3 PE=1 SV=3	C3
0.933311	0.837217	1.13186	1.24019	1.41423	1.41749	1.6413	1.61703	1.42908	O88958	Glucosamine-6-phosphate isomerase 1 OS=Mus musculus OX=10090 GN=Gnpda1 PE=1 SV=3	Gnpda1
7.10049	7.12938	7.07061	6.95576	7.01809	6.89875	6.96817	6.90877	6.86692	P58252	Elongation factor 2 OS=Mus musculus OX=10090 GN=Eef2 PE=1 SV=2	Eef2
-0.578564	-0.64378	-0.494545	-1.35676	-0.99791	-0.925933	-1.32988	-1.3141	-1.2776	A6X919	Probable C-mannosyltransferase DPY19L1 OS=Mus musculus OX=10090 GN=Dpy19l1 PE=1 SV=1	Dpy19l1
7.70144	7.72109	7.7989	7.56534	7.6398	7.60715	7.70393	7.64677	7.57981	P55264	Adenosine kinase OS=Mus musculus OX=10090 GN=Adk PE=1 SV=2	Adk
2.16736	2.36474	2.23655	2.47998	2.58677	2.46953	2.56945	2.42306	2.36643	Q68FH4	N-acetylgalactosamine kinase OS=Mus musculus OX=10090 GN=Galk2 PE=1 SV=1	Galk2
-0.462986	-0.407303	-0.323311	-0.262396	-0.194356	-0.23442	-0.164643	-0.134264	-0.162132	E9QJT5	Acylphosphatase OS=Mus musculus OX=10090 GN=Acyp1 PE=1 SV=1	Acyp1
-2.67844	-2.79855	-2.71312	-2.90031	-2.94249	-2.84688	-2.95325	-2.84239	-2.93591	E9PWW6	Zinc finger CCCH type-containing 7 A OS=Mus musculus OX=10090 GN=Zc3h7a PE=1 SV=2	Zc3h7a
4.5923	4.51438	4.73604	4.36602	4.28274	4.39018	4.3107	4.32015	4.23587	Q9CRB3	5-hydroxyisourate hydrolase OS=Mus musculus OX=10090 GN=Urah PE=1 SV=1	Urah
-0.677538	-0.475571	-0.982616	-0.184311	-0.167659	-0.149375	-0.719434	-0.406063	-0.649839	B8JK39	Integrin alpha-9 OS=Mus musculus OX=10090 GN=Itga9 PE=1 SV=1	Itga9
-5.69119	-5.24018	-5.60377	-4.96041	-4.62076	-4.96804	-5.18958	-4.74125	-4.84556	Q9DBB1	Dual specificity protein phosphatase 6 OS=Mus musculus OX=10090 GN=Dusp6 PE=1 SV=1	Dusp6
1.58728	1.46062	1.64627	1.32853	1.28023	1.38793	1.34844	1.17913	1.19032	O35609	Secretory carrier-associated membrane protein 3 OS=Mus musculus OX=10090 GN=Scamp3 PE=1 SV=3	Scamp3
0.12236	0.171267	0.0351295	0.375362	0.251956	0.427262	0.20221	0.283678	0.278942	Q99LD8	N(G),N(G)-dimethylarginine dimethylaminohydrolase 2 OS=Mus musculus OX=10090 GN=Ddah2 PE=1 SV=1	Ddah2
0.66654	0.738127	0.709721	0.541027	0.585382	0.62765	0.664411	0.709183	0.730513	Q3T9X0	Solute carrier family 2, facilitated glucose transporter member 9 OS=Mus musculus OX=10090 GN=Slc2a9 PE=1 SV=1	Slc2a9
3.01313	2.96738	3.09315	3.17307	3.14842	3.21822	3.33483	3.15767	3.24715	Q9Z2Z6	Mitochondrial carnitine/acylcarnitine carrier protein OS=Mus musculus OX=10090 GN=Slc25a20 PE=1 SV=1	Slc25a20
-2.26935	-2.34612	-2.35925	-2.17203	-2.23635	-2.19222	-2.34724	-2.41017	-2.23911	D3Z5I9	RNA-binding protein 33 OS=Mus musculus OX=10090 GN=Rbm33 PE=1 SV=1	Rbm33
1.46409	1.57271	1.69187	1.24117	1.35664	1.31398	1.27595	1.28181	1.36739	Q9D820	Prolyl-tRNA synthetase associated domain-containing protein 1 OS=Mus musculus OX=10090 GN=Prorsd1 PE=1 SV=1	Prorsd1
1.29169	1.14184	1.00642	1.59694	1.4504	1.45014	1.69155	1.60142	1.6971	P11609	Antigen-presenting glycoprotein CD1d1 OS=Mus musculus OX=10090 GN=Cd1d1 PE=1 SV=3	Cd1d1
3.67431	3.68581	3.72975	3.87462	3.79857	3.78204	3.70665	3.79474	3.89823	Q921F2	TAR DNA-binding protein 43 OS=Mus musculus OX=10090 GN=Tardbp PE=1 SV=1	Tardbp
1.44361	1.63911	1.40182	1.02827	0.971147	1.24975	0.856553	1.21968	1.31873	Q06890	Clusterin OS=Mus musculus OX=10090 GN=Clu PE=1 SV=1	Clu
2.0651	2.18572	2.16384	2.01313	1.98416	1.99833	2.05137	1.98003	1.9367	Q9Z1R2	Large proline-rich protein BAG6 OS=Mus musculus OX=10090 GN=Bag6 PE=1 SV=1	Bag6
-1.05099	-1.21976	-1.09032	-1.3004	-1.30759	-1.31807	-1.1744	-1.15595	-1.27153	O54786	DNA fragmentation factor subunit alpha OS=Mus musculus OX=10090 GN=Dffa PE=1 SV=2	Dffa
2.58958	2.64792	2.77607	2.45527	2.48385	2.45983	2.35359	2.45307	2.42745	Q8BGS2	BolA-like protein 2 OS=Mus musculus OX=10090 GN=Bola2 PE=1 SV=1	Bola2
-2.24752	-2.10832	-1.96717	-1.82086	-1.66066	-1.79535	-1.842	-1.73125	-1.7156	Q9Z103	Activity-dependent neuroprotector homeobox protein OS=Mus musculus OX=10090 GN=Adnp PE=1 SV=2	Adnp
-1.316	-1.46323	-1.36167	-0.973969	-0.948869	-1.20349	-0.97722	-0.935938	-0.967957	P58058	NAD kinase OS=Mus musculus OX=10090 GN=Nadk PE=1 SV=2	Nadk
7.99345	8.00827	8.12677	7.85083	7.886	7.90046	8.26115	8.19838	8.033	Q91YI0	Argininosuccinate lyase OS=Mus musculus OX=10090 GN=Asl PE=1 SV=1	Asl
8.06191	8.09428	8.17123	7.763	7.87597	7.96268	7.73249	7.96985	7.69903	Q9R0H0	Peroxisomal acyl-coenzyme A oxidase 1 OS=Mus musculus OX=10090 GN=Acox1 PE=1 SV=5	Acox1
6.15224	6.07917	6.19526	5.86743	6.01878	5.9336	5.86592	5.90512	5.90988	Q78PY7	Staphylococcal nuclease domain-containing protein 1 OS=Mus musculus OX=10090 GN=Snd1 PE=1 SV=1	Snd1
2.11004	2.01893	2.05691	1.79807	1.95347	1.86202	2.04582	1.98064	1.91147	Q61733	28S ribosomal protein S31, mitochondrial OS=Mus musculus OX=10090 GN=Mrps31 PE=1 SV=1	Mrps31
-2.37968	-2.2446	-2.30705	-2.60176	-2.44298	-2.56032	-2.71432	-2.78185	-2.403	A0A0J9YU92	F-box only protein 21 (Fragment) OS=Mus musculus OX=10090 GN=Fbxo21 PE=1 SV=1	Fbxo21
6.56077	6.49334	6.48144	6.5974	6.62196	6.66701	6.65891	6.59045	6.58993	P67778	Prohibitin OS=Mus musculus OX=10090 GN=Phb PE=1 SV=1	Phb
-5.12111	-5.09686	-5.2847	-4.58761	-4.42847	-4.88498	-4.32319	-4.42442	-4.38908	P35276	Ras-related protein Rab-3D OS=Mus musculus OX=10090 GN=Rab3d PE=1 SV=1	Rab3d
-4.90135	-4.8854	-4.92891	-5.10664	-4.98203	-5.04376	-4.74568	-5.30464	-4.54453	Q6A009	E3 ubiquitin-protein ligase listerin OS=Mus musculus OX=10090 GN=Ltn1 PE=1 SV=3	Ltn1
2.73291	2.91903	2.85799	2.66126	2.61294	2.61116	2.66049	2.66733	2.69263	Q8R1Q9	Ribokinase OS=Mus musculus OX=10090 GN=Rbks PE=1 SV=1	Rbks
3.77267	3.66536	3.65277	3.42463	3.56512	3.49348	3.63512	3.61204	3.58364	Q78IK4	MICOS complex subunit Mic27 OS=Mus musculus OX=10090 GN=Apool PE=1 SV=1	Apool
-3.7365	-3.57521	-2.99839	-2.3217	-2.7325	-2.47877	-2.01805	-2.17313	-2.07494	G3UX05	Glutathione S-transferase theta-3 OS=Mus musculus OX=10090 GN=Gstt3 PE=1 SV=1	Gstt3
2.16994	2.12833	2.10642	1.60852	1.95198	1.66287	1.56737	1.23717	1.98602	Q61646	Haptoglobin OS=Mus musculus OX=10090 GN=Hp PE=1 SV=1	Hp
-1.50714	-1.50957	-1.43365	-1.65724	-1.59714	-1.74916	-1.32008	-1.51053	-1.51803	E9PU87	Non-specific serine/threonine protein kinase OS=Mus musculus OX=10090 GN=Sik3 PE=1 SV=1	Sik3
3.93115	4.29307	3.82845	3.3632	3.42997	2.91143	4.64207	4.30972	4.00317	P58044	Isopentenyl-diphosphate Delta-isomerase 1 OS=Mus musculus OX=10090 GN=Idi1 PE=1 SV=1	Idi1
-3.62934	-3.79281	-3.7365	-4.01839	-3.88907	-3.92239	-3.85181	-3.81361	-4.03523	F7CGP0	Ral GTPase-activating protein subunit alpha-2 (Fragment) OS=Mus musculus OX=10090 GN=Ralgapa2 PE=1 SV=1	Ralgapa2
-2.85003	-2.79646	-2.95808	-2.5172	-2.65573	-2.67838	-2.62974	-2.68859	-2.62456	Q9CPY4	Cyclin-dependent kinase 2-associated protein 2 OS=Mus musculus OX=10090 GN=Cdk2ap2 PE=1 SV=1	Cdk2ap2
-4.04189	-3.94673	-4.00963	-3.80378	-3.45981	-3.47206	-3.44911	-3.77825	-3.62696	E9Q3E2	Synaptopodin OS=Mus musculus OX=10090 GN=Synpo PE=1 SV=1	Synpo
5.12876	5.04058	5.12757	4.7772	4.94533	4.92115	5.11802	4.9468	4.87714	Q9CW42	Mitochondrial amidoxime-reducing component 1 OS=Mus musculus OX=10090 GN=Mtarc1 PE=1 SV=2	Mtarc1
6.32841	6.20185	6.39682	6.08108	6.09571	6.11837	6.31327	6.21334	6.11974	Q99LB2	Dehydrogenase/reductase SDR family member 4 OS=Mus musculus OX=10090 GN=Dhrs4 PE=1 SV=3	Dhrs4
2.17775	2.06366	1.98599	2.36288	2.42723	2.25396	2.43506	2.39793	2.33666	Q9Z0J0	NPC intracellular cholesterol transporter 2 OS=Mus musculus OX=10090 GN=Npc2 PE=1 SV=1	Npc2
-1.13504	-1.22564	-1.17946	-1.44644	-1.34969	-1.29698	-1.40324	-1.27547	-1.09201	Q9Z120	tRNA (guanine-N(7)-)-methyltransferase OS=Mus musculus OX=10090 GN=Mettl1 PE=1 SV=1	Mettl1
-0.954426	-0.848078	-0.749239	-1.07047	-1.09088	-1.04695	-1.12218	-0.996572	-1.24926	D3YVM8	Biogenesis of lysosome-related organelles complex 1 subunit 1 OS=Mus musculus OX=10090 GN=Bloc1s1 PE=1 SV=1	Bloc1s1
0.154587	0.0625095	0.132406	0.248968	0.216323	0.211015	0.0765734	0.146742	0.184259	E9Q585	Solute carrier family 4 (anion exchanger), member 1, adaptor protein OS=Mus musculus OX=10090 GN=Slc4a1ap PE=1 SV=1	Slc4a1ap
-4.35009	-4.13405	-4.34055	-3.96602	-3.93011	-3.67416	-3.70769	-3.72487	-3.59644	Q60641	Bile acid receptor OS=Mus musculus OX=10090 GN=Nr1h4 PE=1 SV=3	Nr1h4
0.475086	0.643158	0.673727	0.805799	1.02173	0.913556	1.03469	0.897902	0.982876	P11881-7	Isoform 7 of Inositol 1,4,5-trisphosphate receptor type 1 OS=Mus musculus OX=10090 GN=Itpr1	Itpr1
4.12775	4.21464	4.20966	4.01687	4.09046	4.06207	3.9599	4.00709	4.02451	P60867	40S ribosomal protein S20 OS=Mus musculus OX=10090 GN=Rps20 PE=1 SV=1	Rps20
-0.425831	-0.52174	-0.689228	-0.307163	-0.198678	-0.228452	-0.393453	-0.216169	-0.182772	O35435	Dihydroorotate dehydrogenase (quinone), mitochondrial OS=Mus musculus OX=10090 GN=Dhodh PE=1 SV=2	Dhodh
4.05382	3.89733	3.99397	3.78633	3.72705	3.83485	3.78443	3.73537	3.77287	Q9Z1P6	NADH dehydrogenase [ubiquinone] 1 alpha subcomplex subunit 7 OS=Mus musculus OX=10090 GN=Ndufa7 PE=1 SV=3	Ndufa7
0.440598	0.565041	0.42905	0.346794	0.269645	0.245091	0.371131	0.399832	0.297176	Q7TMK6	Protein Hook homolog 2 OS=Mus musculus OX=10090 GN=Hook2 PE=1 SV=3	Hook2
2.36767	2.37741	2.42469	2.1958	2.31522	2.23393	2.40426	2.33512	2.28729	Q8BX70	Vacuolar protein sorting-associated protein 13C OS=Mus musculus OX=10090 GN=Vps13c PE=1 SV=2	Vps13c
-0.623049	-0.61417	-0.532688	-0.80759	-0.774695	-0.686297	-0.574416	-0.570911	-0.571571	F8WIY7	StAR-related lipid transfer protein 13 OS=Mus musculus OX=10090 GN=Stard13 PE=1 SV=1	Stard13
6.06905	6.08437	6.11892	5.95304	6.02912	6.00209	5.91965	5.93353	6.00428	P62082	40S ribosomal protein S7 OS=Mus musculus OX=10090 GN=Rps7 PE=2 SV=1	Rps7
-2.67277	-2.63507	-2.45551	-2.79488	-2.93369	-2.99141	-2.83591	-2.69928	-2.86088	E0CZ78	Serine/threonine-protein phosphatase OS=Mus musculus OX=10090 GN=Ppp3cb PE=1 SV=1	Ppp3cb
0.162136	0.164707	0.201084	0.220118	0.243575	0.222157	0.379535	0.21681	0.261604	Q68FM7	Rho guanine nucleotide exchange factor (GEF) 11 OS=Mus musculus OX=10090 GN=Arhgef11 PE=1 SV=1	Arhgef11
-6.01074	-5.72101	-6.06327	-5.60909	-5.46762	-5.41425	-5.7721	-6.00429	-6.0399	A2AB60	Formin-like protein 1 OS=Mus musculus OX=10090 GN=Fmnl1 PE=1 SV=1	Fmnl1
-2.59594	-2.8384	-2.72642	-3.18176	-2.9913	-3.36161	-2.77889	-3.04484	-2.97323	O55028	[3-methyl-2-oxobutanoate dehydrogenase [lipoamide]] kinase, mitochondrial OS=Mus musculus OX=10090 GN=Bckdk PE=1 SV=1	Bckdk
0.225597	0.398499	0.499966	0.0203476	0.125319	-0.0649328	0.317016	0.286957	0.130989	P97819	85/88 kDa calcium-independent phospholipase A2 OS=Mus musculus OX=10090 GN=Pla2g6 PE=1 SV=3	Pla2g6
3.38005	3.29511	3.3326	3.25558	3.24373	3.2403	3.20537	3.16075	3.24419	Q8BL66	Early endosome antigen 1 OS=Mus musculus OX=10090 GN=Eea1 PE=1 SV=2	Eea1
2.0558	1.96995	2.17865	1.88281	1.79328	1.7399	1.96072	1.90761	1.99497	O70589	Peripheral plasma membrane protein CASK OS=Mus musculus OX=10090 GN=Cask PE=1 SV=2	Cask
-3.4536	-3.45953	-3.51143	-3.79924	-3.6098	-3.87033	-3.61755	-3.88461	-3.78437	Q9R1Q6	Transmembrane protein 176B OS=Mus musculus OX=10090 GN=Tmem176b PE=1 SV=1	Tmem176b
2.46469	2.44356	2.48455	2.53865	2.65838	2.58818	2.74782	2.5981	2.73039	Q9D358	Low molecular weight phosphotyrosine protein phosphatase OS=Mus musculus OX=10090 GN=Acp1 PE=1 SV=3	Acp1
0.222921	0.151493	0.242777	0	-0.3982	-0.304379	-0.287295	-0.17915	-0.393431	Q9D0B5	Thiosulfate sulfurtransferase/rhodanese-like domain-containing protein 3 OS=Mus musculus OX=10090 GN=Tstd3 PE=1 SV=1	Tstd3
1.1809	1.09451	1.16154	0.950027	1.0555	0.930995	0.981442	0.978701	0.967176	Q9CPQ3	Mitochondrial import receptor subunit TOM22 homolog OS=Mus musculus OX=10090 GN=Tomm22 PE=1 SV=3	Tomm22
1.30807	1.96805	2.09446	2.52296	2.86904	2.82352	2.47338	2.62918	2.28449	P43883	Perilipin-2 OS=Mus musculus OX=10090 GN=Plin2 PE=1 SV=2	Plin2
1.94513	1.77783	1.82269	2.01948	2.04266	2.02191	2.09455	2.11882	2.12198	Q6P8I4	PEST proteolytic signal-containing nuclear protein OS=Mus musculus OX=10090 GN=Pcnp PE=1 SV=1	Pcnp
-4.12168	-3.80961	-3.25129	-4.75877	-4.59683	-4.60146	-4.75839	-5.17432	-4.72328	P11591	Major urinary protein 5 OS=Mus musculus OX=10090 GN=Mup5 PE=2 SV=2	Mup5
-1.31797	-1.59066	-1.35072	-1.02884	-1.16471	-1.00477	-0.836549	-0.931393	-1.14521	Q6PGK3	RIKEN cDNA 2700097O09 gene OS=Mus musculus OX=10090 GN=2700097O09Rik PE=1 SV=1	2700097O09Rik
-2.05527	-2.02505	-2.06098	-2.17224	-2.22027	-2.35949	-2.10949	-2.03874	-2.0927	Q5SSH8	Neuferricin OS=Mus musculus OX=10090 GN=Cyb5d2 PE=1 SV=1	Cyb5d2
-0.00401115	0.273304	0.0934677	0.374628	0.460433	0.437514	0.556828	0.41666	0.418901	G5E8F8	Integrin beta OS=Mus musculus OX=10090 GN=Itgb5 PE=1 SV=1	Itgb5
-1.41429	-1.53953	-1.368	-2.01659	-1.66135	-2.01477	-1.68597	-1.62173	-1.79702	A0A1Y7VP73	Dysbindin OS=Mus musculus OX=10090 GN=Dtnbp1 PE=1 SV=1	Dtnbp1
3.83754	3.65343	3.50407	4.1014	3.95125	4.08539	4.215	4.11435	4.0427	Q2TPA8	Hydroxysteroid dehydrogenase-like protein 2 OS=Mus musculus OX=10090 GN=Hsdl2 PE=1 SV=1	Hsdl2
-1.35966	-1.33352	-1.35136	-1.39794	-1.42582	-1.47497	-1.34138	-1.3398	-1.40915	O88520	Leucine-rich repeat protein SHOC-2 OS=Mus musculus OX=10090 GN=Shoc2 PE=1 SV=2	Shoc2
-1.86115	-2.31702	-2.22507	-1.43671	-1.72079	-1.51054	-1.8534	-2.05147	-1.73665	Q8K0C9	GDP-mannose 4,6 dehydratase OS=Mus musculus OX=10090 GN=Gmds PE=1 SV=1	Gmds
-8.6006	-8.15531	-8.52565	-5.60757	-7.39247	-5.41162	-5.98991	-6.85125	-5.35737	A0A1W2P872	NOVA alternative-splicing regulator 2 OS=Mus musculus OX=10090 GN=Nova2 PE=1 SV=1	Nova2
-1.66214	-1.66077	-1.55449	-1.74053	-1.84091	-1.78476	-1.86771	-1.90836	-2.01288	Q922H1	Protein arginine N-methyltransferase 3 OS=Mus musculus OX=10090 GN=Prmt3 PE=1 SV=2	Prmt3
-4.31743	-4.14984	-4.06222	-4.42052	-4.45893	-4.45499	-4.45694	-4.39618	-4.28598	Q91VW9	Zinc finger protein with KRAB and SCAN domains 3 OS=Mus musculus OX=10090 GN=Zkscan3 PE=1 SV=1	Zkscan3
3.91709	3.82082	3.77266	4.04803	3.98827	4.15152	3.96165	4.08271	4.09115	A2A838	Band 4.1 (Fragment) OS=Mus musculus OX=10090 GN=Epb41 PE=1 SV=1	Epb41
-1.74586	-1.50522	-1.57591	-1.89308	-1.89649	-2.10964	-1.75244	-1.95588	-1.93284	A0A0A6YXY1	N-terminal Xaa-Pro-Lys N-methyltransferase 1 (Fragment) OS=Mus musculus OX=10090 GN=Ntmt1 PE=1 SV=1	Ntmt1
0.194878	0.0675735	0.188328	0.343704	0.597289	0.419486	0.318151	0.3643	0.509718	Q8BXN7	Protein phosphatase 1K, mitochondrial OS=Mus musculus OX=10090 GN=Ppm1k PE=1 SV=1	Ppm1k
0.604877	0.673769	0.739342	0.515862	0.39693	0.516328	0.430516	0.476898	0.497952	O35453	Serine protease hepsin OS=Mus musculus OX=10090 GN=Hpn PE=1 SV=3	Hpn
-1.59732	-1.50961	-1.5218	-1.44537	-1.42453	-1.35958	-1.38411	-1.34037	-1.45024	Q8K003	Translation machinery-associated protein 7 OS=Mus musculus OX=10090 GN=Tma7 PE=3 SV=1	Tma7
-2.7182	-2.9401	-2.95172	-3.11945	-3.14848	-3.15671	-2.84735	-2.98879	-3.05609	Q8VEJ4	Notchless protein homolog 1 OS=Mus musculus OX=10090 GN=Nle1 PE=1 SV=4	Nle1
-1.51344	-1.56349	-1.67485	-0.619364	-1.25456	-0.687518	-0.611405	-0.950609	-1.36831	A0A0R4J0X2	5-aminolevulinate synthase OS=Mus musculus OX=10090 GN=Alas1 PE=1 SV=1	Alas1
4.64208	4.65231	4.6374	4.57782	4.45833	4.52667	4.48285	4.53039	4.56966	Q99JY9	Actin-related protein 3 OS=Mus musculus OX=10090 GN=Actr3 PE=1 SV=3	Actr3
1.9715	2.09756	2.14473	1.84196	1.87718	1.91	1.8825	1.83068	1.7987	P29595	NEDD8 OS=Mus musculus OX=10090 GN=Nedd8 PE=1 SV=2	Nedd8
-2.26671	-2.18818	-2.31238	-1.93506	-2.01112	-2.12461	-2.06594	-2.21016	-2.08283	A0A0R4J2B6	Retinoblastoma-binding protein 5 OS=Mus musculus OX=10090 GN=Rbbp5 PE=1 SV=1	Rbbp5
-0.0703316	-0.086792	-0.0624714	-0.00166321	0.139449	0.131722	0.108338	0.0950699	0.0841103	Q9Z2N8	Actin-like protein 6A OS=Mus musculus OX=10090 GN=Actl6a PE=1 SV=2	Actl6a
4.26902	4.14951	4.11976	4.37062	4.31446	4.39093	4.08503	4.10609	4.34726	P49935	Pro-cathepsin H OS=Mus musculus OX=10090 GN=Ctsh PE=1 SV=2	Ctsh
-1.01126	-0.855574	-1.22476	0.354355	-0.495803	-0.123025	-1.01511	-0.882118	-0.802898	G3X8X6	Sialoadhesin OS=Mus musculus OX=10090 GN=Siglec1 PE=1 SV=1	Siglec1
1.67177	1.43095	1.55515	1.78624	1.8577	1.78882	1.98451	1.94532	1.87694	Q9CXW3	Calcyclin-binding protein OS=Mus musculus OX=10090 GN=Cacybp PE=1 SV=1	Cacybp
1.86214	1.83247	1.92352	1.56209	1.73395	1.69983	1.6179	1.75086	1.65744	Q4PJX1	Protein odr-4 homolog OS=Mus musculus OX=10090 GN=Odr4 PE=1 SV=2	Odr4
1.51012	1.54916	1.47807	1.40462	1.42362	1.32577	1.48781	1.33345	1.40825	P83940	Elongin-C OS=Mus musculus OX=10090 GN=Eloc PE=1 SV=1	Eloc
2.87608	2.91439	3.00441	3.06413	3.05952	3.07445	3.00292	3.06838	2.99161	P42227	Signal transducer and activator of transcription 3 OS=Mus musculus OX=10090 GN=Stat3 PE=1 SV=2	Stat3
4.12806	4.11083	4.10103	4.4517	4.25661	4.28187	4.22403	4.18335	4.42102	A1BN54	Alpha actinin 1a OS=Mus musculus OX=10090 GN=Actn1 PE=1 SV=1	Actn1
-1.42357	-1.35421	-1.38794	-1.58178	-1.51596	-1.71225	-1.52726	-1.71212	-1.51749	Q8BGR9	Ubiquitin-like domain-containing CTD phosphatase 1 OS=Mus musculus OX=10090 GN=Ublcp1 PE=1 SV=1	Ublcp1
-0.417795	-0.171064	-0.28775	0.0738106	-0.0246344	-0.062499	-0.0987749	0.0339699	-0.0327644	Q9Z277	Tyrosine-protein kinase BAZ1B OS=Mus musculus OX=10090 GN=Baz1b PE=1 SV=2	Baz1b
-1.71245	-1.90067	-1.85801	-1.41595	-1.64397	-1.47575	-1.87381	-1.69754	-1.64411	D3Z4U0	Zinc finger Ran-binding domain-containing protein 2 OS=Mus musculus OX=10090 GN=Zranb2 PE=1 SV=2	Zranb2
5.14574	5.12921	5.21119	5.01429	5.08602	5.04568	5.02006	4.99955	5.12742	Q9CXW4	60S ribosomal protein L11 OS=Mus musculus OX=10090 GN=Rpl11 PE=1 SV=4	Rpl11
5.88957	5.87072	5.75732	6.03224	5.98151	5.97653	5.93833	5.74755	5.97831	P50544	Very long-chain specific acyl-CoA dehydrogenase, mitochondrial OS=Mus musculus OX=10090 GN=Acadvl PE=1 SV=3	Acadvl
-4.74382	-4.81508	-4.81584	-4.68636	-4.51681	-4.49871	-4.8226	-4.66096	-4.50331	A0A0R4J0M6	Collectin-11 OS=Mus musculus OX=10090 GN=Colec11 PE=1 SV=1	Colec11
-0.984196	-1.22126	-1.27102	-0.613644	-0.827666	-0.832887	-1.02833	-1.00254	-0.969149	Q99K41	EMILIN-1 OS=Mus musculus OX=10090 GN=Emilin1 PE=1 SV=1	Emilin1
3.14514	3.16233	3.20856	3.11264	3.05406	3.08378	3.02194	3.10294	3.10224	Q8BFY9	Transportin-1 OS=Mus musculus OX=10090 GN=Tnpo1 PE=1 SV=2	Tnpo1
4.84483	4.92034	5.03586	4.71351	4.74942	4.74478	4.8746	4.78811	4.7023	A3KMP2	Tetratricopeptide repeat protein 38 OS=Mus musculus OX=10090 GN=Ttc38 PE=1 SV=2	Ttc38
-0.929853	-0.802586	-0.70236	-1.04485	-1.02783	-1.05753	-1.08461	-1.1727	-1.22145	Q9D136	2-oxoglutarate and iron-dependent oxygenase domain-containing protein 3 OS=Mus musculus OX=10090 GN=Ogfod3 PE=2 SV=1	Ogfod3
1.51642	1.65928	1.58401	1.40773	1.46701	1.39789	1.53231	1.55266	1.42965	Q58A65	C-Jun-amino-terminal kinase-interacting protein 4 OS=Mus musculus OX=10090 GN=Spag9 PE=1 SV=2	Spag9
0.554157	0.479242	0.460329	0.23715	0.29149	0.39503	0.532411	0.354343	0.350418	Q3U186	Probable arginine--tRNA ligase, mitochondrial OS=Mus musculus OX=10090 GN=Rars2 PE=1 SV=1	Rars2
3.16316	3.06662	3.15767	2.92304	2.98895	3.02463	3.36343	3.29096	3.19134	Q8K2C9	Very-long-chain (3R)-3-hydroxyacyl-CoA dehydratase 3 OS=Mus musculus OX=10090 GN=Hacd3 PE=1 SV=2	Hacd3
-0.67235	-0.572742	-0.639713	-0.734985	-0.902495	-0.85028	-0.93926	-0.984686	-0.900555	Q62077	1-phosphatidylinositol 4,5-bisphosphate phosphodiesterase gamma-1 OS=Mus musculus OX=10090 GN=Plcg1 PE=1 SV=2	Plcg1
1.52195	1.54131	1.46567	1.90928	1.69805	1.69707	1.50929	1.58365	1.60019	Q9CQI6	Coactosin-like protein OS=Mus musculus OX=10090 GN=Cotl1 PE=1 SV=3	Cotl1
4.41241	4.53821	4.51415	4.28966	4.3588	4.35251	4.34659	4.38856	4.28605	Q99KK7	Dipeptidyl peptidase 3 OS=Mus musculus OX=10090 GN=Dpp3 PE=1 SV=2	Dpp3
1.28987	1.37248	1.25271	1.0773	1.1932	1.13612	1.29478	1.21652	1.04533	P03911	NADH-ubiquinone oxidoreductase chain 4 OS=Mus musculus OX=10090 GN=Mtnd4 PE=1 SV=1	Mtnd4
2.09769	2.10121	2.17815	1.81471	1.97109	1.97425	1.87447	1.86701	1.93008	P61087	Ubiquitin-conjugating enzyme E2 K OS=Mus musculus OX=10090 GN=Ube2k PE=1 SV=3	Ube2k
6.44781	6.29998	6.31093	6.14701	6.16954	6.20986	6.29274	6.26379	6.26664	O35488	Very long-chain acyl-CoA synthetase OS=Mus musculus OX=10090 GN=Slc27a2 PE=1 SV=2	Slc27a2
4.07243	4.08355	3.97589	4.14633	4.22903	4.19443	4.40961	4.32836	4.29591	Q3ULJ0	Glycerol-3-phosphate dehydrogenase 1-like protein OS=Mus musculus OX=10090 GN=Gpd1l PE=1 SV=2	Gpd1l
1.87455	1.07373	1.14768	2.45648	2.16207	2.29021	2.88445	2.73448	2.90998	Q9JKJ9	24-hydroxycholesterol 7-alpha-hydroxylase OS=Mus musculus OX=10090 GN=Cyp39a1 PE=1 SV=1	Cyp39a1
-3.07896	-2.94542	-2.97499	-2.87279	-2.79846	-2.84762	-3.04034	-3.18639	-3.0939	Q91YK2	Ribosomal RNA processing protein 1 homolog B OS=Mus musculus OX=10090 GN=Rrp1b PE=1 SV=2	Rrp1b
-3.15946	-2.66129	-3.39454	-1.90476	-2.44455	-2.06808	-2.69521	-2.3061	-2.54941	Q8CGP0	Histone H2B type 3-B OS=Mus musculus OX=10090 GN=H2bu1 PE=1 SV=3	H2bu1
-0.705801	-0.608791	-0.796104	-0.419096	-0.548522	-0.443608	-0.792603	-0.608761	-0.554943	P55284	Cadherin-5 OS=Mus musculus OX=10090 GN=Cdh5 PE=1 SV=2	Cdh5
3.24553	3.14064	3.16549	3.03388	3.09103	3.00489	3.08597	2.99554	3.07135	B1AQF4	Dual specificity protein phosphatase OS=Mus musculus OX=10090 GN=Dusp3 PE=1 SV=1	Dusp3
0.818834	1.12547	1.08615	1.29081	1.45824	1.41246	1.64103	1.39555	1.68791	P60334	Cysteine dioxygenase type 1 OS=Mus musculus OX=10090 GN=Cdo1 PE=1 SV=1	Cdo1
2.66948	2.5645	2.66819	2.26341	2.45859	2.43984	2.75	2.61183	2.36987	Q8VDG7	Platelet-activating factor acetylhydrolase 2, cytoplasmic OS=Mus musculus OX=10090 GN=Pafah2 PE=1 SV=2	Pafah2
3.87257	3.96706	3.96732	4.07878	4.0489	4.03436	3.89313	3.93699	4.03143	G5E924	Heterogeneous nuclear ribonucleoprotein L (Fragment) OS=Mus musculus OX=10090 GN=Hnrnpl PE=1 SV=1	Hnrnpl
6.1337	6.11499	6.19332	6.04867	6.05125	6.07777	5.92842	5.97086	6.03359	P62900	60S ribosomal protein L31 OS=Mus musculus OX=10090 GN=Rpl31 PE=1 SV=1	Rpl31
0.365967	0.405169	0.439671	0.169184	0.29606	0.0939417	0.36025	0.256868	0.260382	Q5SSW2	Proteasome activator complex subunit 4 OS=Mus musculus OX=10090 GN=Psme4 PE=1 SV=1	Psme4
-0.166874	-0.13208	-0.00636673	-0.291216	-0.262635	-0.381362	-0.0827818	-0.230593	-0.188396	P49138	MAP kinase-activated protein kinase 2 OS=Mus musculus OX=10090 GN=Mapkapk2 PE=1 SV=2	Mapkapk2
2.38669	2.41051	2.34015	2.297	2.21481	2.2842	2.27263	2.21059	2.21438	Q8BKC5	Importin-5 OS=Mus musculus OX=10090 GN=Ipo5 PE=1 SV=3	Ipo5
-0.60766	-0.765381	-0.862722	-0.502192	-0.495393	-0.418048	-0.704337	-0.501328	-0.531401	P61957	Small ubiquitin-related modifier 2 OS=Mus musculus OX=10090 GN=Sumo2 PE=1 SV=1	Sumo2
4.91503	4.85969	4.80013	4.61763	4.72112	4.72935	4.70293	4.6933	4.66173	Q9CQZ5	NADH dehydrogenase [ubiquinone] 1 alpha subcomplex subunit 6 OS=Mus musculus OX=10090 GN=Ndufa6 PE=1 SV=1	Ndufa6
-1.53193	-1.24427	-1.79721	-0.788212	-1.02904	-0.94683	-1.38506	-1.1759	-1.28933	S4R1B8	Bridging integrator 2 OS=Mus musculus OX=10090 GN=Bin2 PE=1 SV=1	Bin2
2.99259	2.92459	2.99362	2.83284	2.90438	2.84285	2.94094	2.99462	2.9251	Q9Z1T1	AP-3 complex subunit beta-1 OS=Mus musculus OX=10090 GN=Ap3b1 PE=1 SV=2	Ap3b1
0.813314	0.793505	0.901787	0.723293	0.724051	0.669139	0.797462	0.688299	0.709568	Q9QZ06	Toll-interacting protein OS=Mus musculus OX=10090 GN=Tollip PE=1 SV=1	Tollip
-4.90894	-5.09198	-4.89048	-4.13465	-4.65486	-4.41237	-4.79675	-4.97554	-4.93668	Q8K1X4	Nck-associated protein 1-like OS=Mus musculus OX=10090 GN=Nckap1l PE=1 SV=1	Nckap1l
4.24244	4.24519	4.31194	4.06411	4.18862	4.08649	4.13584	4.1419	4.09023	Q9CPT4	Myeloid-derived growth factor OS=Mus musculus OX=10090 GN=Mydgf PE=1 SV=1	Mydgf
1.13136	1.44242	1.2484	0.933609	0.991649	0.94181	1.47851	1.46196	1.35523	Q64462	Cytochrome P450 4B1 OS=Mus musculus OX=10090 GN=Cyp4b1 PE=1 SV=1	Cyp4b1
-1.78342	-2.07044	-1.82158	-1.63236	-1.52304	-1.50588	-1.54028	-1.68368	-1.54565	P60003	Transcription elongation factor 1 homolog OS=Mus musculus OX=10090 GN=Elof1 PE=1 SV=1	Elof1
2.01631	2.24003	2.01652	2.93163	2.52117	2.48408	2.54205	2.65225	2.37712	Q91Z40	Gbp6 protein OS=Mus musculus OX=10090 GN=Gbp7 PE=1 SV=2	Gbp7
1.90674	1.89133	1.97903	2.06221	2.00154	2.07262	2.06413	2.07	2.13033	Q9EP71	Ankycorbin OS=Mus musculus OX=10090 GN=Rai14 PE=1 SV=1	Rai14
6.95832	6.91382	6.96403	6.88685	6.83392	6.79384	6.59187	6.74149	6.81033	P27773	Protein disulfide-isomerase A3 OS=Mus musculus OX=10090 GN=Pdia3 PE=1 SV=2	Pdia3
3.85079	3.74622	3.87736	3.5957	3.71131	3.61756	3.58066	3.65862	3.6898	P62843	40S ribosomal protein S15 OS=Mus musculus OX=10090 GN=Rps15 PE=1 SV=2	Rps15
2.21741	2.13254	2.06326	1.87134	2.00424	1.93238	2.03602	2.00907	1.94849	Q9CQ91	NADH dehydrogenase [ubiquinone] 1 alpha subcomplex subunit 3 OS=Mus musculus OX=10090 GN=Ndufa3 PE=1 SV=1	Ndufa3
-0.562122	-0.452087	-0.232824	-0.936073	-0.696017	-0.840137	-0.878732	-0.937761	-0.918938	Q68FL4	Putative adenosylhomocysteinase 3 OS=Mus musculus OX=10090 GN=Ahcyl2 PE=1 SV=1	Ahcyl2
2.16739	2.54049	2.15692	1.88602	1.78963	1.56225	2.89337	2.47661	1.84158	D3YXP6	Phosphomevalonate kinase OS=Mus musculus OX=10090 GN=Pmvk PE=1 SV=1	Pmvk
-2.733	-2.53722	-2.48105	-2.80739	-3.03902	-2.94994	-3.13864	-2.81153	-2.87424	P98064	Mannan-binding lectin serine protease 1 OS=Mus musculus OX=10090 GN=Masp1 PE=1 SV=2	Masp1
-1.50724	-1.6198	-1.57094	-1.83823	-1.71843	-1.69833	-1.31909	-1.49	-1.46334	Q99J23	GH3 domain-containing protein OS=Mus musculus OX=10090 GN=Ghdc PE=2 SV=2	Ghdc
1.32731	1.20809	1.31214	1.02183	1.16963	1.06757	1.23656	1.15144	1.19583	Q9D1N9	39S ribosomal protein L21, mitochondrial OS=Mus musculus OX=10090 GN=Mrpl21 PE=1 SV=1	Mrpl21
5.15385	5.1232	5.2243	5.08349	5.02907	5.03669	5.0293	5.02155	5.16046	Q9D1Q6	Endoplasmic reticulum resident protein 44 OS=Mus musculus OX=10090 GN=Erp44 PE=1 SV=1	Erp44
-0.147335	-0.0493221	0.0206852	-0.215704	-0.219293	-0.268823	-0.141795	-0.173101	-0.148415	P97393	Rho GTPase-activating protein 5 OS=Mus musculus OX=10090 GN=Arhgap5 PE=1 SV=2	Arhgap5
4.45651	4.52286	4.46786	4.25347	4.39673	4.32425	4.28616	4.33322	4.27001	Q3U1J4	DNA damage-binding protein 1 OS=Mus musculus OX=10090 GN=Ddb1 PE=1 SV=2	Ddb1
0.539043	0.508944	0.504232	0.837219	0.618466	0.812484	0.64891	0.34186	0.802563	Q7TMR0	Lysosomal Pro-X carboxypeptidase OS=Mus musculus OX=10090 GN=Prcp PE=1 SV=2	Prcp
0.440987	0.265982	0.58526	0.0342369	0.14626	0.108043	0.596814	0.528028	0.372704	Q8C1E7	Ion channel TACAN OS=Mus musculus OX=10090 GN=Tmem120a PE=1 SV=1	Tmem120a
4.01589	3.9192	3.954	4.20628	4.09355	4.08406	4.19755	4.05828	4.11276	P40124	Adenylyl cyclase-associated protein 1 OS=Mus musculus OX=10090 GN=Cap1 PE=1 SV=4	Cap1
5.06905	4.97646	5.04851	4.82769	4.94285	4.87757	4.96376	4.98455	4.96902	O55143	Sarcoplasmic/endoplasmic reticulum calcium ATPase 2 OS=Mus musculus OX=10090 GN=Atp2a2 PE=1 SV=2	Atp2a2
1.08162	1.12358	1.14081	0.95915	0.948966	0.763673	1.08285	0.909426	0.915205	Q07113	Cation-independent mannose-6-phosphate receptor OS=Mus musculus OX=10090 GN=Igf2r PE=1 SV=1	Igf2r
3.55783	3.61535	3.58871	3.86735	3.68994	3.75839	3.48254	3.60523	3.67774	P26041	Moesin OS=Mus musculus OX=10090 GN=Msn PE=1 SV=3	Msn
-0.328335	-0.228697	-0.37137	-0.604235	-0.438048	-0.615964	-0.357394	-0.609646	-0.364992	A2AIL4	NADH dehydrogenase (ubiquinone) complex I, assembly factor 6 OS=Mus musculus OX=10090 GN=Ndufaf6 PE=1 SV=1	Ndufaf6
1.74044	2.35246	1.63059	1.17476	1.17618	0.981109	1.14303	1.3137	1.35917	P05063	Fructose-bisphosphate aldolase C OS=Mus musculus OX=10090 GN=Aldoc PE=1 SV=4	Aldoc
-0.666222	-0.481916	-0.631542	-1.01017	-0.840837	-0.801154	-0.523608	-0.649132	-0.8109	Q80UG1	Fatty acid desaturase 6 OS=Mus musculus OX=10090 GN=Fads6 PE=2 SV=1	Fads6
0.392466	0.526703	0.480911	0.686174	0.728644	0.582355	0.666596	0.601486	0.649916	A2AWT7	Nucleolar transcription factor 1 OS=Mus musculus OX=10090 GN=Ubtf PE=1 SV=1	Ubtf
-1.60017	-1.61372	-1.67415	-1.14477	-1.4565	-1.33515	-1.58856	-1.68147	-1.6294	Q99KE1	NAD-dependent malic enzyme, mitochondrial OS=Mus musculus OX=10090 GN=Me2 PE=1 SV=1	Me2
4.88924	4.81984	4.93633	5.07389	4.97618	5.08089	5.20257	5.12316	5.04448	A2AS89	Agmatinase, mitochondrial OS=Mus musculus OX=10090 GN=Agmat PE=1 SV=1	Agmat
0.089819	-0.04039	0.126602	-0.139891	-0.165046	-0.0855856	-0.0769396	-0.10568	-0.0280514	G3UZ30	E3 ubiquitin-protein ligase PPP1R11 (Fragment) OS=Mus musculus OX=10090 GN=Ppp1r11 PE=1 SV=2	Ppp1r11
2.28491	2.25048	2.25734	2.10752	2.20842	2.16241	2.16063	2.10106	2.19623	Q8BWM0	Prostaglandin E synthase 2 OS=Mus musculus OX=10090 GN=Ptges2 PE=1 SV=3	Ptges2
8.93575	8.92545	8.96071	8.89257	8.80357	8.79839	8.82548	8.83077	8.84112	P60710	Actin, cytoplasmic 1 OS=Mus musculus OX=10090 GN=Actb PE=1 SV=1	Actb
-3.24214	-3.12171	-3.12894	-2.70577	-2.97938	-2.89659	-2.81551	-2.84632	-2.91422	B2LVG5	Cleavage and polyadenylation specificity factor subunit 4 OS=Mus musculus OX=10090 GN=Cpsf4 PE=1 SV=1	Cpsf4
-2.39804	-2.32833	-2.42649	-2.52138	-2.79276	-2.7799	-2.72891	-2.79848	-2.70201	Q8K409	DNA polymerase beta OS=Mus musculus OX=10090 GN=Polb PE=1 SV=3	Polb
0.190136	0.309042	0.329521	0.110964	0.151839	0.0970221	0.213647	0.129166	0.111422	Q8BWZ3	N-alpha-acetyltransferase 25, NatB auxiliary subunit OS=Mus musculus OX=10090 GN=Naa25 PE=1 SV=1	Naa25
-0.240208	0.0369911	-0.08741	-0.476097	-0.645663	-0.349626	-0.202916	-0.432882	-0.429401	Q9D727	Uncharacterized protein C6orf226 homolog OS=Mus musculus OX=10090 PE=1 SV=1
4.20459	4.25285	4.30972	4.00786	4.08208	4.15364	4.03351	4.10345	4.14114	Q9D1D4	Transmembrane emp24 domain-containing protein 10 OS=Mus musculus OX=10090 GN=Tmed10 PE=1 SV=1	Tmed10
0.784178	0.579407	0.655441	0.959856	0.978173	0.834802	0.685834	0.779417	0.743378	Q9CXI0	2-methoxy-6-polyprenyl-1,4-benzoquinol methylase, mitochondrial OS=Mus musculus OX=10090 GN=Coq5 PE=1 SV=2	Coq5
-1.93454	-1.74935	-1.84751	-2.00501	-2.20868	-2.12045	-2.36013	-2.26913	-2.24821	P97927	Laminin subunit alpha-4 OS=Mus musculus OX=10090 GN=Lama4 PE=1 SV=2	Lama4
1.39838	1.43629	1.53854	1.24666	1.29816	1.33423	1.28595	1.24088	1.27765	A2BDX3	Adenylyltransferase and sulfurtransferase MOCS3 OS=Mus musculus OX=10090 GN=Mocs3 PE=1 SV=1	Mocs3
-0.227705	-0.217535	-0.30394	0.144655	-0.0986376	-0.022151	-0.130216	0.0185184	0.00544739	B7ZC46	Septin OS=Mus musculus OX=10090 GN=Septin8 PE=1 SV=1	Septin8
2.06215	2.00893	2.16885	1.80449	1.90261	1.92718	2.03292	2.02037	1.74393	Q9R0A0	Peroxisomal membrane protein PEX14 OS=Mus musculus OX=10090 GN=Pex14 PE=1 SV=1	Pex14
-0.359015	-0.317501	-0.445988	-0.642237	-0.490258	-0.668374	-0.777352	-0.619785	-0.532101	Q99JZ7	ERBB receptor feedback inhibitor 1 OS=Mus musculus OX=10090 GN=Errfi1 PE=1 SV=1	Errfi1
-2.15022	-1.9884	-1.77633	-2.29671	-2.37786	-2.35754	-2.19376	-2.43752	-2.34664	D3YU39	Cholinephosphotransferase 1 OS=Mus musculus OX=10090 GN=Chpt1 PE=1 SV=1	Chpt1
-2.11582	-2.17172	-2.21969	-2.08553	-1.99031	-1.98717	-2.39845	-2.18458	-2.37079	P51949	CDK-activating kinase assembly factor MAT1 OS=Mus musculus OX=10090 GN=Mnat1 PE=1 SV=2	Mnat1
5.65796	5.454	5.63384	6.02605	5.79781	5.86318	5.86758	5.75004	5.70439	Q8VBT2	L-serine dehydratase/L-threonine deaminase OS=Mus musculus OX=10090 GN=Sds PE=1 SV=3	Sds
-2.94308	-3.0212	-3.14665	-3.33544	-3.20494	-3.28039	-3.01405	-2.88213	-3.23029	Q62470	Integrin alpha-3 OS=Mus musculus OX=10090 GN=Itga3 PE=1 SV=1	Itga3
-0.408821	-0.357224	-0.259846	-0.634388	-0.468118	-0.590049	-0.382617	-0.273537	-0.519196	Q8BGI5	Peroxisome assembly protein 26 OS=Mus musculus OX=10090 GN=Pex26 PE=1 SV=2	Pex26
1.67911	1.67629	1.69265	1.47258	1.3687	1.58223	1.75564	1.73781	1.94225	Q64726	Zinc-alpha-2-glycoprotein OS=Mus musculus OX=10090 GN=Azgp1 PE=1 SV=2	Azgp1
2.52794	2.54522	2.60151	2.44735	2.48715	2.48359	2.52496	2.48162	2.36286	Q61249	Immunoglobulin-binding protein 1 OS=Mus musculus OX=10090 GN=Igbp1 PE=1 SV=1	Igbp1
2.00828	1.91612	2.00149	1.8058	1.89455	1.81358	1.88014	1.81874	1.81775	Q99LE6	ATP-binding cassette sub-family F member 2 OS=Mus musculus OX=10090 GN=Abcf2 PE=1 SV=1	Abcf2
4.86148	4.88114	4.88376	4.92755	5.02328	5.04568	4.93916	5.10634	4.88862	P35564	Calnexin OS=Mus musculus OX=10090 GN=Canx PE=1 SV=1	Canx
1.55012	1.55044	1.58193	1.15451	1.41252	1.33893	1.46995	1.44445	1.3524	V9GXI7	39S ribosomal protein L20, mitochondrial OS=Mus musculus OX=10090 GN=Mrpl20 PE=1 SV=1	Mrpl20
0.270187	0.429968	0.227501	0.477911	0.670712	0.656478	0.620496	0.799723	0.605701	P18608	Non-histone chromosomal protein HMG-14 OS=Mus musculus OX=10090 GN=Hmgn1 PE=1 SV=2	Hmgn1
2.66689	2.732	2.68059	2.85658	2.8544	2.75585	2.81157	2.85299	2.78028	Q01730	Ras suppressor protein 1 OS=Mus musculus OX=10090 GN=Rsu1 PE=1 SV=3	Rsu1
-2.8441	-2.99547	-2.66493	-3.2745	-3.29442	-3.09073	-3.04799	-2.9926	-2.85694	Q8CHS8	Vacuolar protein sorting-associated protein 37A OS=Mus musculus OX=10090 GN=Vps37a PE=1 SV=1	Vps37a
-0.120102	-0.197004	-0.124607	-0.832863	-0.354571	-0.710387	-0.702893	-0.770649	-0.666967	Q91V77	Protein S100 OS=Mus musculus OX=10090 GN=S100a1 PE=1 SV=1	S100a1
0.680889	0.61582	0.926874	0.467672	0.394362	0.368476	0.528152	0.298372	0.263292	Q9CQG1	Putative glutathione-specific gamma-glutamylcyclotransferase 2 OS=Mus musculus OX=10090 GN=Chac2 PE=1 SV=1	Chac2
1.69251	1.61266	1.6301	1.40288	1.50661	1.54242	1.43363	1.4662	1.51985	Q4VAA2	Protein CDV3 OS=Mus musculus OX=10090 GN=Cdv3 PE=1 SV=2	Cdv3
1.14412	0.98358	1.04597	1.23031	1.19131	1.26725	1.06871	1.02136	1.20307	P98078	Disabled homolog 2 OS=Mus musculus OX=10090 GN=Dab2 PE=1 SV=2	Dab2
-4.75248	-4.37702	-4.28675	-4.85695	-5.24764	-5.16399	-4.73101	-5.07878	-4.93086	Q5U5M8	Biogenesis of lysosome-related organelles complex 1 subunit 3 OS=Mus musculus OX=10090 GN=Bloc1s3 PE=1 SV=1	Bloc1s3
2.95382	3.00052	3.06312	2.79715	2.78055	2.91432	2.51756	2.70651	2.77478	Q9D892	Inosine triphosphate pyrophosphatase OS=Mus musculus OX=10090 GN=Itpa PE=1 SV=2	Itpa
-2.21832	-2.1098	-2.07235	-2.32349	-2.35801	-2.25304	-2.40753	-2.30079	-2.42587	Q9CQ04	2-oxoglutarate and iron-dependent oxygenase domain-containing protein 2 OS=Mus musculus OX=10090 GN=Ogfod2 PE=2 SV=1	Ogfod2
5.44203	5.34372	5.40731	5.63237	5.8187	5.56048	6.18156	5.80056	5.86251	Q8BK48	Pyrethroid hydrolase Ces2e OS=Mus musculus OX=10090 GN=Ces2e PE=1 SV=1	Ces2e
1.5295	1.73054	1.79589	1.36173	1.41816	1.4425	1.2774	1.3117	1.45411	Q9D281	Protein Noxp20 OS=Mus musculus OX=10090 GN=Fam114a1 PE=1 SV=1	Fam114a1
1.02151	1.12094	1.02984	1.19288	1.19058	1.32082	1.00036	1.1538	0.90543	Q9EST5	Acidic leucine-rich nuclear phosphoprotein 32 family member B OS=Mus musculus OX=10090 GN=Anp32b PE=1 SV=1	Anp32b
1.56808	1.57749	1.44784	1.28184	1.41403	1.25303	1.31036	1.23041	1.28389	Q6PIP5	NudC domain-containing protein 1 OS=Mus musculus OX=10090 GN=Nudcd1 PE=1 SV=2	Nudcd1
-3.98586	-3.33045	-3.90279	-2.87137	-3.04602	-3.12139	-3.48068	-3.27868	-3.43235	O55098	Serine/threonine-protein kinase 10 OS=Mus musculus OX=10090 GN=Stk10 PE=1 SV=2	Stk10
4.1177	4.15947	4.2213	3.83621	3.98176	4.02927	4.00192	3.99594	3.95477	Q8R016	Bleomycin hydrolase OS=Mus musculus OX=10090 GN=Blmh PE=1 SV=1	Blmh
2.8526	2.91108	2.76113	2.4442	2.65441	2.63267	2.24283	2.4129	2.42363	Q64674	Spermidine synthase OS=Mus musculus OX=10090 GN=Srm PE=1 SV=1	Srm
3.99541	3.9312	3.9192	3.76274	3.86322	3.83829	3.88805	3.81337	3.83307	Q8VDK1-2	Isoform 2 of Deaminated glutathione amidase OS=Mus musculus OX=10090 GN=Nit1	Nit1
1.60721	1.63088	1.61182	1.30096	1.52134	1.38527	1.49366	1.34984	1.3896	Q8BHG1	Nardilysin OS=Mus musculus OX=10090 GN=Nrdc PE=1 SV=1	Nrdc
0.592421	0.539711	0.526705	0.732826	0.689048	0.619868	0.570193	0.613819	0.664583	D3Z0M9	RNA helicase OS=Mus musculus OX=10090 GN=Ddx23 PE=1 SV=1	Ddx23
-0.315975	-0.325045	-0.385983	-0.177519	-0.245366	-0.263747	-0.394872	-0.284431	-0.337521	E9Q481	Serine/threonine-protein phosphatase 4 regulatory subunit 3A OS=Mus musculus OX=10090 GN=Ppp4r3a PE=1 SV=1	Ppp4r3a
-0.161871	-0.0809841	-0.0659599	-0.278193	-0.301087	-0.186584	-0.244164	-0.351507	-0.164755	Q6P2B1	Transportin-3 OS=Mus musculus OX=10090 GN=Tnpo3 PE=1 SV=1	Tnpo3
5.14816	5.0238	5.10977	4.95316	4.98613	4.96529	5.21962	5.16107	5.18225	Q8K154	UDP-glucuronosyltransferase OS=Mus musculus OX=10090 GN=Ugt2b34 PE=1 SV=1	Ugt2b34
2.5184	2.6182	2.5587	2.35449	2.4809	2.3602	2.43461	2.40546	2.41088	Q8K2C6	NAD-dependent protein deacylase sirtuin-5, mitochondrial OS=Mus musculus OX=10090 GN=Sirt5 PE=1 SV=1	Sirt5
1.41611	1.50623	1.45881	1.54856	1.53725	1.56737	1.46666	1.56426	1.553	G3X8T2	Zinc finger CCCH domain-containing protein 18 OS=Mus musculus OX=10090 GN=Zc3h18 PE=1 SV=1	Zc3h18
-5.46965	-5.23937	-5.39326	-5.11454	-5.0173	-5.16907	-4.84719	-4.98519	-4.72524	G5E8T7	RIKEN cDNA 9430038I01 gene OS=Mus musculus OX=10090 GN=9430038I01Rik PE=1 SV=1	9430038I01Rik
1.08573	1.01053	1.09539	1.18683	1.19089	1.13366	1.59332	1.44658	1.19453	A6H611	Mitochondrial intermediate peptidase OS=Mus musculus OX=10090 GN=Mipep PE=1 SV=1	Mipep
-1.31352	-1.35802	-1.60474	-0.962112	-1.02802	-1.1852	-0.857282	-0.734764	-0.863127	P08207	Protein S100-A10 OS=Mus musculus OX=10090 GN=S100a10 PE=1 SV=2	S100a10
-3.21587	-3.34297	-3.35817	-3.52976	-3.65185	-3.45606	-3.66075	-3.58117	-3.18534	B9EI38	RalBP1-associated Eps domain-containing protein 2 OS=Mus musculus OX=10090 GN=Reps2 PE=1 SV=1	Reps2
5.21962	5.40015	5.05861	4.92391	4.87281	4.69899	4.84291	4.87387	5.03329	Q8R0W0	Epiplakin OS=Mus musculus OX=10090 GN=Eppk1 PE=1 SV=2	Eppk1
0.72994	0.755327	0.691401	0.346088	0.544551	0.569007	0.621253	0.699823	0.521091	G3X9Y5	Ubiquitin conjugation factor E4 A OS=Mus musculus OX=10090 GN=Ube4a PE=1 SV=1	Ube4a
-0.223238	-0.299417	-0.20396	-0.136072	-0.0883017	-0.154622	-0.211886	-0.0975456	-0.136787	P49442	Inositol polyphosphate 1-phosphatase OS=Mus musculus OX=10090 GN=Inpp1 PE=1 SV=2	Inpp1
1.45867	1.54752	1.5829	1.39319	1.41853	1.40758	1.47774	1.63106	1.54291	E9Q3M3	Dynactin subunit 1 OS=Mus musculus OX=10090 GN=Dctn1 PE=1 SV=1	Dctn1
2.55111	2.58437	2.61569	2.53244	2.48828	2.50885	2.53634	2.49444	2.46337	A2AN08	E3 ubiquitin-protein ligase UBR4 OS=Mus musculus OX=10090 GN=Ubr4 PE=1 SV=1	Ubr4
4.16854	4.10164	4.19015	4.05067	4.06818	4.07111	4.36381	4.24611	4.15028	Q9JMH6	Thioredoxin reductase 1, cytoplasmic OS=Mus musculus OX=10090 GN=Txnrd1 PE=1 SV=3	Txnrd1
-4.89373	-5.02968	-5.39054	-5.5556	-5.77114	-6.08432	-5.80147	-5.50725	-5.20204	Q3V460	Gene model 561, (NCBI) OS=Mus musculus OX=10090 GN=Smim26 PE=1 SV=1	Smim26
2.52574	2.61246	2.5589	2.75014	2.73236	2.63796	2.67091	2.78419	2.78726	A0A5F8MP96	Septin-4 OS=Mus musculus OX=10090 GN=Septin4 PE=1 SV=1	Septin4
0.117666	-0.0122681	0.389385	-0.236671	-0.337691	-0.182523	-0.174407	-0.13089	-0.181704	Q3UED7	Interferon-gamma-inducible GTPase Ifgga2 protein OS=Mus musculus OX=10090 GN=Gm4951 PE=1 SV=1	Gm4951
-0.515764	-0.304842	-0.414703	-0.108732	-0.19287	-0.232926	0.0281725	-0.023386	-0.218943	E9QKW2	SPARC-related modular calcium-binding protein 1 OS=Mus musculus OX=10090 GN=Smoc1 PE=1 SV=1	Smoc1
2.59017	2.74999	2.8561	2.33105	2.47738	2.48187	2.63366	2.64717	2.55457	Q9D906	Ubiquitin-like modifier-activating enzyme ATG7 OS=Mus musculus OX=10090 GN=Atg7 PE=1 SV=1	Atg7
-3.10546	-3.31481	-2.99126	-3.78825	-3.42172	-3.60085	-3.17568	-3.17713	-3.40465	Q9QYF9	Protein NDRG3 OS=Mus musculus OX=10090 GN=Ndrg3 PE=1 SV=1	Ndrg3
0.0407639	0.053936	0.194618	-0.150112	-0.0680151	-0.285573	-0.208655	-0.262104	-0.125977	O54692	Centromere/kinetochore protein zw10 homolog OS=Mus musculus OX=10090 GN=Zw10 PE=1 SV=3	Zw10
3.49638	3.40987	3.40144	3.3281	3.34908	3.31679	3.20675	3.0364	3.20019	Q91W90	Thioredoxin domain-containing protein 5 OS=Mus musculus OX=10090 GN=Txndc5 PE=1 SV=2	Txndc5
-6.82943	-7.37912	-6.83008	-5.86348	-6.28765	-6.4278	-6.77585	-6.42133	-6.02989	Q02105	Complement C1q subcomponent subunit C OS=Mus musculus OX=10090 GN=C1qc PE=1 SV=2	C1qc
3.22991	3.33148	3.28767	3.12239	3.2064	3.12493	3.47761	3.1155	3.17914	Q7TMM9	Tubulin beta-2A chain OS=Mus musculus OX=10090 GN=Tubb2a PE=1 SV=1	Tubb2a
-1.42354	-1.50219	-1.35615	-1.60412	-1.70554	-1.56111	-1.60856	-1.57254	-1.70381	E9PV69	CDK2-associated and cullin domain-containing protein 1 OS=Mus musculus OX=10090 GN=Cacul1 PE=1 SV=1	Cacul1
0.598314	0.613125	0.672823	0.539135	0.492127	0.40297	0.657086	0.678017	0.583937	Q8BH58	TIP41-like protein OS=Mus musculus OX=10090 GN=Tiprl PE=1 SV=1	Tiprl
1.79242	1.64035	1.68615	1.2551	1.52463	1.44274	1.45994	1.46811	1.50488	Q9CQZ6	NADH dehydrogenase [ubiquinone] 1 beta subcomplex subunit 3 OS=Mus musculus OX=10090 GN=Ndufb3 PE=1 SV=1	Ndufb3
-1.98284	-1.9712	-1.88325	-2.04063	-2.04738	-2.08471	-2.03935	-2.06548	-2.05276	Q9CZG9	PDZ domain-containing protein 11 OS=Mus musculus OX=10090 GN=Pdzd11 PE=1 SV=1	Pdzd11
-1.28251	-1.37988	-1.53409	-0.968479	-1.20302	-1.03663	-1.21608	-1.13828	-1.19203	Q60805	Tyrosine-protein kinase Mer OS=Mus musculus OX=10090 GN=Mertk PE=1 SV=1	Mertk
-3.00032	-2.86042	-2.96721	-3.33243	-3.07908	-3.26394	-3.15274	-3.04125	-3.08826	Q9D8Z6	Autophagy-related protein 101 OS=Mus musculus OX=10090 GN=Atg101 PE=1 SV=1	Atg101
7.54553	7.53533	7.6172	7.318	7.45586	7.4351	7.25118	7.36209	7.41854	P14211	Calreticulin OS=Mus musculus OX=10090 GN=Calr PE=1 SV=1	Calr
4.0325	3.98984	4.06282	3.94085	3.84728	3.93536	3.86013	3.90807	3.9386	P50171	(3R)-3-hydroxyacyl-CoA dehydrogenase OS=Mus musculus OX=10090 GN=Hsd17b8 PE=1 SV=2	Hsd17b8
7.6613	7.58117	7.63061	7.44053	7.45218	7.55626	7.56315	7.63438	7.49064	G5E850	Cytochrome b5 OS=Mus musculus OX=10090 GN=Cyb5a PE=1 SV=1	Cyb5a
0.772015	0.686037	0.742916	0.420517	0.631013	0.505422	0.672677	0.61854	0.650837	Q99K23	Ufm1-specific protease 2 OS=Mus musculus OX=10090 GN=Ufsp2 PE=1 SV=1	Ufsp2
2.6473	2.61382	2.61322	2.55963	2.5936	2.57539	2.57798	2.62593	2.67006	Q810B6	Rabankyrin-5 OS=Mus musculus OX=10090 GN=Ankfy1 PE=1 SV=2	Ankfy1
4.04545	4.43093	3.71132	3.26613	3.45615	2.91046	5.23286	4.58315	4.10365	Q8JZK9	Hydroxymethylglutaryl-CoA synthase, cytoplasmic OS=Mus musculus OX=10090 GN=Hmgcs1 PE=1 SV=1	Hmgcs1
1.05795	0.917856	1.03765	1.18966	1.40918	1.214	1.70689	1.49219	1.50714	Q60631	Growth factor receptor-bound protein 2 OS=Mus musculus OX=10090 GN=Grb2 PE=1 SV=1	Grb2
3.60534	3.21407	3.22581	3.7534	3.77963	3.76676	3.79645	3.66239	3.882	K3W4Q8	Basigin OS=Mus musculus OX=10090 GN=Bsg PE=1 SV=1	Bsg
2.43837	2.44501	2.52527	2.31388	2.36763	2.38474	2.56123	2.50978	2.28074	Q99LC9	Peroxisome assembly factor 2 OS=Mus musculus OX=10090 GN=Pex6 PE=1 SV=1	Pex6
3.0241	3.00076	3.13403	2.88823	2.93979	2.83436	2.83829	2.97732	2.88415	G3X928	SEC23-interacting protein OS=Mus musculus OX=10090 GN=Sec23ip PE=1 SV=1	Sec23ip
-5.25014	-4.55747	-5.49783	-4.03231	-4.28673	-4.16248	-4.26746	-4.13781	-4.25793	A2A5K4	Phospholipid transfer protein (Fragment) OS=Mus musculus OX=10090 GN=Pltp PE=1 SV=1	Pltp
1.4159	1.04931	1.34877	1.57215	1.77378	1.70031	1.46993	1.63048	1.66032	G3X9R9	G-protein-coupled receptor 182 OS=Mus musculus OX=10090 GN=Gpr182 PE=1 SV=1	Gpr182
2.7344	2.77399	2.84595	2.6229	2.70072	2.63795	2.62748	2.64696	2.64514	Q61655	ATP-dependent RNA helicase DDX19A OS=Mus musculus OX=10090 GN=Ddx19a PE=1 SV=2	Ddx19a
2.31746	2.39661	2.40623	2.55614	2.52162	2.4501	2.24781	2.42319	2.44178	P62309	Small nuclear ribonucleoprotein G OS=Mus musculus OX=10090 GN=Snrpg PE=1 SV=1	Snrpg
2.82094	3.30767	3.22559	2.51336	2.71807	2.38795	3.57294	2.87628	2.4981	Q62264	Thyroid hormone-inducible hepatic protein OS=Mus musculus OX=10090 GN=Thrsp PE=1 SV=1	Thrsp
5.69084	5.52857	5.63563	5.48155	5.45529	5.39961	5.72338	5.65555	5.46915	Q99MZ7	Peroxisomal trans-2-enoyl-CoA reductase OS=Mus musculus OX=10090 GN=Pecr PE=1 SV=1	Pecr
0.324865	0.21641	0.348364	0.14814	0.0642881	0.171897	0.218469	0.286186	0.249226	Q9CQ06	39S ribosomal protein L24, mitochondrial OS=Mus musculus OX=10090 GN=Mrpl24 PE=1 SV=1	Mrpl24
3.18718	3.31476	3.20532	2.97274	3.12749	3.01792	3.11561	3.10407	2.82663	P46935	E3 ubiquitin-protein ligase NEDD4 OS=Mus musculus OX=10090 GN=Nedd4 PE=1 SV=3	Nedd4
-1.36854	-1.22558	-1.24184	-1.06151	-1.13773	-0.948659	-0.991399	-1.08327	-1.03354	B1AXN9	Non-specific serine/threonine protein kinase OS=Mus musculus OX=10090 GN=Rps6ka3 PE=1 SV=1	Rps6ka3
7.92024	7.82386	7.85749	7.3665	7.67508	7.61048	7.79211	7.72112	7.33066	P25688	Uricase OS=Mus musculus OX=10090 GN=Uox PE=1 SV=2	Uox
-0.583099	-0.636478	-0.660475	-0.829523	-1.21686	-0.957574	-0.71045	-0.756582	-0.751505	Q6P5D4	Centrosomal protein of 135 kDa OS=Mus musculus OX=10090 GN=Cep135 PE=1 SV=1	Cep135
-3.97613	-4.18693	-3.6826	-5.78096	-4.58272	-5.11691	-4.15271	-4.47036	-4.42728	Q3UV55	Nuclear receptor subfamily 1 group D member 1 OS=Mus musculus OX=10090 GN=Nr1d1 PE=1 SV=1	Nr1d1
1.78296	1.75103	1.70953	1.62639	1.66885	1.68399	1.70405	1.67678	1.5993	A0A0R4J078	UBX domain-containing protein 4 OS=Mus musculus OX=10090 GN=Ubxn4 PE=1 SV=1	Ubxn4
7.84356	7.96683	7.82703	8.16503	8.03257	8.03721	7.9566	7.96851	8.15365	P10854	Histone H2B type 1-M OS=Mus musculus OX=10090 GN=H2bc14 PE=1 SV=2	H2bc14
3.1031	3.0686	3.09027	3.46538	3.23404	3.26687	3.25393	3.30765	3.38914	A0A2R8VI30	Integrin-associated protein OS=Mus musculus OX=10090 GN=Cd47 PE=1 SV=1	Cd47
-2.98176	-3.04218	-3.30738	-3.38664	-3.70155	-3.8187	-3.86515	-3.84231	-3.57891	Q8VEE1	LIM and cysteine-rich domains protein 1 OS=Mus musculus OX=10090 GN=Lmcd1 PE=1 SV=1	Lmcd1
2.6931	2.71589	2.78988	2.22879	2.54887	2.45966	2.5238	2.44893	2.52636	O08547	Vesicle-trafficking protein SEC22b OS=Mus musculus OX=10090 GN=Sec22b PE=1 SV=3	Sec22b
-5.04372	-4.9837	-5.17294	-4.81784	-4.32921	-4.2385	-4.98779	-4.3403	-4.75212	Q8C078	Calcium/calmodulin-dependent protein kinase kinase 2 OS=Mus musculus OX=10090 GN=Camkk2 PE=1 SV=2	Camkk2
7.35746	7.38475	7.46319	7.5223	7.75278	7.78675	8.05277	7.99951	7.99931	Q8VCT4	Carboxylesterase 1D OS=Mus musculus OX=10090 GN=Ces1d PE=1 SV=1	Ces1d
1.11563	1.00279	1.09348	0.869427	0.978272	0.838748	1.1019	1.01017	1.09455	Q99KY4	Cyclin-G-associated kinase OS=Mus musculus OX=10090 GN=Gak PE=1 SV=2	Gak
1.03794	1.10121	1.11974	0.893095	1.0138	0.937617	0.777204	0.84841	0.808426	Q9CQ48	NudC domain-containing protein 2 OS=Mus musculus OX=10090 GN=Nudcd2 PE=1 SV=1	Nudcd2
-2.71877	-2.91992	-2.90274	-2.66769	-2.53888	-2.61878	-2.91808	-2.77668	-2.7372	A0A668KLV9	A-kinase anchor protein 12 OS=Mus musculus OX=10090 GN=Akap12 PE=1 SV=1	Akap12
3.29449	3.30499	3.43339	3.09766	3.20755	3.18865	3.22499	3.23351	3.16876	Q924Z4	Ceramide synthase 2 OS=Mus musculus OX=10090 GN=Cers2 PE=1 SV=1	Cers2
4.0673	4.06111	4.00871	3.91044	3.98319	3.96664	4.05601	3.98202	3.99516	Q3U422	Complex I-9kD OS=Mus musculus OX=10090 GN=Ndufv3 PE=1 SV=1	Ndufv3
-2.71526	-2.65677	-2.68479	-2.56927	-2.39246	-2.54246	-2.69215	-2.50455	-2.85065	Q9DB96	Neuroguidin OS=Mus musculus OX=10090 GN=Ngdn PE=1 SV=1	Ngdn
5.83517	5.71599	5.76277	5.57608	5.62796	5.67634	5.74452	5.66456	5.64368	Q8CAQ8	MICOS complex subunit Mic60 OS=Mus musculus OX=10090 GN=Immt PE=1 SV=1	Immt
3.93585	4.33935	4.21905	5.01021	4.61353	4.59889	5.28904	5.10096	4.85814	Q91X75	Cyp2a4 protein OS=Mus musculus OX=10090 GN=Cyp2a5 PE=1 SV=1	Cyp2a5
2.16827	1.86137	1.73379	2.32859	2.50863	2.30709	2.54825	2.36353	2.429	D3YYS6	Monoglyceride lipase OS=Mus musculus OX=10090 GN=Mgll PE=1 SV=1	Mgll
0.384855	0.426682	0.536472	-0.124769	0.0106153	0.270015	0.157269	0.204935	0.235382	E0CZ04	Gamma-glutamylaminecyclotransferase (Fragment) OS=Mus musculus OX=10090 GN=Ggact PE=1 SV=1	Ggact
3.0445	3.00138	4.06566	0.796404	1.21794	-1.93264	-1.56036	-1.2433	-1.00476	B8JI96	Major urinary protein 14 (Fragment) OS=Mus musculus OX=10090 GN=Mup14 PE=1 SV=1	Mup14
-4.40879	-4.48355	-4.92336	-3.9586	-3.98774	-4.18619	-4.54157	-4.28702	-4.35307	Q6A065	Centrosomal protein of 170 kDa OS=Mus musculus OX=10090 GN=Cep170 PE=1 SV=2	Cep170
-1.36308	-1.37453	-1.32083	-1.73512	-1.49164	-1.55073	-1.45898	-1.53444	-1.64852	G3X961	Kelch domain-containing protein 4 OS=Mus musculus OX=10090 GN=Klhdc4 PE=1 SV=1	Klhdc4
0.513649	0.616852	0.60021	0.121355	0.41207	0.320746	0.517945	0.614309	0.267019	Q66GT5	Phosphatidylglycerophosphatase and protein-tyrosine phosphatase 1 OS=Mus musculus OX=10090 GN=Ptpmt1 PE=1 SV=1	Ptpmt1
1.08779	1.00654	1.1198	1.21592	1.4043	1.24265	1.30599	1.48309	1.27583	Q99JY8	Phospholipid phosphatase 3 OS=Mus musculus OX=10090 GN=Plpp3 PE=1 SV=1	Plpp3
1.5551	1.41194	1.47531	1.59415	1.70079	1.64067	1.97945	1.7913	1.74602	Q9CRB8	Mitochondrial fission process protein 1 OS=Mus musculus OX=10090 GN=Mtfp1 PE=1 SV=1	Mtfp1
1.10086	0.907293	1.09898	0.815466	0.799138	0.857337	0.986327	0.982733	0.983196	P54731	FAS-associated factor 1 OS=Mus musculus OX=10090 GN=Faf1 PE=1 SV=2	Faf1
-5.27175	-5.41308	-5.3503	-5.46849	-5.6328	-5.53381	-5.54544	-5.18858	-5.74882	Q80XH1	KxDL motif-containing protein 1 OS=Mus musculus OX=10090 GN=Kxd1 PE=1 SV=1	Kxd1
-0.635508	-0.631245	-0.610826	-0.965181	-0.848401	-0.726441	-0.853181	-1.08553	-1.04213	Q8R1K4	5-phosphohydroxy-L-lysine phospho-lyase OS=Mus musculus OX=10090 GN=Phykpl PE=1 SV=1	Phykpl
0.0568638	0.0689526	-0.00533485	0.376032	0.509625	0.1788	0.334275	0.269592	0.409672	Q61112	45 kDa calcium-binding protein OS=Mus musculus OX=10090 GN=Sdf4 PE=1 SV=1	Sdf4
-3.81952	-4.06962	-3.79882	-4.15337	-4.16665	-4.21276	-4.13316	-4.217	-4.24952	Q9QZM2	DNA polymerase subunit gamma-2, mitochondrial OS=Mus musculus OX=10090 GN=Polg2 PE=1 SV=2	Polg2
-4.89348	-4.8506	-4.94585	-5.18984	-5.01197	-5.05836	-5.27535	-5.26089	-4.76223	A0A0G2JG40	Guanine nucleotide-binding protein subunit alpha-12 (Fragment) OS=Mus musculus OX=10090 GN=Gna12 PE=1 SV=1	Gna12
-0.560059	-0.302605	-0.297977	-0.710131	-0.85171	-0.629861	-0.608575	-0.687153	-0.554422	Q99N57	RAF proto-oncogene serine/threonine-protein kinase OS=Mus musculus OX=10090 GN=Raf1 PE=1 SV=2	Raf1
6.38708	6.3213	6.48004	6.53041	6.54324	6.56054	7.0745	6.75087	6.16692	Q8VCH0	3-ketoacyl-CoA thiolase B, peroxisomal OS=Mus musculus OX=10090 GN=Acaa1b PE=1 SV=1	Acaa1b
0.0204086	-0.0937939	-0.0139313	0.0733509	0.116149	0.0731802	-0.0486574	0.126907	0.0914516	E9Q3G8	Nucleoporin 153 OS=Mus musculus OX=10090 GN=Nup153 PE=1 SV=1	Nup153
3.09774	3.23942	3.07742	3.26846	3.37343	3.33974	3.23867	3.29517	3.35055	Q62318	Transcription intermediary factor 1-beta OS=Mus musculus OX=10090 GN=Trim28 PE=1 SV=3	Trim28
0.768393	0.6504	0.680582	0.903746	0.877675	0.789397	0.607751	0.580173	0.738562	Q3TCN2	Putative phospholipase B-like 2 OS=Mus musculus OX=10090 GN=Plbd2 PE=1 SV=2	Plbd2
-0.974689	-1.11085	-1.11588	-0.949953	-0.788148	-0.79816	-0.760652	-0.825089	-0.942623	Q8JZY4	Mitochondrial ribonuclease P catalytic subunit OS=Mus musculus OX=10090 GN=Prorp PE=2 SV=1	Prorp
6.18103	6.07675	6.13382	6.02271	5.97397	6.04562	6.0457	5.9064	5.97253	Q9DBJ1	Phosphoglycerate mutase 1 OS=Mus musculus OX=10090 GN=Pgam1 PE=1 SV=3	Pgam1
-0.653934	-0.299423	-0.384991	-0.87829	-0.722219	-0.853404	-0.799169	-0.897846	-0.640867	Q5NBX1	Protein cordon-bleu OS=Mus musculus OX=10090 GN=Cobl PE=1 SV=1	Cobl
-2.02522	-2.14665	-2.46652	-1.7681	-1.65126	-1.85013	-2.08544	-2.08529	-1.96681	Q91ZJ9	Hyaluronidase-1 OS=Mus musculus OX=10090 GN=Hyal1 PE=1 SV=3	Hyal1
-2.03842	-2.30988	-2.037	-2.36673	-2.4969	-2.46099	-2.5097	-2.35484	-2.48519	J3QNE8	Putative sodium-coupled neutral amino acid transporter 10 OS=Mus musculus OX=10090 GN=Slc38a10 PE=1 SV=1	Slc38a10
-2.70392	-2.81385	-2.73709	-2.57885	-2.26572	-2.4808	-2.37876	-2.38774	-2.2061	P59114	mRNA (2'-O-methyladenosine-N(6)-)-methyltransferase OS=Mus musculus OX=10090 GN=Pcif1 PE=1 SV=1	Pcif1
2.22108	2.00292	2.28218	2.38533	2.50495	2.50108	2.36409	2.35194	2.40997	P45700	Mannosyl-oligosaccharide 1,2-alpha-mannosidase IA OS=Mus musculus OX=10090 GN=Man1a1 PE=1 SV=1	Man1a1
-0.883951	-0.765425	-1.05806	-0.638351	-0.650947	-0.600377	-1.03014	-0.814693	-1.01519	E9Q8I7	Nuclear transcription factor, X-box-binding-like 1 OS=Mus musculus OX=10090 GN=Nfxl1 PE=1 SV=1	Nfxl1
-1.21343	-0.999861	-1.08917	-1.26304	-1.39774	-1.48243	-1.03001	-1.19967	-1.30539	Q9D061	Acyl-CoA-binding domain-containing protein 6 OS=Mus musculus OX=10090 GN=Acbd6 PE=1 SV=2	Acbd6
-2.90722	-3.16561	-2.97086	-2.37942	-2.73115	-2.67029	-2.86048	-2.79367	-2.63079	A0A0A0MQC7	Microtubule-associated protein OS=Mus musculus OX=10090 GN=Mapt PE=1 SV=1	Mapt
2.05684	1.9906	2.10169	1.92884	1.96683	1.91737	2.25146	2.14223	2.03448	P97379	Ras GTPase-activating protein-binding protein 2 OS=Mus musculus OX=10090 GN=G3bp2 PE=1 SV=2	G3bp2
-1.72122	-1.55607	-1.59244	-2.04066	-1.91368	-1.77674	-1.44915	-1.63253	-1.71613	Q5F2F2	Protein ABHD15 OS=Mus musculus OX=10090 GN=Abhd15 PE=1 SV=1	Abhd15
1.42653	1.38044	1.56366	1.79566	1.60464	1.70714	1.69771	1.68217	1.87597	Q8VED9	Galectin-related protein OS=Mus musculus OX=10090 GN=Lgalsl PE=1 SV=1	Lgalsl
2.94247	3.15774	3.0781	2.86751	2.87598	2.81527	2.61599	2.79179	2.74454	Q283N4	2-oxo-4-hydroxy-4-carboxy-5-ureidoimidazoline decarboxylase OS=Mus musculus OX=10090 GN=Urad PE=1 SV=1	Urad
-2.48194	-2.23354	-2.27221	-2.76485	-2.56224	-2.59776	-2.67586	-2.79337	-2.76234	A0A4W7N3B2	Methyltransferase N6AMT1 OS=Mus musculus OX=10090 GN=N6amt1 PE=1 SV=1	N6amt1
-2.17496	-2.22033	-1.99462	-2.33645	-2.44439	-2.33989	-2.11873	-1.93246	-2.49386	Q9JI90	E3 ubiquitin-protein ligase RNF14 OS=Mus musculus OX=10090 GN=Rnf14 PE=1 SV=2	Rnf14
1.45751	1.46176	1.59044	1.15613	1.38196	1.17442	1.16706	1.25644	1.1728	G5E911	Protein FAM3C OS=Mus musculus OX=10090 GN=Fam3c PE=1 SV=1	Fam3c
4.14722	4.14664	4.21324	4.05429	4.09104	3.97341	4.08629	4.07299	3.98478	Q91W50	Cold shock domain-containing protein E1 OS=Mus musculus OX=10090 GN=Csde1 PE=1 SV=1	Csde1
5.18136	5.24802	5.31632	5.06336	5.12588	5.13365	5.19788	5.01333	5.11806	Q3TNA1	Xylulose kinase OS=Mus musculus OX=10090 GN=Xylb PE=1 SV=1	Xylb
3.65997	3.68356	3.81646	3.84051	3.92159	3.9259	4.00397	3.89381	3.96142	P97429	Annexin A4 OS=Mus musculus OX=10090 GN=Anxa4 PE=1 SV=4	Anxa4
7.61288	7.35843	7.74484	7.25618	7.1535	6.95839	6.86044	7.27623	7.50842	P11589	Major urinary protein 2 OS=Mus musculus OX=10090 GN=Mup2 PE=1 SV=1	Mup2
-3.21451	-3.04643	-3.12033	-2.87303	-3.00578	-2.83505	-2.81636	-2.83754	-2.63952	A2BE28	Ribosomal biogenesis protein LAS1L OS=Mus musculus OX=10090 GN=Las1l PE=1 SV=1	Las1l
5.22053	5.27449	5.29753	5.18844	5.18017	5.11266	5.12576	5.16121	5.11221	P18760	Cofilin-1 OS=Mus musculus OX=10090 GN=Cfl1 PE=1 SV=3	Cfl1
-4.71728	-5.06359	-4.55984	-4.40495	-4.19677	-4.20195	-4.27184	-4.3456	-4.75336	Q78IQ7	Zinc transporter ZIP4 OS=Mus musculus OX=10090 GN=Slc39a4 PE=1 SV=1	Slc39a4
1.69399	1.5397	1.57043	1.41333	1.40736	1.48468	1.50746	1.44228	1.43405	A0A0R4J0S3	Reticulon-4-interacting protein 1, mitochondrial OS=Mus musculus OX=10090 GN=Rtn4ip1 PE=1 SV=1	Rtn4ip1
1.44675	1.55772	1.5628	1.27356	1.26014	1.42456	1.22579	1.30062	1.18105	Q8VE47	Ubiquitin-like modifier-activating enzyme 5 OS=Mus musculus OX=10090 GN=Uba5 PE=1 SV=2	Uba5
2.05817	2.45687	1.96288	1.43952	1.17981	0.280799	3.36704	2.98161	2.48383	P53798	Squalene synthase OS=Mus musculus OX=10090 GN=Fdft1 PE=1 SV=2	Fdft1
-2.02643	-1.66292	-2.02175	-1.09046	-1.58558	-1.27663	-1.62486	-1.59497	-1.50752	Q6GTM0	Ifit2 protein OS=Mus musculus OX=10090 GN=Ifit2 PE=1 SV=1	Ifit2
1.59783	1.52273	1.38723	1.22068	1.22007	1.3543	1.09484	1.13997	1.44125	Q9R013	Cathepsin F OS=Mus musculus OX=10090 GN=Ctsf PE=1 SV=1	Ctsf
3.95615	3.9683	4.06406	3.80816	3.90231	3.86773	3.86624	3.87414	3.82512	P61222	ATP-binding cassette sub-family E member 1 OS=Mus musculus OX=10090 GN=Abce1 PE=1 SV=1	Abce1
-1.20425	-1.24623	-1.18644	-1.12019	-1.09725	-1.16661	-1.24913	-1.18426	-1.12014	Q9CQ71	Replication protein A 14 kDa subunit OS=Mus musculus OX=10090 GN=Rpa3 PE=1 SV=1	Rpa3
-2.16205	-2.06029	-1.5938	-1.45065	-1.20577	-1.38385	-1.46204	-1.46339	-1.29112	P43277	Histone H1.3 OS=Mus musculus OX=10090 GN=H1-3 PE=1 SV=2	H1-3
-0.838966	-0.786118	-0.777872	-1.19017	-0.924245	-1.03183	-0.811515	-0.936781	-1.09271	E9QLQ3	Phosphodiesterase OS=Mus musculus OX=10090 GN=Pde3b PE=1 SV=1	Pde3b
-0.259632	-0.081192	-0.194187	0.00562477	-0.0396528	0.00822163	0.0572767	0.057869	0.0993748	A2AKI5	Integrin alpha-V OS=Mus musculus OX=10090 GN=Itgav PE=1 SV=1	Itgav
-2.95676	-3.12012	-3.39885	-3.55896	-3.60481	-3.53602	-3.50636	-3.56814	-3.4317	Q7TNS2	MICOS complex subunit Mic10 OS=Mus musculus OX=10090 GN=Micos10 PE=1 SV=1	Micos10
-2.17042	-2.14709	-2.07362	-2.24299	-2.38568	-2.49385	-2.26025	-2.43772	-2.29093	E9QLS6	Phosphatidylinositol 3-kinase catalytic subunit type 3 OS=Mus musculus OX=10090 GN=Pik3c3 PE=1 SV=1	Pik3c3
4.29997	4.43802	4.42221	4.65537	4.55204	4.5162	4.69517	4.49383	4.54641	P97372	Proteasome activator complex subunit 2 OS=Mus musculus OX=10090 GN=Psme2 PE=1 SV=4	Psme2
3.99472	3.83306	3.8875	3.76214	3.73791	3.76487	3.94164	3.85473	3.79247	Q99L88	Beta-1-syntrophin OS=Mus musculus OX=10090 GN=Sntb1 PE=1 SV=4	Sntb1
-7.45245	-6.49458	-6.70494	-4.35747	-6.04094	-4.86937	-7.75766	-5.56264	-6.52656	P03953	Complement factor D OS=Mus musculus OX=10090 GN=Cfd PE=1 SV=1	Cfd
3.77342	3.8329	3.8572	3.70691	3.76073	3.68912	3.70094	3.63287	3.67944	Q9QZD9	Eukaryotic translation initiation factor 3 subunit I OS=Mus musculus OX=10090 GN=Eif3i PE=1 SV=1	Eif3i
2.90245	3.04152	2.92096	2.77417	2.84927	2.76892	2.92824	2.76396	2.88084	Q3THG9	Alanyl-tRNA editing protein Aarsd1 OS=Mus musculus OX=10090 GN=Aarsd1 PE=1 SV=2	Aarsd1
0.301977	0.234131	0.123381	-0.0356178	0.0955381	-0.0542917	0.238309	0.204113	0.0666676	Q9D7N3	28S ribosomal protein S9, mitochondrial OS=Mus musculus OX=10090 GN=Mrps9 PE=1 SV=3	Mrps9
4.15766	4.08418	3.96211	3.85169	3.91898	3.86996	3.96247	3.93814	3.88683	Q9DCT2	NADH dehydrogenase [ubiquinone] iron-sulfur protein 3, mitochondrial OS=Mus musculus OX=10090 GN=Ndufs3 PE=1 SV=2	Ndufs3
1.64693	1.49432	1.59185	1.311	1.45762	1.39245	1.2884	1.40771	1.425	Q60636-2	Isoform 2 of PR domain zinc finger protein 1 OS=Mus musculus OX=10090 GN=Prdm1	Prdm1
5.28859	5.26256	5.34431	5.18475	5.23513	5.14392	5.13488	5.2004	5.17715	P29341	Polyadenylate-binding protein 1 OS=Mus musculus OX=10090 GN=Pabpc1 PE=1 SV=2	Pabpc1
2.54609	2.41452	2.44836	2.31991	2.36106	2.24492	2.42718	2.35357	2.24199	Q8R2Q4	Ribosome-releasing factor 2, mitochondrial OS=Mus musculus OX=10090 GN=Gfm2 PE=1 SV=2	Gfm2
3.43467	3.42544	3.57829	3.20084	3.35848	3.24936	3.27178	3.3097	3.32883	Q8CCJ3	E3 UFM1-protein ligase 1 OS=Mus musculus OX=10090 GN=Ufl1 PE=1 SV=2	Ufl1
-2.56704	-2.39944	-2.47385	-1.7627	-2.21048	-2.12337	-2.32409	-2.17126	-2.28536	Q8BYW1	Rho GTPase-activating protein 25 OS=Mus musculus OX=10090 GN=Arhgap25 PE=1 SV=2	Arhgap25
0.696808	0.676691	0.704855	0.901621	0.793515	0.768737	0.833995	0.824905	0.749483	Q9CWD8	Iron-sulfur protein NUBPL OS=Mus musculus OX=10090 GN=Nubpl PE=1 SV=2	Nubpl
3.047	3.03191	2.94403	2.69493	2.90824	2.77107	3.61421	3.57651	3.29978	Q8VCH6	Delta(24)-sterol reductase OS=Mus musculus OX=10090 GN=Dhcr24 PE=1 SV=1	Dhcr24
-0.628345	-0.68716	-0.661236	-0.503616	-0.600806	-0.566113	-0.610845	-0.680767	-0.60569	Q9ERA6	Tuftelin-interacting protein 11 OS=Mus musculus OX=10090 GN=Tfip11 PE=1 SV=1	Tfip11
0.815207	0.795929	0.924255	0.665676	0.737176	0.715096	0.735215	0.777855	0.742897	P21126	Ubiquitin-like protein 4A OS=Mus musculus OX=10090 GN=Ubl4a PE=1 SV=1	Ubl4a
-4.70766	-4.42282	-4.33923	-4.10672	-4.18674	-4.12388	-3.77232	-3.77035	-3.93998	A0A338P673	Chloride channel protein OS=Mus musculus OX=10090 GN=Clcn2 PE=1 SV=1	Clcn2
-1.38252	-0.775469	-1.09758	0.172575	-0.593459	-0.224175	-0.868373	-0.754591	-0.94417	Q05144	Ras-related C3 botulinum toxin substrate 2 OS=Mus musculus OX=10090 GN=Rac2 PE=1 SV=1	Rac2
-0.570421	-0.69532	-0.60729	-0.728188	-0.922351	-0.846513	-0.608481	-0.575867	-0.616873	E9Q4M2	Hormone-sensitive lipase OS=Mus musculus OX=10090 GN=Lipe PE=1 SV=1	Lipe
1.22808	1.0726	1.39025	0.957657	0.683581	0.903846	1.16745	0.906708	0.969519	Q8K2C8	Glycerol-3-phosphate acyltransferase 4 OS=Mus musculus OX=10090 GN=Gpat4 PE=1 SV=1	Gpat4
0.532879	0.474804	0.430489	0.400518	0.369666	0.322246	0.230121	0.182243	0.477583	Q04519	Sphingomyelin phosphodiesterase OS=Mus musculus OX=10090 GN=Smpd1 PE=1 SV=2	Smpd1
-3.09244	-3.19796	-2.90114	-2.73386	-2.4008	-2.74512	-2.77701	-2.83301	-2.50292	Q8K0L2	Ectonucleoside triphosphate diphosphohydrolase 8 OS=Mus musculus OX=10090 GN=Entpd8 PE=1 SV=3	Entpd8
-1.93179	-1.78959	-1.82873	-1.4263	-1.49674	-1.72037	-1.96789	-1.99269	-2.09792	E9Q4P0	KxDL motif-containing protein 1 (Fragment) OS=Mus musculus OX=10090 GN=Kxd1 PE=1 SV=1	Kxd1
1.76364	1.57862	1.6353	1.49066	1.46362	1.50638	1.38784	1.42183	1.47862	B7ZMP1	Xaa-Pro aminopeptidase 3 OS=Mus musculus OX=10090 GN=Xpnpep3 PE=1 SV=1	Xpnpep3
-3.55992	-3.48849	-3.55393	-3.08301	-3.40506	-3.04863	-3.75385	-3.13668	-3.47181	Q8BZ00	Sodium/hydrogen exchanger 9 OS=Mus musculus OX=10090 GN=Slc9a9 PE=2 SV=1	Slc9a9
4.96757	4.90316	5.08868	4.73103	4.85462	4.77102	4.83457	4.70483	4.83729	Q8R0F9	SEC14-like protein 4 OS=Mus musculus OX=10090 GN=Sec14l4 PE=1 SV=1	Sec14l4
-2.91056	-2.91857	-2.6512	-3.03586	-3.23638	-3.30691	-2.85135	-2.99656	-2.96794	Q9EQY0	Serine/threonine-protein kinase/endoribonuclease IRE1 OS=Mus musculus OX=10090 GN=Ern1 PE=1 SV=1	Ern1
-2.42996	-2.33034	-2.50952	-2.09069	-1.81066	-2.20091	-1.84756	-2.10009	-1.98984	P62748	Hippocalcin-like protein 1 OS=Mus musculus OX=10090 GN=Hpcal1 PE=1 SV=2	Hpcal1
5.11391	5.0334	5.13942	5.28122	5.22427	5.1798	5.12225	5.15811	5.26391	Q8VIJ6	Splicing factor, proline- and glutamine-rich OS=Mus musculus OX=10090 GN=Sfpq PE=1 SV=1	Sfpq
0.199047	0.0705509	0.217447	-0.0150261	0.0271616	-0.129979	0.149917	0.00763512	-0.0496864	P03888	NADH-ubiquinone oxidoreductase chain 1 OS=Mus musculus OX=10090 GN=Mtnd1 PE=1 SV=3	Mtnd1
1.60158	1.55795	1.51323	1.28312	1.46061	1.3979	1.5302	1.46809	1.41165	Q9D0G0	28S ribosomal protein S30, mitochondrial OS=Mus musculus OX=10090 GN=Mrps30 PE=1 SV=1	Mrps30
2.23772	2.21152	2.40062	2.04803	2.12489	2.09668	2.42221	2.25393	2.08966	Q5BL07	Peroxisome biogenesis factor 1 OS=Mus musculus OX=10090 GN=Pex1 PE=1 SV=2	Pex1
-0.939236	-1.07205	-1.12919	-1.37602	-1.21821	-1.23581	-1.27748	-1.57254	-1.21604	P62274	40S ribosomal protein S29 OS=Mus musculus OX=10090 GN=Rps29 PE=1 SV=2	Rps29
2.22086	2.29883	2.22809	2.36777	2.3076	2.35659	2.12547	2.18668	2.3452	Q5SUR0	Phosphoribosylformylglycinamidine synthase OS=Mus musculus OX=10090 GN=Pfas PE=1 SV=1	Pfas
-2.61878	-2.47389	-2.3863	-2.68146	-2.72275	-2.84945	-3.00503	-2.79845	-3.28451	A0A087WQK5	alpha-1,2-Mannosidase OS=Mus musculus OX=10090 GN=Edem3 PE=1 SV=1	Edem3
-6.584	-7.30036	-7.07106	-5.61456	-6.10851	-6.39135	-6.05096	-5.95545	-7.3243	Q78JN3	Enoyl-CoA delta isomerase 3, peroxisomal OS=Mus musculus OX=10090 GN=Eci3 PE=1 SV=1	Eci3
0.609119	0.559162	0.653921	0.501259	0.488324	0.541917	0.353347	0.381659	0.526096	Q8BGX2	Mitochondrial import inner membrane translocase subunit Tim29 OS=Mus musculus OX=10090 GN=Timm29 PE=1 SV=1	Timm29
4.48257	4.57086	4.57904	4.46274	4.44551	4.41909	4.5661	4.52367	4.50525	O88685	26S proteasome regulatory subunit 6A OS=Mus musculus OX=10090 GN=Psmc3 PE=1 SV=2	Psmc3
-0.266352	-0.371784	-0.16592	0.14463	-0.00318241	-0.0992937	0.160342	-0.0299644	-0.0502625	Q9ERL7	Glia maturation factor gamma OS=Mus musculus OX=10090 GN=Gmfg PE=1 SV=1	Gmfg
5.27607	5.24206	5.25553	5.40925	5.47012	5.31553	5.41496	5.42403	5.40895	Q62261	Spectrin beta chain, non-erythrocytic 1 OS=Mus musculus OX=10090 GN=Sptbn1 PE=1 SV=2	Sptbn1
0.625937	0.703056	0.625713	0.46343	0.586734	0.474586	0.653485	0.603472	0.467108	E9Q411	Neuroblastoma-amplified sequence OS=Mus musculus OX=10090 GN=Nbas PE=1 SV=1	Nbas
-4.19252	-3.71354	-3.31345	-0.455204	-1.18169	-2.8097	0.482839	0.0698586	-1.09957	Q64481	Cytochrome P450 3A16 OS=Mus musculus OX=10090 GN=Cyp3a16 PE=2 SV=2	Cyp3a16
2.72761	2.87955	2.73076	2.62228	2.62	2.49236	2.39451	2.63025	2.56788	Q9EPQ7	StAR-related lipid transfer protein 5 OS=Mus musculus OX=10090 GN=Stard5 PE=1 SV=2	Stard5
2.18031	2.53337	2.29439	1.57911	2.04954	1.82098	0.778241	1.09672	1.01073	Q9D7S7	60S ribosomal protein L22-like 1 OS=Mus musculus OX=10090 GN=Rpl22l1 PE=1 SV=1	Rpl22l1
3.49776	3.57313	3.61312	3.3861	3.30606	3.4675	3.4807	3.33576	3.3227	P48428	Tubulin-specific chaperone A OS=Mus musculus OX=10090 GN=Tbca PE=1 SV=3	Tbca
-2.6079	-2.63393	-2.29985	-3.03352	-2.84405	-2.82043	-2.6823	-2.41567	-2.55087	Q9DBL9	1-acylglycerol-3-phosphate O-acyltransferase ABHD5 OS=Mus musculus OX=10090 GN=Abhd5 PE=1 SV=1	Abhd5
6.67308	6.62427	6.83212	6.86374	7.0187	6.95014	6.91476	6.97521	6.89355	P35492	Histidine ammonia-lyase OS=Mus musculus OX=10090 GN=Hal PE=1 SV=1	Hal
4.71657	4.94848	4.7815	5.20412	5.08378	4.99556	4.91031	4.85986	5.01612	E9Q3X0	Major vault protein OS=Mus musculus OX=10090 GN=Mvp PE=1 SV=1	Mvp
0.553875	0.503563	0.555159	0.372572	0.364305	0.485993	0.503142	0.418894	0.495113	Q9CWG8	Protein arginine methyltransferase NDUFAF7, mitochondrial OS=Mus musculus OX=10090 GN=Ndufaf7 PE=1 SV=4	Ndufaf7
0.39208	0.369648	0.384789	0.241213	0.225211	0.341977	0.256255	0.347425	0.319948	Q9ERI6	Retinol dehydrogenase 14 OS=Mus musculus OX=10090 GN=Rdh14 PE=1 SV=1	Rdh14
-2.34671	-2.27179	-2.36137	-2.1786	-2.2627	-2.18583	-2.24775	-2.19007	-2.35473	D3Z1F6	SNF-related serine/threonine-protein kinase (Fragment) OS=Mus musculus OX=10090 GN=Snrk PE=1 SV=1	Snrk
2.21405	2.24067	2.11091	2.42906	2.29362	2.35121	2.3278	2.31582	2.1939	Q3THS6	S-adenosylmethionine synthase isoform type-2 OS=Mus musculus OX=10090 GN=Mat2a PE=1 SV=2	Mat2a
-1.83063	-1.52266	-1.91893	-1.24392	-1.36471	-1.4445	-1.8199	-1.56792	-1.66859	Q9JL99	C-type lectin domain family 1 member B OS=Mus musculus OX=10090 GN=Clec1b PE=1 SV=1	Clec1b
2.77674	2.69601	3.02402	2.40785	2.57368	2.51218	2.71475	2.86154	2.65789	Q9JM62	Receptor expression-enhancing protein 6 OS=Mus musculus OX=10090 GN=Reep6 PE=1 SV=1	Reep6
0.0856361	0.196726	0.0436363	0.598341	0.289111	0.374499	0.157968	0.194263	0.255169	G3UVV4	Hexokinase OS=Mus musculus OX=10090 GN=Hk1 PE=1 SV=1	Hk1
6.00589	5.84092	5.80341	6.43213	6.08291	6.2174	6.53326	6.56871	6.28493	Q71RI9	Kynurenine--oxoglutarate transaminase 3 OS=Mus musculus OX=10090 GN=Kyat3 PE=1 SV=1	Kyat3
-0.761747	-0.59165	-0.63315	-0.287785	-0.534846	-0.312638	-0.275811	-0.448156	-0.442568	Q9JKB3-2	Isoform 2 of Y-box-binding protein 3 OS=Mus musculus OX=10090 GN=Ybx3	Ybx3
-1.96882	-1.87793	-1.70604	-2.08928	-2.05657	-2.1415	-2.1241	-2.03935	-2.10225	A0A494B9H1	Nucleotide exchange factor SIL1 OS=Mus musculus OX=10090 GN=Sil1 PE=1 SV=1	Sil1
-2.36147	-2.24092	-2.11706	-2.55519	-2.46695	-2.79581	-2.60023	-2.80904	-2.61718	Q8C729	Protein FAM126B OS=Mus musculus OX=10090 GN=Fam126b PE=1 SV=1	Fam126b
1.27241	1.40832	1.3613	1.13125	1.254	1.1046	0.996819	1.00134	0.960232	Q8N7N5	DDB1- and CUL4-associated factor 8 OS=Mus musculus OX=10090 GN=Dcaf8 PE=1 SV=1	Dcaf8
-0.385113	-0.338476	-0.248829	-0.555761	-0.418838	-0.58092	-0.521811	-0.598221	-0.66165	Q8K1H1	Tudor domain-containing protein 7 OS=Mus musculus OX=10090 GN=Tdrd7 PE=1 SV=1	Tdrd7
1.92651	1.94503	1.90782	1.63351	1.85209	1.65114	1.71611	1.81867	1.66241	G3X9Q6	La-related protein 4 OS=Mus musculus OX=10090 GN=Larp4 PE=1 SV=1	Larp4
5.45231	5.33055	5.29161	5.48497	5.51412	5.57593	5.62271	5.53904	5.36765	A0A0R4J0I6	Acyl-CoA dehydrogenase family member 11 OS=Mus musculus OX=10090 GN=Acad11 PE=1 SV=1	Acad11
-3.92132	-3.82694	-3.88561	-3.79102	-3.79097	-3.71651	-4.18064	-4.07568	-4.30897	Q9JJ89	Coiled-coil domain-containing protein 86 OS=Mus musculus OX=10090 GN=Ccdc86 PE=1 SV=2	Ccdc86
-2.64155	-2.65353	-2.64133	-2.55027	-2.51953	-2.37429	-2.41413	-2.37172	-2.40116	Q9CWS1	E3 ubiquitin-protein ligase RNF135 OS=Mus musculus OX=10090 GN=Rnf135 PE=2 SV=1	Rnf135
7.6416	7.82578	7.73186	7.34423	7.53839	7.5479	7.42616	7.51983	7.54035	P28474	Alcohol dehydrogenase class-3 OS=Mus musculus OX=10090 GN=Adh5 PE=1 SV=3	Adh5
4.53734	4.63662	4.46194	4.36463	4.37481	4.41695	4.27569	4.25231	4.22875	Q9DCS2	Methyltransferase-like 26 OS=Mus musculus OX=10090 GN=Mettl26 PE=1 SV=1	Mettl26
2.7223	2.46397	2.56994	2.82972	2.77617	2.89471	2.98979	2.97593	2.93694	P48722	Heat shock 70 kDa protein 4L OS=Mus musculus OX=10090 GN=Hspa4l PE=1 SV=2	Hspa4l
3.32779	3.3498	3.33391	3.24449	3.25407	3.31239	3.09995	3.28726	3.37755	Q3UGB5	DAZ-associated protein 1 OS=Mus musculus OX=10090 GN=Dazap1 PE=1 SV=1	Dazap1
0.174589	0.0437679	0.197262	-0.219751	-0.0919695	0.00273418	-0.108861	-0.039135	-0.0111237	Q99LD9	Translation initiation factor eIF-2B subunit beta OS=Mus musculus OX=10090 GN=Eif2b2 PE=1 SV=1	Eif2b2
1.43676	1.02759	1.21248	1.97151	1.65728	1.57467	1.60665	1.56567	1.57114	O08966	Solute carrier family 22 member 1 OS=Mus musculus OX=10090 GN=Slc22a1 PE=1 SV=2	Slc22a1
-1.3226	-1.04126	-1.56446	-0.891327	-0.468854	-0.789376	-0.616675	-0.863667	-0.548136	Q91YR9	Prostaglandin reductase 1 OS=Mus musculus OX=10090 GN=Ptgr1 PE=1 SV=2	Ptgr1
1.63824	1.59705	1.67001	1.43548	1.55278	1.53623	1.67142	1.53912	1.59544	Q8BVG4	Dipeptidyl peptidase 9 OS=Mus musculus OX=10090 GN=Dpp9 PE=1 SV=2	Dpp9
2.79706	2.72073	2.86786	2.65626	2.6708	2.67288	2.81514	2.79135	2.61357	Q8C5W3	Tubulin-specific chaperone cofactor E-like protein OS=Mus musculus OX=10090 GN=Tbcel PE=1 SV=1	Tbcel
-3.08877	-2.66595	-2.63079	-3.1839	-3.2701	-3.28968	-2.85263	-3.04284	-3.05973	Q9Z306	Solute carrier family 22 member 4 OS=Mus musculus OX=10090 GN=Slc22a4 PE=1 SV=1	Slc22a4
-1.8451	-1.8723	-1.79939	-1.70767	-1.73875	-1.78726	-2.18268	-1.96839	-2.09522	Q8VHZ7	U3 small nucleolar ribonucleoprotein protein IMP4 OS=Mus musculus OX=10090 GN=Imp4 PE=2 SV=1	Imp4
2.20311	2.17599	2.30677	2.1327	2.07886	2.08314	2.17992	2.10834	2.13748	Q9CWZ7	Gamma-soluble NSF attachment protein OS=Mus musculus OX=10090 GN=Napg PE=1 SV=1	Napg
-0.198244	-0.168776	-0.180874	-0.315639	-0.581405	-0.377446	-0.286471	-0.284233	-0.325777	Q9D8H7	Metalloendopeptidase OMA1, mitochondrial OS=Mus musculus OX=10090 GN=Oma1 PE=1 SV=1	Oma1
-5.47129	-5.07372	-5.72321	-3.79927	-4.45268	-4.82588	-4.44691	-5.24899	-4.8765	Q91XV3	Brain acid soluble protein 1 OS=Mus musculus OX=10090 GN=Basp1 PE=1 SV=3	Basp1
-0.919001	-0.743856	-0.752123	-0.304937	-0.563073	-0.586804	-0.576621	-0.456356	-0.617058	Q8BTS3	Guanylate-binding protein 9 OS=Mus musculus OX=10090 GN=Gbp9 PE=1 SV=1	Gbp9
4.85575	4.86565	4.8645	4.63704	4.79958	4.72599	4.85243	4.77103	4.79759	P26516	26S proteasome non-ATPase regulatory subunit 7 OS=Mus musculus OX=10090 GN=Psmd7 PE=1 SV=2	Psmd7
0.798843	0.88526	0.788029	0.674719	0.748193	0.624644	0.663285	0.770699	0.701836	Q9Z2Q5	39S ribosomal protein L40, mitochondrial OS=Mus musculus OX=10090 GN=Mrpl40 PE=1 SV=2	Mrpl40
-5.36009	-5.38203	-5.07644	-5.62849	-5.50744	-5.66812	-5.79277	-5.19093	-5.18835	Q9JJA4	Ribosome biogenesis protein WDR12 OS=Mus musculus OX=10090 GN=Wdr12 PE=1 SV=1	Wdr12
1.67845	1.76785	1.79302	1.39756	1.63771	1.50652	1.37741	1.46467	1.58213	P61750	ADP-ribosylation factor 4 OS=Mus musculus OX=10090 GN=Arf4 PE=1 SV=2	Arf4
0.689741	0.639589	0.533522	0.448502	0.456639	0.268092	0.235589	0.51623	0.663046	A0A0R4IZW5	Cadherin-1 OS=Mus musculus OX=10090 GN=Cdh1 PE=1 SV=1	Cdh1
-4.76968	-4.70083	-4.83618	-4.36221	-4.65334	-4.40457	-4.86726	-4.99553	-4.9918	Q8C013	Trophoblast glycoprotein-like OS=Mus musculus OX=10090 GN=Tpbgl PE=1 SV=2	Tpbgl
-3.41191	-3.26593	-3.03917	-3.5219	-3.61145	-3.58518	-3.68935	-3.28025	-3.13695	Q8CBE3	WD repeat-containing protein 37 OS=Mus musculus OX=10090 GN=Wdr37 PE=1 SV=1	Wdr37
-1.66917	-1.59015	-1.712	-1.42049	-1.57188	-1.40645	-1.70331	-1.63916	-1.60229	Q9ES46	Beta-parvin OS=Mus musculus OX=10090 GN=Parvb PE=1 SV=1	Parvb
1.18908	1.142	1.02915	0.95587	0.992795	0.862571	0.969436	1.01216	0.953274	Q80ZS3	28S ribosomal protein S26, mitochondrial OS=Mus musculus OX=10090 GN=Mrps26 PE=1 SV=1	Mrps26
2.11969	2.00139	2.0611	1.95228	1.91729	1.80089	2.12502	1.9432	2.03934	Q8BGS1-2	Isoform 2 of Band 4.1-like protein 5 OS=Mus musculus OX=10090 GN=Epb41l5	Epb41l5
1.87021	1.87708	1.79667	1.64079	1.68392	1.7814	1.6796	1.51219	1.72962	Q6ZWU9	40S ribosomal protein S27 OS=Mus musculus OX=10090 GN=Rps27 PE=1 SV=3	Rps27
-3.33494	-2.74471	-3.06108	-3.54333	-3.62232	-3.52447	-3.67553	-3.66103	-4.00647	Q8K2W3	Thioredoxin domain-containing protein 11 OS=Mus musculus OX=10090 GN=Txndc11 PE=1 SV=1	Txndc11
1.91309	1.79235	1.93058	1.99394	2.05626	2.00947	2.02587	2.04148	2.07493	A0A0R4J034	Pyridoxal-dependent decarboxylase domain-containing protein 1 OS=Mus musculus OX=10090 GN=Pdxdc1 PE=1 SV=1	Pdxdc1
0.17037	0.418665	0.458296	0.131887	0.0234137	0.0220804	0.122409	-0.090189	-0.00596046	V9GXM1	ADP-ribosylation factor GTPase-activating protein 1 OS=Mus musculus OX=10090 GN=Arfgap1 PE=1 SV=1	Arfgap1
3.47641	3.42964	3.54341	3.35108	3.40757	3.35053	3.42801	3.45016	3.37695	Q99KJ8	Dynactin subunit 2 OS=Mus musculus OX=10090 GN=Dctn2 PE=1 SV=3	Dctn2
1.26709	1.23419	1.26121	1.16751	1.20188	1.09353	1.13762	1.21378	1.25159	Q80U72	Protein scribble homolog OS=Mus musculus OX=10090 GN=Scrib PE=1 SV=2	Scrib
-1.8511	-1.90325	-1.92698	-1.79979	-1.74341	-1.83207	-1.75576	-1.85157	-1.60644	Q9JMG2	C1GALT1-specific chaperone 1 OS=Mus musculus OX=10090 GN=C1galt1c1 PE=2 SV=1	C1galt1c1
2.62944	2.64597	2.75235	2.76761	2.91058	2.85655	2.77392	2.68066	2.68439	A0JNU3	60 kDa lysophospholipase OS=Mus musculus OX=10090 GN=Aspg PE=1 SV=1	Aspg
4.94919	4.88555	4.92569	4.81054	4.87833	4.81166	4.88147	4.91674	4.87968	Q3UPL0	Protein transport protein Sec31A OS=Mus musculus OX=10090 GN=Sec31a PE=1 SV=2	Sec31a
-1.42899	-1.35783	-1.20604	-1.82378	-1.49712	-1.70794	-1.67646	-1.60331	-1.61718	Q9R0C0	Biogenesis of lysosome-related organelles complex 1 subunit 6 OS=Mus musculus OX=10090 GN=Bloc1s6 PE=1 SV=1	Bloc1s6
1.0865	0.885195	0.993692	1.21012	1.13043	1.18427	1.12017	1.09926	1.0715	Q99KW3-1	Isoform 1 of TRIO and F-actin-binding protein OS=Mus musculus OX=10090 GN=Triobp	Triobp
1.68223	1.6524	1.73667	1.38231	1.6071	1.44629	1.6913	1.62957	1.57598	P56380	Bis(5'-nucleosyl)-tetraphosphatase [asymmetrical] OS=Mus musculus OX=10090 GN=Nudt2 PE=1 SV=3	Nudt2
4.43613	4.3346	4.40154	4.27329	4.32012	4.28503	4.3902	4.33995	4.33825	Q8BIJ6	Isoleucine--tRNA ligase, mitochondrial OS=Mus musculus OX=10090 GN=Iars2 PE=1 SV=1	Iars2
-1.9164	-1.88178	-1.77758	-1.95584	-2.02058	-2.06283	-1.99329	-2.04698	-2.03223	Q5IRJ6	Zinc transporter 9 OS=Mus musculus OX=10090 GN=Slc30a9 PE=1 SV=2	Slc30a9
0.304035	0.286873	0.322029	0.235538	0.193168	0.0905733	0.228959	0.121796	0.272926	B7ZNY3	Pard3 protein OS=Mus musculus OX=10090 GN=Pard3 PE=1 SV=1	Pard3
5.04674	4.93881	5.09428	4.85071	4.85419	4.91938	4.45542	4.61594	4.81452	Q3TML0	Protein disulfide-isomerase A6 OS=Mus musculus OX=10090 GN=Pdia6 PE=1 SV=1	Pdia6
-1.2601	-1.52117	-1.41181	-1.89551	-1.79535	-1.57604	-1.65918	-1.41587	-1.57861	Q792Z1	Trypsin 10 OS=Mus musculus OX=10090 GN=Try10 PE=1 SV=1	Try10
7.15436	7.05645	7.24097	6.98643	6.92964	7.01404	6.97428	6.92347	6.94614	Q9JII6	Aldo-keto reductase family 1 member A1 OS=Mus musculus OX=10090 GN=Akr1a1 PE=1 SV=3	Akr1a1
-3.94731	-3.94174	-3.88612	-4.14358	-4.18036	-3.9919	-3.84951	-3.99368	-3.83442	Q9CRB0	Sorting nexin-24 OS=Mus musculus OX=10090 GN=Snx24 PE=1 SV=1	Snx24
4.27524	4.28497	4.09124	4.57488	4.46205	4.37449	4.47822	4.5316	4.55255	O08553	Dihydropyrimidinase-related protein 2 OS=Mus musculus OX=10090 GN=Dpysl2 PE=1 SV=2	Dpysl2
3.9233	3.93858	3.90063	4.24286	4.01351	4.10539	4.14633	4.1557	4.31068	P21619	Lamin-B2 OS=Mus musculus OX=10090 GN=Lmnb2 PE=1 SV=2	Lmnb2
-2.25189	-2.151	-2.08814	-2.30329	-2.30903	-2.42021	-2.24395	-2.3804	-2.22132	Q7TSS2	Ubiquitin-conjugating enzyme E2 Q1 OS=Mus musculus OX=10090 GN=Ube2q1 PE=1 SV=2	Ube2q1
-3.41768	-3.25108	-3.54427	-2.98996	-3.18987	-3.1191	-3.43691	-3.29504	-3.23461	Q8K4I3	Rho guanine nucleotide exchange factor 6 OS=Mus musculus OX=10090 GN=Arhgef6 PE=1 SV=1	Arhgef6
2.22492	2.35644	2.27096	2.10612	2.13005	2.19749	1.98106	2.00222	1.91566	Q7TNE1	Succinate--hydroxymethylglutarate CoA-transferase OS=Mus musculus OX=10090 GN=Sugct PE=1 SV=2	Sugct
9.84657	9.63788	9.95831	9.59922	9.45457	9.4507	9.73943	9.68715	9.50327	P16460	Argininosuccinate synthase OS=Mus musculus OX=10090 GN=Ass1 PE=1 SV=1	Ass1
-1.39677	-1.31093	-1.35197	-1.03478	-1.16844	-1.25302	-1.23968	-1.26602	-1.33767	Q9Z2L7	Cytokine receptor-like factor 3 OS=Mus musculus OX=10090 GN=Crlf3 PE=1 SV=1	Crlf3
-2.9674	-2.88105	-2.9569	-3.28534	-3.14755	-3.6104	-3.03217	-3.30962	-3.1413	A0A087WQT0	Serine/threonine-protein kinase 16 (Fragment) OS=Mus musculus OX=10090 GN=Stk16 PE=1 SV=1	Stk16
-0.907328	-1.01986	-0.903399	-1.07648	-1.10491	-1.03314	-0.998988	-1.19112	-1.08105	P0DJF2	Protein PET117 homolog, mitochondrial OS=Mus musculus OX=10090 GN=Pet117 PE=3 SV=1	Pet117
0.827612	0.918091	0.93862	0.784855	0.776984	0.663301	0.925954	0.921192	0.875942	P47811	Mitogen-activated protein kinase 14 OS=Mus musculus OX=10090 GN=Mapk14 PE=1 SV=3	Mapk14
5.11994	5.20901	5.21608	4.97372	5.10062	5.0461	5.03729	5.00279	5.0233	Q6ZWV3	60S ribosomal protein L10 OS=Mus musculus OX=10090 GN=Rpl10 PE=1 SV=3	Rpl10
1.65114	1.76856	1.64539	1.57864	1.57574	1.53166	1.57973	1.50709	1.68205	P06797	Procathepsin L OS=Mus musculus OX=10090 GN=Ctsl PE=1 SV=2	Ctsl
-5.74889	-5.60771	-5.98613	-6.04801	-6.38334	-6.56095	-6.05396	-6.01826	-6.2555	Q9DAA6	Exosome complex component CSL4 OS=Mus musculus OX=10090 GN=Exosc1 PE=1 SV=1	Exosc1
-2.9898	-3.19451	-3.5894	-2.85016	-2.4902	-2.25217	-2.27637	-2.36253	-2.346	O70451	Monocarboxylate transporter 2 OS=Mus musculus OX=10090 GN=Slc16a7 PE=1 SV=1	Slc16a7
-0.604267	-0.831997	-0.808876	-0.97184	-0.930268	-1.02547	-1.22732	-1.02038	-0.822136	O35988	Syndecan-4 OS=Mus musculus OX=10090 GN=Sdc4 PE=1 SV=1	Sdc4
1.54525	1.57727	1.58929	1.43721	1.5335	1.46031	1.49602	1.50102	1.4537	Q6NZR5	Superkiller viralicidic activity 2-like (S. cerevisiae) OS=Mus musculus OX=10090 GN=Skiv2l PE=1 SV=1	Skiv2l
1.23995	1.26327	1.33146	1.38156	1.34665	1.36397	1.17213	1.37244	1.46853	Q9Z315	U4/U6.U5 tri-snRNP-associated protein 1 OS=Mus musculus OX=10090 GN=Sart1 PE=1 SV=1	Sart1
1.52729	1.60073	1.55716	1.69818	1.72966	1.61406	1.73755	1.70579	1.73904	Q61029	Lamina-associated polypeptide 2, isoforms beta/delta/epsilon/gamma OS=Mus musculus OX=10090 GN=Tmpo PE=1 SV=4	Tmpo
-2.424	-2.6417	-2.77188	-2.8853	-2.8996	-3.01656	-2.63716	-2.71636	-2.60971	A0A087WP33	Autophagy-related protein 9 (Fragment) OS=Mus musculus OX=10090 GN=Atg9a PE=1 SV=1	Atg9a
1.01048	0.977102	1.04449	0.672647	0.903764	0.831786	0.958854	0.852873	0.887991	Q9CQ10	Charged multivesicular body protein 3 OS=Mus musculus OX=10090 GN=Chmp3 PE=1 SV=3	Chmp3
-3.33355	-3.45299	-3.52732	-3.96392	-3.61121	-3.76292	-3.61583	-4.00209	-3.63638	Q3UFT3	GRB2-associated and regulator of MAPK protein OS=Mus musculus OX=10090 GN=Garem1 PE=1 SV=2	Garem1
0.209761	0.129694	0.122442	0.251896	0.27287	0.218719	0.265214	0.204559	0.352745	P62071	Ras-related protein R-Ras2 OS=Mus musculus OX=10090 GN=Rras2 PE=1 SV=1	Rras2
-3.36862	-3.5213	-3.20088	-3.60232	-3.69515	-3.63885	-3.17474	-3.15788	-3.4879	Q9Z2L6	Multiple inositol polyphosphate phosphatase 1 OS=Mus musculus OX=10090 GN=Minpp1 PE=1 SV=3	Minpp1
-1.53809	-1.54543	-1.55934	-1.50623	-1.43322	-1.3818	-1.63727	-1.66142	-1.54923	Q9Z1E3	NF-kappa-B inhibitor alpha OS=Mus musculus OX=10090 GN=Nfkbia PE=1 SV=2	Nfkbia
1.52556	1.52555	1.63333	1.48177	1.38422	1.41437	1.56527	1.46524	1.42597	Q922J3	CAP-Gly domain-containing linker protein 1 OS=Mus musculus OX=10090 GN=Clip1 PE=1 SV=1	Clip1
0.715279	0.695572	1.12287	-3.17668	-1.423	-6.80182	-3.66961	-6.38015	-6.17987	L7MUC7	Major urinary protein 7 (Fragment) OS=Mus musculus OX=10090 GN=Mup7 PE=3 SV=1	Mup7
1.4849	1.34951	1.44279	1.3186	1.31307	1.2742	1.24988	1.19551	1.31625	Q9DBZ5	Eukaryotic translation initiation factor 3 subunit K OS=Mus musculus OX=10090 GN=Eif3k PE=1 SV=1	Eif3k
-0.499273	-0.354063	-0.38439	0.125336	-0.272786	0.04037	-0.148252	-0.207518	-0.144398	Q64345	Interferon-induced protein with tetratricopeptide repeats 3 OS=Mus musculus OX=10090 GN=Ifit3 PE=1 SV=1	Ifit3
-3.90274	-3.87582	-3.71688	-4.03705	-3.98624	-4.16897	-3.88983	-4.04837	-4.02359	Q9CWG9	Biogenesis of lysosome-related organelles complex 1 subunit 2 OS=Mus musculus OX=10090 GN=Bloc1s2 PE=1 SV=1	Bloc1s2
-0.649704	-0.528856	-0.462795	-0.259256	-0.0158396	-0.357089	0.318393	-0.328558	-0.177361	Q8BVZ1	Perilipin-5 OS=Mus musculus OX=10090 GN=Plin5 PE=1 SV=1	Plin5
0.702215	1.12202	0.795841	0.393539	0.58788	0.298928	0.784865	0.599985	0.120853	P01898	H-2 class I histocompatibility antigen, Q10 alpha chain OS=Mus musculus OX=10090 GN=H2-Q10 PE=1 SV=3	H2-Q10
5.31777	5.30151	5.30617	5.70948	5.46605	5.46392	5.57301	5.58043	5.71111	P48678	Prelamin-A/C OS=Mus musculus OX=10090 GN=Lmna PE=1 SV=2	Lmna
-1.80952	-1.8548	-1.62905	-1.91586	-2.05014	-2.03806	-2.08905	-2.00107	-2.18169	D3Z6E3	Carbohydrate sulfotransferase OS=Mus musculus OX=10090 GN=Chst13 PE=3 SV=2	Chst13
-3.91883	-3.94248	-3.87805	-3.75341	-3.84567	-3.67242	-3.74068	-3.66501	-3.7023	Q8R480	Nuclear pore complex protein Nup85 OS=Mus musculus OX=10090 GN=Nup85 PE=1 SV=1	Nup85
0.275276	0.0536957	0.114859	-0.0420475	-0.0398741	-0.0530615	0.14602	0.141577	0.102308	Q3TJ91	LLGL scribble cell polarity complex component 2 OS=Mus musculus OX=10090 GN=Llgl2 PE=1 SV=2	Llgl2
4.38517	4.12998	4.24895	4.05759	3.83597	4.00242	4.16796	4.14587	4.2089	Q91VA7	Isocitrate dehydrogenase [NAD] subunit, mitochondrial OS=Mus musculus OX=10090 GN=Idh3b PE=1 SV=1	Idh3b
5.68702	5.6255	5.74185	5.38792	5.51859	5.5773	5.41512	5.36457	5.49272	E9PZF0	Nucleoside diphosphate kinase OS=Mus musculus OX=10090 GN=Gm20390 PE=3 SV=1	Gm20390
-2.70635	-2.77132	-2.74482	-2.9614	-2.82417	-2.84466	-2.47293	-2.83302	-2.66076	Q8CG50	Ras-related protein Rab-43 OS=Mus musculus OX=10090 GN=Rab43 PE=1 SV=1	Rab43
4.37496	4.45243	4.21317	5.12763	5.37618	4.6076	5.00786	4.75841	5.12725	Q05816	Fatty acid-binding protein 5 OS=Mus musculus OX=10090 GN=Fabp5 PE=1 SV=3	Fabp5
2.21829	2.18867	2.24364	2.30399	2.25628	2.27439	2.32087	2.19395	2.13967	Q99KH8	Serine/threonine-protein kinase 24 OS=Mus musculus OX=10090 GN=Stk24 PE=1 SV=1	Stk24
-0.391457	-0.259483	-0.731113	-0.0928421	-0.0518637	0.0186434	-0.316316	-0.115145	-0.228065	P70158	Acid sphingomyelinase-like phosphodiesterase 3a OS=Mus musculus OX=10090 GN=Smpdl3a PE=1 SV=2	Smpdl3a
4.21678	4.24822	4.32031	4.18033	4.15415	4.17496	4.11647	4.06814	4.06091	Q61792	LIM and SH3 domain protein 1 OS=Mus musculus OX=10090 GN=Lasp1 PE=1 SV=1	Lasp1
0.839922	0.762812	0.767744	0.727104	0.69608	0.716378	0.753058	1.006	0.769911	Q921J2	GTP-binding protein Rheb OS=Mus musculus OX=10090 GN=Rheb PE=1 SV=1	Rheb
-0.117332	-0.170828	-0.135614	-0.0580196	-0.0718184	-0.107217	-0.0114584	-0.149063	-0.0145912	Q3TFQ1	SPRY domain-containing protein 7 OS=Mus musculus OX=10090 GN=Spryd7 PE=1 SV=2	Spryd7
0.941442	0.883158	0.870186	0.82761	0.841813	0.786784	0.793454	0.764557	0.835396	A0A0R4J0R1	Vesicle-associated membrane protein 8 OS=Mus musculus OX=10090 GN=Vamp8 PE=1 SV=1	Vamp8
2.2891	2.36977	2.46876	2.22349	2.2373	2.20977	2.31549	2.33552	2.32879	Q8VBT9	Tether containing UBX domain for GLUT4 OS=Mus musculus OX=10090 GN=Aspscr1 PE=1 SV=1	Aspscr1
-1.58622	-1.87298	-1.7902	-1.47044	-1.08104	-1.41147	-1.55435	-1.2782	-1.20206	Q3TYU0	Hepatic triacylglycerol lipase OS=Mus musculus OX=10090 GN=Lipc PE=1 SV=1	Lipc
0.078228	0.18914	0.150091	0.375145	0.539083	0.260221	0.715112	0.485485	0.56274	Q5SYD0	Unconventional myosin-Id OS=Mus musculus OX=10090 GN=Myo1d PE=1 SV=1	Myo1d
3.62277	3.65095	3.88169	3.51086	3.47401	3.42746	3.82099	3.82466	3.72905	Q91XF0	Pyridoxine-5'-phosphate oxidase OS=Mus musculus OX=10090 GN=Pnpo PE=1 SV=1	Pnpo
2.08681	1.91263	1.84611	1.79807	1.60896	1.59841	1.6315	1.6795	1.79148	Q9JKL4	NADH dehydrogenase [ubiquinone] 1 alpha subcomplex assembly factor 3 OS=Mus musculus OX=10090 GN=Ndufaf3 PE=1 SV=1	Ndufaf3
-2.07772	-2.30364	-2.10677	-2.31163	-2.52436	-2.50687	-2.39101	-2.36609	-2.43252	A2AI52	Ubiquitin carboxyl-terminal hydrolase 8 OS=Mus musculus OX=10090 GN=Usp8 PE=1 SV=1	Usp8
3.93973	3.92304	3.93984	3.6438	3.86907	3.70137	3.86401	3.79321	3.88216	Q60692	Proteasome subunit beta type-6 OS=Mus musculus OX=10090 GN=Psmb6 PE=1 SV=3	Psmb6
-0.349545	-0.381136	-0.247107	-0.505524	-0.528058	-0.411956	-0.4647	-0.462534	-0.517698	Q91WE2	PSME3-interacting protein OS=Mus musculus OX=10090 GN=Psme3ip1 PE=1 SV=1	Psme3ip1
1.39584	1.2508	1.32171	1.20596	1.21034	1.14369	1.31987	1.30449	1.35161	Q6P1F6	Serine/threonine-protein phosphatase 2A 55 kDa regulatory subunit B alpha isoform OS=Mus musculus OX=10090 GN=Ppp2r2a PE=1 SV=1	Ppp2r2a
2.7246	2.66208	2.65882	2.58245	2.63504	2.59869	2.23135	2.45478	2.45774	Q99KV1	DnaJ homolog subfamily B member 11 OS=Mus musculus OX=10090 GN=Dnajb11 PE=1 SV=1	Dnajb11
-1.13973	-0.962194	-1.26794	-0.866096	-0.844064	-0.885764	-1.16351	-0.954563	-0.899645	Q64522	Histone H2A type 2-B OS=Mus musculus OX=10090 GN=H2ac21 PE=1 SV=3	H2ac21
0.680828	0.695911	0.737547	0.668623	0.607476	0.619658	0.573936	0.610809	0.682022	O35218	Cleavage and polyadenylation specificity factor subunit 2 OS=Mus musculus OX=10090 GN=Cpsf2 PE=1 SV=1	Cpsf2
2.03662	2.02569	2.11473	1.8553	1.98654	1.92691	1.98671	1.94232	1.95441	O35344	Importin subunit alpha-4 OS=Mus musculus OX=10090 GN=Kpna3 PE=1 SV=1	Kpna3
-0.876751	-0.892389	-1.09678	-0.75436	-0.668889	-0.771092	-0.836131	-0.767982	-1.25485	Q8K199	COX assembly mitochondrial protein 2 homolog OS=Mus musculus OX=10090 GN=Cmc2 PE=3 SV=1	Cmc2
5.66773	5.52529	5.53021	5.38704	5.46118	5.43111	6.21024	6.05857	5.7391	Q9D379	Epoxide hydrolase 1 OS=Mus musculus OX=10090 GN=Ephx1 PE=1 SV=2	Ephx1
-4.14272	-4.27329	-4.1903	-4.07801	-3.85118	-4.0098	-4.19186	-4.58954	-4.13703	E9Q6P4	Gamma-tubulin complex component 6 OS=Mus musculus OX=10090 GN=Tubgcp6 PE=1 SV=1	Tubgcp6
-4.08817	-3.64423	-3.87902	-3.45619	-3.43284	-3.56334	-3.89075	-4.2142	-3.78683	E9Q1P8	Interferon regulatory factor 2-binding protein 2 OS=Mus musculus OX=10090 GN=Irf2bp2 PE=1 SV=1	Irf2bp2
0.142403	0.220917	0.0526371	-0.0274982	0.000824928	0.0116568	0.0480738	0.137768	0.0534897	Q9QZB7	Actin-related protein 10 OS=Mus musculus OX=10090 GN=Actr10 PE=1 SV=2	Actr10
-2.39755	-1.89095	-2.2747	-1.83634	-1.6803	-1.61774	-2.0231	-1.83323	-1.71566	O54890	Integrin beta-3 OS=Mus musculus OX=10090 GN=Itgb3 PE=1 SV=2	Itgb3
6.04787	6.14346	6.03316	5.77662	5.95496	5.92888	5.74256	5.89429	5.82013	P24369	Peptidyl-prolyl cis-trans isomerase B OS=Mus musculus OX=10090 GN=Ppib PE=1 SV=2	Ppib
-2.72083	-2.58369	-2.40635	-2.9214	-2.76554	-2.9714	-2.57299	-2.8031	-2.61597	A0A0R4J1Y4	Partitioning defective 3 homolog OS=Mus musculus OX=10090 GN=Pard3 PE=1 SV=1	Pard3
1.86188	1.95697	2.00504	1.68704	1.8367	1.77881	1.89689	1.88676	1.77043	Q3TMH2	Secernin-3 OS=Mus musculus OX=10090 GN=Scrn3 PE=1 SV=1	Scrn3
-1.10077	-0.920086	-1.0195	-1.29094	-1.15836	-1.45453	-1.50022	-1.39084	-1.18015	P60762	Mortality factor 4-like protein 1 OS=Mus musculus OX=10090 GN=Morf4l1 PE=1 SV=2	Morf4l1
-1.1651	-1.32535	-1.59227	-0.843912	-0.89305	-1.09148	-1.23181	-1.16241	-1.04254	G3X8R0	Receptor expression-enhancing protein OS=Mus musculus OX=10090 GN=Reep5 PE=1 SV=1	Reep5
6.32361	6.20346	6.32755	6.1919	6.1204	6.14947	6.34677	6.29887	6.25251	Q4LDG0	Bile acyl-CoA synthetase OS=Mus musculus OX=10090 GN=Slc27a5 PE=1 SV=2	Slc27a5
6.31993	6.1956	6.30472	6.08928	6.18389	6.13675	6.25745	6.24828	6.25955	Q9CZN7	Serine hydroxymethyltransferase, mitochondrial OS=Mus musculus OX=10090 GN=Shmt2 PE=1 SV=1	Shmt2
-2.49959	-2.98932	-2.55179	-3.09151	-3.11722	-3.36656	-3.40057	-2.79314	-3.01585	Q8CJH3	Plexin-B1 OS=Mus musculus OX=10090 GN=Plxnb1 PE=1 SV=2	Plxnb1
5.12578	5.17476	5.27482	5.04646	5.0683	5.076	5.00618	4.98763	5.00615	P47963	60S ribosomal protein L13 OS=Mus musculus OX=10090 GN=Rpl13 PE=1 SV=3	Rpl13
-2.88332	-2.96493	-3.03727	-3.29013	-3.06128	-3.27403	-2.58502	-2.965	-3.04828	A4FUP9	Glycosyltransferase 1 domain-containing protein 1 OS=Mus musculus OX=10090 GN=Glt1d1 PE=2 SV=2	Glt1d1
1.70259	1.81129	1.74167	1.60175	1.64646	1.46469	1.48558	1.47492	1.06632	Q8JZV9	3-hydroxybutyrate dehydrogenase type 2 OS=Mus musculus OX=10090 GN=Bdh2 PE=1 SV=1	Bdh2
-0.142471	-0.0562305	0.0617733	-0.453241	-0.327247	-0.187518	-0.271205	-0.179483	-0.279806	Q9QY93	dCTP pyrophosphatase 1 OS=Mus musculus OX=10090 GN=Dctpp1 PE=1 SV=1	Dctpp1
-1.70475	-1.77334	-1.62978	-1.58039	-1.58655	-1.58508	-1.52203	-1.70743	-1.65793	A0A1D5RLY6	Microtubule-associated protein 1S OS=Mus musculus OX=10090 GN=Map1s PE=1 SV=1	Map1s
0.870531	0.962618	0.823997	1.20112	0.980563	1.21884	1.14444	1.17964	1.13126	F8WI14	Extracellular matrix protein 1 OS=Mus musculus OX=10090 GN=Ecm1 PE=1 SV=1	Ecm1
-2.80077	-2.39221	-2.38197	-2.83552	-3.02639	-2.99882	-3.12894	-2.86556	-2.66411	Q8BP71	RNA binding protein fox-1 homolog 2 OS=Mus musculus OX=10090 GN=Rbfox2 PE=1 SV=2	Rbfox2
-0.252048	-0.03022	-0.138041	-0.590929	-0.363954	-0.34061	-0.176887	-0.27809	-0.388186	D3Z2K2	28S ribosomal protein S14, mitochondrial OS=Mus musculus OX=10090 GN=Mrps14 PE=1 SV=1	Mrps14
0.94392	0.995014	0.895033	1.00667	1.05154	1.064	1.00533	1.04414	1.03008	P49698	Hepatocyte nuclear factor 4-alpha OS=Mus musculus OX=10090 GN=Hnf4a PE=1 SV=2	Hnf4a
8.93866	8.97651	8.96169	8.64404	8.84202	8.8323	8.73639	8.8555	8.63	P24270	Catalase OS=Mus musculus OX=10090 GN=Cat PE=1 SV=4	Cat
2.66784	2.66026	2.76168	2.56287	2.62568	2.58045	2.50294	2.54115	2.50061	G3X8U3	Queuosine salvage protein OS=Mus musculus OX=10090 GN=2210016F16Rik PE=1 SV=1	2210016F16Rik
-1.81687	-1.86848	-2.11015	-1.53483	-1.50451	-1.74733	-1.31809	-1.61882	-1.34461	Q9QZD4	DNA repair endonuclease XPF OS=Mus musculus OX=10090 GN=Ercc4 PE=1 SV=3	Ercc4
2.11357	2.22024	2.44967	1.96821	1.9573	2.00398	2.0492	2.09084	1.77993	Q9CPY7-2	Isoform 2 of Cytosol aminopeptidase OS=Mus musculus OX=10090 GN=Lap3	Lap3
4.43331	4.41019	4.42469	4.3273	4.39146	4.28947	4.50247	4.40985	4.38704	P62196	26S proteasome regulatory subunit 8 OS=Mus musculus OX=10090 GN=Psmc5 PE=1 SV=1	Psmc5
6.57362	6.4882	6.54995	6.3796	6.34038	6.47896	6.53499	6.47231	6.45016	Q07417	Short-chain specific acyl-CoA dehydrogenase, mitochondrial OS=Mus musculus OX=10090 GN=Acads PE=1 SV=2	Acads
4.15384	4.0822	4.29901	3.85414	3.98878	4.0093	4.11842	4.07008	4.11838	Q5U5V2	Hydroxylysine kinase OS=Mus musculus OX=10090 GN=Hykk PE=1 SV=2	Hykk
0.288023	0.211445	0.058691	-0.12851	0.0485239	-0.169059	-0.0176897	-0.0626259	0.0112457	Q924T2	28S ribosomal protein S2, mitochondrial OS=Mus musculus OX=10090 GN=Mrps2 PE=1 SV=1	Mrps2
-4.31387	-4.53081	-4.52545	-4.84213	-4.65439	-4.66807	-4.718	-4.68335	-4.54586	Q9CZV8	F-box/LRR-repeat protein 20 OS=Mus musculus OX=10090 GN=Fbxl20 PE=1 SV=3	Fbxl20
1.90133	2.19751	1.70355	2.52941	2.57559	2.22818	2.65277	2.40392	2.74557	Q00612	Glucose-6-phosphate 1-dehydrogenase X OS=Mus musculus OX=10090 GN=G6pdx PE=1 SV=3	G6pdx
3.70075	3.49871	3.54422	3.32118	3.29209	3.4562	3.26642	3.25589	3.39876	O88696	ATP-dependent Clp protease proteolytic subunit, mitochondrial OS=Mus musculus OX=10090 GN=Clpp PE=1 SV=1	Clpp
-1.3607	-1.5405	-1.43851	-0.464384	-1.05313	-1.0719	-0.925921	-0.993816	-1.29654	Q9Z0E6	Guanylate-binding protein 2 OS=Mus musculus OX=10090 GN=Gbp2 PE=1 SV=1	Gbp2
1.8432	1.6048	1.72358	1.49011	1.55515	1.51999	1.54097	1.58034	1.5959	P62892	60S ribosomal protein L39 OS=Mus musculus OX=10090 GN=Rpl39 PE=1 SV=2	Rpl39
4.35381	4.24273	4.38133	4.13904	4.22158	4.20028	4.33148	4.19895	4.30353	P97823	Acyl-protein thioesterase 1 OS=Mus musculus OX=10090 GN=Lypla1 PE=1 SV=1	Lypla1
1.12533	1.12494	1.11591	0.729109	0.882539	1.02621	1.07805	1.01526	1.09093	Q3TBW2	39S ribosomal protein L10, mitochondrial OS=Mus musculus OX=10090 GN=Mrpl10 PE=1 SV=2	Mrpl10
6.93575	6.89273	6.9408	6.7547	6.88106	6.78427	6.73605	6.77646	6.91223	P14869	60S acidic ribosomal protein P0 OS=Mus musculus OX=10090 GN=Rplp0 PE=1 SV=3	Rplp0
8.82913	8.71872	8.64649	8.53517	8.61767	8.49217	9.00173	8.79778	8.8103	P10649	Glutathione S-transferase Mu 1 OS=Mus musculus OX=10090 GN=Gstm1 PE=1 SV=2	Gstm1
6.81396	6.70592	6.62676	6.54023	6.56132	6.57629	6.60909	6.67005	6.6489	Q99KI0	Aconitate hydratase, mitochondrial OS=Mus musculus OX=10090 GN=Aco2 PE=1 SV=1	Aco2
0.0794487	0.121752	0.0216866	-0.151094	-0.0472651	-0.0115595	0.0373373	-0.0150986	0.00289345	Q6PEB6	MOB-like protein phocein OS=Mus musculus OX=10090 GN=Mob4 PE=1 SV=1	Mob4
2.82307	2.84304	2.93293	2.97048	2.94495	3.00328	2.86378	3.02926	2.92222	P10711	Transcription elongation factor A protein 1 OS=Mus musculus OX=10090 GN=Tcea1 PE=1 SV=2	Tcea1
0.202965	0.202505	0.150312	0.0194168	0.128528	0.0964174	0.158452	0.0823193	0.150726	B2RXQ2	Ppfia1 protein OS=Mus musculus OX=10090 GN=Ppfia1 PE=1 SV=1	Ppfia1
4.5747	4.64017	4.66196	4.73334	4.69042	4.79747	4.64443	4.78362	4.84866	P63158	High mobility group protein B1 OS=Mus musculus OX=10090 GN=Hmgb1 PE=1 SV=2	Hmgb1
5.63181	5.55489	5.64058	5.49716	5.39581	5.5269	5.35407	5.39729	5.456	P85094	Isochorismatase domain-containing protein 2A OS=Mus musculus OX=10090 GN=Isoc2a PE=1 SV=1	Isoc2a
2.40503	0.694256	-0.133638	3.20165	2.99136	3.12574	3.39972	2.36498	2.14823	O35728	Cytochrome P450 4A14 OS=Mus musculus OX=10090 GN=Cyp4a14 PE=1 SV=1	Cyp4a14
-4.52458	-4.23492	-4.37016	-4.70367	-4.54983	-4.74589	-4.53517	-4.76868	-4.9482	Q5NCQ5	2-(3-amino-3-carboxypropyl)histidine synthase subunit 1 OS=Mus musculus OX=10090 GN=Dph1 PE=1 SV=1	Dph1
3.67826	3.63558	3.69607	3.51655	3.60429	3.42444	3.8352	3.74919	3.54974	Q6PA06	Atlastin-2 OS=Mus musculus OX=10090 GN=Atl2 PE=1 SV=1	Atl2
1.80989	1.85865	1.7599	1.68169	1.7482	1.70764	1.74288	1.75816	1.75825	E9PXY8	Ubiquitin carboxyl-terminal hydrolase 7 OS=Mus musculus OX=10090 GN=Usp7 PE=1 SV=1	Usp7
5.56175	5.49086	5.46376	5.36477	5.29681	5.43571	5.38178	5.33582	5.39963	P99028	Cytochrome b-c1 complex subunit 6, mitochondrial OS=Mus musculus OX=10090 GN=Uqcrh PE=1 SV=2	Uqcrh
6.48595	6.55904	6.50953	6.42307	6.42758	6.47473	6.30441	6.34912	6.3889	P27659	60S ribosomal protein L3 OS=Mus musculus OX=10090 GN=Rpl3 PE=1 SV=3	Rpl3
-5.70458	-5.21594	-5.82432	-5.03905	-5.12075	-4.75615	-4.80542	-5.21823	-5.06046	P38585	Tubulin--tyrosine ligase OS=Mus musculus OX=10090 GN=Ttl PE=1 SV=2	Ttl
0.585899	0.486357	0.439732	0.285414	0.331046	0.413302	0.508487	0.287792	0.277576	Q9DCU6	39S ribosomal protein L4, mitochondrial OS=Mus musculus OX=10090 GN=Mrpl4 PE=1 SV=1	Mrpl4
8.25669	8.207	8.44383	7.96199	8.14835	8.03636	8.48317	8.40172	8.07086	Q9QXF8	Glycine N-methyltransferase OS=Mus musculus OX=10090 GN=Gnmt PE=1 SV=3	Gnmt
-4.077	-4.618	-4.31248	-3.47713	-4.01985	-3.58614	-3.43599	-3.54606	-3.79624	P60487	Chronophin OS=Mus musculus OX=10090 GN=Pdxp PE=1 SV=1	Pdxp
-4.36045	-4.31391	-4.35517	-4.17499	-4.26422	-4.04871	-4.11853	-4.3003	-4.49974	D3Z0U4	Chromatin accessibility complex protein 1 OS=Mus musculus OX=10090 GN=Chrac1 PE=1 SV=1	Chrac1
-0.837376	-0.746037	-0.652399	-0.618158	-0.4182	-0.534604	-0.492455	-0.568943	-0.554071	Q9CWB7	Glutaredoxin-like protein C5orf63 homolog OS=Mus musculus OX=10090 PE=1 SV=1
2.87162	2.75705	2.96264	2.69304	2.69335	2.70293	2.40065	2.46888	2.33888	O08997	Copper transport protein ATOX1 OS=Mus musculus OX=10090 GN=Atox1 PE=1 SV=1	Atox1
0.234793	0.124262	0.282993	0.431829	0.397311	0.311198	0.513371	0.306807	0.347538	Q3TUQ7	Acetyl-CoA carboxylase kinase OS=Mus musculus OX=10090 GN=Prkaa1 PE=1 SV=1	Prkaa1
-4.09239	-3.90327	-3.81958	-4.50622	-4.11585	-4.36758	-4.16114	-3.87019	-3.99719	D3Z6J6	tRNA-specific adenosine deaminase 1 OS=Mus musculus OX=10090 GN=Adat1 PE=1 SV=1	Adat1
1.43453	1.45675	1.36303	1.53584	1.56679	1.47668	1.59727	1.52386	1.62312	P08752	Guanine nucleotide-binding protein G(i) subunit alpha-2 OS=Mus musculus OX=10090 GN=Gnai2 PE=1 SV=5	Gnai2
3.59205	3.57705	3.54862	3.73621	3.61058	3.72115	3.62089	3.61229	3.73655	Q9CWK8	Sorting nexin-2 OS=Mus musculus OX=10090 GN=Snx2 PE=1 SV=2	Snx2
-0.852013	-0.672581	-0.729958	-0.947897	-0.867515	-0.927419	-0.911775	-0.821793	-0.903208	B9EJ80	PDZ domain-containing protein 8 OS=Mus musculus OX=10090 GN=Pdzd8 PE=1 SV=1	Pdzd8
-0.253403	-0.478649	-0.704849	0.00381088	-0.150542	-0.12354	0.150094	0.0983105	0.0473938	Q8R5M8	Cell adhesion molecule 1 OS=Mus musculus OX=10090 GN=Cadm1 PE=1 SV=2	Cadm1
-1.31107	-1.17145	-1.12018	-1.05107	-1.04348	-1.02314	-1.19548	-1.15879	-1.14452	Q63850	Nuclear pore glycoprotein p62 OS=Mus musculus OX=10090 GN=Nup62 PE=1 SV=2	Nup62
-2.22962	-2.08918	-1.87861	-2.31086	-2.3633	-2.41943	-2.19516	-2.41087	-2.42803	Q8CIV8	Tubulin-specific chaperone E OS=Mus musculus OX=10090 GN=Tbce PE=1 SV=1	Tbce
2.04177	1.97121	2.16431	2.17112	2.31488	2.34445	2.29554	2.33473	2.33589	Q9R111	Guanine deaminase OS=Mus musculus OX=10090 GN=Gda PE=1 SV=1	Gda
2.07587	2.0029	2.1604	1.95983	1.96133	1.90174	2.00634	1.98764	1.98174	P35235-1	Isoform 2 of Tyrosine-protein phosphatase non-receptor type 11 OS=Mus musculus OX=10090 GN=Ptpn11	Ptpn11
1.34842	1.45149	1.48728	1.2741	1.34325	1.25119	1.34381	1.27093	1.43405	Q8VCQ8	Caldesmon 1 OS=Mus musculus OX=10090 GN=Cald1 PE=1 SV=1	Cald1
3.90135	3.97023	3.98877	3.83422	3.89608	3.78956	3.68311	3.69745	3.76441	Q3THK7	GMP synthase [glutamine-hydrolyzing] OS=Mus musculus OX=10090 GN=Gmps PE=1 SV=2	Gmps
-2.06012	-2.54911	-2.23235	-2.7525	-2.71554	-2.61604	-2.69276	-3.02448	-2.31129	A0A286YCW7	Neuritin (Fragment) OS=Mus musculus OX=10090 GN=Nrn1 PE=1 SV=1	Nrn1
0.143791	0.0844784	0.255278	-0.0236511	0.04	0.0203409	0.0189276	0.19348	0.160265	Q9QXA5	U6 snRNA-associated Sm-like protein LSm4 OS=Mus musculus OX=10090 GN=Lsm4 PE=1 SV=1	Lsm4
3.3245	3.29184	3.22178	3.34396	3.42817	3.47673	3.45218	3.34756	3.46324	Q9CR62	Mitochondrial 2-oxoglutarate/malate carrier protein OS=Mus musculus OX=10090 GN=Slc25a11 PE=1 SV=3	Slc25a11
-0.864834	-0.987793	-0.800634	-0.77516	-0.642604	-0.659566	-0.601298	-0.585699	-0.565371	Q4VBD2	Transmembrane anterior posterior transformation protein 1 OS=Mus musculus OX=10090 GN=Tapt1 PE=1 SV=2	Tapt1
4.74426	4.7131	4.78674	4.64443	4.70304	4.66845	4.7457	4.70192	4.59635	P46471	26S proteasome regulatory subunit 7 OS=Mus musculus OX=10090 GN=Psmc2 PE=1 SV=5	Psmc2
0.620958	0.741684	0.690954	0.608711	0.436471	0.408584	0.604308	0.515022	0.518024	A2BEF2	Disks large homolog 3 OS=Mus musculus OX=10090 GN=Dlg3 PE=1 SV=1	Dlg3
4.79864	4.78495	4.87416	4.73796	4.7518	4.6927	4.71832	4.76466	4.85026	P26231	Catenin alpha-1 OS=Mus musculus OX=10090 GN=Ctnna1 PE=1 SV=1	Ctnna1
2.37096	2.28667	2.43396	2.18035	2.072	2.26033	2.13518	2.17189	2.06638	Q9Z1R9	Protease, serine 1 (trypsin 1) OS=Mus musculus OX=10090 GN=Prss1 PE=1 SV=1	Prss1
0.00672722	-0.0549583	0.0551949	0.221779	0.162484	0.0726252	0.00605869	0.077755	0.147802	F6TFF2	Pituitary tumor-transforming gene 1 protein-interacting protein OS=Mus musculus OX=10090 GN=Pttg1ip PE=1 SV=2	Pttg1ip
1.05204	1.14125	1.17945	1.27389	1.21252	1.23487	1.08711	1.16702	1.16624	P26450	Phosphatidylinositol 3-kinase regulatory subunit alpha OS=Mus musculus OX=10090 GN=Pik3r1 PE=1 SV=2	Pik3r1
0.765486	0.806608	0.912605	0.690376	0.650163	0.730653	0.689427	0.720156	0.717493	Q9D924	Iron-sulfur cluster assembly 1 homolog, mitochondrial OS=Mus musculus OX=10090 GN=Isca1 PE=2 SV=1	Isca1
-3.74788	-4.08537	-3.96426	-3.46706	-3.52776	-3.73674	-3.7039	-3.72225	-3.66475	Q925F2	Endothelial cell-selective adhesion molecule OS=Mus musculus OX=10090 GN=Esam PE=1 SV=1	Esam
1.90712	1.99119	1.95598	1.86313	1.88078	1.89421	1.79425	1.93787	1.94527	A0A498WFS2	UBX domain-containing protein 1 OS=Mus musculus OX=10090 GN=Ubxn1 PE=1 SV=1	Ubxn1
-0.103115	-0.225033	-0.155952	-0.248535	-0.399814	-0.488555	-0.638434	-0.812551	-0.148369	Q8CCH2	NHL repeat-containing protein 3 OS=Mus musculus OX=10090 GN=Nhlrc3 PE=1 SV=1	Nhlrc3
2.30667	2.24828	2.22709	2.17165	2.20793	2.12943	2.21943	2.1903	2.21478	Q61166	Microtubule-associated protein RP/EB family member 1 OS=Mus musculus OX=10090 GN=Mapre1 PE=1 SV=3	Mapre1
-5.67298	-5.50353	-6.01058	-5.2452	-5.32167	-5.35378	-5.26829	-5.22584	-5.60574	Q60809	CCR4-NOT transcription complex subunit 7 OS=Mus musculus OX=10090 GN=Cnot7 PE=1 SV=1	Cnot7
3.46538	3.48894	3.40887	3.34307	3.4072	3.35938	3.45423	3.41759	3.38909	Q99L45	Eukaryotic translation initiation factor 2 subunit 2 OS=Mus musculus OX=10090 GN=Eif2s2 PE=1 SV=1	Eif2s2
4.26661	4.21464	4.30844	4.09489	4.19949	4.15787	4.16163	4.2204	4.16947	Q6ZQ38	Cullin-associated NEDD8-dissociated protein 1 OS=Mus musculus OX=10090 GN=Cand1 PE=1 SV=2	Cand1
2.65314	2.78757	2.69666	2.87845	2.80266	2.83172	2.87215	2.8015	2.9235	Q6Q899	Antiviral innate immune response receptor RIG-I OS=Mus musculus OX=10090 GN=Ddx58 PE=1 SV=2	Ddx58
0.368153	0.403585	0.430088	0.584574	0.449521	0.523175	0.30359	0.493008	0.693792	Q61550	Double-strand-break repair protein rad21 homolog OS=Mus musculus OX=10090 GN=Rad21 PE=1 SV=3	Rad21
1.05191	1.06668	1.11784	1.54344	1.19536	1.34654	1.02981	0.986015	1.07187	P22437	Prostaglandin G/H synthase 1 OS=Mus musculus OX=10090 GN=Ptgs1 PE=1 SV=1	Ptgs1
-6.10398	-5.88485	-6.0455	-5.84016	-5.62718	-5.41091	-5.73907	-5.48955	-5.68602	Q9ERU3	Zinc finger protein 22 OS=Mus musculus OX=10090 GN=Znf22 PE=1 SV=2	Znf22
3.18932	3.10768	3.21018	3.04073	3.02721	3.10837	2.91826	2.9548	3.03862	P48024	Eukaryotic translation initiation factor 1 OS=Mus musculus OX=10090 GN=Eif1 PE=1 SV=2	Eif1
2.53954	2.56733	2.65617	2.44442	2.47845	2.51029	2.55461	2.54768	2.44913	A0A1L1SV73	Ubiquitin carboxyl-terminal hydrolase 47 OS=Mus musculus OX=10090 GN=Usp47 PE=1 SV=1	Usp47
5.55293	5.47927	5.53343	5.365	5.47714	5.39087	5.4024	5.41915	5.43465	P60843	Eukaryotic initiation factor 4A-I OS=Mus musculus OX=10090 GN=Eif4a1 PE=1 SV=1	Eif4a1
4.17296	4.26176	4.35966	4.44686	4.43399	4.38433	4.39088	4.45937	4.50465	P51859	Hepatoma-derived growth factor OS=Mus musculus OX=10090 GN=Hdgf PE=1 SV=2	Hdgf
1.35615	1.32911	1.56873	1.17113	1.25282	1.16408	1.45696	1.3547	1.35234	Q9QZX7	Serine racemase OS=Mus musculus OX=10090 GN=Srr PE=1 SV=1	Srr
-2.76404	-2.43815	-2.54388	-1.72666	-2.28336	-2.14663	-2.51454	-2.4099	-2.42875	Q542I8	Integrin beta OS=Mus musculus OX=10090 GN=Itgb2 PE=1 SV=1	Itgb2
0.344215	0.21789	0.407001	0.187859	0.167794	0.143666	0.152785	0.221493	0.354275	Q3TIV5	Zinc finger CCCH domain-containing protein 15 OS=Mus musculus OX=10090 GN=Zc3h15 PE=1 SV=2	Zc3h15
7.09965	7.03289	7.10876	6.9658	6.86333	7.00798	6.85714	6.88979	6.97279	Q9CZ13	Cytochrome b-c1 complex subunit 1, mitochondrial OS=Mus musculus OX=10090 GN=Uqcrc1 PE=1 SV=2	Uqcrc1
7.14638	7.1741	7.21259	6.99614	7.13249	7.03451	6.99269	7.00465	7.09217	Q8VDJ3	Vigilin OS=Mus musculus OX=10090 GN=Hdlbp PE=1 SV=1	Hdlbp
1.80869	1.94713	1.79065	1.59765	1.68975	1.73447	1.6843	1.67922	1.64127	Q9JHK4	Geranylgeranyl transferase type-2 subunit alpha OS=Mus musculus OX=10090 GN=Rabggta PE=1 SV=1	Rabggta
1.67447	1.85341	1.78695	1.45265	1.57132	1.65099	1.29146	1.48835	1.44427	P54116	Stomatin OS=Mus musculus OX=10090 GN=Stom PE=1 SV=3	Stom
6.49021	6.35961	6.3158	6.56202	6.51237	6.67448	6.59854	6.57185	6.56535	Q9CQ62	2,4-dienoyl-CoA reductase [(3E)-enoyl-CoA-producing], mitochondrial OS=Mus musculus OX=10090 GN=Decr1 PE=1 SV=1	Decr1
9.38473	9.55908	9.51213	8.8243	9.29856	9.12071	9.47837	9.68812	9.20663	O35490	Betaine--homocysteine S-methyltransferase 1 OS=Mus musculus OX=10090 GN=Bhmt PE=1 SV=1	Bhmt
2.66817	2.70992	2.71736	2.60599	2.6568	2.54964	2.69503	2.60931	2.59121	Q9D967	Magnesium-dependent phosphatase 1 OS=Mus musculus OX=10090 GN=Mdp1 PE=1 SV=1	Mdp1
-1.53203	-1.59759	-1.61357	-1.6651	-1.7108	-1.63721	-1.62334	-1.68483	-1.92292	Q3UHB1	5'-nucleotidase domain-containing protein 3 OS=Mus musculus OX=10090 GN=Nt5dc3 PE=1 SV=1	Nt5dc3
0.924212	0.982199	0.996899	1.07002	1.07544	1.00932	1.03812	1.10689	1.14533	Q6NZB0	DnaJ homolog subfamily C member 8 OS=Mus musculus OX=10090 GN=Dnajc8 PE=1 SV=2	Dnajc8
1.97295	1.87813	1.89025	1.64803	1.83553	1.75176	1.73547	1.66796	1.69327	Q91YN5	UDP-N-acetylhexosamine pyrophosphorylase OS=Mus musculus OX=10090 GN=Uap1 PE=1 SV=1	Uap1
2.41268	2.37228	2.45214	2.36705	2.31209	2.28516	2.41347	2.30712	2.34391	Q9JKX6	ADP-sugar pyrophosphatase OS=Mus musculus OX=10090 GN=Nudt5 PE=1 SV=1	Nudt5
2.48578	2.57534	2.46456	2.5859	2.77309	2.68896	2.52459	2.64733	2.57722	F8WJG3	Transformer-2 protein homolog beta OS=Mus musculus OX=10090 GN=Tra2b PE=1 SV=1	Tra2b
6.64857	6.55708	6.61604	6.46473	6.5263	6.54059	6.36879	6.49001	6.47776	A0A0R4J0Z1	Protein disulfide-isomerase A4 OS=Mus musculus OX=10090 GN=Pdia4 PE=1 SV=1	Pdia4
3.42585	3.46401	3.46946	3.37348	3.358	3.22344	3.14838	3.28195	3.36358	P45376	Aldo-keto reductase family 1 member B1 OS=Mus musculus OX=10090 GN=Akr1b1 PE=1 SV=3	Akr1b1
-2.66426	-2.62704	-2.51131	-3.24916	-2.99524	-2.76349	-2.48098	-2.72132	-2.83008	Q3TWI9	CSC1-like protein 2 OS=Mus musculus OX=10090 GN=Tmem63b PE=1 SV=1	Tmem63b
2.81262	2.68203	2.82705	2.54354	2.66991	2.62536	2.66505	2.67445	2.63217	P60670	Nuclear protein localization protein 4 homolog OS=Mus musculus OX=10090 GN=Nploc4 PE=1 SV=3	Nploc4
4.5551	4.49435	4.40232	4.32221	4.39385	4.32632	4.34697	4.35101	4.29995	Q9DCJ5	NADH dehydrogenase [ubiquinone] 1 alpha subcomplex subunit 8 OS=Mus musculus OX=10090 GN=Ndufa8 PE=1 SV=3	Ndufa8
0.801907	0.933138	0.838968	0.612192	0.781779	0.658891	0.775199	0.757998	0.623676	Q9D1I6	39S ribosomal protein L14, mitochondrial OS=Mus musculus OX=10090 GN=Mrpl14 PE=1 SV=1	Mrpl14
0.0269756	-0.0361233	0.0320263	0.109194	0.329803	0.158107	-0.908399	-0.340609	-0.246275	Q61391	Neprilysin OS=Mus musculus OX=10090 GN=Mme PE=1 SV=3	Mme
3.13566	3.26704	3.3434	2.94312	3.13398	2.89718	2.90493	2.90973	2.95149	V9GX76	Unconventional myosin-6 OS=Mus musculus OX=10090 GN=Myo6 PE=1 SV=1	Myo6
0.782776	0.642849	0.883234	0.323206	0.502889	0.604022	0.631228	0.709118	0.38085	Q5D073	Peroxisomal membrane protein 2 OS=Mus musculus OX=10090 GN=Pxmp2 PE=1 SV=1	Pxmp2
2.34458	2.4019	2.37216	2.34099	2.26669	2.28198	2.25568	2.18431	2.30805	Q99JB8	Protein kinase C and casein kinase II substrate protein 3 OS=Mus musculus OX=10090 GN=Pacsin3 PE=1 SV=1	Pacsin3
2.2844	2.28129	2.38688	2.54259	2.39144	2.60042	2.34554	2.36255	2.43832	Q91YR5	eEF1A lysine and N-terminal methyltransferase OS=Mus musculus OX=10090 GN=EEF1AKNMT PE=1 SV=1	EEF1AKNMT
0.208473	0.0977821	0.116598	0.0548172	0.0535688	0.00557423	0.0612383	0.0219059	-0.00309753	A2AWA9	Rab GTPase-activating protein 1 OS=Mus musculus OX=10090 GN=Rabgap1 PE=1 SV=1	Rabgap1
3.87342	3.18243	3.23448	2.8279	2.85877	2.78472	3.08494	3.0061	2.92805	Q61696	Heat shock 70 kDa protein 1A OS=Mus musculus OX=10090 GN=Hspa1a PE=1 SV=2	Hspa1a
1.5437	1.39687	1.5365	1.06025	1.19415	1.37795	1.35794	1.28622	1.20018	Q9D125	28S ribosomal protein S25, mitochondrial OS=Mus musculus OX=10090 GN=Mrps25 PE=1 SV=1	Mrps25
-2.22446	-2.54741	-2.12259	-2.85659	-2.5636	-3.08337	-2.83688	-3.14	-2.78069	Q8BH51	Cytochrome c oxidase assembly protein COX14 OS=Mus musculus OX=10090 GN=Cox14 PE=3 SV=1	Cox14
-3.95188	-3.968	-4.03661	-3.68365	-3.90966	-3.62246	-3.63943	-3.58813	-3.74087	Q8VEG4	Exonuclease 3'-5' domain-containing protein 2 OS=Mus musculus OX=10090 GN=Exd2 PE=1 SV=2	Exd2
5.24659	5.25229	5.32884	5.19882	5.21296	5.19625	5.32106	5.26998	5.17117	P62334	26S proteasome regulatory subunit 10B OS=Mus musculus OX=10090 GN=Psmc6 PE=1 SV=1	Psmc6
1.96699	1.74372	2.00429	1.72226	1.54297	1.6618	2.04689	1.9475	1.72349	P58137	Acyl-coenzyme A thioesterase 8 OS=Mus musculus OX=10090 GN=Acot8 PE=1 SV=1	Acot8
4.32005	4.32355	4.36937	4.24326	4.17597	4.29185	4.14913	4.21413	4.23429	P62862	40S ribosomal protein S30 OS=Mus musculus OX=10090 GN=Fau PE=1 SV=1	Fau
6.2808	6.43662	6.59533	6.08062	6.20265	6.21421	6.06477	6.26849	5.98585	Q8CHR6	Dihydropyrimidine dehydrogenase [NADP(+)] OS=Mus musculus OX=10090 GN=Dpyd PE=1 SV=1	Dpyd
0.150356	0.167448	0.288717	-0.0559616	0.121133	-0.0327654	0.149493	0.117668	-0.0598869	S4R1L5	Baculoviral IAP repeat-containing protein 6 OS=Mus musculus OX=10090 GN=Birc6 PE=1 SV=1	Birc6
-1.25492	-1.12832	-1.22395	-0.812323	-1.08653	-0.986695	-1.26608	-1.13237	-1.1079	Q921M7	CYFIP-related Rac1 interactor B OS=Mus musculus OX=10090 GN=Cyrib PE=1 SV=1	Cyrib
-1.88869	-2.08629	-2.09816	-1.81254	-1.71339	-1.87562	-1.50577	-1.64161	-1.76694	Q8BGC3	Monocarboxylate transporter 12 OS=Mus musculus OX=10090 GN=Slc16a12 PE=1 SV=1	Slc16a12
-5.5731	-5.96007	-5.73022	-5.39362	-5.46801	-5.46791	-5.04893	-5.11467	-5.61131	E9Q842	Neuron navigator 2 OS=Mus musculus OX=10090 GN=Nav2 PE=1 SV=1	Nav2
-0.0961227	-0.0886707	-0.0443592	0.0728321	0.0319204	-0.0389051	0.0515966	-0.106152	0.080698	Q9R0E2	Procollagen-lysine,2-oxoglutarate 5-dioxygenase 1 OS=Mus musculus OX=10090 GN=Plod1 PE=1 SV=1	Plod1
-3.17482	-3.0444	-3.00877	-2.77494	-2.95256	-2.61785	-2.74565	-2.75506	-2.46599	Q6P9Q4	FH1/FH2 domain-containing protein 1 OS=Mus musculus OX=10090 GN=Fhod1 PE=1 SV=3	Fhod1
0.282167	0.26078	0.160381	-0.0252857	0.141639	-0.13922	-0.214171	0.0165176	0.150776	Q8K0L9	Zinc finger and BTB domain-containing protein 20 OS=Mus musculus OX=10090 GN=Zbtb20 PE=1 SV=1	Zbtb20
-1.08753	-0.821676	-0.806219	-1.16374	-1.15487	-1.1366	-1.29465	-1.20858	-1.14287	Q9EQQ2	Protein YIPF5 OS=Mus musculus OX=10090 GN=Yipf5 PE=1 SV=1	Yipf5
-2.25483	-2.13543	-2.42002	-2.44855	-2.51858	-2.61631	-2.28294	-2.51412	-2.42368	Q8C788	Sorting nexin OS=Mus musculus OX=10090 GN=Snx18 PE=1 SV=1	Snx18
0.788837	0.880678	0.794746	0.611687	0.741929	0.712449	1.03859	0.855478	0.914837	Q921G9	Tight junction protein 3 OS=Mus musculus OX=10090 GN=Tjp3 PE=1 SV=1	Tjp3
4.26431	4.42155	4.28824	4.18319	4.18646	4.20554	4.21463	4.26829	4.2064	P45878	Peptidyl-prolyl cis-trans isomerase FKBP2 OS=Mus musculus OX=10090 GN=Fkbp2 PE=1 SV=1	Fkbp2
4.90872	4.79911	4.83805	4.74386	4.64332	4.76297	4.71311	4.7226	4.7926	Q9CR68	Cytochrome b-c1 complex subunit Rieske, mitochondrial OS=Mus musculus OX=10090 GN=Uqcrfs1 PE=1 SV=1	Uqcrfs1
1.77957	1.46238	1.47299	1.21097	1.34895	1.25425	1.52887	1.37418	1.28417	Q9D7P6	Iron-sulfur cluster assembly enzyme ISCU, mitochondrial OS=Mus musculus OX=10090 GN=Iscu PE=1 SV=1	Iscu
4.87062	4.94489	4.80742	4.99163	4.97368	4.98058	4.83771	4.97233	4.92509	B2M1R6	Heterogeneous nuclear ribonucleoprotein K OS=Mus musculus OX=10090 GN=Hnrnpk PE=1 SV=1	Hnrnpk
1.48801	1.60134	1.45934	1.76109	1.69625	1.60197	1.57811	1.61683	1.71573	Q9DCC5	Cbx3 protein OS=Mus musculus OX=10090 GN=Cbx3 PE=1 SV=1	Cbx3
1.55019	1.49949	1.70147	1.70606	1.98253	1.872	1.88966	1.76622	1.95875	Q9Z329	Inositol 1,4,5-trisphosphate receptor type 2 OS=Mus musculus OX=10090 GN=Itpr2 PE=1 SV=4	Itpr2
-0.828629	-0.849735	-0.722298	-1.03958	-0.889209	-1.14199	-0.59909	-0.970381	-0.997993	Q91XC9	Peroxisomal membrane protein PEX16 OS=Mus musculus OX=10090 GN=Pex16 PE=1 SV=2	Pex16
-4.69246	-5.01627	-4.59646	-4.16344	-4.53605	-4.22709	-4.22146	-4.45748	-4.35974	Q8BW00	Probable peptidyl-tRNA hydrolase OS=Mus musculus OX=10090 GN=Ptrh1 PE=2 SV=1	Ptrh1
1.52636	1.67142	1.82437	1.42256	1.46177	1.43982	1.32576	1.32892	1.45334	F8WHX2	Copper homeostasis protein cutC homolog OS=Mus musculus OX=10090 GN=Cutc PE=1 SV=1	Cutc
4.47543	4.5158	4.4763	4.35547	4.45926	4.35969	4.35965	4.40465	4.41818	Q8R1B4	Eukaryotic translation initiation factor 3 subunit C OS=Mus musculus OX=10090 GN=Eif3c PE=1 SV=1	Eif3c
0.412115	0.420689	0.583744	0.352694	0.300811	0.228629	0.419957	0.305532	0.479645	Q04736	Tyrosine-protein kinase Yes OS=Mus musculus OX=10090 GN=Yes1 PE=1 SV=3	Yes1
1.70784	1.70337	1.73719	1.60601	1.54748	1.67839	1.49441	1.49828	1.43768	Q99JY4	TraB domain-containing protein OS=Mus musculus OX=10090 GN=Trabd PE=1 SV=1	Trabd
2.2451	2.10059	2.23204	1.90523	2.0828	2.02729	2.07939	2.06022	2.10332	P70362	Ubiquitin recognition factor in ER-associated degradation protein 1 OS=Mus musculus OX=10090 GN=Ufd1 PE=1 SV=2	Ufd1
-4.73424	-5.36459	-4.59646	-4.09146	-4.15301	-4.40115	-4.56693	-4.51415	-4.22785	D3YU63	Choline-specific glycerophosphodiester phosphodiesterase OS=Mus musculus OX=10090 GN=Enpp6 PE=1 SV=1	Enpp6
-2.73315	-2.99657	-2.79372	-3.17111	-2.99734	-3.11585	-2.79558	-2.7511	-2.80549	Q9JK83	Partitioning defective 6 homolog beta OS=Mus musculus OX=10090 GN=Pard6b PE=1 SV=2	Pard6b
-0.887655	-0.853657	-0.750883	-1.07132	-0.919669	-0.984302	-0.744988	-0.587301	-0.799084	Q91V01	Lysophospholipid acyltransferase 5 OS=Mus musculus OX=10090 GN=Lpcat3 PE=1 SV=1	Lpcat3
-0.672495	-0.629272	-0.764038	-0.533951	-0.611314	-0.483226	-0.511718	-0.574442	-0.752872	A2AL50	Alkylglycerone-phosphate synthase OS=Mus musculus OX=10090 GN=Agps PE=1 SV=1	Agps
-1.22391	-1.2653	-1.49046	-1.06775	-1.15556	-0.999032	-0.956344	-1.02094	-1.19329	Q8R2V5	Arf-GAP with dual PH domain-containing protein 2 OS=Mus musculus OX=10090 GN=Adap2 PE=1 SV=1	Adap2
0.484459	0.424639	0.522648	0.113514	0.402907	0.14313	0.260222	0.260252	0.0741043	P47856	Glutamine--fructose-6-phosphate aminotransferase [isomerizing] 1 OS=Mus musculus OX=10090 GN=Gfpt1 PE=1 SV=3	Gfpt1
0.907911	0.903925	0.858027	0.757704	0.856536	0.744149	0.836562	0.822409	0.714369	Q9R0M6	Ras-related protein Rab-9A OS=Mus musculus OX=10090 GN=Rab9a PE=1 SV=1	Rab9a
7.72592	7.63752	7.79226	7.56549	7.61701	7.59498	7.65643	7.70064	7.66682	Q01853	Transitional endoplasmic reticulum ATPase OS=Mus musculus OX=10090 GN=Vcp PE=1 SV=4	Vcp
-0.307928	-0.295519	-0.315233	-0.245991	-0.0012598	-0.100484	-0.168952	-0.139332	-0.263783	A0A0G2JFX7	RNA-binding protein 8A OS=Mus musculus OX=10090 GN=Rbm8a PE=1 SV=1	Rbm8a
5.06778	5.04387	5.20714	4.90297	5.00569	4.93662	4.95515	4.92562	4.93793	Q9CQM8	60S ribosomal protein L21 OS=Mus musculus OX=10090 GN=Rpl21 PE=1 SV=1	Rpl21
6.15263	6.14987	6.29865	5.90364	6.06291	6.05963	5.91073	5.99343	5.97696	A0A0A0MQM0	Eukaryotic translation initiation factor 5A (Fragment) OS=Mus musculus OX=10090 GN=Eif5a PE=1 SV=1	Eif5a
4.54147	4.31684	4.51463	4.65586	4.61944	4.68128	4.82675	4.83988	4.72906	P30416	Peptidyl-prolyl cis-trans isomerase FKBP4 OS=Mus musculus OX=10090 GN=Fkbp4 PE=1 SV=5	Fkbp4
2.80037	2.78556	2.89882	2.93848	2.90238	2.9503	2.91492	2.90833	3.05467	Q6NSR8	Probable aminopeptidase NPEPL1 OS=Mus musculus OX=10090 GN=Npepl1 PE=1 SV=1	Npepl1
4.30288	4.33037	4.3522	4.38629	4.39217	4.3544	4.20448	4.25341	4.3643	Q922I7	Polypyrimidine tract-binding protein 1 OS=Mus musculus OX=10090 GN=Ptbp1 PE=1 SV=1	Ptbp1
1.6526	1.891	1.91731	1.62033	1.53346	1.60365	1.79953	1.68391	1.64541	O09012-2	Isoform 2 of Peroxisomal targeting signal 1 receptor OS=Mus musculus OX=10090 GN=Pex5	Pex5
-1.56329	-1.28385	-1.57523	-1.07158	-1.30364	-1.04881	-1.26796	-1.06762	-1.2833	P08071	Lactotransferrin OS=Mus musculus OX=10090 GN=Ltf PE=1 SV=4	Ltf
2.11157	2.21354	2.10073	2.67402	2.31715	2.36702	2.20399	2.29366	2.3187	Q9JKF1	Ras GTPase-activating-like protein IQGAP1 OS=Mus musculus OX=10090 GN=Iqgap1 PE=1 SV=2	Iqgap1
3.24195	3.31249	3.29069	3.09381	3.20082	3.21004	2.97851	3.09339	3.0797	D3YWT0	Signal peptidase complex catalytic subunit SEC11 OS=Mus musculus OX=10090 GN=Sec11a PE=1 SV=1	Sec11a
7.07798	7.16484	7.16659	7.06482	7.02854	7.06416	7.00868	7.05081	7.11332	P17742	Peptidyl-prolyl cis-trans isomerase A OS=Mus musculus OX=10090 GN=Ppia PE=1 SV=2	Ppia
2.14776	2.10859	2.15786	2.08883	2.1022	2.09916	2.13878	2.08392	2.14035	Q9JLN9	Serine/threonine-protein kinase mTOR OS=Mus musculus OX=10090 GN=Mtor PE=1 SV=2	Mtor
-0.480007	-0.501949	-0.463383	-0.752045	-0.54522	-0.830325	-0.565427	-0.714697	-0.678276	E9Q496	USE1-like protein OS=Mus musculus OX=10090 GN=Use1 PE=1 SV=1	Use1
-0.188839	-0.283628	-0.164333	-0.332396	-0.538669	-0.358581	-0.369685	-0.349895	-0.420488	Q9CPW2	Ferredoxin-2, mitochondrial OS=Mus musculus OX=10090 GN=Fdx2 PE=1 SV=1	Fdx2
1.02739	1.23834	1.32918	1.39306	1.87163	1.64002	2.11746	2.16021	2.18899	E9Q8K5	Titin OS=Mus musculus OX=10090 GN=Ttn PE=1 SV=1	Ttn
-0.0996914	-0.183508	-0.022419	0.111414	-0.000157356	0.0368471	0.120561	-0.0250721	-0.177582	Q9CQP3	Coiled-coil-helix-coiled-coil-helix domain-containing protein 5 OS=Mus musculus OX=10090 GN=Chchd5 PE=1 SV=1	Chchd5
0.551167	0.555008	0.599056	0.420382	0.525666	0.486299	0.392076	0.326414	0.411816	Q8K1E0	Syntaxin-5 OS=Mus musculus OX=10090 GN=Stx5 PE=1 SV=3	Stx5
0.318123	0.300491	0.268757	0.367462	0.414386	0.33039	0.201135	0.294407	0.398539	Q9DAW6	U4/U6 small nuclear ribonucleoprotein Prp4 OS=Mus musculus OX=10090 GN=Prpf4 PE=1 SV=1	Prpf4
3.47687	3.473	3.46106	3.30105	3.43848	3.28945	3.37185	3.41755	3.32008	Q8JZQ9	Eukaryotic translation initiation factor 3 subunit B OS=Mus musculus OX=10090 GN=Eif3b PE=1 SV=1	Eif3b
4.67605	4.70394	4.79151	4.55223	4.65781	4.59166	4.547	4.50985	4.58097	P62911	60S ribosomal protein L32 OS=Mus musculus OX=10090 GN=Rpl32 PE=1 SV=2	Rpl32
0.860004	0.835169	0.856157	1.01742	0.887103	0.952483	0.742425	0.804888	0.952326	O35604	NPC intracellular cholesterol transporter 1 OS=Mus musculus OX=10090 GN=Npc1 PE=1 SV=2	Npc1
2.02043	2.07614	2.10242	2.19197	2.22441	2.11137	2.12204	2.15227	2.208	O09106	Histone deacetylase 1 OS=Mus musculus OX=10090 GN=Hdac1 PE=1 SV=1	Hdac1
2.87324	3.03345	2.96545	3.24376	3.03931	3.23571	3.00213	3.11602	3.25457	P15864	Histone H1.2 OS=Mus musculus OX=10090 GN=H1-2 PE=1 SV=2	H1-2
4.33926	4.21959	4.2134	4.11258	4.17976	4.08111	4.21324	4.15507	4.12289	Q9D1I5	Methylmalonyl-CoA epimerase, mitochondrial OS=Mus musculus OX=10090 GN=Mcee PE=1 SV=1	Mcee
4.29604	4.18936	4.25146	4.00696	4.17571	4.096	4.21262	4.17673	4.13425	Q8BGC4	Prostaglandin reductase-3 OS=Mus musculus OX=10090 GN=Zadh2 PE=1 SV=1	Zadh2
1.10341	1.33259	1.22723	1.35591	1.43353	1.44198	1.31929	1.43853	1.41004	Q921K2	Poly [ADP-ribose] polymerase OS=Mus musculus OX=10090 GN=Parp1 PE=1 SV=1	Parp1
1.4771	1.46467	1.65513	1.72763	1.84672	1.6659	1.94933	1.81436	1.9571	Q9ER35	Fructosamine-3-kinase OS=Mus musculus OX=10090 GN=Fn3k PE=1 SV=1	Fn3k
1.79799	1.9688	1.91532	1.76248	1.7327	1.77536	1.84194	1.74581	1.7764	Q9CQH7	Transcription factor BTF3 homolog 4 OS=Mus musculus OX=10090 GN=Btf3l4 PE=1 SV=1	Btf3l4
1.25073	1.26025	1.47267	1.52248	1.51702	1.51734	1.63821	1.67354	1.60212	Q9CXA2	Trans-L-3-hydroxyproline dehydratase OS=Mus musculus OX=10090 GN=L3hypdh PE=1 SV=1	L3hypdh
-1.7382	-1.69454	-1.66256	-2.10081	-2.08865	-1.77276	-1.98806	-1.79758	-1.95284	Q91YT2	E3 ubiquitin-protein ligase RNF185 OS=Mus musculus OX=10090 GN=Rnf185 PE=2 SV=1	Rnf185
2.66427	2.57679	2.54251	2.65721	2.78888	2.7695	2.74307	2.74013	2.79307	Q04750	DNA topoisomerase 1 OS=Mus musculus OX=10090 GN=Top1 PE=1 SV=2	Top1
-1.73482	-1.59615	-1.3765	-1.84657	-2.09342	-1.83031	-1.78996	-2.06337	-2.14991	Q8BHL8	Proteasome inhibitor PI31 subunit OS=Mus musculus OX=10090 GN=Psmf1 PE=1 SV=1	Psmf1
-2.88943	-2.66376	-2.73511	-3.09808	-2.99685	-2.89399	-2.83385	-3.13462	-3.22994	Q8CE96	tRNA (adenine(58)-N(1))-methyltransferase non-catalytic subunit TRM6 OS=Mus musculus OX=10090 GN=Trmt6 PE=1 SV=1	Trmt6
4.59499	4.66183	4.62285	4.8572	4.70655	4.72242	4.71179	4.5167	4.68633	B1B0C7	Basement membrane-specific heparan sulfate proteoglycan core protein OS=Mus musculus OX=10090 GN=Hspg2 PE=1 SV=1	Hspg2
1.7405	1.57078	1.5901	1.79052	1.79114	1.75371	1.99384	1.94854	2.019	P63030	Mitochondrial pyruvate carrier 1 OS=Mus musculus OX=10090 GN=Mpc1 PE=1 SV=1	Mpc1
2.77837	2.66207	2.93934	2.55012	2.61652	2.55835	2.81331	2.83514	2.77943	O88533	Aromatic-L-amino-acid decarboxylase OS=Mus musculus OX=10090 GN=Ddc PE=1 SV=1	Ddc
-4.02753	-3.87275	-3.95718	-3.13826	-3.78471	-3.41965	-3.90286	-3.90095	-3.69022	E9PVB8	FYVE, RhoGEF and PH domain-containing protein 2 OS=Mus musculus OX=10090 GN=Fgd2 PE=1 SV=2	Fgd2
-2.2851	-2.4594	-2.3021	-1.99368	-2.18055	-2.19755	-2.24487	-2.16655	-2.1359	A0A1D5RLV7	WD repeat and FYVE domain-containing protein 3 OS=Mus musculus OX=10090 GN=Wdfy3 PE=1 SV=1	Wdfy3
-1.98359	-2.0493	-1.95839	-2.31624	-2.09825	-2.14214	-2.06406	-2.15218	-2.16681	Q8BTE5	Protein CEBPZOS OS=Mus musculus OX=10090 GN=Cebpzos PE=3 SV=2	Cebpzos
6.9698	6.88302	6.94762	6.85615	6.87539	6.80289	6.89781	6.80745	6.92093	P68372	Tubulin beta-4B chain OS=Mus musculus OX=10090 GN=Tubb4b PE=1 SV=1	Tubb4b
-4.9846	-5.1639	-5.13077	-4.704	-4.79425	-4.98974	-4.59757	-4.60663	-4.56753	E9QAQ3	Rho GTPase-activating protein 26 OS=Mus musculus OX=10090 GN=Arhgap26 PE=1 SV=1	Arhgap26
9.17805	9.20954	9.35753	8.98725	9.14942	9.03117	9.32897	9.33444	9.09686	Q8R0Y6	Cytosolic 10-formyltetrahydrofolate dehydrogenase OS=Mus musculus OX=10090 GN=Aldh1l1 PE=1 SV=1	Aldh1l1
-0.159555	-0.0315533	0.108028	-0.248886	-0.229688	-0.21592	-0.159429	-0.223557	-0.263344	Q8CDM8	FHF complex subunit HOOK interacting protein 2A OS=Mus musculus OX=10090 GN=Fhip2a PE=1 SV=2	Fhip2a
0.380825	0.304138	0.308987	0.380362	0.445991	0.497378	0.370563	0.438547	0.310263	A0A3B2WBC6	DNA-directed RNA polymerase II subunit GRINL1A OS=Mus musculus OX=10090 GN=Polr2m PE=4 SV=1	Polr2m
-2.84849	-2.9861	-3.03133	-3.37743	-3.15557	-3.11112	-2.97722	-3.14662	-3.1699	A0A0U1RP13	CDP-diacylglycerol--inositol 3-phosphatidyltransferase OS=Mus musculus OX=10090 GN=Cdipt PE=1 SV=1	Cdipt
-5.35341	-5.01845	-5.3808	-5.73359	-5.45497	-5.7978	-5.413	-5.77049	-5.77796	D3YW86	TSC22 domain family protein 1 OS=Mus musculus OX=10090 GN=Tsc22d1 PE=1 SV=1	Tsc22d1
-5.0445	-4.7018	-4.7415	-5.43785	-5.06224	-5.73464	-4.88295	-5.0631	-4.45386	Q91YY4	ATP synthase mitochondrial F1 complex assembly factor 2 OS=Mus musculus OX=10090 GN=Atpaf2 PE=1 SV=1	Atpaf2
0.430647	0.254995	0.179554	-0.0726395	0.136926	0.0477457	0.30247	0.119411	0.0215244	Q9D2R6	Cytochrome c oxidase assembly factor 3 homolog, mitochondrial OS=Mus musculus OX=10090 GN=Coa3 PE=1 SV=1	Coa3
3.14378	3.0524	2.98158	2.88678	2.9704	2.82265	3.19269	3.11247	3.0428	O70325	Phospholipid hydroperoxide glutathione peroxidase OS=Mus musculus OX=10090 GN=Gpx4 PE=1 SV=4	Gpx4
-3.97172	-4.73862	-3.80962	-3.54779	-3.3157	-2.76007	-3.38573	-3.03612	-3.06563	O08800	Serpin B8 OS=Mus musculus OX=10090 GN=Serpinb8 PE=1 SV=2	Serpinb8
1.64	1.3593	1.29318	1.1185	1.17636	1.1553	0.952802	1.00655	1.0803	P15532	Nucleoside diphosphate kinase A OS=Mus musculus OX=10090 GN=Nme1 PE=1 SV=1	Nme1
0.0205784	0.0771599	-0.00696564	-0.190054	-0.218066	-0.0207891	-0.000468254	-0.104689	-0.196575	Q3UFY8	tRNA methyltransferase 10 homolog C OS=Mus musculus OX=10090 GN=Trmt10c PE=1 SV=2	Trmt10c
0.810112	0.762159	0.815729	0.71081	0.739366	0.761754	0.669658	0.669403	0.736916	Q6PHN9	Ras-related protein Rab-35 OS=Mus musculus OX=10090 GN=Rab35 PE=1 SV=1	Rab35
1.3012	1.26904	1.26788	1.25173	1.13241	1.15584	1.26493	1.12961	1.27279	P62141	Serine/threonine-protein phosphatase PP1-beta catalytic subunit OS=Mus musculus OX=10090 GN=Ppp1cb PE=1 SV=3	Ppp1cb
-2.69424	-2.19382	-2.29168	-1.65845	-2.03833	-1.97453	-2.37344	-2.31518	-2.28159	Q8R2Q8	Bone marrow stromal antigen 2 OS=Mus musculus OX=10090 GN=Bst2 PE=1 SV=1	Bst2
-0.378489	-0.221289	-0.303947	-0.656206	-0.619149	-0.383815	-0.326873	-0.413071	-0.616238	Q8BWS5	G protein-regulated inducer of neurite outgrowth 3 OS=Mus musculus OX=10090 GN=Gprin3 PE=1 SV=1	Gprin3
0.925522	1.02804	0.939079	0.815289	0.90853	0.785214	1.26205	1.17363	1.10204	E9Q9M1	Cytosolic purine 5'-nucleotidase OS=Mus musculus OX=10090 GN=Nt5c2 PE=1 SV=1	Nt5c2
4.46293	4.49531	4.5209	4.26503	4.44355	4.34674	4.43401	4.4005	4.34049	Q9WU78	Programmed cell death 6-interacting protein OS=Mus musculus OX=10090 GN=Pdcd6ip PE=1 SV=3	Pdcd6ip
-0.457867	-0.269409	-0.473515	-0.158346	-0.00190067	-0.260648	-0.292438	-0.138618	-0.315039	Q8BHS3	Pre-mRNA-splicing factor RBM22 OS=Mus musculus OX=10090 GN=Rbm22 PE=1 SV=1	Rbm22
2.52345	2.31865	2.46294	2.30221	2.26075	2.15216	2.32071	2.25574	2.32294	P97370	Sodium/potassium-transporting ATPase subunit beta-3 OS=Mus musculus OX=10090 GN=Atp1b3 PE=1 SV=1	Atp1b3
-4.71806	-4.44144	-4.19294	-4.07822	-4.0868	-3.96053	-3.76181	-3.84475	-4.25794	E9PX59	Sterile alpha motif domain-containing protein 9-like OS=Mus musculus OX=10090 GN=Samd9l PE=1 SV=1	Samd9l
1.42991	1.39016	1.57183	1.20194	1.31039	1.33939	1.44812	1.45337	1.48079	Q9R099	Transducin beta-like protein 2 OS=Mus musculus OX=10090 GN=Tbl2 PE=1 SV=2	Tbl2
-2.91054	-2.53354	-2.50592	-3.03574	-2.974	-2.97169	-2.78778	-2.985	-2.78082	Q91YJ5	Translation initiation factor IF-2, mitochondrial OS=Mus musculus OX=10090 GN=Mtif2 PE=1 SV=2	Mtif2
6.32541	6.36624	6.40761	6.19926	6.27645	6.30949	6.26395	6.22133	6.27572	Q5XJF6	Ribosomal protein OS=Mus musculus OX=10090 GN=Rpl10a PE=1 SV=1	Rpl10a
1.14572	1.24659	1.21637	1.10514	1.08552	1.14657	1.10661	1.13219	1.13783	D4AFX7	DnaJ heat shock protein family (Hsp40) member C13 OS=Mus musculus OX=10090 GN=Dnajc13 PE=1 SV=1	Dnajc13
-1.95623	-1.91088	-1.48187	-1.3633	-1.45689	-1.30529	-1.73938	-1.6097	-1.69642	Q9ESW8	Pyroglutamyl-peptidase 1 OS=Mus musculus OX=10090 GN=Pgpep1 PE=1 SV=1	Pgpep1
-2.28544	-2.58876	-2.61981	-2.79235	-2.89055	-3.32305	-2.93514	-2.92624	-2.93798	Q9D4V0	Ethanolamine kinase 1 OS=Mus musculus OX=10090 GN=Etnk1 PE=1 SV=2	Etnk1
-4.04483	-3.8046	-3.75638	-3.69401	-3.55189	-3.59347	-3.78112	-3.76822	-3.80492	Q8BHC9	Alpha-(1,3)-fucosyltransferase 11 OS=Mus musculus OX=10090 GN=Fut11 PE=1 SV=1	Fut11
-0.820822	-0.884184	-0.649937	-0.906549	-1.06172	-1.0633	-0.991767	-0.983238	-1.06584	E9Q8D0	DnaJ homolog subfamily C member 21 OS=Mus musculus OX=10090 GN=Dnajc21 PE=1 SV=1	Dnajc21
2.33999	2.47473	2.23497	2.50694	2.54978	2.54088	2.38404	2.51351	2.48454	D3YXK2	Scaffold attachment factor B1 OS=Mus musculus OX=10090 GN=Safb PE=1 SV=2	Safb
2.11705	2.15936	2.22396	2.08723	1.98795	2.07963	2.04429	2.0472	2.12908	Q8R123	FAD synthase OS=Mus musculus OX=10090 GN=Flad1 PE=1 SV=1	Flad1
0.95027	0.990095	0.997528	0.811275	0.902682	0.92726	0.738214	0.888008	0.791903	A0A0R4IZY0	Thimet oligopeptidase OS=Mus musculus OX=10090 GN=Thop1 PE=1 SV=1	Thop1
0.451876	0.57233	0.453543	0.564661	0.63222	0.659421	0.702899	0.762074	0.806837	Q9EQG9	Ceramide transfer protein OS=Mus musculus OX=10090 GN=Cert1 PE=1 SV=1	Cert1
-2.78096	-2.53598	-2.6837	-2.08596	-2.50737	-2.31464	-2.67077	-2.58818	-2.59047	Q9CQE5	Regulator of G-protein signaling 10 OS=Mus musculus OX=10090 GN=Rgs10 PE=1 SV=1	Rgs10
-2.42626	-2.6713	-2.45907	-2.10051	-2.24155	-2.36909	-2.41217	-2.27677	-2.05674	Q3V2Q8	NEDD4-binding protein 2-like 1 OS=Mus musculus OX=10090 GN=N4bp2l1 PE=2 SV=1	N4bp2l1
-8.17013	-8.61079	-8.02329	-5.84659	-7.83009	-5.90538	-8.44157	-7.79359	-8.56223	D3Z191	Transmembrane protein 106B (Fragment) OS=Mus musculus OX=10090 GN=Tmem106b PE=1 SV=8	Tmem106b
-0.119322	-0.0464115	-0.0726719	0.106277	-0.0374327	0.0596762	-0.0663919	-0.0574265	-0.0435905	Q9EQP2	EH domain-containing protein 4 OS=Mus musculus OX=10090 GN=Ehd4 PE=1 SV=1	Ehd4
-0.562603	-0.43742	-0.665998	-0.198349	-0.335977	-0.418614	-0.380425	-0.535753	-0.291149	Q8C405	Nuclear autoantigen Sp-100 OS=Mus musculus OX=10090 GN=Sp100 PE=1 SV=1	Sp100
6.03875	6.02727	6.14477	5.95818	5.96816	5.9875	5.86073	5.98484	5.95774	P63276	40S ribosomal protein S17 OS=Mus musculus OX=10090 GN=Rps17 PE=1 SV=2	Rps17
-6.77901	-6.77166	-7.18058	-6.49202	-6.44447	-6.64741	-7.41066	-6.69012	-6.46466	A0A2I3BQR1	5'-nucleotidase domain-containing 2 (Fragment) OS=Mus musculus OX=10090 GN=Nt5dc2 PE=1 SV=1	Nt5dc2
4.62341	4.38402	4.44967	4.35798	4.15819	4.22565	4.4519	4.33679	4.40937	A0A1L1STE6	Isocitrate dehydrogenase [NAD] subunit, mitochondrial OS=Mus musculus OX=10090 GN=Idh3a PE=1 SV=1	Idh3a
-3.78	-3.4464	-3.69548	-2.68466	-3.19911	-3.3308	-3.31681	-3.22028	-3.71417	A0A1W2P7M1	ZW10 interactor (Fragment) OS=Mus musculus OX=10090 GN=Zwint PE=1 SV=1	Zwint
0.391163	0.504827	0.521194	0.387697	0.34195	0.355079	0.438918	0.513348	0.500189	A0A571BFA7	Protein FAM83H OS=Mus musculus OX=10090 GN=Fam83h PE=1 SV=1	Fam83h
0.877665	0.938808	0.901224	0.800016	0.875205	0.780437	0.916581	0.808882	0.866646	Q8BXC6	COMM domain-containing protein 2 OS=Mus musculus OX=10090 GN=Commd2 PE=1 SV=1	Commd2
-4.13445	-4.25454	-4.1304	-4.10546	-3.91491	-3.9068	-3.74459	-3.8164	-4.13279	Q6GV12	3-ketodihydrosphingosine reductase OS=Mus musculus OX=10090 GN=Kdsr PE=1 SV=1	Kdsr
2.05575	2.1366	2.19483	2.235	2.21779	2.25973	2.02697	2.13067	2.17808	Q91VC3	Eukaryotic initiation factor 4A-III OS=Mus musculus OX=10090 GN=Eif4a3 PE=1 SV=3	Eif4a3
-1.51843	-1.22054	-1.25983	-0.440165	-0.970357	-1.00382	-0.819779	-0.835146	-0.932728	L7N1X8	Predicted gene 43302 OS=Mus musculus OX=10090 GN=Gm43302 PE=3 SV=2	Gm43302
3.06443	3.05901	3.1297	3.19139	3.12822	3.15774	3.0857	3.10978	3.25484	Q7TNV0	Protein DEK OS=Mus musculus OX=10090 GN=Dek PE=1 SV=1	Dek
-2.45702	-2.64322	-2.6812	-2.71545	-2.86844	-2.95363	-3.08279	-2.859	-2.96222	Q6P1G0	HEAT repeat-containing protein 6 OS=Mus musculus OX=10090 GN=Heatr6 PE=1 SV=1	Heatr6
1.37099	1.3964	1.37264	1.10482	1.27728	1.29164	1.34995	1.28576	1.29811	A0A087WQS2	Basic leucine zipper and W2 domain-containing protein 1 OS=Mus musculus OX=10090 GN=Bzw1 PE=1 SV=1	Bzw1
5.92657	6.00876	5.89805	5.66562	5.87717	5.75519	5.98002	5.79743	5.94279	Q9D6Y9	1,4-alpha-glucan-branching enzyme OS=Mus musculus OX=10090 GN=Gbe1 PE=1 SV=1	Gbe1
3.97721	3.82685	3.88862	3.7301	3.80925	3.77524	3.85144	3.83217	3.8164	Q9CQC7	NADH dehydrogenase [ubiquinone] 1 beta subcomplex subunit 4 OS=Mus musculus OX=10090 GN=Ndufb4 PE=1 SV=3	Ndufb4
0.464256	0.4006	0.622337	0.386454	0.159087	0.0910349	0.126174	0.112593	0.0370426	Q9JKY5	Huntingtin-interacting protein 1-related protein OS=Mus musculus OX=10090 GN=Hip1r PE=1 SV=2	Hip1r
3.65688	3.71687	3.81157	3.47136	3.61673	3.60248	3.54866	3.65084	3.51116	A0A0R4J137	Phytanoyl-CoA dioxygenase domain-containing protein 1 OS=Mus musculus OX=10090 GN=Phyhd1 PE=1 SV=1	Phyhd1
0.353941	0.370796	0.25601	0.0959167	0.184733	0.254418	0.366004	0.242607	0.245333	Q9JM96	Cdc42 effector protein 4 OS=Mus musculus OX=10090 GN=Cdc42ep4 PE=1 SV=1	Cdc42ep4
-3.76781	-3.70578	-3.59426	-3.89499	-3.78637	-3.84338	-3.71767	-3.87222	-4.01803	Q8BZA9	Fructose-2,6-bisphosphatase TIGAR OS=Mus musculus OX=10090 GN=Tigar PE=1 SV=1	Tigar
-2.66429	-2.74824	-2.81668	-2.2653	-2.20851	-2.64787	-2.49685	-2.4095	-2.2802	Q80WG5	Volume-regulated anion channel subunit LRRC8A OS=Mus musculus OX=10090 GN=Lrrc8a PE=1 SV=1	Lrrc8a
2.32131	2.50262	2.44058	2.29806	2.25659	2.29117	2.30658	2.26189	2.37028	A2AMS3	Galactose-1-phosphate uridylyltransferase OS=Mus musculus OX=10090 GN=Galt PE=1 SV=1	Galt
-3.35158	-3.46455	-2.98751	-4.26566	-3.69726	-3.67955	-3.16166	-3.41995	-3.52123	Q8K3X6	Ankyrin repeat and SAM domain-containing protein 4B OS=Mus musculus OX=10090 GN=Anks4b PE=1 SV=1	Anks4b
4.21931	4.04536	4.1061	3.94118	3.93655	4.03404	4.02279	4.04121	3.98737	Q9DCS9	NADH dehydrogenase [ubiquinone] 1 beta subcomplex subunit 10 OS=Mus musculus OX=10090 GN=Ndufb10 PE=1 SV=3	Ndufb10
2.428	2.50006	2.62307	2.31169	2.36132	2.40028	2.43971	2.29771	2.38925	Q9WUP7-2	Isoform 2 of Ubiquitin carboxyl-terminal hydrolase isozyme L5 OS=Mus musculus OX=10090 GN=Uchl5	Uchl5
2.20081	2.36928	2.08126	2.00906	1.90513	2.03176	1.89047	1.94714	1.90215	P08030	Adenine phosphoribosyltransferase OS=Mus musculus OX=10090 GN=Aprt PE=1 SV=2	Aprt
-3.20651	-3.14095	-3.06307	-3.22057	-3.58917	-3.57215	-3.04282	-3.23144	-3.45968	Q8BPG6	Inactive C-alpha-formylglycine-generating enzyme 2 OS=Mus musculus OX=10090 GN=Sumf2 PE=1 SV=2	Sumf2
-0.39854	-0.293371	-0.204071	-0.448883	-0.41603	-0.492858	-0.122306	-0.0225563	-0.330765	Q6GQT6	Sterol regulatory element-binding protein cleavage-activating protein OS=Mus musculus OX=10090 GN=Scap PE=1 SV=1	Scap
-5.36122	-5.43104	-5.95623	-6.08557	-6.00888	-6.10374	-5.82562	-5.42842	-5.53441	Q9D842	Aprataxin and PNK-like factor OS=Mus musculus OX=10090 GN=Aplf PE=1 SV=2	Aplf
2.19064	1.98252	2.21056	2.285	2.35269	2.32083	2.0317	2.10836	2.11738	Q9JLJ4	Elongation of very long chain fatty acids protein 2 OS=Mus musculus OX=10090 GN=Elovl2 PE=1 SV=1	Elovl2
0.770472	0.566759	0.743258	0.471582	0.517865	0.563983	0.536164	0.47854	0.459658	Q8R2Y8	Peptidyl-tRNA hydrolase 2, mitochondrial OS=Mus musculus OX=10090 GN=Ptrh2 PE=1 SV=1	Ptrh2
1.58024	1.70597	1.61353	1.54955	1.53965	1.48066	1.5615	1.54111	1.31746	Q8BVU5	ADP-ribose pyrophosphatase, mitochondrial OS=Mus musculus OX=10090 GN=Nudt9 PE=1 SV=1	Nudt9
1.457	1.3849	1.49706	1.29348	1.38943	1.32683	1.47305	1.38193	1.39042	Q80W54	CAAX prenyl protease 1 homolog OS=Mus musculus OX=10090 GN=Zmpste24 PE=1 SV=2	Zmpste24
2.74424	2.80586	2.86951	2.46341	2.67507	2.676	2.61164	2.61625	2.54014	P62858	40S ribosomal protein S28 OS=Mus musculus OX=10090 GN=Rps28 PE=1 SV=1	Rps28
0.354788	0.40674	0.511118	0.51215	0.602521	0.559365	0.756873	0.527143	0.621574	Q8R574	Phosphoribosyl pyrophosphate synthase-associated protein 2 OS=Mus musculus OX=10090 GN=Prpsap2 PE=1 SV=1	Prpsap2
6.04626	5.90711	5.87316	5.68519	5.84125	5.77166	5.89972	5.85255	5.81667	P00405	Cytochrome c oxidase subunit 2 OS=Mus musculus OX=10090 GN=Mtco2 PE=1 SV=1	Mtco2
-0.313232	-0.588129	-0.303078	-0.739712	-0.605657	-0.633319	-0.481963	-0.801973	-0.750715	Q91X51	Golgi reassembly-stacking protein 1 OS=Mus musculus OX=10090 GN=Gorasp1 PE=1 SV=3	Gorasp1
3.66311	3.5881	3.55245	3.47701	3.54466	3.43426	3.35776	3.35567	3.45659	P59325	Eukaryotic translation initiation factor 5 OS=Mus musculus OX=10090 GN=Eif5 PE=1 SV=1	Eif5
3.18053	3.1586	3.08131	2.89495	3.08183	2.97351	3.09241	2.98452	2.95822	Q5RKZ7	Molybdenum cofactor biosynthesis protein 1 OS=Mus musculus OX=10090 GN=Mocs1 PE=1 SV=2	Mocs1
-1.56931	-1.4258	-1.26074	-1.81718	-1.82077	-1.55937	-1.43575	-1.68727	-1.48845	Q9CR24	Nucleoside diphosphate-linked moiety X motif 8 OS=Mus musculus OX=10090 GN=Nudt8 PE=1 SV=1	Nudt8
3.03608	3.02547	3.18132	3.36954	3.19132	3.23769	3.37131	3.27048	3.27592	P29351	Tyrosine-protein phosphatase non-receptor type 6 OS=Mus musculus OX=10090 GN=Ptpn6 PE=1 SV=2	Ptpn6
-3.89708	-3.79379	-4.02534	-3.58645	-3.59418	-3.80063	-3.5355	-3.55596	-3.69154	Q3TDX8	Cytochrome b5 reductase 4 OS=Mus musculus OX=10090 GN=Cyb5r4 PE=2 SV=3	Cyb5r4
-5.35475	-5.00585	-4.89668	-4.56543	-4.78805	-4.73923	-4.3569	-4.86078	-4.8344	Q8CI43	Myosin light chain 6B OS=Mus musculus OX=10090 GN=Myl6b PE=1 SV=1	Myl6b
-3.23591	-3.43369	-3.0588	-2.99219	-2.98771	-2.89148	-3.11025	-3.14984	-3.0481	Q91ZN5	Adenosine 3'-phospho 5'-phosphosulfate transporter 1 OS=Mus musculus OX=10090 GN=Slc35b2 PE=1 SV=1	Slc35b2
1.79926	1.88223	1.73402	1.89719	1.92028	1.93139	1.79292	1.82008	1.99031	Q8CCF0	U4/U6 small nuclear ribonucleoprotein Prp31 OS=Mus musculus OX=10090 GN=Prpf31 PE=1 SV=3	Prpf31
-1.65713	-1.63758	-1.76652	-1.6108	-1.55702	-1.48837	-1.70303	-1.74291	-1.89362	Q8VEH6	COBW domain-containing protein 1 OS=Mus musculus OX=10090 GN=Cbwd1 PE=1 SV=1	Cbwd1
5.08646	5.0454	5.11474	5.04181	5.00594	4.95488	4.91645	4.94597	4.99209	Q62167	ATP-dependent RNA helicase DDX3X OS=Mus musculus OX=10090 GN=Ddx3x PE=1 SV=3	Ddx3x
-0.775146	-0.877733	-0.686644	-1.01236	-1.16183	-0.890475	-0.951783	-1.05444	-1.31615	Q8CCP0	Nuclear export mediator factor Nemf OS=Mus musculus OX=10090 GN=Nemf PE=1 SV=2	Nemf
2.76885	2.76726	2.89343	2.59142	2.69261	2.71689	2.84329	2.7965	2.68238	P46664	Adenylosuccinate synthetase isozyme 2 OS=Mus musculus OX=10090 GN=Adss2 PE=1 SV=2	Adss2
-2.22731	-1.9869	-1.07791	-2.92883	-3.4423	-2.40103	-2.40089	-2.65496	-2.54281	Q9D566	Sulfotransferase OS=Mus musculus OX=10090 GN=Sult1e1 PE=2 SV=1	Sult1e1
0.385071	0.551937	0.601877	0.283213	0.364224	0.358949	0.376452	0.283831	0.227873	Q9CZX0	Elongator complex protein 3 OS=Mus musculus OX=10090 GN=Elp3 PE=1 SV=1	Elp3
1.56062	1.60421	1.62116	1.67775	1.68398	1.62329	1.49103	1.5249	1.67659	Q9D1J3	SAP domain-containing ribonucleoprotein OS=Mus musculus OX=10090 GN=Sarnp PE=1 SV=3	Sarnp
1.50432	1.56824	1.55052	1.23907	1.48119	1.35577	1.58154	1.59266	1.37626	Q8R317	Ubiquilin-1 OS=Mus musculus OX=10090 GN=Ubqln1 PE=1 SV=1	Ubqln1
0.106346	0.178741	-0.00268364	0.303474	0.300475	0.180104	-0.0413408	0.245201	-0.0313168	A2API8	Paralemmin A kinase anchor protein OS=Mus musculus OX=10090 GN=Pakap PE=1 SV=1	Pakap
1.9739	1.86362	1.77135	1.74462	1.68179	1.71973	1.91717	1.79325	1.6451	Q8CIH9	Amidophosphoribosyltransferase OS=Mus musculus OX=10090 GN=Ppat PE=1 SV=1	Ppat
-4.56097	-4.59687	-4.71042	-4.78303	-4.77942	-5.03986	-4.88079	-4.92469	-5.08543	E9Q1I2	SOSS complex subunit B1 (Fragment) OS=Mus musculus OX=10090 GN=Nabp2 PE=1 SV=1	Nabp2
1.49108	1.45102	1.59009	1.32483	1.4424	1.26769	1.29576	1.45193	1.26812	Q99N95	39S ribosomal protein L3, mitochondrial OS=Mus musculus OX=10090 GN=Mrpl3 PE=1 SV=1	Mrpl3
-1.34643	-1.25095	-1.25529	-1.71696	-1.35526	-1.70655	-1.41315	-1.6486	-1.54337	S4R1W1	Glyceraldehyde-3-phosphate dehydrogenase OS=Mus musculus OX=10090 GN=Gm3839 PE=1 SV=1	Gm3839
-2.37439	-2.48664	-2.55911	-2.15913	-2.33536	-2.33053	-2.56386	-2.54121	-2.463	O88939	Zinc finger and BTB domain-containing protein 7A OS=Mus musculus OX=10090 GN=Zbtb7a PE=1 SV=2	Zbtb7a
3.98014	3.85551	3.76248	3.75476	3.61095	3.66171	3.80043	3.7876	3.8793	P70404	Isocitrate dehydrogenase [NAD] subunit gamma 1, mitochondrial OS=Mus musculus OX=10090 GN=Idh3g PE=1 SV=1	Idh3g
4.57584	4.4384	4.50986	4.31565	4.37941	4.4343	4.61702	4.53562	4.49058	Q8C5H8	NAD kinase 2, mitochondrial OS=Mus musculus OX=10090 GN=Nadk2 PE=1 SV=2	Nadk2
4.44815	4.27258	4.40554	4.13363	4.14561	4.29308	4.02166	3.98646	4.02024	P36552	Oxygen-dependent coproporphyrinogen-III oxidase, mitochondrial OS=Mus musculus OX=10090 GN=Cpox PE=1 SV=2	Cpox
1.41066	1.48851	1.55994	1.65747	1.57245	1.60334	1.48566	1.59418	1.43079	Q6NZD2	Sorting nexin-1 OS=Mus musculus OX=10090 GN=Snx1 PE=1 SV=1	Snx1
4.23056	4.17438	4.13361	4.06553	4.08686	4.1306	4.12171	4.11612	4.02216	Q9CRB9	MICOS complex subunit Mic19 OS=Mus musculus OX=10090 GN=Chchd3 PE=1 SV=1	Chchd3
1.006	0.901888	0.858879	1.18028	1.03958	1.03374	1.10705	1.16888	1.08402	Q9DBR7	Protein phosphatase 1 regulatory subunit 12A OS=Mus musculus OX=10090 GN=Ppp1r12a PE=1 SV=2	Ppp1r12a
-2.37587	-2.41496	-2.55251	-2.68893	-2.53321	-2.74959	-2.63307	-2.59068	-2.91582	F6Z9E6	PH and SEC7 domain-containing protein 3 OS=Mus musculus OX=10090 GN=Psd3 PE=1 SV=2	Psd3
4.10371	4.05396	4.15662	3.97622	3.96558	4.0589	3.90313	3.93408	3.98915	P62264	40S ribosomal protein S14 OS=Mus musculus OX=10090 GN=Rps14 PE=1 SV=3	Rps14
2.67478	2.76058	2.7055	2.65321	2.64799	2.57824	2.22853	2.35839	2.44358	A0A286YDT3	Nucleolar and coiled-body phosphoprotein 1 OS=Mus musculus OX=10090 GN=Nolc1 PE=1 SV=1	Nolc1
-1.03459	-0.936573	-0.904474	-1.14194	-1.03369	-1.07655	-1.00553	-1.1521	-1.0026	Q811S7	Upstream-binding protein 1 OS=Mus musculus OX=10090 GN=Ubp1 PE=1 SV=1	Ubp1
-1.17096	-1.25606	-1.38074	-1.80195	-1.61952	-1.39011	-1.56814	-1.52551	-1.55323	Q9DBU3	Serine/threonine-protein kinase RIO3 OS=Mus musculus OX=10090 GN=Riok3 PE=1 SV=3	Riok3
2.24674	2.32794	2.34486	2.45487	2.40206	2.36385	2.36508	2.37654	2.40994	Q3UID0	SWI/SNF complex subunit SMARCC2 OS=Mus musculus OX=10090 GN=Smarcc2 PE=1 SV=1	Smarcc2
-5.53475	-5.68138	-5.95687	-6.08078	-6.04691	-5.99234	-5.58727	-5.2963	-6.07349	Q3UZP0	MARVEL domain-containing protein 2 OS=Mus musculus OX=10090 GN=Marveld2 PE=1 SV=1	Marveld2
-1.73688	-2.07643	-1.91843	-1.69097	-1.64781	-1.65108	-1.57002	-1.82302	-1.62636	Q9D1E8	1-acyl-sn-glycerol-3-phosphate acyltransferase epsilon OS=Mus musculus OX=10090 GN=Agpat5 PE=1 SV=2	Agpat5
-1.53577	-1.54767	-1.90453	-0.90542	-1.3983	-1.25955	-1.34759	-1.27435	-1.58769	E9PV44	ATP synthase F1 subunit epsilon OS=Mus musculus OX=10090 GN=Atpif1 PE=1 SV=1	Atpif1
-3.54737	-3.32657	-3.40014	-3.29751	-3.19096	-3.2476	-3.46659	-3.36854	-3.48127	Q8C7V3	U3 small nucleolar RNA-associated protein 15 homolog OS=Mus musculus OX=10090 GN=Utp15 PE=1 SV=1	Utp15
2.59524	2.63469	2.62186	2.41198	2.57596	2.49882	2.60717	2.59997	2.67782	Q9DB05	Alpha-soluble NSF attachment protein OS=Mus musculus OX=10090 GN=Napa PE=1 SV=1	Napa
4.15759	4.00701	4.08337	3.91422	3.94681	4.00529	3.93175	3.84392	3.99098	Q8K1M6-3	Isoform 3 of Dynamin-1-like protein OS=Mus musculus OX=10090 GN=Dnm1l	Dnm1l
2.01695	2.00605	2.03428	2.49544	2.13068	2.24188	1.99757	2.12761	2.24293	Q60710	Deoxynucleoside triphosphate triphosphohydrolase SAMHD1 OS=Mus musculus OX=10090 GN=Samhd1 PE=1 SV=3	Samhd1
2.03615	1.97331	2.0169	1.7609	1.90184	1.93734	1.9314	1.97741	1.92127	Q6NXL1	Sec24-related gene family, member D (S. cerevisiae) OS=Mus musculus OX=10090 GN=Sec24d PE=1 SV=1	Sec24d
4.45689	4.52919	4.58676	4.6415	4.64611	4.59328	4.50574	4.56215	4.65957	Q9Z1N5	Spliceosome RNA helicase Ddx39b OS=Mus musculus OX=10090 GN=Ddx39b PE=1 SV=1	Ddx39b
1.16754	1.18228	1.15238	0.886444	1.12772	0.925183	0.787122	0.982193	0.950575	Q570Y9	DEP domain-containing mTOR-interacting protein OS=Mus musculus OX=10090 GN=Deptor PE=1 SV=2	Deptor
8.07738	8.01461	8.08722	7.8193	8.00913	7.90712	8.03648	7.96377	7.82996	Q9DBT9	Dimethylglycine dehydrogenase, mitochondrial OS=Mus musculus OX=10090 GN=Dmgdh PE=1 SV=1	Dmgdh
-1.17204	-0.818983	-0.983294	-0.384426	-0.742673	-0.707009	-0.459338	-0.702995	-0.453478	Q3U5Q7	UMP-CMP kinase 2, mitochondrial OS=Mus musculus OX=10090 GN=Cmpk2 PE=1 SV=2	Cmpk2
5.21371	5.13129	5.17849	5.0486	5.12875	5.0972	5.11346	5.08592	5.18264	P80315	T-complex protein 1 subunit delta OS=Mus musculus OX=10090 GN=Cct4 PE=1 SV=3	Cct4
2.13892	2.22408	2.34733	2.35202	2.4129	2.43034	2.62463	2.473	2.5124	O88876	Short-chain dehydrogenase/reductase 3 OS=Mus musculus OX=10090 GN=Dhrs3 PE=1 SV=2	Dhrs3
-6.77421	-8.20376	-7.77513	-5.89638	-6.90228	-5.98496	-7.60519	-7.40974	-7.61573	D3YU01	Pleckstrin homology domain-containing family A member 1 OS=Mus musculus OX=10090 GN=Plekha1 PE=1 SV=1	Plekha1
-3.36978	-3.43024	-3.289	-2.88305	-3.23367	-3.13584	-3.19231	-3.45564	-3.09052	E9Q672	GTP-binding protein Rit1 OS=Mus musculus OX=10090 GN=Rit1 PE=1 SV=1	Rit1
1.86672	2.03915	1.91422	1.67641	1.84478	1.77071	2.3409	1.81552	1.67817	Q61586	Glycerol-3-phosphate acyltransferase 1, mitochondrial OS=Mus musculus OX=10090 GN=Gpam PE=1 SV=2	Gpam
-0.0399246	0.391905	0.103441	0.824518	0.379151	0.599374	0.216302	0.296015	0.296452	Q61093	Cytochrome b-245 heavy chain OS=Mus musculus OX=10090 GN=Cybb PE=1 SV=1	Cybb
-3.29294	-3.00955	-3.32487	-3.01375	-2.91914	-2.90608	-2.70832	-2.7827	-2.80078	Q4VAA7	Sorting nexin-33 OS=Mus musculus OX=10090 GN=Snx33 PE=1 SV=1	Snx33
2.99376	3.20903	3.1588	2.89611	2.98449	2.95898	2.99508	2.93922	2.89859	P24547	Inosine-5'-monophosphate dehydrogenase 2 OS=Mus musculus OX=10090 GN=Impdh2 PE=1 SV=2	Impdh2
-2.46274	-2.48049	-2.37993	-2.27645	-2.11893	-2.35765	-2.0188	-2.14072	-2.12419	P70303	CTP synthase 2 OS=Mus musculus OX=10090 GN=Ctps2 PE=1 SV=1	Ctps2
-3.52779	-3.45152	-3.20161	-3.65482	-3.65222	-3.61306	-3.71314	-3.58039	-3.18963	D3Z4C0	FERM, ARHGEF and pleckstrin domain-containing protein 2 OS=Mus musculus OX=10090 GN=Farp2 PE=1 SV=1	Farp2
-1.3337	-1.49987	-1.47693	-1.10722	-1.15513	-1.35805	-1.33844	-1.47427	-1.38815	P61226	Ras-related protein Rap-2b OS=Mus musculus OX=10090 GN=Rap2b PE=1 SV=1	Rap2b
-4.41663	-4.83023	-4.46384	-4.32507	-3.99319	-4.18543	-4.09225	-4.16956	-4.31709	M0QWE5	Probable UDP-sugar transporter protein SLC35A5 OS=Mus musculus OX=10090 GN=Slc35a5 PE=1 SV=1	Slc35a5
-2.5769	-2.83978	-2.69697	-3.02001	-2.8352	-2.9513	-2.92849	-2.6918	-2.80413	Q9CR64	Protein kish-A OS=Mus musculus OX=10090 GN=Tmem167a PE=1 SV=1	Tmem167a
1.16438	1.21133	1.31793	1.05165	1.16051	1.02332	1.14832	1.17356	1.07122	Q9D1E6	Tubulin-folding cofactor B OS=Mus musculus OX=10090 GN=Tbcb PE=1 SV=2	Tbcb
0.505619	0.395994	0.418913	0.585526	0.689094	0.507668	0.516713	0.621035	0.676662	Q3UL36	Arginine and glutamate-rich protein 1 OS=Mus musculus OX=10090 GN=Arglu1 PE=1 SV=2	Arglu1
3.08541	3.09538	3.14811	2.98692	3.05317	3.06159	3.06436	3.03871	3.18548	Q9EPE9	Endoplasmic reticulum transmembrane helix translocase OS=Mus musculus OX=10090 GN=Atp13a1 PE=1 SV=2	Atp13a1
4.61942	4.16145	4.92788	3.95371	4.14351	3.68414	4.28786	4.27902	4.04904	Q91WG0	Acylcarnitine hydrolase OS=Mus musculus OX=10090 GN=Ces2c PE=1 SV=1	Ces2c
-6.97706	-5.29582	-7.63182	-8.40067	-8.65952	-8.13206	-7.9192	-7.36296	-8.25879	B2KF52	Protein ILRUN OS=Mus musculus OX=10090 GN=Ilrun PE=1 SV=1	Ilrun
4.74683	4.7142	4.66345	4.55899	4.67013	4.52787	4.75114	4.54639	4.75783	Q791V5	Mitochondrial carrier homolog 2 OS=Mus musculus OX=10090 GN=Mtch2 PE=1 SV=1	Mtch2
-5.18356	-5.40565	-5.5841	-5.19458	-4.95755	-5.00899	-5.36638	-5.35488	-5.30453	A0A0G2JF30	Kelch-like protein 7 OS=Mus musculus OX=10090 GN=Klhl7 PE=1 SV=1	Klhl7
-3.2342	-3.4404	-3.59049	-3.17599	-3.17922	-3.13579	-3.34089	-3.31508	-3.14277	Q8CE50	Sorting nexin-30 OS=Mus musculus OX=10090 GN=Snx30 PE=1 SV=1	Snx30
-1.82592	-1.84858	-1.73822	-1.96607	-2.06902	-1.87073	-1.99078	-1.83655	-1.91749	P60603	Reactive oxygen species modulator 1 OS=Mus musculus OX=10090 GN=Romo1 PE=2 SV=1	Romo1
3.49021	3.43992	3.47934	3.64448	3.51815	3.55038	3.54917	3.39747	3.53123	P63094	Guanine nucleotide-binding protein G(s) subunit alpha isoforms short OS=Mus musculus OX=10090 GN=Gnas PE=1 SV=1	Gnas
2.13597	2.11115	2.10913	2.4981	2.18666	2.34112	2.21487	2.05755	2.05305	Q07797	Galectin-3-binding protein OS=Mus musculus OX=10090 GN=Lgals3bp PE=1 SV=1	Lgals3bp
-1.53186	-1.59	-1.47013	-1.7193	-1.60888	-1.85826	-1.71144	-1.69433	-1.60052	Q3TLS3	GDP-D-glucose phosphorylase 1 OS=Mus musculus OX=10090 GN=Gdpgp1 PE=1 SV=2	Gdpgp1
3.22462	3.16829	3.29864	3.33163	3.33319	3.31127	3.1583	3.23371	3.30202	Q9D8U8	Sorting nexin-5 OS=Mus musculus OX=10090 GN=Snx5 PE=1 SV=1	Snx5
-0.283348	0.023035	-0.280802	0.0540009	0.0907316	0.0704336	-0.126931	0.0987568	-0.125631	D3YWX2	YLP motif-containing protein 1 OS=Mus musculus OX=10090 GN=Ylpm1 PE=1 SV=2	Ylpm1
6.45748	6.33004	6.40843	6.13303	6.28002	6.30274	6.28077	6.14859	6.33917	Q9CPU0	Lactoylglutathione lyase OS=Mus musculus OX=10090 GN=Glo1 PE=1 SV=3	Glo1
-2.46224	-2.15782	-2.45499	-1.86441	-2.20548	-1.93936	-2.13653	-1.94413	-1.89902	Q64524	Histone H2B type 2-E OS=Mus musculus OX=10090 GN=H2bc21 PE=1 SV=3	H2bc21
-0.0579643	-0.108603	-0.178217	-0.000507355	0.119809	-0.0335093	1.00274	0.356205	0.309925	Q8R5I6	Glutathione S-transferase Mu 4 OS=Mus musculus OX=10090 GN=Gstm4 PE=1 SV=1	Gstm4
4.82728	4.70758	4.78085	4.70886	4.56894	4.64283	4.6394	4.53861	4.66325	P56391	Cytochrome c oxidase subunit 6B1 OS=Mus musculus OX=10090 GN=Cox6b1 PE=1 SV=2	Cox6b1
2.25907	2.203	1.96654	1.96206	1.91121	1.84804	1.8112	1.7539	1.89709	P61079	Ubiquitin-conjugating enzyme E2 D3 OS=Mus musculus OX=10090 GN=Ube2d3 PE=1 SV=1	Ube2d3
3.89051	4.16753	3.78014	4.45003	4.15446	4.29434	3.95219	4.04614	4.10399	O89017	Legumain OS=Mus musculus OX=10090 GN=Lgmn PE=1 SV=1	Lgmn
-0.129082	-0.112165	-0.0991802	-0.218315	-0.130456	-0.220693	-0.114512	-0.187508	-0.299616	P46737	Lys-63-specific deubiquitinase BRCC36 OS=Mus musculus OX=10090 GN=Brcc3 PE=1 SV=1	Brcc3
7.15063	7.11209	7.16545	6.82161	7.0552	7.00978	6.97135	6.97115	7.03057	P25444	40S ribosomal protein S2 OS=Mus musculus OX=10090 GN=Rps2 PE=1 SV=3	Rps2
-5.97877	-5.53086	-5.64219	-5.95484	-6.56599	-6.27084	-6.20515	-6.02922	-6.11556	Q9CZP0	Ufm1-specific protease 1 OS=Mus musculus OX=10090 GN=Ufsp1 PE=1 SV=1	Ufsp1
1.16853	1.16718	1.25474	1.14044	1.05499	1.11179	1.09663	1.0284	1.1316	P11688	Integrin alpha-5 OS=Mus musculus OX=10090 GN=Itga5 PE=1 SV=3	Itga5
-3.96494	-3.77815	-4.01031	-4.28355	-4.17687	-4.0371	-4.37374	-3.84266	-4.12324	Q8VD26	Transmembrane protein 143 OS=Mus musculus OX=10090 GN=Tmem143 PE=1 SV=1	Tmem143
4.42297	4.4878	4.39713	4.47993	4.53873	4.57594	4.48265	4.63086	4.7042	P10922	Histone H1.0 OS=Mus musculus OX=10090 GN=H1-0 PE=2 SV=4	H1-0
3.53555	3.44072	3.56916	3.3182	3.39627	3.44186	3.8148	3.81908	3.57412	P23589	Carbonic anhydrase 5A, mitochondrial OS=Mus musculus OX=10090 GN=Ca5a PE=1 SV=2	Ca5a
3.54971	3.53075	3.64651	3.46176	3.50763	3.47488	3.54527	3.53454	3.47295	Q6PDI5	Proteasome adapter and scaffold protein ECM29 OS=Mus musculus OX=10090 GN=Ecpas PE=1 SV=3	Ecpas
1.07167	1.3709	1.11405	0.861614	0.810884	1.03405	0.748082	1.06161	1.12612	Q8VCU2	Glycosyl-phosphatidylinositol-specific phospholipase D OS=Mus musculus OX=10090 GN=Gpld1 PE=1 SV=1	Gpld1
1.62841	1.57942	1.70795	1.43746	1.57747	1.4934	1.39643	1.53218	1.43456	P46061	Ran GTPase-activating protein 1 OS=Mus musculus OX=10090 GN=Rangap1 PE=1 SV=2	Rangap1
2.81568	2.02711	1.67073	3.02555	3.05857	2.93565	3.5026	3.06202	2.54226	A2A977	Cytochrome P450 4A10 OS=Mus musculus OX=10090 GN=Cyp4a10 PE=1 SV=1	Cyp4a10
-0.144114	-0.0362206	-0.0333881	0.0631351	0.0515089	-0.0110216	-0.061883	0.0331764	0.0401592	G5E8R8	UBX domain-containing protein 7 OS=Mus musculus OX=10090 GN=Ubxn7 PE=1 SV=1	Ubxn7
-2.86048	-2.75814	-2.67455	-2.33123	-2.60427	-2.59244	-2.41968	-2.69427	-2.66833	Q61160	FAS-associated death domain protein OS=Mus musculus OX=10090 GN=Fadd PE=1 SV=1	Fadd
3.36612	3.36463	3.46528	3.20213	3.33451	3.28485	3.40069	3.43793	3.36767	Q3U2P1	Protein transport protein Sec24A OS=Mus musculus OX=10090 GN=Sec24a PE=1 SV=1	Sec24a
3.81435	3.86189	3.91039	3.78164	3.81245	3.75309	3.74228	3.70225	3.76258	Q3TCR7	Dynamin GTPase OS=Mus musculus OX=10090 GN=Dnm2 PE=1 SV=1	Dnm2
1.2999	1.22144	1.3667	0.853128	1.01812	1.20647	0.905456	1.23384	1.07276	Q9R0Q6	Actin-related protein 2/3 complex subunit 1A OS=Mus musculus OX=10090 GN=Arpc1a PE=1 SV=1	Arpc1a
-0.959311	-1.04676	-0.954226	-1.09682	-1.14801	-1.03732	-1.04578	-1.09221	-1.16091	E9QKE4	Rab3 GTPase-activating protein non-catalytic subunit OS=Mus musculus OX=10090 GN=Rab3gap2 PE=1 SV=1	Rab3gap2
2.93155	2.83313	2.72922	2.9394	3.08171	2.99767	2.95506	3.01218	3.01176	E9PV38	Carboxylic ester hydrolase OS=Mus musculus OX=10090 GN=Ces2g PE=1 SV=1	Ces2g
-2.36436	-2.5925	-2.38334	-2.74299	-2.56416	-2.69711	-2.62332	-2.72857	-2.93356	G3X983	T cell activation inhibitor, mitochondrial OS=Mus musculus OX=10090 GN=Tcaim PE=1 SV=1	Tcaim
-0.707323	-0.647717	-0.639828	-0.609274	-0.538409	-0.611934	-0.60271	-0.720461	-0.63563	P63328-2	Isoform 2 of Serine/threonine-protein phosphatase 2B catalytic subunit alpha isoform OS=Mus musculus OX=10090 GN=Ppp3ca	Ppp3ca
-4.48242	-4.31522	-4.30936	-4.267	-3.7017	-3.72934	-3.36925	-3.53564	-3.65168	Q99P72-1	Isoform C of Reticulon-4 OS=Mus musculus OX=10090 GN=Rtn4	Rtn4
1.15512	1.14218	1.41804	1.0664	0.986279	0.822848	0.87016	0.967041	0.821043	Q9D8S4	Oligoribonuclease, mitochondrial OS=Mus musculus OX=10090 GN=Rexo2 PE=1 SV=2	Rexo2
-1.24605	-1.30596	-1.23877	-1.30601	-1.36963	-1.44267	-1.1384	-1.30811	-1.12617	Q9JKF6	Nectin-1 OS=Mus musculus OX=10090 GN=Nectin1 PE=1 SV=3	Nectin1
-3.23972	-3.11455	-3.09228	-2.98597	-3.06701	-2.88676	-3.17369	-2.96957	-3.13545	Q8BG79	CWF19-like protein 2 OS=Mus musculus OX=10090 GN=Cwf19l2 PE=1 SV=1	Cwf19l2
-3.39391	-3.50304	-3.3515	-3.49833	-3.59216	-3.54187	-3.66262	-3.54851	-4.17988	A0A1Y7VMD8	WD repeat-containing protein 41 OS=Mus musculus OX=10090 GN=Wdr41 PE=1 SV=1	Wdr41
2.8746	2.94501	2.94786	3.03644	2.98232	2.97411	2.87303	2.94575	3.04287	O08810	116 kDa U5 small nuclear ribonucleoprotein component OS=Mus musculus OX=10090 GN=Eftud2 PE=1 SV=1	Eftud2
-1.83348	-2.21335	-2.17319	-2.35417	-2.40521	-2.3482	-2.24631	-2.30214	-2.31232	Q8C561	G-protein coupled receptor-associated protein LMBRD2 OS=Mus musculus OX=10090 GN=Lmbrd2 PE=1 SV=1	Lmbrd2
4.28377	4.21454	4.34346	4.07575	4.22832	4.04852	4.09017	4.16073	4.14109	Q9CZ30	Obg-like ATPase 1 OS=Mus musculus OX=10090 GN=Ola1 PE=1 SV=1	Ola1
-3.30099	-3.32702	-3.30263	-3.42626	-3.53567	-3.35522	-3.38208	-3.2516	-3.55419	F8WGX5	DmX-like protein 1 OS=Mus musculus OX=10090 GN=Dmxl1 PE=1 SV=1	Dmxl1
0.556238	0.36474	0.534357	0.219242	0.399159	0.191049	0.299754	0.173508	0.302212	O35623	BET1 homolog OS=Mus musculus OX=10090 GN=Bet1 PE=1 SV=1	Bet1
-2.44093	-2.46054	-2.36884	-2.10112	-2.37518	-2.14084	-2.37698	-2.39762	-2.47022	P70268	Serine/threonine-protein kinase N1 OS=Mus musculus OX=10090 GN=Pkn1 PE=1 SV=3	Pkn1
-3.00963	-2.74906	-2.98006	-3.14846	-3.60282	-3.19512	-3.44685	-3.63025	-3.1071	B1AV75	RIKEN cDNA 2610301B20 gene OS=Mus musculus OX=10090 GN=2610301B20Rik PE=1 SV=1	2610301B20Rik
3.91241	4.67092	4.24043	3.76131	3.78915	3.64846	3.92426	3.81302	3.62381	Q8VC97	Beta-ureidopropionase OS=Mus musculus OX=10090 GN=Upb1 PE=1 SV=1	Upb1
4.48759	4.34999	4.37281	4.53464	4.51907	4.48445	4.58011	4.58214	4.39436	Q99JR1	Sideroflexin-1 OS=Mus musculus OX=10090 GN=Sfxn1 PE=1 SV=3	Sfxn1
-3.4608	-3.3598	-3.42355	-3.26097	-2.98618	-3.27799	-2.92633	-2.94049	-3.00437	P63300	Selenoprotein W OS=Mus musculus OX=10090 GN=Selenow PE=1 SV=3	Selenow
-1.95265	-1.77898	-2.05332	-1.08055	-1.7488	-1.43913	-1.93672	-1.79529	-1.79844	O89053	Coronin-1A OS=Mus musculus OX=10090 GN=Coro1a PE=1 SV=5	Coro1a
2.37138	2.40551	2.43272	2.21885	2.08521	2.34552	2.43712	2.29593	2.2439	Q00724	Retinol-binding protein 4 OS=Mus musculus OX=10090 GN=Rbp4 PE=1 SV=2	Rbp4
-1.36581	-1.28903	-1.33592	-1.4179	-1.70772	-1.50748	-1.67564	-1.55755	-1.37077	B8JJN2	C3/C5 convertase OS=Mus musculus OX=10090 GN=C2 PE=1 SV=1	C2
-0.641314	-0.788996	-0.72098	-0.806107	-0.816655	-0.876065	-0.852181	-0.90789	-0.925125	A0A3Q4L2Q3	Poly(A) RNA polymerase, mitochondrial (Fragment) OS=Mus musculus OX=10090 GN=Mtpap PE=1 SV=1	Mtpap
2.16434	1.884	1.49817	2.49516	2.21281	2.35948	2.99116	2.69504	2.57088	Q62452	UDP-glucuronosyltransferase 1A9 OS=Mus musculus OX=10090 GN=Ugt1a9 PE=1 SV=3	Ugt1a9
-1.50613	-1.71869	-1.57962	-1.75116	-1.74622	-1.75999	-1.61547	-1.57535	-1.60087	Q9Z2X8	Kelch-like ECH-associated protein 1 OS=Mus musculus OX=10090 GN=Keap1 PE=1 SV=1	Keap1
0.490437	0.814371	0.616005	1.61285	0.931245	1.04808	0.640243	0.645658	0.565607	O70200	Allograft inflammatory factor 1 OS=Mus musculus OX=10090 GN=Aif1 PE=1 SV=1	Aif1
-2.71348	-2.46777	-2.42974	-2.31611	-2.27139	-2.35583	-2.42498	-2.23773	-2.36309	D3Z132	THO complex subunit 6 homolog OS=Mus musculus OX=10090 GN=Thoc6 PE=1 SV=1	Thoc6
0.85461	0.848114	0.869345	0.906706	0.867991	0.921458	0.802911	0.872164	0.954348	Q542V3	Serine/arginine-rich-splicing factor 4 OS=Mus musculus OX=10090 GN=Srsf4 PE=1 SV=1	Srsf4
-1.26827	-1.10661	-1.25251	-1.68539	-1.30265	-1.81673	-1.37846	-1.49735	-1.46906	E9PY03	Thiosulfate sulfurtransferase (rhodanese)-like domain-containing 1 OS=Mus musculus OX=10090 GN=Tstd1 PE=1 SV=1	Tstd1
-1.85585	-1.63892	-0.812748	-0.437572	-0.793237	-0.657353	-0.568784	-0.633526	-0.585686	P29416	Beta-hexosaminidase subunit alpha OS=Mus musculus OX=10090 GN=Hexa PE=1 SV=2	Hexa
-3.47108	-3.71234	-3.8941	-3.47588	-3.29539	-3.05283	-3.40681	-3.57227	-3.31425	Q3UZA1	CapZ-interacting protein OS=Mus musculus OX=10090 GN=Rcsd1 PE=1 SV=1	Rcsd1
-2.35503	-2.46655	-2.15746	-1.96736	-2.13881	-2.1134	-1.85896	-2.08045	-2.19974	Q80YE7	Death-associated protein kinase 1 OS=Mus musculus OX=10090 GN=Dapk1 PE=1 SV=3	Dapk1
3.08917	2.95006	3.05376	2.96302	2.82434	2.88749	2.9519	2.86083	3.02925	Q9CQX8	28S ribosomal protein S36, mitochondrial OS=Mus musculus OX=10090 GN=Mrps36 PE=1 SV=1	Mrps36
0.996477	0.805229	0.912466	0.615652	0.827767	0.653279	0.544812	0.681131	0.578342	Q8BM72	Heat shock 70 kDa protein 13 OS=Mus musculus OX=10090 GN=Hspa13 PE=1 SV=1	Hspa13
5.68043	5.6486	5.55521	5.37924	5.57549	5.42293	5.55799	5.5168	5.50224	Q80X90	Filamin-B OS=Mus musculus OX=10090 GN=Flnb PE=1 SV=3	Flnb
1.87843	1.87178	1.95984	1.98492	2.01773	1.95237	1.94311	2.00932	1.97245	E9Q3I4	Intersectin-1 OS=Mus musculus OX=10090 GN=Itsn1 PE=1 SV=1	Itsn1
0.248589	-0.0908585	-0.157946	-0.286354	-0.300364	-0.322791	-0.260015	-0.477129	-0.233522	A0A494BAM2	RNA 3'-terminal phosphate cyclase-like protein OS=Mus musculus OX=10090 GN=Rcl1 PE=1 SV=1	Rcl1
6.14108	5.92433	5.90102	5.83533	5.7385	5.8048	6.01535	5.83554	6.0016	Q9CZU6	Citrate synthase, mitochondrial OS=Mus musculus OX=10090 GN=Cs PE=1 SV=1	Cs
-0.412561	-0.311506	-0.3654	-0.414026	-0.463546	-0.526702	-0.503358	-0.448767	-0.362341	Q3TSG4	RNA demethylase ALKBH5 OS=Mus musculus OX=10090 GN=Alkbh5 PE=1 SV=2	Alkbh5
-4.11507	-3.81746	-4.28221	-3.40812	-3.88113	-3.49513	-3.80991	-4.11363	-3.86861	P10810	Monocyte differentiation antigen CD14 OS=Mus musculus OX=10090 GN=Cd14 PE=1 SV=1	Cd14
-5.66309	-5.53288	-6.17996	-6.33263	-6.21935	-6.26375	-5.61008	-5.26007	-6.25093	Q80U95	Ubiquitin-protein ligase E3C OS=Mus musculus OX=10090 GN=Ube3c PE=1 SV=2	Ube3c
-4.16638	-4.24898	-4.2322	-4.28096	-4.40512	-4.29585	-4.12656	-4.12472	-4.109	Q8BH15	CCR4-NOT transcription complex subunit 10 OS=Mus musculus OX=10090 GN=Cnot10 PE=1 SV=1	Cnot10
-2.28342	-2.24696	-2.3815	-2.18439	-2.08367	-2.22566	-2.42965	-2.07818	-2.15225	P22366	Myeloid differentiation primary response protein MyD88 OS=Mus musculus OX=10090 GN=Myd88 PE=1 SV=3	Myd88
2.893	2.78934	2.65929	3.15996	2.99079	2.90932	2.96073	3.15861	3.14274	P19324	Serpin H1 OS=Mus musculus OX=10090 GN=Serpinh1 PE=1 SV=3	Serpinh1
-0.0301456	-0.24926	-0.0660076	0.120754	0.0117407	0.0588045	-0.107606	-0.088028	0.0289993	E9PYK3	Protein mono-ADP-ribosyltransferase PARP4 OS=Mus musculus OX=10090 GN=Parp4 PE=1 SV=1	Parp4
3.24558	3.18472	3.20323	3.23588	3.35346	3.3562	3.31444	3.30719	3.28039	Q8JZQ2	AFG3-like protein 2 OS=Mus musculus OX=10090 GN=Afg3l2 PE=1 SV=1	Afg3l2
-0.867451	-0.927626	-0.968718	-0.202936	-0.775891	-0.568254	-0.50998	-0.895973	-0.991205	P14901	Heme oxygenase 1 OS=Mus musculus OX=10090 GN=Hmox1 PE=1 SV=1	Hmox1
3.13004	3.00283	2.98766	2.87085	2.91175	2.96289	2.95212	2.87746	2.88312	Q91YP0	L-2-hydroxyglutarate dehydrogenase, mitochondrial OS=Mus musculus OX=10090 GN=L2hgdh PE=1 SV=1	L2hgdh
1.68639	1.47955	1.58519	1.34064	1.49041	1.38846	1.39699	1.45357	1.60457	Q78IK2	ATP synthase membrane subunit K, mitochondrial OS=Mus musculus OX=10090 GN=Atp5mk PE=1 SV=1	Atp5mk
7.02951	7.0191	7.16754	6.8691	6.97577	6.95617	7.10619	7.08227	7.10892	P28271	Cytoplasmic aconitate hydratase OS=Mus musculus OX=10090 GN=Aco1 PE=1 SV=3	Aco1
-1.39414	-1.77373	-1.48588	-1.94748	-1.96229	-1.72716	-1.63832	-1.67199	-1.77715	Q9CQP0	39S ribosomal protein L33, mitochondrial OS=Mus musculus OX=10090 GN=Mrpl33 PE=1 SV=1	Mrpl33
0.253025	0.289358	0.222036	0.220881	0.196675	0.195584	0.17073	0.181879	0.162352	Q6RHR9	Membrane-associated guanylate kinase, WW and PDZ domain-containing protein 1 OS=Mus musculus OX=10090 GN=Magi1 PE=1 SV=1	Magi1
-3.69786	-3.44234	-3.45484	-3.419	-3.15433	-3.14675	-3.37928	-3.89008	-3.69579	Q9DA03	Complex III assembly factor LYRM7 OS=Mus musculus OX=10090 GN=Lyrm7 PE=3 SV=2	Lyrm7
0.764471	1.05294	0.730385	1.2031	1.06433	1.07808	1.08967	1.20412	1.19064	O09164	Extracellular superoxide dismutase [Cu-Zn] OS=Mus musculus OX=10090 GN=Sod3 PE=1 SV=1	Sod3
6.33681	6.21906	6.35132	6.20417	6.11089	6.21278	6.18706	6.27695	6.15224	P53395	Lipoamide acyltransferase component of branched-chain alpha-keto acid dehydrogenase complex, mitochondrial OS=Mus musculus OX=10090 GN=Dbt PE=1 SV=2	Dbt
3.29494	3.3055	3.45388	3.16488	3.23827	3.24256	3.30295	3.25442	3.23762	Q9ERK4	Exportin-2 OS=Mus musculus OX=10090 GN=Cse1l PE=1 SV=1	Cse1l
7.12134	6.98143	7.11108	6.89865	6.95347	6.98936	6.97297	6.88907	7.02173	A0A1B0GSX0	L-lactate dehydrogenase OS=Mus musculus OX=10090 GN=Ldha PE=1 SV=1	Ldha
-0.6919	-0.69099	-0.782303	-0.63512	-0.668971	-0.589293	-0.680381	-0.604174	-0.75403	Q9JHS9	Spliceosome-associated protein CWC15 homolog OS=Mus musculus OX=10090 GN=Cwc15 PE=1 SV=1	Cwc15
-0.446453	-0.775248	-0.623388	-0.797144	-1.02537	-0.858544	-0.930142	-0.72188	-1.00929	A0A0G2JFK4	Cytochrome c oxidase assembly protein COX19 OS=Mus musculus OX=10090 GN=Cox19 PE=1 SV=1	Cox19
0.0982075	0.289139	0.172016	0.343174	0.282214	0.409263	0.389184	0.516937	0.151943	Q9CR86	Calcium-regulated heat stable protein 1 OS=Mus musculus OX=10090 GN=Carhsp1 PE=1 SV=1	Carhsp1
-0.573273	-0.553797	-0.518976	-0.721649	-0.591556	-0.630446	-0.701556	-0.602943	-0.652283	Q9Z160	Conserved oligomeric Golgi complex subunit 1 OS=Mus musculus OX=10090 GN=Cog1 PE=1 SV=3	Cog1
6.57268	6.36548	6.47075	6.6559	6.56532	6.6977	6.75882	6.62322	6.54657	P45952	Medium-chain specific acyl-CoA dehydrogenase, mitochondrial OS=Mus musculus OX=10090 GN=Acadm PE=1 SV=1	Acadm
5.81235	5.82438	5.90698	5.71383	5.79521	5.76314	5.7274	5.69591	5.806	Q9CPR4	60S ribosomal protein L17 OS=Mus musculus OX=10090 GN=Rpl17 PE=1 SV=3	Rpl17
2.5544	2.53573	2.58397	2.4816	2.53652	2.45041	2.6195	2.51099	2.53515	Q60737	Casein kinase II subunit alpha OS=Mus musculus OX=10090 GN=Csnk2a1 PE=1 SV=2	Csnk2a1
-1.49301	-1.39943	-1.32951	-1.47756	-1.76532	-1.84563	-1.86364	-1.93715	-1.98218	O09043	Napsin-A OS=Mus musculus OX=10090 GN=Napsa PE=1 SV=1	Napsa
-2.40646	-2.44331	-2.43146	-2.86364	-2.4956	-2.68322	-2.40782	-2.59926	-2.57773	P15920	V-type proton ATPase 116 kDa subunit a2 OS=Mus musculus OX=10090 GN=Atp6v0a2 PE=1 SV=2	Atp6v0a2
1.41643	1.49749	1.54766	1.43367	1.15889	1.14312	1.2049	1.26809	1.27797	Q91Z58	Uncharacterized protein C6orf132 homolog OS=Mus musculus OX=10090 PE=1 SV=2
2.22677	2.21635	2.254	2.17098	2.15655	2.217	2.21227	2.21241	2.28618	P46460	Vesicle-fusing ATPase OS=Mus musculus OX=10090 GN=Nsf PE=1 SV=2	Nsf
6.69533	6.53522	6.60359	6.54217	6.44018	6.44319	6.63237	6.56553	6.61127	Q8VDN2	Sodium/potassium-transporting ATPase subunit alpha-1 OS=Mus musculus OX=10090 GN=Atp1a1 PE=1 SV=1	Atp1a1
1.38393	1.46822	1.47734	1.50626	1.50927	1.53909	1.38996	1.35814	1.50216	Q8CG72	ADP-ribose glycohydrolase ARH3 OS=Mus musculus OX=10090 GN=Adprs PE=1 SV=1	Adprs
0.475271	0.695755	0.773125	0.111212	0.429652	0.422616	0.410491	0.328293	0.287876	Q61712	DnaJ homolog subfamily C member 1 OS=Mus musculus OX=10090 GN=Dnajc1 PE=1 SV=1	Dnajc1
0.849644	0.856916	0.940519	0.840261	0.769345	0.772706	0.7601	0.726116	0.790186	E9Q912	Rap1 GTPase-GDP dissociation stimulator 1 OS=Mus musculus OX=10090 GN=Rap1gds1 PE=2 SV=1	Rap1gds1
-1.75424	-1.20094	-1.51723	-1.10075	-0.826087	-1.1762	-1.42308	-0.854618	-0.988188	Q8BG94	COMM domain-containing protein 7 OS=Mus musculus OX=10090 GN=Commd7 PE=1 SV=1	Commd7
-3.69415	-3.59787	-3.73035	-4.16411	-3.95215	-3.76782	-4.17863	-4.28911	-4.28749	Q9CR76	Transmembrane protein 186 OS=Mus musculus OX=10090 GN=Tmem186 PE=1 SV=2	Tmem186
1.23825	1.46851	1.39281	1.0755	1.27512	1.04572	1.46139	1.28336	1.20287	F6ZGI7	Molybdopterin synthase sulfur carrier subunit OS=Mus musculus OX=10090 GN=Mocs2 PE=1 SV=1	Mocs2
0.92565	0.853886	0.929441	0.789356	0.669627	0.844295	0.793178	0.75259	0.73958	Q64310	Surfeit locus protein 4 OS=Mus musculus OX=10090 GN=Surf4 PE=1 SV=1	Surf4
-3.01839	-3.17569	-3.01986	-2.92305	-2.9829	-2.89364	-3.17157	-3.01762	-2.96955	Q3UVL4	Vacuolar protein sorting-associated protein 51 homolog OS=Mus musculus OX=10090 GN=Vps51 PE=1 SV=2	Vps51
-7.27525	-4.11869	-5.28918	-7.29613	-7.88072	-8.47569	-8.20986	-8.35458	-8.30162	A2AUK7	Band 4.1-like protein 1 OS=Mus musculus OX=10090 GN=Epb41l1 PE=1 SV=1	Epb41l1
-2.71386	-2.54238	-2.57695	-1.57774	-2.28208	-2.27527	-2.09754	-2.02038	-2.30304	Q61107	Guanylate-binding protein 4 OS=Mus musculus OX=10090 GN=Gbp4 PE=1 SV=1	Gbp4
3.99293	3.91121	3.94667	3.89119	3.89629	3.89519	3.71649	3.89664	3.84905	Q80T06	Elongation factor 1-delta OS=Mus musculus OX=10090 GN=Eef1d PE=1 SV=1	Eef1d
-0.374277	-0.465349	-0.251541	-0.26449	-0.145	-0.173316	-0.125831	-0.187269	-0.221457	Q7TN29	Stromal membrane-associated protein 2 OS=Mus musculus OX=10090 GN=Smap2 PE=1 SV=1	Smap2
-1.65011	-1.80015	-1.49214	-1.96668	-1.81041	-1.87267	-1.46372	-1.83341	-1.72106	Q9CX30	Protein YIF1B OS=Mus musculus OX=10090 GN=Yif1b PE=1 SV=2	Yif1b
-4.84628	-4.85396	-4.68726	-4.38133	-4.70796	-4.5259	-4.40027	-4.40523	-4.54794	Q8BSM7	Large neutral amino acids transporter small subunit 3 OS=Mus musculus OX=10090 GN=Slc43a1 PE=1 SV=1	Slc43a1
1.14456	1.13002	0.935322	0.843103	0.968463	0.818408	0.859208	0.801085	0.950249	Q9CXJ4	Mitochondrial potassium channel ATP-binding subunit OS=Mus musculus OX=10090 GN=Abcb8 PE=1 SV=1	Abcb8
5.45773	5.58275	5.3013	5.31924	5.17662	5.17925	4.98989	5.19915	5.08529	P05064	Fructose-bisphosphate aldolase A OS=Mus musculus OX=10090 GN=Aldoa PE=1 SV=2	Aldoa
3.52898	3.51496	3.58614	3.45213	3.4808	3.50676	3.44156	3.55278	3.45805	Q9CQM5	Thioredoxin domain-containing protein 17 OS=Mus musculus OX=10090 GN=Txndc17 PE=1 SV=1	Txndc17
-5.37248	-5.83162	-5.2745	-4.97352	-5.20967	-4.93326	-5.35682	-5.42112	-5.39218	D3Z7R9	Cell cycle progression protein 1 OS=Mus musculus OX=10090 GN=Ccpg1 PE=1 SV=1	Ccpg1
3.19806	3.22725	3.23314	3.20488	3.16043	3.14529	3.17897	3.14096	3.22106	Q91YR1	Twinfilin-1 OS=Mus musculus OX=10090 GN=Twf1 PE=1 SV=2	Twf1
1.75304	1.82831	1.92267	1.9885	1.97523	1.91874	1.95926	1.89519	1.96037	Q9CU62	Structural maintenance of chromosomes protein 1A OS=Mus musculus OX=10090 GN=Smc1a PE=1 SV=4	Smc1a
-1.62277	-1.70349	-1.72577	-1.92233	-1.72603	-1.88054	-1.69578	-1.6281	-2.08081	B1AUE5	Peroxisome biogenesis factor 10 OS=Mus musculus OX=10090 GN=Pex10 PE=2 SV=1	Pex10
-2.2846	-2.30208	-2.57573	-2.17188	-2.19587	-2.09183	-1.97698	-2.09367	-2.27092	Q80ZM8	Cardiolipin synthase (CMP-forming) OS=Mus musculus OX=10090 GN=Crls1 PE=1 SV=1	Crls1
-3.4853	-3.48352	-3.29365	-3.01053	-3.01913	-3.34148	-3.18237	-3.01746	-3.30773	P56375	Acylphosphatase-2 OS=Mus musculus OX=10090 GN=Acyp2 PE=1 SV=2	Acyp2
-4.47551	-3.65571	-3.75563	-3.28333	-3.30514	-3.44102	-3.53034	-3.60298	-3.71286	O08796	Eukaryotic elongation factor 2 kinase OS=Mus musculus OX=10090 GN=Eef2k PE=1 SV=1	Eef2k
0.777237	0.868002	0.756439	0.745571	0.696918	0.656926	0.875934	0.830402	0.66926	Q14CH1	Molybdenum cofactor sulfurase OS=Mus musculus OX=10090 GN=Mocos PE=1 SV=1	Mocos
-0.367689	-0.345602	-0.413702	-0.416763	-0.563334	-0.478585	-0.390718	-0.41033	-0.620335	Q8CCM6	Mitochondrial import inner membrane translocase subunit Tim21 OS=Mus musculus OX=10090 GN=Timm21 PE=1 SV=2	Timm21
1.31454	1.2594	1.17667	1.06395	1.16313	1.15974	1.28113	1.24297	1.09456	Q9JMG1	Endothelial differentiation-related factor 1 OS=Mus musculus OX=10090 GN=Edf1 PE=1 SV=1	Edf1
0.654415	0.611492	0.624254	0.527283	0.569373	0.607461	0.610335	0.634069	0.675129	B9EJ54	Nucleoporin 205 OS=Mus musculus OX=10090 GN=Nup205 PE=1 SV=1	Nup205
1.63498	1.66187	1.58936	1.65492	1.74343	1.74767	1.53994	1.70804	1.66221	Q60972	Histone-binding protein RBBP4 OS=Mus musculus OX=10090 GN=Rbbp4 PE=1 SV=5	Rbbp4
-1.16622	-1.05319	-1.05905	-0.940046	-0.969447	-1.03901	-1.14816	-1.08877	-0.908772	P62313	U6 snRNA-associated Sm-like protein LSm6 OS=Mus musculus OX=10090 GN=Lsm6 PE=1 SV=1	Lsm6
4.31019	4.46705	4.3193	4.21197	4.27697	4.22467	4.21711	4.44345	4.27274	O70435	Proteasome subunit alpha type-3 OS=Mus musculus OX=10090 GN=Psma3 PE=1 SV=3	Psma3
[truncated: 4,104 more rows]

## Sheet: Bile Proteome (Mouse)
GF	GF	GF	OMM12	OMM12	OMM12	SPF	SPF	SPF	Protein	Protein	Gene
Log10 Intensity (iBAQ)	Log10 Intensity (iBAQ)	Log10 Intensity (iBAQ)	Log10 Intensity (iBAQ)	Log10 Intensity (iBAQ)	Log10 Intensity (iBAQ)	Log10 Intensity (iBAQ)	Log10 Intensity (iBAQ)	Log10 Intensity (iBAQ)	ID	Description	Symbol
Injection: 5µl	Injection: 10µl	Injection: 15µl	Injection: 5µl	Injection: 10µl	Injection: 15µl	Injection: 5µl	Injection: 10µl	Injection: 15µl	Protein IDs	Name	Gene names
10.206	10.416	10.4419	10.7211	10.7407	10.7792	10.5659	10.6455	10.6568	P00688;E9PV85	>sp|P00688|AMYP_MOUSE Pancreatic alpha-amylase OS=Mus musculus OX=10090 GN=Amy2 PE=1 SV=2;>tr|E9PV85|E9PV85_MOUSE Amylase 2a1 (Fragment) OS=Mus musculus OX=10090 GN=Amy2a1 PE=1 SV=1	Amy2;Amy2a1
9.80303	10.0455	10.1612	10.3668	10.434	10.4599	10.2288	10.3373	10.3609	P07146	>sp|P07146|TRY2_MOUSE Anionic trypsin-2 OS=Mus musculus OX=10090 GN=Prss2 PE=1 SV=1	Prss2
9.51685	9.78886	9.88215	9.9683	10.0186	10.0978	9.84869	9.92842	9.93927	Q9QUK9;Q9R0T7;G3UXD0	>tr|Q9QUK9|Q9QUK9_MOUSE TESP4 OS=Mus musculus OX=10090 GN=Try5 PE=1 SV=1;>tr|Q9R0T7|Q9R0T7_MOUSE Pancreatic trypsin OS=Mus musculus OX=10090 GN=Try4 PE=1 SV=1;>tr|G3UXD0|G3UXD0_MOUSE Trypsin 5 (Fragment) OS=Mus musculus OX=10090 GN=Try5 PE=1 SV=1	Try5;Try4
9.48474	9.70127	9.80145	10.01	10.1131	10.1332	9.90025	10.0103	10.0455	Q9CPN9;REV__B1ASC0;REV__H7BX92;REV__H7BX74;REV__Q8CGM1;REV__H7BWZ2	>tr|Q9CPN9|Q9CPN9_MOUSE RIKEN cDNA 2210010C04 gene OS=Mus musculus OX=10090 GN=2210010C04Rik PE=1 SV=1;NA;NA;NA;NA;NA	2210010C04Rik
9.42893	9.66123	9.76794	10.0926	10.2069	10.2355	9.72459	9.91845	9.95012	Q7TPZ8;E9PYY7;D3Z3T4;Q8R4H4	>sp|Q7TPZ8|CBPA1_MOUSE Carboxypeptidase A1 OS=Mus musculus OX=10090 GN=Cpa1 PE=1 SV=1;>tr|E9PYY7|E9PYY7_MOUSE Carboxypeptidase A5 OS=Mus musculus OX=10090 GN=Cpa5 PE=4 SV=1;>tr|D3Z3T4|D3Z3T4_MOUSE Carboxypeptidase A5 OS=Mus musculus OX=10090 GN=Cpa5 PE=4 SV=1;>sp|Q8R4H4|CBPA5_MOUSE Carboxypeptidase A5 OS=Mus musculus OX=10090 GN=Cpa5 PE=2 SV=1	Cpa1
9.50991	9.56869	9.72849	10.0349	10.1643	10.1875	9.90161	10.0432	10.0912	Q91X79;A0A2R8VHA6;A0A2R8VHL3	>sp|Q91X79|CELA1_MOUSE Chymotrypsin-like elastase family member 1 OS=Mus musculus OX=10090 GN=Cela1 PE=1 SV=1;>tr|A0A2R8VHA6|A0A2R8VHA6_MOUSE Chymotrypsin-like elastase family member 1 OS=Mus musculus OX=10090 GN=Cela1 PE=1 SV=1;>tr|A0A2R8VHL3|A0A2R8VHL3_MOUSE Chymotrypsin-like elastase family member 1 OS=Mus musculus OX=10090 GN=Cela1 PE=1 SV=1	Cela1
9.36226	9.62055	9.72771	10.0761	10.1654	10.216	9.54828	9.80256	9.86441	P05208	>sp|P05208|CEL2A_MOUSE Chymotrypsin-like elastase family member 2A OS=Mus musculus OX=10090 GN=Cela2a PE=1 SV=1	Cela2a
9.36896	9.56942	9.72297	9.92313	9.96124	10.073	9.54539	9.68078	9.74345	Q6P8U6;A0A494B914	>sp|Q6P8U6|LIPP_MOUSE Pancreatic triacylglycerol lipase OS=Mus musculus OX=10090 GN=Pnlip PE=1 SV=1;>tr|A0A494B914|A0A494B914_MOUSE Pancreatic triacylglycerol lipase (Fragment) OS=Mus musculus OX=10090 GN=Pnlip PE=1 SV=1	Pnlip
9.34023	9.59546	9.70027	9.85644	10.0463	10.0912	9.64872	9.91434	9.95903	Q9CQ52	>sp|Q9CQ52|CEL3B_MOUSE Chymotrypsin-like elastase family member 3B OS=Mus musculus OX=10090 GN=Cela3b PE=1 SV=1	Cela3b
9.24581	9.48691	9.57386	9.81265	9.95213	9.99728	9.58288	9.71796	9.76647	B2RS76	>tr|B2RS76|B2RS76_MOUSE carboxypeptidase B1 (Tissue) OS=Mus musculus OX=10090 GN=Cpb1 PE=1 SV=1	Cpb1
9.18358	9.44381	9.55799	9.89776	10.0065	10.1157	9.58099	9.80306	9.84133	Q9ER05	>tr|Q9ER05|Q9ER05_MOUSE Chymopasin OS=Mus musculus OX=10090 GN=Ctrl PE=1 SV=1	Ctrl
9.16038	9.39016	9.54511	9.7372	9.86812	9.90202	9.56491	9.70685	9.73454	Q792Z0;Q792Y8	>tr|Q792Z0|Q792Z0_MOUSE Protease, serine 3 OS=Mus musculus OX=10090 GN=Prss3 PE=1 SV=1;>tr|Q792Y8|Q792Y8_MOUSE Predicted gene 10334 OS=Mus musculus OX=10090 GN=Gm10334 PE=3 SV=1	Prss3;Gm10334
9.1036	9.39966	9.49289	9.08357	9.30227	9.36388	9.21717	9.43804	9.58244	P07309	>sp|P07309|TTHY_MOUSE Transthyretin OS=Mus musculus OX=10090 GN=Ttr PE=1 SV=1	Ttr
9.12258	9.4018	9.4741	9.82663	9.95766	10.031	9.52153	9.88266	9.71456	Q8K0C5;A0A0U1RPF0	>sp|Q8K0C5|ZG16_MOUSE Zymogen granule membrane protein 16 OS=Mus musculus OX=10090 GN=Zg16 PE=1 SV=1;>tr|A0A0U1RPF0|A0A0U1RPF0_MOUSE Zymogen granule membrane protein 16 (Fragment) OS=Mus musculus OX=10090 GN=Zg16 PE=1 SV=1	Zg16
9.04187	9.28921	9.40238	9.21985	9.48067	9.55295	9.89072	10.1787	10.2678	A0A5H1ZRK8;P01837	>tr|A0A5H1ZRK8|A0A5H1ZRK8_MOUSE Immunoglobulin kappa constant (Fragment) OS=Mus musculus OX=10090 GN=Igkc PE=4 SV=1;>sp|P01837|IGKC_MOUSE Immunoglobulin kappa constant OS=Mus musculus OX=10090 GN=Igkc PE=1 SV=2
8.92143	9.19813	9.29734	8.92986	9.15546	9.23533	9.70321	9.88056	9.92229	A0A0A6YXW6;A0A075B6A3;P01878	>tr|A0A0A6YXW6|A0A0A6YXW6_MOUSE Immunoglobulin heavy constant alpha (Fragment) OS=Mus musculus OX=10090 GN=Igha PE=1 SV=1;>tr|A0A075B6A3|A0A075B6A3_MOUSE Immunoglobulin heavy constant alpha (Fragment) OS=Mus musculus OX=10090 GN=Igha PE=1 SV=1;>sp|P01878|IGHA_MOUSE Ig alpha chain C region OS=Mus musculus OX=10090 PE=1 SV=1	Igha
8.8868	9.25995	9.29405	9.13659	9.37689	9.49205	9.22848	9.43683	9.51038	B8JI96;A2CEK7;A2AKN8;E9PVW0;A2BIN0;P11591;A2CEK9	>tr|B8JI96|B8JI96_MOUSE Major urinary protein 14 (Fragment) OS=Mus musculus OX=10090 GN=Mup14 PE=1 SV=1;>tr|A2CEK7|A2CEK7_MOUSE Major urinary protein 12 OS=Mus musculus OX=10090 GN=Mup14 PE=3 SV=1;>tr|A2AKN8|A2AKN8_MOUSE Major urinary protein 5 OS=Mus musculus OX=10090 GN=Mup8 PE=3 SV=1;>tr|E9PVW0|E9PVW0_MOUSE Major urinary protein 8 OS=Mus musculus OX=10090 GN=Mup8 PE=3 SV=2;>tr|A2BIN0|A2BIN0_MO…	Mup14;Mup8;Mup11
8.91275	9.17548	9.25873	8.71577	8.89166	8.91262	8.9966	9.15969	9.18161	O70570;D3YVM4;D3Z2D3	>sp|O70570|PIGR_MOUSE Polymeric immunoglobulin receptor OS=Mus musculus OX=10090 GN=Pigr PE=1 SV=1;>tr|D3YVM4|D3YVM4_MOUSE Polymeric immunoglobulin receptor (Fragment) OS=Mus musculus OX=10090 GN=Pigr PE=1 SV=8;>tr|D3Z2D3|D3Z2D3_MOUSE Polymeric immunoglobulin receptor (Fragment) OS=Mus musculus OX=10090 GN=Pigr PE=1 SV=1	Pigr
8.84971	9.10315	9.25794	8.71998	8.84295	8.93087	8.5538	8.75219	8.84631	Q06890;E9PUU2;E9PXG5;E9Q8Y5;E9Q9B8;E9Q2G2	>sp|Q06890|CLUS_MOUSE Clusterin OS=Mus musculus OX=10090 GN=Clu PE=1 SV=1;>tr|E9PUU2|E9PUU2_MOUSE Clusterin (Fragment) OS=Mus musculus OX=10090 GN=Clu PE=1 SV=1;>tr|E9PXG5|E9PXG5_MOUSE Clusterin (Fragment) OS=Mus musculus OX=10090 GN=Clu PE=1 SV=1;>tr|E9Q8Y5|E9Q8Y5_MOUSE Clusterin (Fragment) OS=Mus musculus OX=10090 GN=Clu PE=1 SV=1;>tr|E9Q9B8|E9Q9B8_MOUSE Clusterin (Fragment) OS=Mus musculus OX=…	Clu
8.89076	9.12271	9.24937	9.52456	9.69084	9.72665	9.3702	9.58062	9.62367	Q64285	>sp|Q64285|CEL_MOUSE Bile salt-activated lipase OS=Mus musculus OX=10090 GN=Cel PE=1 SV=1	Cel
8.84754	9.10633	9.22789	8.7635	8.92747	9.00822	8.76499	9.00911	9.09181	A0A0R4J0X5;Q00896	>tr|A0A0R4J0X5|A0A0R4J0X5_MOUSE Alpha-1-antitrypsin 1-3 OS=Mus musculus OX=10090 GN=Serpina1c PE=1 SV=1;>sp|Q00896|A1AT3_MOUSE Alpha-1-antitrypsin 1-3 OS=Mus musculus OX=10090 GN=Serpina1c PE=1 SV=2	Serpina1c
8.82228	9.0548	9.20954	9.44744	9.58938	9.67312	9.16637	9.38342	9.45608	Q5BKQ4;A0A494BA59	>sp|Q5BKQ4|LIPR1_MOUSE Inactive pancreatic lipase-related protein 1 OS=Mus musculus OX=10090 GN=Pnliprp1 PE=1 SV=2;>tr|A0A494BA59|A0A494BA59_MOUSE Inactive pancreatic lipase-related protein 1 (Fragment) OS=Mus musculus OX=10090 GN=Pnliprp1 PE=1 SV=1	Pnliprp1
8.80131	9.07317	9.17854	9.47715	9.5896	9.65652	9.09174	9.26618	9.31578	Q504N0;Q6P8K8	>sp|Q504N0|CBPA2_MOUSE Carboxypeptidase A2 OS=Mus musculus OX=10090 GN=Cpa2 PE=1 SV=1;>sp|Q6P8K8|CBPA4_MOUSE Carboxypeptidase A4 OS=Mus musculus OX=10090 GN=Cpa4 PE=2 SV=2	Cpa2
8.75203	9.04364	9.12454	9.44309	9.6426	9.71186	9.20238	9.42692	9.52152	Q91VB8;P01942;A7M7S6;P06467	>tr|Q91VB8|Q91VB8_MOUSE Alpha globin 1 OS=Mus musculus OX=10090 GN=Hba-a1 PE=1 SV=1;>sp|P01942|HBA_MOUSE Hemoglobin subunit alpha OS=Mus musculus OX=10090 GN=Hba PE=1 SV=2;>tr|A7M7S6|A7M7S6_MOUSE Hemoglobin X, alpha-like embryonic chain in Hba complex (Fragment) OS=Mus musculus OX=10090 GN=Hba-x PE=1 SV=1;>sp|P06467|HBAZ_MOUSE Hemoglobin subunit zeta OS=Mus musculus OX=10090 GN=Hbz PE=2 SV=2	haemaglobin alpha 2;Hba
8.67197	8.96296	9.10561	9.34167	9.56777	9.60153	9.11637	9.31771	9.42628	Q8VCK7	>sp|Q8VCK7|SYCN_MOUSE Syncollin OS=Mus musculus OX=10090 GN=Sycn PE=1 SV=3	Sycn
8.61899	8.91898	9.03607	9.34321	9.47976	9.52674	9.04716	9.2578	9.34443	A8DUK4;P02088;E9Q223;P02089;CON__Q3SX09;CON__P02070;P02104	>tr|A8DUK4|A8DUK4_MOUSE Beta-globin OS=Mus musculus OX=10090 GN=Hbb-bs PE=1 SV=1;>sp|P02088|HBB1_MOUSE Hemoglobin subunit beta-1 OS=Mus musculus OX=10090 GN=Hbb-b1 PE=1 SV=2;>tr|E9Q223|E9Q223_MOUSE Hemoglobin, beta adult s chain (Fragment) OS=Mus musculus OX=10090 GN=Hbb-bs PE=1 SV=1;>sp|P02089|HBB2_MOUSE Hemoglobin subunit beta-2 OS=Mus musculus OX=10090 GN=Hbb-b2 PE=1 SV=2;NA;NA;>sp|P02104|HBE_…	Hbbt1;Hbb-b1;Hbb-bs
8.62263	8.88573	8.95993	8.35417	8.43993	8.50111	8.50288	8.62544	8.69315	A0A0R4J0I1;P07759;Q80X76	>tr|A0A0R4J0I1|A0A0R4J0I1_MOUSE Serine protease inhibitor A3K OS=Mus musculus OX=10090 GN=Serpina3k PE=1 SV=1;>sp|P07759|SPA3K_MOUSE Serine protease inhibitor A3K OS=Mus musculus OX=10090 GN=Serpina3k PE=1 SV=2;>sp|Q80X76|SPA3F_MOUSE Serine protease inhibitor A3F OS=Mus musculus OX=10090 GN=Serpina3f PE=1 SV=3	Serpina3k
8.69072	8.92077	8.95525	7.66732	7.8411	7.93261	8.73665	8.80018	8.80973	P01645;P01644;A0A140T8M1;P04946;A0A075B5L0	>sp|P01645|KV5AC_MOUSE Ig kappa chain V-V region HP 93G7 OS=Mus musculus OX=10090 PE=1 SV=1;>sp|P01644|KV5AB_MOUSE Ig kappa chain V-V region HP R16.7 OS=Mus musculus OX=10090 PE=1 SV=1;>tr|A0A140T8M1|A0A140T8M1_MOUSE Immunoglobulin kappa variable 10-96 (Fragment) OS=Mus musculus OX=10090 GN=Igkv10-96 PE=4 SV=2;>sp|P04946|KV5AM_MOUSE Ig kappa chain V-V region NQ5-89.4 OS=Mus musculus OX=10090 PE=2…
8.59241	8.82832	8.89651	8.53457	8.67489	8.73972	8.81661	8.99302	9.02098	P07724	>sp|P07724|ALBU_MOUSE Serum albumin OS=Mus musculus OX=10090 GN=Alb PE=1 SV=3	Alb
9.48133	8.7547	8.8693	10.0845	10.0835	10.3142	10.0383	10.2066	10.0595	Q9CR35	>sp|Q9CR35|CTRB1_MOUSE Chymotrypsinogen B OS=Mus musculus OX=10090 GN=Ctrb1 PE=1 SV=1	Ctrb1
8.43761	8.72542	8.81027	9.10799	9.22102	9.23927	8.9095	9.11448	9.13548	Q792Z1;Q9Z1R9	>tr|Q792Z1|Q792Z1_MOUSE Trypsin 10 OS=Mus musculus OX=10090 GN=Try10 PE=1 SV=1;>tr|Q9Z1R9|Q9Z1R9_MOUSE Protease, serine 1 (trypsin 1) OS=Mus musculus OX=10090 GN=Prss1 PE=1 SV=1	Try10
8.42321	8.68742	8.79066	8.57942	8.80826	8.7968	7.89866	8.15168	8.33001	Q9CQC2	>sp|Q9CQC2|COL_MOUSE Colipase OS=Mus musculus OX=10090 GN=Clps PE=1 SV=1	Clps
8.38095	8.64402	8.78591	7.79846	7.93037	8.06833	7.80197	8.04536	8.12146	A0A075B5R5;P01806;P01812;P01808;P01807;P01809;P01810	>tr|A0A075B5R5|A0A075B5R5_MOUSE Immunoglobulin heavy variable 4-1 (Fragment) OS=Mus musculus OX=10090 GN=Ighv4-1 PE=1 SV=7;>sp|P01806|HVM36_MOUSE Ig heavy chain V region 441 OS=Mus musculus OX=10090 PE=4 SV=1;>sp|P01812|HVM42_MOUSE Ig heavy chain V region MOPC 173 OS=Mus musculus OX=10090 PE=1 SV=1;>sp|P01808|HVM38_MOUSE Ig heavy chain V region T601 OS=Mus musculus OX=10090 PE=1 SV=1;>sp|P01807|H…	Ighv4-1
8.44086	8.70755	8.77033	8.42864	8.63584	8.77384	9.08483	9.23213	9.25809	A0A0B4J1I0;A0A075B5K8;F6XWB2;A0A140T8N1;P01631;A0A075B5N0;A0A0G2JDE5	>tr|A0A0B4J1I0|A0A0B4J1I0_MOUSE Immunoglobulin kappa variable 1-110 (Fragment) OS=Mus musculus OX=10090 GN=Igkv1-110 PE=4 SV=5;>tr|A0A075B5K8|A0A075B5K8_MOUSE Immunoglobulin kappa variable 1-99 OS=Mus musculus OX=10090 GN=Igkv1-99 PE=4 SV=7;>tr|F6XWB2|F6XWB2_MOUSE Immunoglobulin kappa variable 1-99 (Fragment) OS=Mus musculus OX=10090 GN=Igkv1-99 PE=4 SV=5;>tr|A0A140T8N1|A0A140T8N1_MOUSE Immunoglo…	Igkv1-110;Igkv1-99;Igkv1-115
8.38612	8.61848	8.7479	8.52679	8.65943	8.80261	8.66635	8.86531	8.84688	Q61646	>sp|Q61646|HPT_MOUSE Haptoglobin OS=Mus musculus OX=10090 GN=Hp PE=1 SV=1	Hp
8.29447	8.62066	8.72085	9.28488	9.45776	9.54843	9.2353	9.54403	9.60859	P43137	>sp|P43137|LIT1_MOUSE Lithostathine-1 OS=Mus musculus OX=10090 GN=Reg1 PE=1 SV=1	Reg1
8.27964	8.53484	8.66071	8.693	8.84412	8.89347	8.35357	8.56124	8.64275	P15947;A0A0U1RPN5;Q61759;Q9JM71;Q61754	>sp|P15947|KLK1_MOUSE Kallikrein-1 OS=Mus musculus OX=10090 GN=Klk1 PE=1 SV=3;>tr|A0A0U1RPN5|A0A0U1RPN5_MOUSE Kallikrein-1 (Fragment) OS=Mus musculus OX=10090 GN=Klk1 PE=1 SV=1;>sp|Q61759|K1B21_MOUSE Kallikrein 1-related peptidase b21 OS=Mus musculus OX=10090 GN=Klk1b21 PE=2 SV=3;>sp|Q9JM71|K1B27_MOUSE Kallikrein 1-related peptidase b27 OS=Mus musculus OX=10090 GN=Klk1b27 PE=1 SV=1;>sp|Q61754|K1B…	Klk1
8.21506	8.50363	8.64342	8.26647	8.46027	8.4956	8.44588	8.70929	8.77843	Q91X72;A0A1B0GS57	>sp|Q91X72|HEMO_MOUSE Hemopexin OS=Mus musculus OX=10090 GN=Hpx PE=1 SV=2;>tr|A0A1B0GS57|A0A1B0GS57_MOUSE Hemopexin (Fragment) OS=Mus musculus OX=10090 GN=Hpx PE=1 SV=1	Hpx
8.37554	8.54454	8.63686	8.18193	8.34778	8.38061	8.0331	8.23598	8.28457	P08226;A0A1B0GX15;G3UWN5;G3UZM8	>sp|P08226|APOE_MOUSE Apolipoprotein E OS=Mus musculus OX=10090 GN=Apoe PE=1 SV=2;>tr|A0A1B0GX15|A0A1B0GX15_MOUSE Apolipoprotein E (Fragment) OS=Mus musculus OX=10090 GN=Apoe PE=1 SV=1;>tr|G3UWN5|G3UWN5_MOUSE Apolipoprotein E (Fragment) OS=Mus musculus OX=10090 GN=Apoe PE=1 SV=1;>tr|G3UZM8|G3UZM8_MOUSE Apolipoprotein E (Fragment) OS=Mus musculus OX=10090 GN=Apoe PE=1 SV=1	Apoe
8.1714	8.46867	8.63685	8.59522	8.84091	8.95939	8.68406	9.0092	9.13751	P01592	>sp|P01592|IGJ_MOUSE Immunoglobulin J chain OS=Mus musculus OX=10090 GN=Jchain PE=1 SV=4	Igj
8.16806	8.42343	8.57469	8.48656	8.6573	8.72792	8.58089	8.75865	8.86077	Q58EV3;A9R9W0;A2CEL1;A2AKN9;A2BIM8;P11588;P02762;P04938;L7MUC7;A9C497;E9QA79;A9C496;A2CEL0;B5X0G2;A2CEK6;L7N222	>tr|Q58EV3|Q58EV3_MOUSE Major urinary protein 1 OS=Mus musculus OX=10090 GN=Mup7 PE=2 SV=1;>tr|A9R9W0|A9R9W0_MOUSE Major urinary protein 15 OS=Mus musculus OX=10090 GN=Mup15 PE=3 SV=1;>tr|A2CEL1|A2CEL1_MOUSE Major urinary protein 1 OS=Mus musculus OX=10090 GN=Mup1 PE=3 SV=1;>tr|A2AKN9|A2AKN9_MOUSE Major urinary protein 2 OS=Mus musculus OX=10090 GN=Mup2 PE=1 SV=1;>sp|A2BIM8|MUP18_MOUSE Major urin…	Mup1;Mup15;Mup4;Mup9;Mup6;Mup8;Mup7;Mup19;Mup17;Mup13
8.16593	8.44419	8.54553	8.15927	8.34221	8.50185	8.13322	8.39959	8.50198	Q00897	>sp|Q00897|A1AT4_MOUSE Alpha-1-antitrypsin 1-4 OS=Mus musculus OX=10090 GN=Serpina1d PE=1 SV=1	Serpina1d
8.19106	8.43567	8.53612	8.03169	8.27138	8.25842	8.1564	8.33879	8.41524	Q5FW60	>sp|Q5FW60|MUP20_MOUSE Major urinary protein 20 OS=Mus musculus OX=10090 GN=Mup20 PE=1 SV=1	Mup20
8.0636	8.3201	8.46857	7.8788	8.0835	8.13516	7.6866	7.91623	8.00009	Q00623;A0A1L1STX7;CON__P15497	>sp|Q00623|APOA1_MOUSE Apolipoprotein A-I OS=Mus musculus OX=10090 GN=Apoa1 PE=1 SV=2;>tr|A0A1L1STX7|A0A1L1STX7_MOUSE Apolipoprotein A-I (Fragment) OS=Mus musculus OX=10090 GN=Apoa1 PE=1 SV=1;NA	Apoa1
8.02007	8.24202	8.41148	8.13056	8.27591	8.36633	8.2398	8.49597	8.51411	A2BIN1;Q4FZE8;P11589	>tr|A2BIN1|A2BIN1_MOUSE Major urinary protein 10 OS=Mus musculus OX=10090 GN=Mup10 PE=2 SV=1;>tr|Q4FZE8|Q4FZE8_MOUSE Major urinary protein 1 OS=Mus musculus OX=10090 GN=Mup22 PE=2 SV=1;>sp|P11589|MUP2_MOUSE Major urinary protein 2 OS=Mus musculus OX=10090 GN=Mup2 PE=1 SV=1	Mup10;Mup1;Mup2
7.9547	8.2889	8.39575	8.24405	8.52195	8.5383	7.92904	8.23241	8.35419	A0A1D5RM72;E9QPG8;A0A140LI59;Q60997	>tr|A0A1D5RM72|A0A1D5RM72_MOUSE Deleted in malignant brain tumors 1 protein OS=Mus musculus OX=10090 GN=Dmbt1 PE=1 SV=1;>tr|E9QPG8|E9QPG8_MOUSE Deleted in malignant brain tumors 1 protein OS=Mus musculus OX=10090 GN=Dmbt1 PE=1 SV=1;>tr|A0A140LI59|A0A140LI59_MOUSE Deleted in malignant brain tumors 1 protein OS=Mus musculus OX=10090 GN=Dmbt1 PE=1 SV=1;>sp|Q60997|DMBT1_MOUSE Deleted in malignant bra…	Dmbt1
7.9603	8.21748	8.36386	7.8384	8.02922	8.10687	8.12359	8.31425	8.38545	P23953;A0A1D5RM42;Q8VCT4;Q8VCC2;Q91WU0;H3BL34;D3Z298;E9PYP1;Q64176	>sp|P23953|EST1C_MOUSE Carboxylesterase 1C OS=Mus musculus OX=10090 GN=Ces1c PE=1 SV=4;>tr|A0A1D5RM42|A0A1D5RM42_MOUSE Carboxylic ester hydrolase (Fragment) OS=Mus musculus OX=10090 GN=Ces1c PE=1 SV=1;>sp|Q8VCT4|CES1D_MOUSE Carboxylesterase 1D OS=Mus musculus OX=10090 GN=Ces1d PE=1 SV=1;>sp|Q8VCC2|EST1_MOUSE Liver carboxylesterase 1 OS=Mus musculus OX=10090 GN=Ces1 PE=1 SV=1;>sp|Q91WU0|CES1F_MOUS…	Ces1c
7.9418	8.17301	8.33658	7.98559	8.36496	8.18489	8.07737	8.31086	8.20137	Q00898	>sp|Q00898|A1AT5_MOUSE Alpha-1-antitrypsin 1-5 OS=Mus musculus OX=10090 GN=Serpina1e PE=1 SV=1	Serpina1e
7.93851	8.20817	8.32414	8.39658	8.47916	8.57309	7.97834	8.15734	8.17644	P09036	>sp|P09036|ISK1_MOUSE Serine protease inhibitor Kazal-type 1 OS=Mus musculus OX=10090 GN=Spink1 PE=1 SV=1	Spink3
7.90257	8.1858	8.3153	7.48131	7.66195	7.77376	7.27832	7.50722	7.57856	Q80XD8	>sp|Q80XD8|PRAP1_MOUSE Proline-rich acidic protein 1 OS=Mus musculus OX=10090 GN=Prap1 PE=2 SV=1	Prap1
7.91591	8.09458	8.30365	8.38512	8.66891	8.73863	8.73206	9.08923	9.14048	P06330;P01757;P01756	>sp|P06330|HVM51_MOUSE Ig heavy chain V region AC38 205.12 OS=Mus musculus OX=10090 PE=1 SV=1;>sp|P01757|HVM13_MOUSE Ig heavy chain V region J558 OS=Mus musculus OX=10090 PE=1 SV=1;>sp|P01756|HVM12_MOUSE Ig heavy chain V region MOPC 104E OS=Mus musculus OX=10090 PE=1 SV=1
7.89718	8.11886	8.29842	7.87166	8.10264	8.21107	7.96143	8.13548	8.24502	A2APX3;P21460	>tr|A2APX3|A2APX3_MOUSE Cystatin-C (Fragment) OS=Mus musculus OX=10090 GN=Cst3 PE=1 SV=1;>sp|P21460|CYTC_MOUSE Cystatin-C OS=Mus musculus OX=10090 GN=Cst3 PE=1 SV=2	Cst3
7.82073	8.0807	8.24529			6.90454	7.58297	7.82246	7.83411	P01666;P01665;A0A140T8Q4;P01669;P01667;P01668;P01664;A0A140T8Q0	>sp|P01666|KV3AE_MOUSE Ig kappa chain V-III region PC 7183 OS=Mus musculus OX=10090 PE=1 SV=1;>sp|P01665|KV3AD_MOUSE Ig kappa chain V-III region PC 7043 OS=Mus musculus OX=10090 PE=1 SV=1;>tr|A0A140T8Q4|A0A140T8Q4_MOUSE Immunoglobulin kappa variable 3-4 (Fragment) OS=Mus musculus OX=10090 GN=Igkv3-4 PE=4 SV=2;>sp|P01669|KV3AH_MOUSE Ig kappa chain V-III region PC 7769 OS=Mus musculus OX=10090 PE=1…
7.81199	8.08354	8.22629	7.98876	8.12642	8.24187	8.45411	8.64744	8.79926	A0A075B5T2;A0A0A6YWU3	>tr|A0A075B5T2|A0A075B5T2_MOUSE Immunoglobulin heavy variable 6-3 (Fragment) OS=Mus musculus OX=10090 GN=Ighv6-3 PE=4 SV=7;>tr|A0A0A6YWU3|A0A0A6YWU3_MOUSE Immunoglobulin heavy variable V6-7 (Fragment) OS=Mus musculus OX=10090 GN=Ighv6-7 PE=4 SV=1	Ighv6-3
7.8324	8.09545	8.22456				7.43664	7.56739	7.67112	A0A075B5V8;A0A0A6YY41	>tr|A0A075B5V8|A0A075B5V8_MOUSE Immunoglobulin heavy variable 1-47 OS=Mus musculus OX=10090 GN=Ighv1-47 PE=4 SV=1;>tr|A0A0A6YY41|A0A0A6YY41_MOUSE Immunoglobulin heavy variable 1-47 (Fragment) OS=Mus musculus OX=10090 GN=Ighv1-47 PE=4 SV=1	Ighv1-47
7.84225	8.06476	8.21333	7.59887	7.72734	7.81972	7.74001	7.93933	7.97106	P21614;A0A0G2JGM6	>sp|P21614|VTDB_MOUSE Vitamin D-binding protein OS=Mus musculus OX=10090 GN=Gc PE=1 SV=2;>tr|A0A0G2JGM6|A0A0G2JGM6_MOUSE Vitamin D-binding protein (Fragment) OS=Mus musculus OX=10090 GN=Gc PE=1 SV=1	Gc
7.85011	8.10914	8.20566	7.80103	8.03878	8.06348	7.81216	8.00126	8.05603	Q3KQQ2;P04939;P11590	>tr|Q3KQQ2|Q3KQQ2_MOUSE Major urinary protein 25 OS=Mus musculus OX=10090 GN=Mup3 PE=1 SV=1;>sp|P04939|MUP3_MOUSE Major urinary protein 3 OS=Mus musculus OX=10090 GN=Mup3 PE=1 SV=1;>sp|P11590|MUP4_MOUSE Major urinary protein 4 OS=Mus musculus OX=10090 GN=Mup4 PE=1 SV=1	Mup3
7.84366	8.08525	8.20156	8.60043	8.80136	8.8967	8.19554	8.43348	8.53884	P17892;A0A494B903	>sp|P17892|LIPR2_MOUSE Pancreatic lipase-related protein 2 OS=Mus musculus OX=10090 GN=Pnliprp2 PE=1 SV=2;>tr|A0A494B903|A0A494B903_MOUSE Inactive pancreatic lipase-related protein 1 (Fragment) OS=Mus musculus OX=10090 GN=Pnliprp1 PE=1 SV=1	Pnliprp2
7.82197	8.06081	8.20153	7.25878	8.03997	8.18247	8.49687	8.70476	8.816	P01654;P01656;P01655;A0A075B5P0;P03977	>sp|P01654|KV3A1_MOUSE Ig kappa chain V-III region PC 2880/PC 1229 OS=Mus musculus OX=10090 PE=1 SV=1;>sp|P01656|KV3A3_MOUSE Ig kappa chain V-III region MOPC 70 OS=Mus musculus OX=10090 PE=1 SV=1;>sp|P01655|KV3A2_MOUSE Ig kappa chain V-III region PC 7132 OS=Mus musculus OX=10090 PE=1 SV=1;>tr|A0A075B5P0|A0A075B5P0_MOUSE Immunoglobulin kappa variable 3-2 (Fragment) OS=Mus musculus OX=10090 GN=Igkv…	Igkv3-2
7.79939	8.06889	8.15875	8.57015	8.72785	8.79005	8.09276	8.31854	8.38088	Q9JK88	>sp|Q9JK88|SPI2_MOUSE Serpin I2 OS=Mus musculus OX=10090 GN=Serpini2 PE=1 SV=1	Serpini2
7.84669	8.05748	8.14029	7.67694	7.85711	7.92006	7.90224	8.07555	8.12921	P22599;D3YZL0	>sp|P22599|A1AT2_MOUSE Alpha-1-antitrypsin 1-2 OS=Mus musculus OX=10090 GN=Serpina1b PE=1 SV=2;>tr|D3YZL0|D3YZL0_MOUSE Alpha-1-antitrypsin 1-1 (Fragment) OS=Mus musculus OX=10090 GN=Serpina1a PE=3 SV=1	Serpina1b
7.77274	8.07313	8.12953	7.82743	7.99592	8.04348	8.35467	8.64543	8.72204	P08228	>sp|P08228|SODC_MOUSE Superoxide dismutase [Cu-Zn] OS=Mus musculus OX=10090 GN=Sod1 PE=1 SV=2	Sod1
7.68364	7.8978	8.07943	7.50534	7.59535	7.68447	7.46669	7.48893	7.77098	P34928	>sp|P34928|APOC1_MOUSE Apolipoprotein C-I OS=Mus musculus OX=10090 GN=Apoc1 PE=1 SV=1	Apoc1
7.6909	7.96661	8.06815	7.22863	7.49163	7.53528	7.43681	7.66431	7.76182	P13020;A0A0J9YUQ8;A6PWS5;CON__Q3SX14;A0A0J9YUJ8	>sp|P13020|GELS_MOUSE Gelsolin OS=Mus musculus OX=10090 GN=Gsn PE=1 SV=3;>tr|A0A0J9YUQ8|A0A0J9YUQ8_MOUSE Gelsolin (Fragment) OS=Mus musculus OX=10090 GN=Gsn PE=1 SV=1;>tr|A6PWS5|A6PWS5_MOUSE Gelsolin (Fragment) OS=Mus musculus OX=10090 GN=Gsn PE=1 SV=1;NA;>tr|A0A0J9YUJ8|A0A0J9YUJ8_MOUSE Gelsolin (Fragment) OS=Mus musculus OX=10090 GN=Gsn PE=1 SV=1	Gsn
7.73234	7.93803	8.06251	7.79019	8.06115	8.0798	8.72179	8.8622	8.94593	A0A075B5M7;A0A0G2JDV4;A0A0B4J1J1	>tr|A0A075B5M7|A0A075B5M7_MOUSE Immunoglobulin kappa variable 5-39 OS=Mus musculus OX=10090 GN=Igkv5-39 PE=1 SV=7;>tr|A0A0G2JDV4|A0A0G2JDV4_MOUSE Immunoglobulin kappa variable 5-39 (Fragment) OS=Mus musculus OX=10090 GN=Igkv5-39 PE=1 SV=4;>tr|A0A0B4J1J1|A0A0B4J1J1_MOUSE Immunoglobulin kappa chain variable 5-45 (Fragment) OS=Mus musculus OX=10090 GN=Igkv5-45 PE=4 SV=1	Igkv5-39
7.62418	7.903	8.03543	7.31372	7.54195	7.69092	7.68468	7.89543	7.96334	P32261;A0A0A6YWH7;A0A0A6YX70;A0A0A6YXS8;A0A0A6YX49;CON__P41361	>sp|P32261|ANT3_MOUSE Antithrombin-III OS=Mus musculus OX=10090 GN=Serpinc1 PE=1 SV=1;>tr|A0A0A6YWH7|A0A0A6YWH7_MOUSE Antithrombin-III (Fragment) OS=Mus musculus OX=10090 GN=Serpinc1 PE=1 SV=1;>tr|A0A0A6YX70|A0A0A6YX70_MOUSE Antithrombin-III (Fragment) OS=Mus musculus OX=10090 GN=Serpinc1 PE=1 SV=1;>tr|A0A0A6YXS8|A0A0A6YXS8_MOUSE Antithrombin-III OS=Mus musculus OX=10090 GN=Serpinc1 PE=1 SV=1;>tr…	Serpinc1
7.63071	7.51268	8.03334	7.71758	8.26067	8.26916	8.90974	9.16014	9.26383	A0A075B5N7;A0A0G2JGY3	>tr|A0A075B5N7|A0A075B5N7_MOUSE Immunoglobulin kappa variable 6-13 OS=Mus musculus OX=10090 GN=Igkv6-13 PE=1 SV=7;>tr|A0A0G2JGY3|A0A0G2JGY3_MOUSE Immunoglobulin kappa variable 6-13 (Fragment) OS=Mus musculus OX=10090 GN=Igkv6-13 PE=1 SV=4	Igkv6-13
7.56668	7.9356	8.03092	7.07842	7.21415	7.35382	7.84756	8.16092	8.27898	A0A075B5J9;A0A075B5K3;A0A0G2JFA8;A0A0G2JDN5	>tr|A0A075B5J9|A0A075B5J9_MOUSE Immunoglobulin kappa variable 17-127 OS=Mus musculus OX=10090 GN=Igkv17-127 PE=4 SV=7;>tr|A0A075B5K3|A0A075B5K3_MOUSE Immunoglobulin kappa variable 17-121 OS=Mus musculus OX=10090 GN=Igkv17-121 PE=4 SV=7;>tr|A0A0G2JFA8|A0A0G2JFA8_MOUSE Immunoglobulin kappa variable 17-121 (Fragment) OS=Mus musculus OX=10090 GN=Igkv17-121 PE=4 SV=4;>tr|A0A0G2JDN5|A0A0G2JDN5_MOUSE Im…	Igkv17-127;Igkv17-121
7.58864	7.89138	8.00881	7.40917	7.57722	7.66717	7.41807	7.66932	7.70761	P97290;A2ATR8;CON__P50448	>sp|P97290|IC1_MOUSE Plasma protease C1 inhibitor OS=Mus musculus OX=10090 GN=Serping1 PE=1 SV=3;>tr|A2ATR8|A2ATR8_MOUSE Plasma protease C1 inhibitor OS=Mus musculus OX=10090 GN=Serping1 PE=1 SV=1;NA	Serping1
7.61922	7.92435	8.00307	8.73656	9.01941	9.05652	8.55217	8.83584	8.89351	A0A0G2JE99;P01843	>tr|A0A0G2JE99|A0A0G2JE99_MOUSE Immunoglobulin lambda constant 1 (Fragment) OS=Mus musculus OX=10090 GN=Iglc1 PE=4 SV=1;>sp|P01843|LAC1_MOUSE Ig lambda-1 chain C region OS=Mus musculus OX=10090 PE=1 SV=1
7.56175	7.85548	7.9992	7.65418	7.82686	7.88827	8.14795	8.38766	8.49973	A0A0A6YW67;E9Q9J0;E9Q4P0;E9Q5F6;E9QNP0;Q5SX22;P62984;P62983;P0CG49;P0CG50	>tr|A0A0A6YW67|A0A0A6YW67_MOUSE Predicted pseudogene 8797 OS=Mus musculus OX=10090 GN=Gm8797 PE=4 SV=1;>tr|E9Q9J0|E9Q9J0_MOUSE Ubiquitin-60S ribosomal protein L40 (Fragment) OS=Mus musculus OX=10090 GN=Uba52 PE=4 SV=1;>tr|E9Q4P0|E9Q4P0_MOUSE KxDL motif-containing protein 1 (Fragment) OS=Mus musculus OX=10090 GN=Kxd1 PE=1 SV=1;>tr|E9Q5F6|E9Q5F6_MOUSE Polyubiquitin-C (Fragment) OS=Mus musculus OX=1…	Gm8797;Uba52;Kxd1;Ubc;Ubb;Rps27a
7.60597	7.84415	7.98075	7.7055	7.85437	7.97441	8.73598	8.96892	9.10397	A0A0B4J1H7;A0A0B4J1H8	>tr|A0A0B4J1H7|A0A0B4J1H7_MOUSE Immunoglobulin kappa variable 1-135 (Fragment) OS=Mus musculus OX=10090 GN=Igkv1-135 PE=4 SV=1;>tr|A0A0B4J1H8|A0A0B4J1H8_MOUSE Immunoglobulin kappa variable 1-133 (Fragment) OS=Mus musculus OX=10090 GN=Igkv1-133 PE=4 SV=1	Igkv1-135;Igkv1-133
7.58171	7.84119	7.97746	7.40588	7.60482	7.68571	7.55586	7.79505	7.90791	Q61838;D3YUI3	>sp|Q61838|PZP_MOUSE Pregnancy zone protein OS=Mus musculus OX=10090 GN=Pzp PE=1 SV=3;>tr|D3YUI3|D3YUI3_MOUSE Pregnancy zone protein (Fragment) OS=Mus musculus OX=10090 GN=Pzp PE=1 SV=1	A2m
7.53952	7.80417	7.95426					7.77941	7.84579	A0A1B0GT19;A0A1B0GSC4	>tr|A0A1B0GT19|A0A1B0GT19_MOUSE Pyroglutamyl-peptidase 1 (Fragment) OS=Mus musculus OX=10090 GN=Pgpep1 PE=4 SV=1;>tr|A0A1B0GSC4|A0A1B0GSC4_MOUSE Pyroglutamyl-peptidase 1 (Fragment) OS=Mus musculus OX=10090 GN=Pgpep1 PE=1 SV=1
7.54811	7.73837	7.95163				8.12172	8.3831	8.48518	A0A075B677;A0A0G2JFC6	>tr|A0A075B677|A0A075B677_MOUSE Immunoglobulin kappa variable 4-53 OS=Mus musculus OX=10090 GN=Igkv4-53 PE=1 SV=1;>tr|A0A0G2JFC6|A0A0G2JFC6_MOUSE Immunoglobulin kappa variable 4-53 (Fragment) OS=Mus musculus OX=10090 GN=Igkv4-53 PE=1 SV=1	Igkv4-53
7.54633	7.86552	7.9399	7.22889	7.4024	7.42316	8.00749	8.17058	8.31082	A0A140T8P9;P01638;P01637;A0A075B5K0	>tr|A0A140T8P9|A0A140T8P9_MOUSE Immunoglobulin kappa variable 14-111 (Fragment) OS=Mus musculus OX=10090 GN=Igkv14-111 PE=4 SV=2;>sp|P01638|KV5A6_MOUSE Ig kappa chain V-V region L6 (Fragment) OS=Mus musculus OX=10090 PE=4 SV=1;>sp|P01637|KV5A5_MOUSE Ig kappa chain V-V region T1 OS=Mus musculus OX=10090 PE=4 SV=1;>tr|A0A075B5K0|A0A075B5K0_MOUSE Immunoglobulin kappa variable 14-126 (Fragment) OS=Mu…
7.46619	7.71461	7.93429	8.23078	8.38653	8.44969	7.62703	7.82485	7.92624	A0A075B6A0;A0A075B5P6;P01872	>tr|A0A075B6A0|A0A075B6A0_MOUSE Immunoglobulin heavy constant mu (Fragment) OS=Mus musculus OX=10090 GN=Ighm PE=1 SV=2;>tr|A0A075B5P6|A0A075B5P6_MOUSE Immunoglobulin heavy constant mu (Fragment) OS=Mus musculus OX=10090 GN=Ighm PE=1 SV=1;>sp|P01872|IGHM_MOUSE Immunoglobulin heavy constant mu OS=Mus musculus OX=10090 GN=Ighm PE=1 SV=2	Ighm
7.53177	7.7747	7.92058	7.65314	7.87083	7.95123	8.1438	8.4205	8.54722	A0A0B4J1J2	>tr|A0A0B4J1J2|A0A0B4J1J2_MOUSE Immunoglobulin kappa chain variable 5-43 (Fragment) OS=Mus musculus OX=10090 GN=Igkv5-43 PE=1 SV=1	Igkv5-43
7.57461	7.79511	7.9203	7.01237	7.2615	7.13586	7.83051	8.03145	8.0133	A0A075B5R2;A0A075B5R3;A0A0A6YX91	>tr|A0A075B5R2|A0A075B5R2_MOUSE Immunoglobulin heavy variable 7-3 (Fragment) OS=Mus musculus OX=10090 GN=Ighv7-3 PE=4 SV=2;>tr|A0A075B5R3|A0A075B5R3_MOUSE Immunoglobulin heavy variable 7-2 OS=Mus musculus OX=10090 GN=Ighv7-2 PE=4 SV=1;>tr|A0A0A6YX91|A0A0A6YX91_MOUSE Immunoglobulin heavy variable 7-2 (Fragment) OS=Mus musculus OX=10090 GN=Ighv7-2 PE=4 SV=1	Ighv7-3
7.59198	7.84478	7.91889	7.303	7.42896	7.50158	8.63003	8.80966	8.87095	A0A075B5K2;A0A0G2JDR3	>tr|A0A075B5K2|A0A075B5K2_MOUSE Immunoglobulin kappa chain variable 9-124 OS=Mus musculus OX=10090 GN=Igkv9-124 PE=1 SV=7;>tr|A0A0G2JDR3|A0A0G2JDR3_MOUSE Immunoglobulin kappa chain variable 9-124 (Fragment) OS=Mus musculus OX=10090 GN=Igkv9-124 PE=1 SV=4	Igkv9-124
7.45582	7.79799	7.9146	7.26193	7.46148	7.46501	7.40295	7.5774	7.68373	A0A2R8VI30;A0A2R8VK70;A0A2R8W6P0;Q61735;A0A2R8VJU9;D3Z187;A0A2R8VI94	>tr|A0A2R8VI30|A0A2R8VI30_MOUSE Leukocyte surface antigen CD47 OS=Mus musculus OX=10090 GN=Cd47 PE=1 SV=1;>tr|A0A2R8VK70|A0A2R8VK70_MOUSE Leukocyte surface antigen CD47 OS=Mus musculus OX=10090 GN=Cd47 PE=1 SV=1;>tr|A0A2R8W6P0|A0A2R8W6P0_MOUSE Leukocyte surface antigen CD47 OS=Mus musculus OX=10090 GN=Cd47 PE=1 SV=1;>sp|Q61735|CD47_MOUSE Leukocyte surface antigen CD47 OS=Mus musculus OX=10090 GN=…	Cd47
7.48389	7.76258	7.88588	7.22461	7.34408	7.3982	7.44166	7.64788	7.69299	P01027;CON__Q2UVX4;H3BKW9;H3BL60	>sp|P01027|CO3_MOUSE Complement C3 OS=Mus musculus OX=10090 GN=C3 PE=1 SV=3;NA;>tr|H3BKW9|H3BKW9_MOUSE Complement C3 (Fragment) OS=Mus musculus OX=10090 GN=C3 PE=1 SV=1;>tr|H3BL60|H3BL60_MOUSE Complement C3 (Fragment) OS=Mus musculus OX=10090 GN=C3 PE=1 SV=1	C3
7.50157	7.81837	7.87348	8.17653	8.33435	8.39347	8.58511	8.80275	8.84974	A0A140T8M3	>tr|A0A140T8M3|A0A140T8M3_MOUSE Immunoglobulin kappa chain variable 8-30 (Fragment) OS=Mus musculus OX=10090 GN=Igkv8-30 PE=4 SV=2
7.44963	7.72433	7.86131	8.40295	8.61318	8.64848	8.14286	8.39585	8.57364	A0A075B663;P01723;P01727;P01729;P01726	>tr|A0A075B663|A0A075B663_MOUSE Immunoglobulin lambda variable 1 (Fragment) OS=Mus musculus OX=10090 GN=Iglv1 PE=4 SV=1;>sp|P01723|LV1A_MOUSE Ig lambda-1 chain V region OS=Mus musculus OX=10090 PE=1 SV=2;>sp|P01727|LV1E_MOUSE Ig lambda-1 chain V region S43 OS=Mus musculus OX=10090 PE=1 SV=1;>sp|P01729|LV2B_MOUSE Ig lambda-2 chain V region MOPC 315 OS=Mus musculus OX=10090 PE=1 SV=1;>sp|P01726|LV1…	Iglv1
7.42632	7.71899	7.84949	7.22528	7.36371	7.39072	7.18659	7.39517	7.23338	Q64726	>sp|Q64726|ZA2G_MOUSE Zinc-alpha-2-glycoprotein OS=Mus musculus OX=10090 GN=Azgp1 PE=1 SV=2	Azgp1
7.48746	7.7175	7.84935	7.29813	7.4313	7.4233	7.658	7.78549	7.81576	P10605	>sp|P10605|CATB_MOUSE Cathepsin B OS=Mus musculus OX=10090 GN=Ctsb PE=1 SV=2	Ctsb
7.44957	7.73373	7.83985							P01887	>sp|P01887|B2MG_MOUSE Beta-2-microglobulin OS=Mus musculus OX=10090 GN=B2m PE=1 SV=2	B2m
7.40259	7.71912	7.79262	7.55948	7.87223	7.95318	7.95826	8.17713	8.27639	A0A075B5V1	>tr|A0A075B5V1|A0A075B5V1_MOUSE Immunoglobulin heavy variable 1-31 OS=Mus musculus OX=10090 GN=Ighv1-31 PE=4 SV=1	Ighv1-31
7.41397	7.68533	7.78888	8.11484	8.30899	8.41858	7.98763	8.14959	8.26031	Q9D733;A0A0R4J0B9;A0A140LHP0	>sp|Q9D733|GP2_MOUSE Pancreatic secretory granule membrane major glycoprotein GP2 OS=Mus musculus OX=10090 GN=Gp2 PE=1 SV=3;>tr|A0A0R4J0B9|A0A0R4J0B9_MOUSE Pancreatic secretory granule membrane major glycoprotein GP2 OS=Mus musculus OX=10090 GN=Gp2 PE=1 SV=1;>tr|A0A140LHP0|A0A140LHP0_MOUSE Pancreatic secretory granule membrane major glycoprotein GP2 OS=Mus musculus OX=10090 GN=Gp2 PE=1 SV=1	Gp2
7.37796	7.62688	7.77042				7.33504	7.52065	7.55362	A0A0A6YXA5	>tr|A0A0A6YXA5|A0A0A6YXA5_MOUSE Immunoglobulin heavy variable 1-15 (Fragment) OS=Mus musculus OX=10090 GN=Ighv1-15 PE=4 SV=1	Ighv1-15
7.29594	7.58408	7.76656				8.2578	8.39886	8.46094	A0A075B5W6	>tr|A0A075B5W6|A0A075B5W6_MOUSE Immunoglobulin heavy variable 1-55 (Fragment) OS=Mus musculus OX=10090 GN=Ighv1-55 PE=1 SV=1	Ighv1-55
7.31122	7.5964	7.76282	7.15703	7.28235	7.35879	7.28809	7.63231	7.61678	Q61247;Q5ND35	>sp|Q61247|A2AP_MOUSE Alpha-2-antiplasmin OS=Mus musculus OX=10090 GN=Serpinf2 PE=1 SV=1;>tr|Q5ND35|Q5ND35_MOUSE Alpha-2-antiplasmin (Fragment) OS=Mus musculus OX=10090 GN=Serpinf2 PE=1 SV=1	Serpinf2
7.33153	7.65882	7.75759	7.32191	7.30737	7.57064	6.86285	7.1037	7.2163	P06728	>sp|P06728|APOA4_MOUSE Apolipoprotein A-IV OS=Mus musculus OX=10090 GN=Apoa4 PE=1 SV=3	Apoa4
7.24274	7.50599	7.75318	6.94114	7.29625	7.27843	7.09632	7.23469	7.35872	P29699;A0A338P6Y6;A0A338P703;A0A338P7G1;A0A338P7H5	>sp|P29699|FETUA_MOUSE Alpha-2-HS-glycoprotein OS=Mus musculus OX=10090 GN=Ahsg PE=1 SV=1;>tr|A0A338P6Y6|A0A338P6Y6_MOUSE Alpha-2-HS-glycoprotein OS=Mus musculus OX=10090 GN=Ahsg PE=1 SV=1;>tr|A0A338P703|A0A338P703_MOUSE Alpha-2-HS-glycoprotein OS=Mus musculus OX=10090 GN=Ahsg PE=1 SV=1;>tr|A0A338P7G1|A0A338P7G1_MOUSE Alpha-2-HS-glycoprotein OS=Mus musculus OX=10090 GN=Ahsg PE=1 SV=1;>tr|A0A338P7…	Ahsg
7.24152	7.50675	7.74641	6.72842	7.01532	7.02942	7.13088	7.41636	7.5793	H3BKL7;E9Q797;P49183;D3YXC7	>tr|H3BKL7|H3BKL7_MOUSE Deoxyribonuclease-1 OS=Mus musculus OX=10090 GN=Dnase1 PE=1 SV=1;>tr|E9Q797|E9Q797_MOUSE Deoxyribonuclease-1 (Fragment) OS=Mus musculus OX=10090 GN=Dnase1 PE=1 SV=1;>sp|P49183|DNAS1_MOUSE Deoxyribonuclease-1 OS=Mus musculus OX=10090 GN=Dnase1 PE=1 SV=2;>tr|D3YXC7|D3YXC7_MOUSE Deoxyribonuclease-1 (Fragment) OS=Mus musculus OX=10090 GN=Dnase1 PE=1 SV=1	Dnase1
7.41784	7.68101	7.74274	7.3284	7.50433	7.57455	7.34368	7.57208	7.57611	Q8BFR4;A0A1W2P6W9;A0A1W2P8D3	>sp|Q8BFR4|GNS_MOUSE N-acetylglucosamine-6-sulfatase OS=Mus musculus OX=10090 GN=Gns PE=1 SV=1;>tr|A0A1W2P6W9|A0A1W2P6W9_MOUSE N-acetylglucosamine-6-sulfatase OS=Mus musculus OX=10090 GN=Gns PE=1 SV=1;>tr|A0A1W2P8D3|A0A1W2P8D3_MOUSE N-acetylglucosamine-6-sulfatase (Fragment) OS=Mus musculus OX=10090 GN=Gns PE=1 SV=1	Gns
7.30142	7.56578	7.71819	7.41492	7.52608	7.63849	8.50794	8.7353	8.80866	P18528	>sp|P18528|HVM57_MOUSE Ig heavy chain V region 6.96 OS=Mus musculus OX=10090 PE=4 SV=1
7.30153	7.58636	7.71621	7.23475	7.41399	7.42865	7.2571	7.46784	7.5446	P28665;P28666;A0A0N4SVU1;CON__ENSEMBL:ENSBTAP00000024146	>sp|P28665|MUG1_MOUSE Murinoglobulin-1 OS=Mus musculus OX=10090 GN=Mug1 PE=1 SV=3;>sp|P28666|MUG2_MOUSE Murinoglobulin-2 OS=Mus musculus OX=10090 GN=Mug2 PE=1 SV=2;>tr|A0A0N4SVU1|A0A0N4SVU1_MOUSE Predicted gene 7298 OS=Mus musculus OX=10090 GN=Gm7298 PE=4 SV=1;NA	Mug1
7.30692	7.50683	7.71219	6.94212	7.05081	7.30266	7.70878	8.07408	8.12675	A0A0A0MQC1	>tr|A0A0A0MQC1|A0A0A0MQC1_MOUSE Immunoglobulin heavy variable 3-5 OS=Mus musculus OX=10090 GN=Ighv3-5 PE=1 SV=1	Ighv3-5
7.36912	7.0839	7.71184				7.87833	8.04127	8.07412	A0A075B5T9;A0A0A6YW37	>tr|A0A075B5T9|A0A075B5T9_MOUSE Immunoglobulin heavy variable V1-9 OS=Mus musculus OX=10090 GN=Ighv1-9 PE=4 SV=1;>tr|A0A0A6YW37|A0A0A6YW37_MOUSE Immunoglobulin heavy variable V1-9 (Fragment) OS=Mus musculus OX=10090 GN=Ighv1-9 PE=4 SV=1	Ighv1-9
7.29769	7.56647	7.70935				8.09975	8.15576	8.13666	A0A140T8N0;P01639	>tr|A0A140T8N0|A0A140T8N0_MOUSE Immunoglobulin kappa chain variable 9-120 (Fragment) OS=Mus musculus OX=10090 GN=Igkv9-120 PE=1 SV=2;>sp|P01639|KV5A7_MOUSE Ig kappa chain V-V region MOPC 41 OS=Mus musculus OX=10090 GN=Gm5571 PE=1 SV=1	Gm5571
7.28169	7.61307	7.70117	7.64793	7.81176	7.89807	7.96179	8.22601	8.29268	A0A075B5K7;A0A0G2JG36	>tr|A0A075B5K7|A0A075B5K7_MOUSE Immunoglobulin kappa chain variable 14-100 OS=Mus musculus OX=10090 GN=Igkv14-100 PE=4 SV=7;>tr|A0A0G2JG36|A0A0G2JG36_MOUSE Immunoglobulin kappa chain variable 14-100 (Fragment) OS=Mus musculus OX=10090 GN=Igkv14-100 PE=4 SV=4	Igkv14-100
7.278	7.56833	7.69776	7.13226	7.307	7.37794	7.39005	7.63338	7.74352	Q8K0E8;CON__P02676	>sp|Q8K0E8|FIBB_MOUSE Fibrinogen beta chain OS=Mus musculus OX=10090 GN=Fgb PE=1 SV=1;NA	Fgb
7.28083	7.52517	7.69276	7.02371	7.16962	7.12267	7.29994	7.46196	7.56233	A0A286YCW7;A0A286YD56;D3Z4E2;Q8CFV4	>tr|A0A286YCW7|A0A286YCW7_MOUSE Neuritin (Fragment) OS=Mus musculus OX=10090 GN=Nrn1 PE=1 SV=1;>tr|A0A286YD56|A0A286YD56_MOUSE Neuritin OS=Mus musculus OX=10090 GN=Nrn1 PE=1 SV=1;>tr|D3Z4E2|D3Z4E2_MOUSE Neuritin OS=Mus musculus OX=10090 GN=Nrn1 PE=1 SV=1;>sp|Q8CFV4|NRN1_MOUSE Neuritin OS=Mus musculus OX=10090 GN=Nrn1 PE=1 SV=1	Nrn1
7.27667	7.54775	7.68273	6.5594	6.86704	7.00608	6.69649	6.9944	7.00251	P97298;F6S1M4;Q5ND37;B7ZC25;E9PWS2;CON__Q95121	>sp|P97298|PEDF_MOUSE Pigment epithelium-derived factor OS=Mus musculus OX=10090 GN=Serpinf1 PE=1 SV=2;>tr|F6S1M4|F6S1M4_MOUSE Pigment epithelium-derived factor (Fragment) OS=Mus musculus OX=10090 GN=Serpinf1 PE=1 SV=1;>tr|Q5ND37|Q5ND37_MOUSE Pigment epithelium-derived factor (Fragment) OS=Mus musculus OX=10090 GN=Serpinf1 PE=1 SV=1;>tr|B7ZC25|B7ZC25_MOUSE Pigment epithelium-derived factor (Fragm…	Serpinf1
7.29473	7.42134	7.67669	6.84677	7.06848	7.09691	6.93301	7.30027	7.36177	P51885;CON__Q05443	>sp|P51885|LUM_MOUSE Lumican OS=Mus musculus OX=10090 GN=Lum PE=1 SV=2;NA	Lum
7.33836	7.56387	7.65254	7.11317	7.09819	7.2317	7.28963	7.62272	7.63847	P41317	>sp|P41317|MBL2_MOUSE Mannose-binding protein C OS=Mus musculus OX=10090 GN=Mbl2 PE=1 SV=2	Mbl2
7.23659	7.51435	7.64207	7.22567	7.37947	7.47458	7.34899	7.53222	7.54964	P46412;A0A1C7ZMZ5;A0A1C7ZMZ7;P21765	>sp|P46412|GPX3_MOUSE Glutathione peroxidase 3 OS=Mus musculus OX=10090 GN=Gpx3 PE=1 SV=2;>tr|A0A1C7ZMZ5|A0A1C7ZMZ5_MOUSE Glutathione peroxidase (Fragment) OS=Mus musculus OX=10090 GN=Gpx3 PE=1 SV=1;>tr|A0A1C7ZMZ7|A0A1C7ZMZ7_MOUSE Glutathione peroxidase 3 (Fragment) OS=Mus musculus OX=10090 GN=Gpx3 PE=1 SV=1;>sp|P21765|GPX5_MOUSE Epididymal secretory glutathione peroxidase OS=Mus musculus OX=1009…	Gpx3
7.2492	7.52938	7.64123	7.06592	7.19128	7.30597	7.28903	7.44581	7.51438	P06797;A0A1Y7VNM3;A0A1Y7VNQ4;A0A1Y7VJC1;A0A1Y7VP49	>sp|P06797|CATL1_MOUSE Cathepsin L1 OS=Mus musculus OX=10090 GN=Ctsl PE=1 SV=2;>tr|A0A1Y7VNM3|A0A1Y7VNM3_MOUSE Cathepsin L1 (Fragment) OS=Mus musculus OX=10090 GN=Ctsl PE=1 SV=1;>tr|A0A1Y7VNQ4|A0A1Y7VNQ4_MOUSE Cathepsin L1 (Fragment) OS=Mus musculus OX=10090 GN=Ctsl PE=1 SV=1;>tr|A0A1Y7VJC1|A0A1Y7VJC1_MOUSE Cathepsin L1 OS=Mus musculus OX=10090 GN=Ctsl PE=1 SV=1;>tr|A0A1Y7VP49|A0A1Y7VP49_MOUSE Ca…	Ctsl
7.21045	7.43268	7.64056	7.0331	7.28673	7.28278	7.50853	7.70768	7.67203	Q3UER8;Q8VCM7	>tr|Q3UER8|Q3UER8_MOUSE Fibrinogen gamma chain OS=Mus musculus OX=10090 GN=Fgg PE=1 SV=1;>sp|Q8VCM7|FIBG_MOUSE Fibrinogen gamma chain OS=Mus musculus OX=10090 GN=Fgg PE=1 SV=1	Fgg
7.26112	7.52929	7.64043	7.33895	7.55413	7.59056	7.41784	7.63019	7.69664	G3X9T8;G3X8Q5;E9PZD8;Q61147;G3UXG1;G3UWP5;CON__ENSEMBL:ENSBTAP00000031900;G3UZ53	>tr|G3X9T8|G3X9T8_MOUSE Ceruloplasmin OS=Mus musculus OX=10090 GN=Cp PE=1 SV=1;>tr|G3X8Q5|G3X8Q5_MOUSE Ceruloplasmin OS=Mus musculus OX=10090 GN=Cp PE=1 SV=1;>tr|E9PZD8|E9PZD8_MOUSE Ceruloplasmin OS=Mus musculus OX=10090 GN=Cp PE=1 SV=1;>sp|Q61147|CERU_MOUSE Ceruloplasmin OS=Mus musculus OX=10090 GN=Cp PE=1 SV=2;>tr|G3UXG1|G3UXG1_MOUSE Ceruloplasmin (Fragment) OS=Mus musculus OX=10090 GN=Cp PE=1 …	Cp
7.25631	7.54329	7.63554	7.08135	7.27374	7.38605	7.21598	7.42274	7.35957	Q60590;P07361;J3JRU4;Q63805	>sp|Q60590|A1AG1_MOUSE Alpha-1-acid glycoprotein 1 OS=Mus musculus OX=10090 GN=Orm1 PE=1 SV=1;>sp|P07361|A1AG2_MOUSE Alpha-1-acid glycoprotein 2 OS=Mus musculus OX=10090 GN=Orm2 PE=1 SV=1;>tr|J3JRU4|J3JRU4_MOUSE Alpha-1-acid glycoprotein OS=Mus musculus OX=10090 GN=Orm3 PE=3 SV=1;>sp|Q63805|A1AG3_MOUSE Alpha-1-acid glycoprotein 3 OS=Mus musculus OX=10090 GN=Orm3 PE=3 SV=1	Orm1;Orm2
7.22063	7.52839	7.61921	6.30358	6.45918		7.81183	7.9838	8.09774	A0A075B5M4;A0A0B4J1I3;A0A0A6YYE5;A0A075B5L8	>tr|A0A075B5M4|A0A075B5M4_MOUSE Immunoglobulin kappa variable 4-57-1 (Fragment) OS=Mus musculus OX=10090 GN=Igkv4-57-1 PE=4 SV=1;>tr|A0A0B4J1I3|A0A0B4J1I3_MOUSE Immunoglobulin kappa variable 4-74 (Fragment) OS=Mus musculus OX=10090 GN=Igkv4-74 PE=4 SV=1;>tr|A0A0A6YYE5|A0A0A6YYE5_MOUSE Immunoglobulin kappa variable 4-78 (Fragment) OS=Mus musculus OX=10090 GN=Igkv4-78 PE=4 SV=2;>tr|A0A075B5L8|A0A07…	Igkv4-57-1;Igkv4-74;Igkv4-78;Igkv4-79
7.18353	7.2899	7.61279	7.86501	8.0803	8.24232	8.17435	8.41706	8.48189	P01679;P01678;P01677;P01676;P01675;A0A075B5L5;A0A0G2JGE7	>sp|P01679|KV6A5_MOUSE Ig kappa chain V-VI region J539 OS=Mus musculus OX=10090 PE=1 SV=1;>sp|P01678|KV6A4_MOUSE Ig kappa chain V-VI region SAPC 10 OS=Mus musculus OX=10090 PE=1 SV=1;>sp|P01677|KV6A3_MOUSE Ig kappa chain V-VI region TEPC 601/TEPC 191 OS=Mus musculus OX=10090 PE=1 SV=1;>sp|P01676|KV6A2_MOUSE Ig kappa chain V-VI region XRPC 24 OS=Mus musculus OX=10090 PE=1 SV=1;>sp|P01675|KV6A1_MOU…	Igkv4-86
7.24425	7.4506	7.61159	7.13618	7.28731	7.42343	7.28729	7.46869	7.55402	Q9QXC1;Q6YJU1;A0A338P7B8	>sp|Q9QXC1|FETUB_MOUSE Fetuin-B OS=Mus musculus OX=10090 GN=Fetub PE=1 SV=1;>tr|Q6YJU1|Q6YJU1_MOUSE Fetuin-B OS=Mus musculus OX=10090 GN=Fetub PE=1 SV=1;>tr|A0A338P7B8|A0A338P7B8_MOUSE Fetuin-B (Fragment) OS=Mus musculus OX=10090 GN=Fetub PE=1 SV=1	Fetub
7.2566	7.52533	7.60786	7.17872	7.29559	7.37105	7.37086	7.57577	7.64801	E9PV24	>sp|E9PV24|FIBA_MOUSE Fibrinogen alpha chain OS=Mus musculus OX=10090 GN=Fga PE=1 SV=1	Fga
7.21029	7.50189	7.58372	7.0593	7.17257	7.23727	7.27715	7.40512	7.39759	Q07456	>sp|Q07456|AMBP_MOUSE Protein AMBP OS=Mus musculus OX=10090 GN=Ambp PE=1 SV=2	Ambp
7.26224	7.45343	7.57818	7.21112	7.34565	7.39658	7.63483	7.84514	7.8958	Q921I1;E9Q2Q7;D3YYR8;F7CJN9;F7BAE9;E9Q939	>sp|Q921I1|TRFE_MOUSE Serotransferrin OS=Mus musculus OX=10090 GN=Tf PE=1 SV=1;>tr|E9Q2Q7|E9Q2Q7_MOUSE Transferrin (Fragment) OS=Mus musculus OX=10090 GN=Trf PE=1 SV=1;>tr|D3YYR8|D3YYR8_MOUSE Transferrin (Fragment) OS=Mus musculus OX=10090 GN=Trf PE=1 SV=1;>tr|F7CJN9|F7CJN9_MOUSE Transferrin (Fragment) OS=Mus musculus OX=10090 GN=Trf PE=1 SV=1;>tr|F7BAE9|F7BAE9_MOUSE Transferrin (Fragment) OS=Mus…	Tf
7.22681	7.40899	7.57329	7.53598	7.65304	7.84359	7.99366	8.2075	8.23416	A0A140T8Q3;P01633	>tr|A0A140T8Q3|A0A140T8Q3_MOUSE Immunoglobulin kappa variable 6-17 (Fragment) OS=Mus musculus OX=10090 GN=Igkv6-17 PE=1 SV=2;>sp|P01633|KV5A1_MOUSE Ig kappa chain V19-17 OS=Mus musculus OX=10090 GN=Igk-V19-17 PE=1 SV=1	Igk-V19-17
7.18532	7.46596	7.5715	8.03334	8.21402	8.25433	7.68238	7.96291	8.06685	B2RU69;P70412	>tr|B2RU69|B2RU69_MOUSE CUB and zona pellucida-like domain-containing protein 1 OS=Mus musculus OX=10090 GN=Cuzd1 PE=1 SV=1;>sp|P70412|CUZD1_MOUSE CUB and zona pellucida-like domain-containing protein 1 OS=Mus musculus OX=10090 GN=Cuzd1 PE=1 SV=2	Cuzd1
7.18239	7.43128	7.55236	6.13729	7.15366	6.86072	7.0732	7.084	7.13783	H7BWY6;Q00724;A0A494B9P3;A0A494B9T2	>tr|H7BWY6|H7BWY6_MOUSE Retinol-binding protein 4 OS=Mus musculus OX=10090 GN=Rbp4 PE=1 SV=1;>sp|Q00724|RET4_MOUSE Retinol-binding protein 4 OS=Mus musculus OX=10090 GN=Rbp4 PE=1 SV=2;>tr|A0A494B9P3|A0A494B9P3_MOUSE Retinol-binding protein 4 (Fragment) OS=Mus musculus OX=10090 GN=Rbp4 PE=1 SV=1;>tr|A0A494B9T2|A0A494B9T2_MOUSE Retinol-binding protein 4 (Fragment) OS=Mus musculus OX=10090 GN=Rbp4 P…	Rbp4
7.21285	7.51239	7.55036	6.791	6.97581	6.96741	6.73945	6.91163	7.01372	Q8CFZ6;P43025	>tr|Q8CFZ6|Q8CFZ6_MOUSE C-type lectin domain family 3, member b OS=Mus musculus OX=10090 GN=Clec3b PE=1 SV=1;>sp|P43025|TETN_MOUSE Tetranectin OS=Mus musculus OX=10090 GN=Clec3b PE=1 SV=2	Clec3b
7.08289	7.36845	7.54439	6.62032	6.95622	6.93076	7.02399	7.31364	7.29811	Q9D1B1;A0A494BAF5	>tr|Q9D1B1|Q9D1B1_MOUSE Cystatin E/M OS=Mus musculus OX=10090 GN=Cst6 PE=1 SV=1;>tr|A0A494BAF5|A0A494BAF5_MOUSE Cystatin E/M (Fragment) OS=Mus musculus OX=10090 GN=Cst6 PE=1 SV=1	Cst6
7.15731	7.43383	7.53808	6.72164	6.92489	7.00376	6.76633	6.97013	7.07558	E9Q414;E9Q1Y3;E9Q4G4;F7A3M3;CON__ENSEMBL:ENSBTAP00000032840	>sp|E9Q414|APOB_MOUSE Apolipoprotein B-100 OS=Mus musculus OX=10090 GN=Apob PE=1 SV=1;>tr|E9Q1Y3|E9Q1Y3_MOUSE Apolipoprotein B-100 (Fragment) OS=Mus musculus OX=10090 GN=Apob PE=1 SV=1;>tr|E9Q4G4|E9Q4G4_MOUSE Apolipoprotein B-100 (Fragment) OS=Mus musculus OX=10090 GN=Apob PE=1 SV=1;>tr|F7A3M3|F7A3M3_MOUSE Apolipoprotein B-100 (Fragment) OS=Mus musculus OX=10090 GN=Apob PE=1 SV=1;NA	Apob
7.13567	7.4188	7.53548	7.74698	7.91564	8.00238	7.28771	7.57521	7.63263	Q9Z0L8	>sp|Q9Z0L8|GGH_MOUSE Gamma-glutamyl hydrolase OS=Mus musculus OX=10090 GN=Ggh PE=1 SV=2	Ggh
7.13162	7.41301	7.53455	6.84995	7.02395	7.13319	7.18679	7.40042	7.12408	A0A0R4J038;O08677;D3YTY9;D3Z2B2;A0A338P699;Q6S9I0;Q6S9I2;Q6S9I3	>tr|A0A0R4J038|A0A0R4J038_MOUSE Kininogen-1 OS=Mus musculus OX=10090 GN=Kng1 PE=1 SV=1;>sp|O08677|KNG1_MOUSE Kininogen-1 OS=Mus musculus OX=10090 GN=Kng1 PE=1 SV=1;>tr|D3YTY9|D3YTY9_MOUSE Kininogen-1 OS=Mus musculus OX=10090 GN=Kng1 PE=1 SV=1;>tr|D3Z2B2|D3Z2B2_MOUSE Kininogen-1 (Fragment) OS=Mus musculus OX=10090 GN=Kng1 PE=1 SV=8;>tr|A0A338P699|A0A338P699_MOUSE Kininogen 2 (Fragment) OS=Mus musc…	Kng1
7.11544	7.41207	7.51659	7.2461	7.42619	7.42134	7.97412	8.18684	8.23644	A0A075B5R7	>tr|A0A075B5R7|A0A075B5R7_MOUSE Immunoglobulin heavy variable 14-2 (Fragment) OS=Mus musculus OX=10090 GN=Ighv14-2 PE=4 SV=1	Ighv14-2
7.17883	7.20268	7.50923	6.59577	6.51248	6.87207	6.92413	6.77244	7.06856	A0A0R4J090;P11609;E9QLX1;P11610;E9Q395	>tr|A0A0R4J090|A0A0R4J090_MOUSE Antigen-presenting glycoprotein CD1d1 OS=Mus musculus OX=10090 GN=Cd1d1 PE=1 SV=1;>sp|P11609|CD1D1_MOUSE Antigen-presenting glycoprotein CD1d1 OS=Mus musculus OX=10090 GN=Cd1d1 PE=1 SV=3;>tr|E9QLX1|E9QLX1_MOUSE Antigen-presenting glycoprotein CD1d2 OS=Mus musculus OX=10090 GN=Cd1d2 PE=4 SV=2;>sp|P11610|CD1D2_MOUSE Antigen-presenting glycoprotein CD1d2 OS=Mus muscul…	Cd1d1;Cd1d2
7.10459	7.34551	7.49853	6.82092	7.01381	7.02604	6.89511	7.18301	7.1778	Q01339;I7HJR3;CON__P17690	>sp|Q01339|APOH_MOUSE Beta-2-glycoprotein 1 OS=Mus musculus OX=10090 GN=Apoh PE=1 SV=1;>tr|I7HJR3|I7HJR3_MOUSE Beta-2-glycoprotein 1 (Fragment) OS=Mus musculus OX=10090 GN=Apoh PE=1 SV=1;NA	Apoh
7.09339	7.39561	7.48619	6.17967	6.18182	6.81946	8.28794	8.5233	8.61588	A0A075B5M1;A0A0G2JFU6	>tr|A0A075B5M1|A0A075B5M1_MOUSE Immunoglobulin kappa variable 4-63 OS=Mus musculus OX=10090 GN=Igkv4-63 PE=1 SV=1;>tr|A0A0G2JFU6|A0A0G2JFU6_MOUSE Immunoglobulin kappa variable 4-63 (Fragment) OS=Mus musculus OX=10090 GN=Igkv4-63 PE=1 SV=1	Igkv4-63
6.84998		7.4747					7.19899	7.04001	A0A075B5Y6	>tr|A0A075B5Y6|A0A075B5Y6_MOUSE Immunoglobulin heavy variable 1-85 (Fragment) OS=Mus musculus OX=10090 GN=Ighv1-85 PE=4 SV=1	Ighv1-85
7.08828	7.36042	7.45744	6.91241	6.98236	7.0782	7.20148	7.36875	7.47422	E9Q5L2;E9PVD2;A6X935;A0A2K6EDJ7;CON__Q3T052	>tr|E9Q5L2|E9Q5L2_MOUSE Inter alpha-trypsin inhibitor, heavy chain 4 OS=Mus musculus OX=10090 GN=Itih4 PE=1 SV=1;>tr|E9PVD2|E9PVD2_MOUSE Inter alpha-trypsin inhibitor, heavy chain 4 OS=Mus musculus OX=10090 GN=Itih4 PE=1 SV=1;>sp|A6X935|ITIH4_MOUSE Inter alpha-trypsin inhibitor, heavy chain 4 OS=Mus musculus OX=10090 GN=Itih4 PE=1 SV=2;>tr|A0A2K6EDJ7|A0A2K6EDJ7_MOUSE Inter alpha-trypsin inhibitor…	Itih4
7.01022	7.2675	7.4444	6.48031	7.00847	7.13777	7.15503	7.35461	7.35564	Q05117	>sp|Q05117|PPA5_MOUSE Tartrate-resistant acid phosphatase type 5 OS=Mus musculus OX=10090 GN=Acp5 PE=1 SV=2	Acp5
7.0412	7.43767	7.43889	7.09889	7.27612	7.26392	8.08433	8.27708	8.47208	P01642	>sp|P01642|KV5A9_MOUSE Ig kappa chain V-V region L7 (Fragment) OS=Mus musculus OX=10090 GN=Gm10881 PE=1 SV=1	Gm10881
7.10387	7.32564	7.43691	6.98171	7.07529	7.11391	7.68554	7.89285	7.94264	A0A075B5X7;A0A0G2JFS5;A0A075B5W1	>tr|A0A075B5X7|A0A075B5X7_MOUSE Immunoglobulin heavy variable 1-69 OS=Mus musculus OX=10090 GN=Ighv1-69 PE=4 SV=1;>tr|A0A0G2JFS5|A0A0G2JFS5_MOUSE Immunoglobulin heavy variable 1-69 (Fragment) OS=Mus musculus OX=10090 GN=Ighv1-69 PE=4 SV=1;>tr|A0A075B5W1|A0A075B5W1_MOUSE Immunoglobulin heavy variable 1-50 (Fragment) OS=Mus musculus OX=10090 GN=Ighv1-50 PE=4 SV=1	Ighv1-69;Ighv1-50
7.15725	7.44878	7.43482	7.18808	7.31654	7.49513	7.45002	7.62973	7.65278	A0A0R4J0E1;Q71KU9	>tr|A0A0R4J0E1|A0A0R4J0E1_MOUSE Fibrinogen-like protein 1 OS=Mus musculus OX=10090 GN=Fgl1 PE=1 SV=1;>sp|Q71KU9|FGL1_MOUSE Fibrinogen-like protein 1 OS=Mus musculus OX=10090 GN=Fgl1 PE=1 SV=2	Fgl1
7.07015	7.31595	7.41619	7.81471	7.9924	8.06412	7.98078	8.19089	8.31961	A0A0B4J1N0;A0A0G2JFE9	>tr|A0A0B4J1N0|A0A0B4J1N0_MOUSE Immunoglobulin heavy variable 1-76 OS=Mus musculus OX=10090 GN=Ighv1-76 PE=1 SV=1;>tr|A0A0G2JFE9|A0A0G2JFE9_MOUSE Immunoglobulin heavy variable 1-76 (Fragment) OS=Mus musculus OX=10090 GN=Ighv1-76 PE=1 SV=1	Ighv1-76
6.9126	7.23295	7.41405	6.71003	6.93151	6.98333	7.02592	7.32928	7.34183	A0A0A6YVT1;A0A0A6YXN9;A0A0A6YY75;Q64735	>tr|A0A0A6YVT1|A0A0A6YVT1_MOUSE Complement component receptor 1-like protein (Fragment) OS=Mus musculus OX=10090 GN=Cr1l PE=1 SV=1;>tr|A0A0A6YXN9|A0A0A6YXN9_MOUSE Complement component receptor 1-like protein OS=Mus musculus OX=10090 GN=Cr1l PE=1 SV=1;>tr|A0A0A6YY75|A0A0A6YY75_MOUSE Complement component receptor 1-like protein OS=Mus musculus OX=10090 GN=Cr1l PE=1 SV=1;>sp|Q64735|CR1L_MOUSE Comple…	Cr1l
6.97838	7.28255	7.41374	6.62441	6.60619	7.04427	6.9065	7.05323	7.07463	P51655;Q8R3X6;Q9R087	>sp|P51655|GPC4_MOUSE Glypican-4 OS=Mus musculus OX=10090 GN=Gpc4 PE=1 SV=2;>tr|Q8R3X6|Q8R3X6_MOUSE Glypican-6 OS=Mus musculus OX=10090 GN=Gpc6 PE=1 SV=1;>sp|Q9R087|GPC6_MOUSE Glypican-6 OS=Mus musculus OX=10090 GN=Gpc6 PE=1 SV=1	Gpc4
7.05805	7.32224	7.41169	7.04013	7.28178	7.32478	7.20882	7.45892	7.52803	A0A0B4J1I9;P04945	>tr|A0A0B4J1I9|A0A0B4J1I9_MOUSE Immunoglobulin kappa variable 4-55 (Fragment) OS=Mus musculus OX=10090 GN=Igkv4-55 PE=1 SV=1;>sp|P04945|KV6AB_MOUSE Ig kappa chain V-VI region NQ2-6.1 OS=Mus musculus OX=10090 PE=2 SV=1	Igkv4-55
7.01995	7.29372	7.40644	6.74933	7.04988	7.04638	7.24425	7.45849	7.52916	Q03734;D3Z451;Q6P4P1	>sp|Q03734|SPA3M_MOUSE Serine protease inhibitor A3M OS=Mus musculus OX=10090 GN=Serpina3m PE=1 SV=2;>tr|D3Z451|D3Z451_MOUSE Serine (or cysteine) peptidase inhibitor, clade A (alpha-1 antiproteinase, antitrypsin), member 3J OS=Mus musculus OX=10090 GN=Serpina3j PE=3 SV=1;>sp|Q6P4P1|SPA3A_MOUSE Serine protease inhibitor A3A OS=Mus musculus OX=10090 GN=Serpina3a PE=1 SV=2	Serpina3m
7.16331	7.37315	7.40026	6.92936	7.29012	7.36778	8.33421	8.55617	8.63891	P63260;P60710;E9Q1F2;E9Q5F4;B1ATY1;G3UZ07;G3UYG0;E9Q606;F8WGM8;E9Q2D1;F6WX90;A0A0U1RQ96;V9GXQ2;E9Q3M9	>sp|P63260|ACTG_MOUSE Actin, cytoplasmic 2 OS=Mus musculus OX=10090 GN=Actg1 PE=1 SV=1;>sp|P60710|ACTB_MOUSE Actin, cytoplasmic 1 OS=Mus musculus OX=10090 GN=Actb PE=1 SV=1;>tr|E9Q1F2|E9Q1F2_MOUSE Actin, cytoplasmic 1 OS=Mus musculus OX=10090 GN=Actb PE=1 SV=1;>tr|E9Q5F4|E9Q5F4_MOUSE Actin, cytoplasmic 1 (Fragment) OS=Mus musculus OX=10090 GN=Actb PE=1 SV=1;>tr|B1ATY1|B1ATY1_MOUSE Actin, cytoplas…	Actg1;Actb
6.97435	7.23897	7.38532	7.0026	7.18808	7.28952	6.78845	7.13852	7.16912	P01029	>sp|P01029|CO4B_MOUSE Complement C4-B OS=Mus musculus OX=10090 GN=C4b PE=1 SV=3	C4b
6.99266	7.32936	7.38023	6.80267	6.98764	6.93212	8.00881	8.09896	8.14897	A0A075B5R4;A0A075B5R9	>tr|A0A075B5R4|A0A075B5R4_MOUSE Immunoglobulin heavy variable 14-1 (Fragment) OS=Mus musculus OX=10090 GN=Ighv14-1 PE=4 SV=1;>tr|A0A075B5R9|A0A075B5R9_MOUSE Immunoglobulin heavy variable V14-3 (Fragment) OS=Mus musculus OX=10090 GN=Ighv14-3 PE=4 SV=1	Ighv14-1
6.97537	7.26281	7.37898	6.01258	6.51784	6.63621	6.58129	6.62461	6.88659	P34927;J3QPT6;B1AR34	>sp|P34927|ASGR1_MOUSE Asialoglycoprotein receptor 1 OS=Mus musculus OX=10090 GN=Asgr1 PE=1 SV=4;>tr|J3QPT6|J3QPT6_MOUSE Asialoglycoprotein receptor 1 (Fragment) OS=Mus musculus OX=10090 GN=Asgr1 PE=1 SV=1;>tr|B1AR34|B1AR34_MOUSE Asialoglycoprotein receptor 1 OS=Mus musculus OX=10090 GN=Asgr1 PE=1 SV=1	Asgr1
6.97742	7.23464	7.37869	6.46238	6.56817	6.62237	6.75226	7.12008	7.29292	G3X8T9;Q91WP6	>tr|G3X8T9|G3X8T9_MOUSE Serine protease inhibitor A3N OS=Mus musculus OX=10090 GN=Serpina3n PE=1 SV=1;>sp|Q91WP6|SPA3N_MOUSE Serine protease inhibitor A3N OS=Mus musculus OX=10090 GN=Serpina3n PE=1 SV=1	Serpina3n
6.98506	7.26881	7.3681	6.30666	6.50442	6.60888	7.36048	7.53644	7.54307	P01799;P01797;P01796;P01801;P01804;P01803	>sp|P01799|HVM30_MOUSE Ig heavy chain V-III region ABE-47N OS=Mus musculus OX=10090 PE=1 SV=1;>sp|P01797|HVM28_MOUSE Ig heavy chain V-III region U61 OS=Mus musculus OX=10090 PE=1 SV=1;>sp|P01796|HVM27_MOUSE Ig heavy chain V-III region A4 OS=Mus musculus OX=10090 PE=1 SV=1;>sp|P01801|HVM32_MOUSE Ig heavy chain V-III region J606 OS=Mus musculus OX=10090 PE=1 SV=1;>sp|P01804|HVM35_MOUSE Ig heavy cha…
6.92568	7.22469	7.36799	6.41078	6.62378	6.50667	6.92433	7.06254	7.16649	Q9WVJ3;A0A2I3BS14;A0A2I3BPG0	>sp|Q9WVJ3|CBPQ_MOUSE Carboxypeptidase Q OS=Mus musculus OX=10090 GN=Cpq PE=1 SV=1;>tr|A0A2I3BS14|A0A2I3BS14_MOUSE Carboxypeptidase Q (Fragment) OS=Mus musculus OX=10090 GN=Cpq PE=1 SV=1;>tr|A0A2I3BPG0|A0A2I3BPG0_MOUSE Carboxypeptidase Q (Fragment) OS=Mus musculus OX=10090 GN=Cpq PE=1 SV=1	Cpq
6.93532	7.22523	7.36228				7.64921	7.79645	7.88601	A0A075B5V5	>tr|A0A075B5V5|A0A075B5V5_MOUSE Immunoglobulin heavy variable 1-39 (Fragment) OS=Mus musculus OX=10090 GN=Ighv1-39 PE=4 SV=1	Ighv1-39
	7.23383	7.36211	7.04689	6.80335	6.87266	7.42708	7.89231	8.51406	A0A140T8M5;A0A0G2JGT0;A0A075B5N6;A0A0G2JDG9	>tr|A0A140T8M5|A0A140T8M5_MOUSE Immunoglobulin kappa variable 6-15 (Fragment) OS=Mus musculus OX=10090 GN=Igkv6-15 PE=1 SV=2;>tr|A0A0G2JGT0|A0A0G2JGT0_MOUSE Predicted gene 43218 (Fragment) OS=Mus musculus OX=10090 GN=Gm43218 PE=4 SV=4;>tr|A0A075B5N6|A0A075B5N6_MOUSE Immunoglobulin kappa variable 8-16 OS=Mus musculus OX=10090 GN=Igkv8-16 PE=4 SV=7;>tr|A0A0G2JDG9|A0A0G2JDG9_MOUSE Immunoglobulin kap…
6.42236	7.28567	7.35767	6.16041	6.14983	6.45873	6.4593	6.68326	6.7011	P20918	>sp|P20918|PLMN_MOUSE Plasminogen OS=Mus musculus OX=10090 GN=Plg PE=1 SV=3	Plg
6.93075	7.19532	7.3409	7.53537	7.69101	7.66992	7.18239	7.39252	7.44738	P81117;Q3UKN6;S4R2R9	>sp|P81117|NUCB2_MOUSE Nucleobindin-2 OS=Mus musculus OX=10090 GN=Nucb2 PE=1 SV=2;>tr|Q3UKN6|Q3UKN6_MOUSE Nucleobindin-2 OS=Mus musculus OX=10090 GN=Nucb2 PE=1 SV=1;>tr|S4R2R9|S4R2R9_MOUSE Nucleobindin-2 (Fragment) OS=Mus musculus OX=10090 GN=Nucb2 PE=1 SV=1	Nucb2
6.89985	7.1823	7.3352							E9QP56;A0A0R4J1N3;P33622	>tr|E9QP56|E9QP56_MOUSE Apolipoprotein C-III OS=Mus musculus OX=10090 GN=Apoc3 PE=1 SV=1;>tr|A0A0R4J1N3|A0A0R4J1N3_MOUSE Apolipoprotein C-III OS=Mus musculus OX=10090 GN=Apoc3 PE=1 SV=1;>sp|P33622|APOC3_MOUSE Apolipoprotein C-III OS=Mus musculus OX=10090 GN=Apoc3 PE=1 SV=2	Apoc3
6.98923	7.21958	7.32781	7.1767	7.30969	7.35599	6.97165	7.26834	7.28224	Q8BND5	>sp|Q8BND5|QSOX1_MOUSE Sulfhydryl oxidase 1 OS=Mus musculus OX=10090 GN=Qsox1 PE=1 SV=1	Qsox1
6.89047	7.16346	7.31744	7.05759	7.19329	7.24536	6.91517	7.10731	7.23626	P97449;A0A0U1RNS3	>sp|P97449|AMPN_MOUSE Aminopeptidase N OS=Mus musculus OX=10090 GN=Anpep PE=1 SV=4;>tr|A0A0U1RNS3|A0A0U1RNS3_MOUSE Aminopeptidase N (Fragment) OS=Mus musculus OX=10090 GN=Anpep PE=1 SV=1	Anpep
6.87299	7.14922	7.31561	6.9779	7.18837	7.22981	7.7506	7.95356	7.99253	A0A140T8N3;A0A075B666	>tr|A0A140T8N3|A0A140T8N3_MOUSE Immunoglobulin kappa chain variable 13-84 (Fragment) OS=Mus musculus OX=10090 GN=Igkv13-84 PE=4 SV=2;>tr|A0A075B666|A0A075B666_MOUSE Immunoglobulin kappa chain variable 13-85 (Fragment) OS=Mus musculus OX=10090 GN=Igkv13-85 PE=4 SV=5	Igkv12-47
6.66522	7.15869	7.31243	6.12555	7.01945	6.82338	7.71467	7.90251	7.97383	A0A075B5S2;P01790;P01794;P01791;P01788;P01787	>tr|A0A075B5S2|A0A075B5S2_MOUSE Immunoglobulin heavy variable 7-1 (Fragment) OS=Mus musculus OX=10090 GN=Ighv7-1 PE=1 SV=2;>sp|P01790|HVM21_MOUSE Ig heavy chain V region M511 OS=Mus musculus OX=10090 PE=1 SV=1;>sp|P01794|HVM25_MOUSE Ig heavy chain V region HPCG14 OS=Mus musculus OX=10090 PE=1 SV=1;>sp|P01791|HVM22_MOUSE Ig heavy chain V region HPCM6 OS=Mus musculus OX=10090 PE=1 SV=1;>sp|P01788|H…	Ighv7-1
6.86861	7.15131	7.30183	6.43794	6.63068	6.747	6.80288	6.90189	6.96405	Q9WUU7	>sp|Q9WUU7|CATZ_MOUSE Cathepsin Z OS=Mus musculus OX=10090 GN=Ctsz PE=1 SV=1	Ctsz
6.94465	7.14485	7.29846	6.90549	7.1065	7.21029	7.50569	7.74796	7.75772	Q61176	>sp|Q61176|ARGI1_MOUSE Arginase-1 OS=Mus musculus OX=10090 GN=Arg1 PE=1 SV=1	Arg1
6.36399	7.05926	7.2917				6.77696	7.02015	7.69406	A0A075B5W2;A0A0A6YXC3	>tr|A0A075B5W2|A0A075B5W2_MOUSE Immunoglobulin heavy variable 1-52 OS=Mus musculus OX=10090 GN=Ighv1-52 PE=4 SV=1;>tr|A0A0A6YXC3|A0A0A6YXC3_MOUSE Immunoglobulin heavy variable 1-52 (Fragment) OS=Mus musculus OX=10090 GN=Ighv1-52 PE=4 SV=1	Ighv1-52
6.90281	7.24254	7.28373	6.60709	6.90545	6.89904	6.22355	6.48773	6.61738	P09813	>sp|P09813|APOA2_MOUSE Apolipoprotein A-II OS=Mus musculus OX=10090 GN=Apoa2 PE=1 SV=2	Apoa2
6.85727	7.13659	7.28298	6.8581	7.02387	7.22298	7.70573	7.86795	7.97744	P12710	>sp|P12710|FABPL_MOUSE Fatty acid-binding protein, liver OS=Mus musculus OX=10090 GN=Fabp1 PE=1 SV=2	Fabp1
6.54037	6.96208	7.26136	6.84129	7.00061	6.99521	7.09405	7.31071	7.36354	P29788;CON__Q3ZBS7;Q8BP99	>sp|P29788|VTNC_MOUSE Vitronectin OS=Mus musculus OX=10090 GN=Vtn PE=1 SV=2;NA;>sp|Q8BP99|CA216_MOUSE UPF0500 protein C1orf216 homolog OS=Mus musculus OX=10090 PE=2 SV=2	Vtn
6.85485	7.11451	7.2606	6.46736	6.57803	6.62736	6.4255	6.72137	6.78832	Q61391;A0A0A6YWB9;A0A0A6YW93;A0A0A6YWA6;A0A0A6YY36	>sp|Q61391|NEP_MOUSE Neprilysin OS=Mus musculus OX=10090 GN=Mme PE=1 SV=3;>tr|A0A0A6YWB9|A0A0A6YWB9_MOUSE Neprilysin (Fragment) OS=Mus musculus OX=10090 GN=Mme PE=1 SV=1;>tr|A0A0A6YW93|A0A0A6YW93_MOUSE Neprilysin (Fragment) OS=Mus musculus OX=10090 GN=Mme PE=1 SV=1;>tr|A0A0A6YWA6|A0A0A6YWA6_MOUSE Neprilysin (Fragment) OS=Mus musculus OX=10090 GN=Mme PE=1 SV=1;>tr|A0A0A6YY36|A0A0A6YY36_MOUSE Nepri…	Mme
6.85783	7.17281	7.25655				7.53845	7.79268	7.87191	A0A075B6D5;A0A0G2JFZ3	>tr|A0A075B6D5|A0A075B6D5_MOUSE Immunoglobulin kappa chain variable 19-93 OS=Mus musculus OX=10090 GN=Igkv19-93 PE=1 SV=7;>tr|A0A0G2JFZ3|A0A0G2JFZ3_MOUSE Immunoglobulin kappa chain variable 19-93 (Fragment) OS=Mus musculus OX=10090 GN=Igkv19-93 PE=1 SV=4	Igkv19-93
6.86267	7.12031	7.25481	6.71385	6.95416	6.93366	6.81554	7.07394	7.18079	P01898	>sp|P01898|HA10_MOUSE H-2 class I histocompatibility antigen, Q10 alpha chain OS=Mus musculus OX=10090 GN=H2-Q10 PE=1 SV=3	H2-Q10
6.78831	7.15531	7.24888	6.68246	6.76623	6.7114	7.30882	7.49422	7.5114	P03976;A0A075B5K6	>sp|P03976|KV2A5_MOUSE Ig kappa chain V-II region 17S29.1 OS=Mus musculus OX=10090 PE=1 SV=1;>tr|A0A075B5K6|A0A075B5K6_MOUSE Immunoglobulin kappa variable 2-109 (Fragment) OS=Mus musculus OX=10090 GN=Igkv2-109 PE=4 SV=4	Igkv2-109
6.82551	7.13357	7.24689	7.15445	7.2558	7.49841	7.45599	7.89812	7.95047	A0A075B697;P01820;P01819	>tr|A0A075B697|A0A075B697_MOUSE Immunoglobulin heavy variable 2-9-1 (Fragment) OS=Mus musculus OX=10090 GN=Ighv2-9-1 PE=4 SV=1;>sp|P01820|HVM44_MOUSE Ig heavy chain V region PJ14 OS=Mus musculus OX=10090 PE=1 SV=1;>sp|P01819|HVM43_MOUSE Ig heavy chain V region MOPC 141 OS=Mus musculus OX=10090 PE=4 SV=1	Ighv2-9-1
[truncated: 665 more rows]

## Sheet: Bile Proteome (Human)
Human Bile	Human Bile	Human Bile	Human Bile	Protein	Protein	Gene
[truncated: 1,875 more rows]
