# Supplementary material for: Gut microbiota restricts intestinal lipid uptake via modulation of bile phosphatidylcholine metabolism in mice
Source: Nat Microbiol. 2026 Jul 29;11(8):2349–64. doi: 10.1038/s41564-026-02434-z (PMC13423828; doi:10.1038/s41564-026-02434-z)
Supplement: Supplementary file 6 — Statistical source data. [file 41564_2026_2434_MOESM6_ESM.xlsx]

## Sheet: Fig 1
Fig. 1B
	OMM12_vs_GF
Row	gut content duodenum O	gut content jejunum O	gut content ileum O	gut content colon O	Duodenum O	Jejunum O	Ileum O	Colon O	Plasma O	Liver O	bile fluid O	eWAT O	iWAT O	iBAT O	Lung O
FA_16_0	0.474565	0.0863075	1.2146	1.03047	-0.0016257	-0.107624	0.942619	0.172957	-0.353147	0.22295	0.286723	0.0766911	-0.279746	-0.322251	-0.0968198
FA_16_0_D5	0.218578	0.339712	2.64144	2.90268	-0.167078	-0.674343	0.659931	-0.518404	-1.04216	-0.372635	-0.481619	-9.40162	-3.08463	-0.0483459	-0.934592
FA_16_0_D31	0.267945	0.208005	1.80099	2.8275	0.124417	-0.766716	1.16646	0.345324	-0.86298	-0.335133	-0.319569	-3.3928	-3.18317	-0.0005248	-1.18944
	SPF_vs_GF
Row	gut content duodenum S	gut content jejunum S	gut content ileum S	gut content colon S	Duodenum S	Jejunum S	Ileum S	Colon S	Plasma S	Liver S	bile fluid S	eWAT S	iWAT S	iBAT S	Lung S
FA_16_0	0.651455	0.889348	1.83405	1.33675	0.217043	0.647355	1.39928	0.264265	-0.485476	0.382273	0.578625	0.646617	0.0173304	0.0957216	-0.0229787
FA_16_0_D5	0.495871	0.821317	3.58862	3.42109	0.117545	0.444243	1.97583	-0.672578	-1.4448	0.0412405	0.681815	-4.11474	-2.29699	0.327425	-0.194806
FA_16_0_D31	0.699768	0.632587	2.60874	3.50686	0.555336	0.155945	1.92202	0.080452	-1.25273	0.0169912	0.541516	-3.88127	-2.31555	0.327147	0.0161042
Fig. 1C
Time (h)	avg	stdev	avg	stdev	avg	stdev	avg	stdev	avg	stdev	avg	stdev
	nmol / 10µl of plasma	nmol / 10µl of plasma	nmol / 10µl of plasma	nmol / 10µl of plasma	nmol / 10µl of plasma	nmol / 10µl of plasma	nmol / 10µl of plasma	nmol / 10µl of plasma	nmol / 10µl of plasma	nmol / 10µl of plasma	nmol / 10µl of plasma	nmol / 10µl of plasma
	FA 16:0 mz275	FA 16:0 mz275	FA 16:0 mz275	FA 16:0 mz275	FA 16:0 mz275	FA 16:0 mz275	FA 16:0 mz301	FA 16:0 mz301	FA 16:0 mz301	FA 16:0 mz301	FA 16:0 mz301	FA 16:0 mz301
	GF		OMM12		SPF		GF		OMM12		SPF
0	0	0	0	0	0	0	0	0	0	0	0	0
1	1.16019	0.7384	0.28154	0.07766	0.37259	0.13769	1.21456	0.75026	0.31378	0.09301	0.43491	0.20788
2	1.07806	0.69793	0.75131	0.91506	0.32442	0.2263	1.20774	0.99804	0.93508	0.93173	0.42625	0.34446
6	0.28363	0.06183	0.19177	0.09793	0.22938	0.14424	0.38645	0.10428	0.29543	0.05674	0.31754	0.19592
Fig. 1D
	avg	stdev	avg	stdev	avg	stdev	avg	stdev	avg	stdev	avg	stdev
Time (h)	FA 16:0 mz275	FA 16:0 mz275	FA 16:0 mz275	FA 16:0 mz275	FA 16:0 mz275	FA 16:0 mz275	FA 16:0 mz301	FA 16:0 mz301	FA 16:0 mz301	FA 16:0 mz301	FA 16:0 mz301	FA 16:0 mz301
	nmol/mg of adipose tissue	nmol/mg of adipose tissue	nmol/mg of adipose tissue	nmol/mg of adipose tissue	nmol/mg of adipose tissue	nmol/mg of adipose tissue	nmol/mg of adipose tissue	nmol/mg of adipose tissue	nmol/mg of adipose tissue	nmol/mg of adipose tissue	nmol/mg of adipose tissue	nmol/mg of adipose tissue
	GF		OMM12		SPF		GF		OMM12		SPF
0	0	0	0	0	0	0	0	0	0	0	0	0
1	0.000735294	0.00164	0	0	0	0	0.00706	0.01578	0.09421	0.15302	0.02447	0.05472
2	0.02563	0.05125	0	0	0	0	0.03346	0.06691	0	0	0.000352941	0.0007892
6	0.35452	0.17167	0.000735294	0.00164	0.02871	0.06419	0.53853	0.19364	0.01288	0.02881	0.06829	0.09849
Fig. 1E	avg	stdev	avg	stdev	avg	stdev	avg	stdev	avg	stdev	avg	stdev
Time (h)	nmol / mg wet weight	nmol / mg wet weight	nmol / mg wet weight	nmol / mg wet weight	nmol / mg wet weight	nmol / mg wet weight	nmol / mg wet weight	nmol / mg wet weight	nmol / mg wet weight	nmol / mg wet weight	nmol / mg wet weight	nmol / mg wet weight
	FA 16:0 mz275		FA 16:0 mz275		FA 16:0 mz275		FA 16:0 mz301		FA 16:0 mz301		FA 16:0 mz301
	GF		OMM12		SPF		GF		OMM12		SPF
0	0	0	0	0	0	0	0	0	0	0	0	0
1	0.01735	0.01511	0.03311	0.03259	0.11464	0.11907	0.04724	0.04892	0.16446	0.15187	0.43828	0.44543
2	0.02816	0.03671	0.15196	0.11134	0.33036	0.44232	0.16466	0.33598	0.36883	0.1338	0.66551	0.5397
6	0.13498	0.01813	0.1001	0.0437	0.26496	0.14261	0.15232	0.08255	0.28424	0.31861	0.27643	0.16333
Fig. 1F
Time (h)	Mean	Standard Deviation	Mean	Standard Deviation	Mean	Standard Deviation	Mean	Standard Deviation	Mean	Standard Deviation	Mean	Standard Deviation
	nmol/0.25mg dry gut content	nmol/0.25mg dry gut content	nmol/0.25mg dry gut content	nmol/0.25mg dry gut content	nmol/0.25mg dry gut content	nmol/0.25mg dry gut content	nmol/0.25mg dry gut content	nmol/0.25mg dry gut content	nmol/0.25mg dry gut content	nmol/0.25mg dry gut content	nmol/0.25mg dry gut content	nmol/0.25mg dry gut content
	D5-16:0	D5-16:0	D5-16:0	D5-16:0	D5-16:0	D5-16:0	D31-16:0	D31-16:0	D31-16:0	D31-16:0	D31-16:0	D31-16:0
	GF	GF	OMM12	OMM12	SPF	SPF	GF	GF	OMM12	OMM12	SPF	SPF
	FA 16:0 mz275_GF	FA 16:0 mz275_GF	FA 16:0 mz275_OMM12	FA 16:0 mz275_OMM12	FA 16:0 mz275_SPF	FA 16:0 mz275_SPF	FA 16:0 mz301_GF	FA 16:0 mz301_GF	FA 16:0 mz301_OMM12	FA 16:0 mz301_OMM12	FA 16:0 mz301_SPF	FA 16:0 mz301_SPF
0	0		0		0		0		0		0
1	0.07443	0.09765	0.81829	0.79275	6.95809	10.1471	0.4987	0.96343	2.1447	1.10041	6.81346	8.94556
2	0.35341	0.76169	8.92459	4.68539	12.0505	10.2992	0.57371	1.25713	5.61698	1.95686	6.03878	5.41248
6	1.19066	1.94947	0.35581	0.57368	0.46267	0.80279	1.41392	0.62274	0.90218	0.62737	2.31365	1.75848
