# Supplementary material for: Gut microbiota restricts intestinal lipid uptake via modulation of bile phosphatidylcholine metabolism in mice
Source: Nat Microbiol. 2026 Jul 29;11(8):2349–64. doi: 10.1038/s41564-026-02434-z (PMC13423828; doi:10.1038/s41564-026-02434-z)
Supplement: Supplementary file 7 — Statistical source data. [file 41564_2026_2434_MOESM7_ESM.xlsx]

## Sheet: Fig 2
Fig. 2B
Varied_parameter	MSE_relative_delta_to_original, %	AIC_delta_to_original
Original	0	0
k_e_P	-6.58926	-16.0497
k_p1	-3.13744	-6.47005
k_p2	75.3067	150.146
k_abs	-18.3745	-51.6541
k_stor	0.604842	3.53749
k_hep	-1.0428	-0.821938
Fig. 2C
Metabolite	Time	Experimental data	Model prediction
D31FA16_GF_eWAT	0	0	0
D31FA16_GF_eWAT	1	7.059	26.186
D31FA16_GF_eWAT	2	826.588	116.554
D31FA16_GF_eWAT	6	538.529	337.794
D31FA16_GF_Ileum	0	0	0
D31FA16_GF_Ileum	1	23.618	87.417
D31FA16_GF_Ileum	2	82.329	35.705
D31FA16_GF_Ileum	6	76.162	0.164
D31FA16_GF_Plasma	0	0	0
D31FA16_GF_Plasma	1	2429.12	1785.45
D31FA16_GF_Plasma	2	2415.47	2562.62
D31FA16_GF_Plasma	6	772.897	542.368
D31FA16_OMM_eWAT	0	0	0
D31FA16_OMM_eWAT	1	117.757	9.888
D31FA16_OMM_eWAT	2	0	52.335
D31FA16_OMM_eWAT	6	12.882	206.9
D31FA16_OMM_Ileum	0	0	0
D31FA16_OMM_Ileum	1	82.228	77.476
D31FA16_OMM_Ileum	2	184.415	54.425
D31FA16_OMM_Ileum	6	142.121	2.862
D31FA16_OMM_Plasma	0	0	0
D31FA16_OMM_Plasma	1	627.559	726.635
D31FA16_OMM_Plasma	2	1870.16	1350.96
D31FA16_OMM_Plasma	6	590.859	510.572
D31FA16_SPF_eWAT	0	0	0
D31FA16_SPF_eWAT	1	24.471	6.585
D31FA16_SPF_eWAT	2	0.353	36.642
D31FA16_SPF_eWAT	6	68.294	163.326
D31FA16_SPF_Ileum	0	0	0
D31FA16_SPF_Ileum	1	131.483	69.391
D31FA16_SPF_Ileum	2	199.654	56.08
D31FA16_SPF_Ileum	6	82.929	5.466
D31FA16_SPF_Plasma	0	0	0
D31FA16_SPF_Plasma	1	869.824	493.494
D31FA16_SPF_Plasma	2	852.506	989.006
D31FA16_SPF_Plasma	6	635.071	479.626
D5FA16_GF_eWAT	0	0	0
D5FA16_GF_eWAT	1	0.735	26.186
D5FA16_GF_eWAT	2	142.059	116.554
D5FA16_GF_eWAT	6	354.522	337.794
D5FA16_GF_Ileum	0	0	0
D5FA16_GF_Ileum	1	8.674	87.417
D5FA16_GF_Ileum	2	14.082	35.705
D5FA16_GF_Ileum	6	67.489	0.164
D5FA16_GF_Plasma	0	0	0
D5FA16_GF_Plasma	1	2320.39	1785.45
D5FA16_GF_Plasma	2	2156.12	2562.62
D5FA16_GF_Plasma	6	567.25	542.368
D5FA16_OMM_eWAT	0	0	0
D5FA16_OMM_eWAT	1	0	9.888
D5FA16_OMM_eWAT	2	0	52.335
D5FA16_OMM_eWAT	6	0.735	206.9
D5FA16_OMM_Ileum	0	0	0
D5FA16_OMM_Ileum	1	16.555	77.476
D5FA16_OMM_Ileum	2	75.982	54.425
D5FA16_OMM_Ileum	6	50.05	2.862
D5FA16_OMM_Plasma	0	0	0
D5FA16_OMM_Plasma	1	563.088	726.635
D5FA16_OMM_Plasma	2	1502.61	1350.96
D5FA16_OMM_Plasma	6	383.541	510.572
D5FA16_SPF_eWAT	0	0	0
D5FA16_SPF_eWAT	1	0	6.585
D5FA16_SPF_eWAT	2	0	36.642
D5FA16_SPF_eWAT	6	28.706	163.326
D5FA16_SPF_Ileum	0	0	0
D5FA16_SPF_Ileum	1	34.392	69.391
D5FA16_SPF_Ileum	2	99.108	56.08
D5FA16_SPF_Ileum	6	79.489	5.466
D5FA16_SPF_Plasma	0	0	0
D5FA16_SPF_Plasma	1	745.188	493.494
D5FA16_SPF_Plasma	2	648.835	989.006
D5FA16_SPF_Plasma	6	458.765	479.626
Fig. 2D
Best model parameter estimates and data fitting
Parameter	Model estimate	Standard Error
k_e_P	0.296	0.061
k_p1	3.736	0.165
k_p2	37.181	22.573
k_stor	0.038	0.012
k_hep	0.11	0.019
k_abs_gf	1.36	0.095
k_abs_omm	0.745	0.069
k_abs_spf	0.59	0.065
Fig. 2E
Row	bile fluid OMM12 vs GF	Duodenum OMM12 vs GF	Jejunum OMM12 vs GF	Ileum OMM12 vs GF	Colon OMM12 vs GF	Plasma OMM12 vs GF	Liver OMM12 vs GF	eWAT OMM12 vs GF	iWAT OMM12 vs GF	iBAT OMM12 vs GF	LipidClass	bile fluid SPF vs GF	Duodenum SPF vs GF	Jejunum SPF vs GF	Ileum SPF vs GF	Colon SPF vs GF	Plasma SPF vs GF	Liver SPF vs GF	eWAT SPF vs GF	iWAT SPF vs GF	iBAT SPF vs GF
CE 16:0	0	0.347472	0	0	0	0	0	0	0	0	CE	0	1.00621	0	0	0	0	0	0	0	0
CE 18:1	0	0.23776	0	0	0	0	0	0	0	0	CE	0	0.638121	0	0	0	0	0	0	0	0
CE 18:2	0	-0.0369234	0	0	0	0	0	0	0	0	CE	0	0.161542	0	0	0	0	0	0	0	0
Cer d18:1/22:0	0	0	0	0	-0.27701	0	0	0	0	0	Cer	0	0	0	0	-0.451196	0	0	0	0	0
DG 32:0	0	0	0	0	0	0	0	0	-0.34454	0	DG	0	0	0	0	0	0	0	0	-0.0882417	0
DG 34:2	0	0	0	0.953312	0	0	0	0	0	0	DG	0	0	0	1.26681	0	0	0	0	0	0
DG 36:3	0	0	0	1.23183	0	0	0	0	0	0	DG	0	0	0	1.3103	0	0	0	0	0	0
DG 38:6	0	0	-0.634866	0	0	0	0	0	0	0	DG	0	0	-0.62757	0	0	0	0	0	0	0
DG 38:2	0	0	0	0	0	0	0	2	0	0	DG	0	0	0	0	0	0	0	-0.103004	0	0
DG 37:4	0	0	0	0	-0.8056	0	0	0	0	0	DG	0	0	0	0	-1.09745	0	0	0	0	0
HexCer d18:1/16:0	0	0	0.204483	-0.201954	0	0	0	0	0	0	HexCer	0	0	-0.271794	-0.529374	0	0	0	0	0	0
HexCer d18:1/18:1	0	0	0	-0.335454	0	0	0	0	0	0	HexCer	0	0	0	-0.482893	0	0	0	0	0	0
HexCer d18:1/22:0	0	0	0.366119	-0.198362	0	0	0	0	0	0	HexCer	0	0	-0.0899344	-0.408296	0	0	0	0	0	0
HexCer d18:1/22:1	0	0	-0.0817853	0	0	0	0	0	0	0	HexCer	0	0	-0.410512	0	0	0	0	0	0	0
HexCer d18:1/24:0	0	0	0.413207	0	0	0	0	0	0	0	HexCer	0	0	-0.12774	0	0	0	0	0	0	0
HexCer d18:1/24:1	0	0	0.563954	0	0	0	0	0	0	0	HexCer	0	0	-0.0966404	0	0	0	0	0	0	0
HexCer d18:1/26:1	0	0	-0.544302	0	0	0	0	0	0	0	HexCer	0	0	-0.588043	0	0	0	0	0	0	0
LPC 16:1	0.11855	0	0	0	0	0	0	0	0	0	LPC	0.148186	0	0	0	0	0	0	0	0	0
LPC 18:1	0.431753	0	0	0	0	0	0	0	0	0	LPC	0.960612	0	0	0	0	0	0	0	0	0
LPC 18:3	0.217756	0	0	0	0	0	0	0	0	0	LPC	0.468012	0	0	0	0	0	0	0	0	0
LPC 20:4	0.368146	0	-0.603944	0	0	0	0	0	0	0	LPC	0.668518	0	-0.52942	0	0	0	0	0	0	0
LPC 20:5	0.389144	0	0	0	0	0	0	0	0	0	LPC	0.904933	0	0	0	0	0	0	0	0	0
LPC 22:6	0.421303	0	0	0	0	0	0	0	0	0	LPC	0.830379	0	0	0	0	0	0	0	0	0
LPC 22:0	0	0	-0.341316	0	0	0	0	0	0	0	LPC	0	0	-0.37435	0	0	0	0	0	0	0
LPE 18:2	0.0802005	0	0	0	0	0	0	0	0	0	LPE	0.530223	0	0	0	0	0	0	0	0	0
LPE 20:4	0.372522	0	0	0	0	0	0	0	0	0	LPE	0.837895	0	0	0	0	0	0	0	0	0
LPE 22:6	0.696613	0	0	0	0	0	0	0	0	0	LPE	1.29223	0	0	0	0	0	0	0	0	0
LPE 22:5	0	0	-0.108722	0	0	0	0	0	0	0	LPE	0	0	-0.112891	0	0	0	0	0	0	0
PC 32:0	0	0	0	-0.33854	0	0	0	0	0	0	PC	0	0	0	-0.885693	0	0	0	0	0	0
PC 32:1	0	0	0	0	0	0	0	0	-1.52184	0	PC	0	0	0	0	0	0	0	0	-2	0
PC 32:2	0	0	0	0	0	-0.437798	0	0	0	0	PC	0	0	0	0	0	-2	0	0	0	0
PC 34:1	0	0	0.129675	0	0	0	0	0	0	0	PC	0	0	-0.226371	0	0	0	0	0	0	0
PC 34:3	0	0	0.022608	0	0	0	0	0	0	0	PC	0	0	-0.254811	0	0	0	0	0	0	0
PC 36:4	0	0	0.16142	0	0	0	0	0	0	0	PC	0	0	-0.322757	0	0	0	0	0	0	0
PC 36:5	0	0	-0.0477265	0	0	0	0	0	0	0	PC	0	0	-0.541791	0	0	0	0	0	0	0
PC 38:5	0	0	0.0650422	0	0	0	0	0	0	0	PC	0	0	-0.562255	0	0	0	0	0	0	0
PC 38:6	0	0	-0.0863561	0	0	0	0	0	0	0	PC	0	0	-0.537802	0	0	0	0	0	0	0
PC O-34:1	0	0	0.926768	0	0	0	0	0	0	0	PC O	0	0	0.311258	0	0	0	0	0	0	0
PC O-36:4	0	0	0.462067	0	0	0	0	0	0	0	PC O	0	0	0.289986	0	0	0	0	0	0	0
PC O-36:5	0	0	-0.0321929	0	0	0	0	0	0	0	PC O	0	0	-0.442478	0	0	0	0	0	0	0
PC O-38:5	0	0.565547	2	0.627648	0	0	0	0	0	0	PC O	0	0.777931	0.967299	0.330919	0	0	0	0	0	0
PC O-32:0	0	0	1.89416	0.00180654	0	0	0	0	0	0	PC O	0	0	1.2008	-0.111663	0	0	0	0	0	0
PC O-38:4	0	0.568764	0.0964549	0	0	0	0	0	0	0	PC O	0	0.588542	-0.00741071	0	0	0	0	0	0	0
PC O-38:6	0	0	0	0.129911	0	0	0	0	0	0	PC O	0	0	0	-0.242985	0	0	0	0	0	0
PC O-40:4	0	-0.256395	-0.621951	0	0	0	0	0	0	0	PC O	0	-0.517371	-0.573464	0	0	0	0	0	0	0
PC O-34:3	0	0	0	0	-0.191317	0	0	0	0	0	PC O	0	0	0	0	-0.394223	0	0	0	0	0
PC O-36:3	0	0	0	0	0.265343	0	0	0	0	0	PC O	0	0	0	0	0.565885	0	0	0	0	0
PC31d 34:1	0	0	0	0	2	0	-0.865399	0	0	0	PC31d	0	0	0	0	-2	0	-0.885977	0	0	0
PC31d 34:2	0	-0.493676	0	0	0	-0.646703	0	0	0	0	PC31d	0	-0.283697	0	0	0	-0.161604	0	0	0	0
PC31d 36:2	0	-0.68276	0	0	0	-1.6563	-1.25359	0	0	0	PC31d	0	-0.0401628	0	0	0	-0.521906	-0.592768	0	0	0
PC31d 36:4	0	0	0	0	0	0	-0.698656	0	0	0	PC31d	0	0	0	0	0	0	-0.480827	0	0	0
PC31d 38:4	0	0	0	0	0	0	-1.50226	0	0	0	PC31d	0	0	0	0	0	0	-0.588078	0	0	0
PC31d 38:6	0	0	0	0	0	-1.67833	-0.812786	0	0	0	PC31d	0	0	0	0	0	-1.03683	-0.774418	0	0	0
PC31d 40:6	0	0	0	0	0	0	-2	0	0	0	PC31d	0	0	0	0	0	0	-2	0	0	0
PE 38:5	0	-0.148802	-0.271881	0	0	0	0	0	0	0	PE	0	-0.29063	-0.795219	0	0	0	0	0	0	0
PE 38:6	0	0	-0.224489	0	0	0	0	0	0	0	PE	0	0	-0.499175	0	0	0	0	0	0	0
PE 32:0	0	0	0.173187	0	0	0	0	0	0	0	PE	0	0	0.0622237	0	0	0	0	0	0	0
PE 34:0	0	0	0.104881	0	0	0	0	0	0	0	PE	0	0	0.0147551	0	0	0	0	0	0	0
PE 34:3	0	0	-0.235601	0	0	0	0	0	0	0	PE	0	0	-0.222358	0	0	0	0	0	0	0
PE 38:1	0	0	0.115296	0	0	0	0	0	0	0	PE	0	0	-0.0545131	0	0	0	0	0	0	0
PE 38:2	0	0	0.206224	0	0	0	0	0	0	0	PE	0	0	-0.03489	0	0	0	0	0	0	0
PE 38:3	0	0	-0.00273585	0	0	0	0	0	0	0	PE	0	0	-0.540191	0	0	0	0	0	0	0
PE 40:3	0	0	0.0450162	0	0	0	0	0	0	0	PE	0	0	-0.430779	0	0	0	0	0	0	0
PE 40:6	0	-0.03583	-0.228748	0	0	0	0	0	0	0	PE	0	-0.16139	-0.821384	0	0	0	0	0	0	0
PE 42:5	0	0	0.00275399	0	0	0	0	0	0	0	PE	0	0	-0.337504	0	0	0	0	0	0	0
PE 42:6	0	0	-0.205505	0	0	0	0	0	0	0	PE	0	0	-0.445427	0	0	0	0	0	0	0
PE 42:7	0	0	0.026121	0	0	0	0	0	0	0	PE	0	0	-0.302681	0	0	0	0	0	0	0
PE P-16:0/16:0	0	0	0	-0.403853	0	0	0	0	0	0	PE P	0	0	0	-0.558489	0	0	0	0	0	0
PE P-16:0/18:1	0	0	0.27294	0	0	0	0	0	0	0	PE P	0	0	0.0253593	0	0	0	0	0	0	0
PE P-16:0/18:2	0	0	-0.121347	0	0	0	0	0	0	0	PE P	0	0	-0.290567	0	0	0	0	0	0	0
PE P-18:0/18:2	0	0	-0.194658	0	0.0653091	0	0	0	0	0	PE P	0	0	-0.344448	0	-0.735516	0	0	0	0	0
PE P-18:0/18:3	0	0	0.133173	0	0	-0.540147	0	0	0	0	PE P	0	0	-0.299882	0	0	-0.452565	0	0	0	0
PE P-18:0/22:5	0	0	0.41464	0	0	0	0	0	0	0	PE P	0	0	-0.00463907	0	0	0	0	0	0	0
PE P-18:1/16:0	0	0	0.601461	0	0	0	0	0	0	0	PE P	0	0	0.400397	0	0	0	0	0	0	0
PE P-18:1/18:1	0	0	0.585877	0	0	0	0	0	0	0	PE P	0	0	0.50644	0	0	0	0	0	0	0
PE P-18:1/18:3	0	0	0	0	0	1.63586	0	0	0	0	PE P	0	0	0	0	0	1.1548	0	0	0	0
PE P-18:1/22:3	0	0	0	0.0524107	0	0	0	0	0	0	PE P	0	0	0	-0.0173283	0	0	0	0	0	0
PE P-18:1/22:6	0	0.310403	0	0	0	0	0	0	0	0	PE P	0	0.335634	0	0	0	0	0	0	0	0
PG 32:0	0	0	0	0	0	0	-2	0	0	0	PG	0	0	0	0	0	0	-2	0	0	0
PG 32:1	0	0	0	0	0	0	-2	0	0	0	PG	0	0	0	0	0	0	-1.19482	0	0	0
PG 34:1	0	0	-0.0279178	0	0	0	0	0	0	0	PG	0	0	-0.324677	0	0	0	0	0	0	0
PG 34:2	0	0	-0.219777	0	0	0	0	0	0	0	PG	0	0	-0.284592	0	0	0	0	0	0	0
PG 36:1	0	0	-0.000638839	0	0	0	0	0	0	0	PG	0	0	-0.0477486	0	0	0	0	0	0	0
PG 36:2	0	0	-0.165986	0	0	0	0	0	0	0	PG	0	0	-0.333033	0	0	0	0	0	0	0
PG 36:3	0	0	-0.298423	0	0	0	0	0	0	0	PG	0	0	-0.116852	0	0	0	0	0	0	0
PG 36:4	0	-0.37495	-0.305301	0	0	0	0	0	0	0	PG	0	-0.546182	-0.371091	0	0	0	0	0	0	0
PG 34:0	0	0	-0.109765	0	0	0	0	0	0	0	PG	0	0	-0.169247	0	0	0	0	0	0	0
PI 34:2	0	0	0.365043	0	0.507481	0	0	0	0	0	PI	0	0	0.172159	0	0.324917	0	0	0	0	0
PI 38:4	0	0	0	0	1.20052	0	0	0	0	0	PI	0	0	0	0	0.69796	0	0	0	0	0
PI 38:6	0	0	0	0	0.63749	0	0	0	0	0	PI	0	0	0	0	0.546419	0	0	0	0	0
PI 40:3	0	0	0	0	0	0	-0.667075	0	0	0	PI	0	0	0	0	0	0	-0.474867	0	0	0
PI 40:4	0	0	0	0	0.264035	0	0	0	0	0	PI	0	0	0	0	-0.0160701	0	0	0	0	0
PS 36:1	0	0	0.213832	0	0	0	0	0	0	0	PS	0	0	-0.244577	0	0	0	0	0	0	0
PS 36:2	0	0	-0.00732598	0	0	0	0	0	0	0	PS	0	0	-0.579752	0	0	0	0	0	0	0
PS 36:3	0	0	-0.36217	0	0	0	0	0	0	0	PS	0	0	-0.772341	0	0	0	0	0	0	0
PS 36:4	0	0	-0.467301	0	0	0	0	0	0	0	PS	0	0	-0.501257	0	0	0	0	0	0	0
PS 38:1	0	0	0.1992	0	0	0	0	0	0	0	PS	0	0	-0.100502	0	0	0	0	0	0	0
PS 38:2	0	0	0.312577	0	0	0	0	0	0	0	PS	0	0	-0.14395	0	0	0	0	0	0	0
PS 38:3	0	0	-0.0771103	0	0	0	0	0	0	0	PS	0	0	-0.627405	0	0	0	0	0	0	0
PS 38:4	0	0	-0.252409	0	0	0	0	0	0	0	PS	0	0	-0.693164	0	0	0	0	0	0	0
PS 38:5	0	0	-0.451285	0	0	0	0	0	0	0	PS	0	0	-0.722902	0	0	0	0	0	0	0
PS 38:6	0	0	-0.359784	0	0	0	0	0	0	0	PS	0	0	-0.676125	0	0	0	0	0	0	0
PS 40:4	0	0	0.202268	0	0	0	0	0	0	0	PS	0	0	-0.29034	0	0	0	0	0	0	0
PS 40:6	0	0	-0.0728209	-0.947974	0	0	0	0	0	0	PS	0	0	-0.624584	-1.33513	0	0	0	0	0	0
PS 40:7	0	-0.407776	0	0	0	0	0	0	0	0	PS	0	-0.331002	0	0	0	0	0	0	0	0
PS 42:5	0	-0.0975829	0	0	0	0	0	0	0	0	PS	0	0.0285121	0	0	0	0	0	0	0	0
SM 34:1;2	0	0	0.317556	0	0	0	0	0	0	0	SM	0	0	-0.311811	0	0	0	0	0	0	0
SM 33:1;2	0	0.383508	0.202894	0	0	0	0	0	0	0	SM	0	0.169246	-0.16327	0	0	0	0	0	0	0
SM 35:1;2	0	0	2	0	0	0	0	0	0	0	SM	0	0	0.0606354	0	0	0	0	0	0	0
SM 36:2;2	0	0	2	0	0	0	0	0	0	0	SM	0	0	0	0	0	0	0	0	0	0
TG 50:1	0	0	0.0689436	0	0	0	0	0	0	0	TG	0	0	0.940792	0	0	0	0	0	0	0
TG 50:4	0	0	0	0	0	0	0	0	0	-0.306274	TG	0	0	0	0	0	0	0	0	0	-0.278095
TG 51:3	0	0	0	0	0	0	0	0	0.311669	0	TG	0	0	0	0	0	0	0	0	0.403078	0
TG 52:2	0	0	-0.170061	0	0	0	0	0	0	0	TG	0	0	0.791996	0	0	0	0	0	0	0
TG 52:4	0	0	0	0	0	0	0	-0.000601427	0.0227222	0	TG	0	0	0	0	0	0	0	0.0404154	0.151264	0
TG 53:2	0	0	0.181498	0	0	0	0	0	0	0	TG	0	0	1.06725	0	0	0	0	0	0	0
TG 53:4	0	0	0	0	0	0	0	0	0.352536	0	TG	0	0	0	0	0	0	0	0	0.30787	0
TG 53:5	0	0	0	0	0	0	0	0	0.0331992	0	TG	0	0	0	0	0	0	0	0	0.00352253	0
TG 54:3	0	0	0	0	0	0	0	0.0631855	0	0	TG	0	0	0	0	0	0	0	-0.199753	0	0
TG 54:4	0	0	0.0417289	0	0	0	0	0	0	0	TG	0	0	0.919631	0	0	0	0	0	0	0
TG 56:6	0	0	0	0	0	0	0	0	-0.247253	0	TG	0	0	0	0	0	0	0	0	0.00140436	0
TG 56:8	0	0	0	0	0	0	0	0	-0.501822	0	TG	0	0	0	0	0	0	0	0	0.274878	0
TG 58:8	0	0	0	0	0	0	0	0	-0.673442	0	TG	0	0	0	0	0	0	0	0	-0.0413709	0
TG 43:2	0	0	0	0	0	0	0	-1.09091	0	0	TG	0	0	0	0	0	0	0	-2	0	0
TG31d 50:1	0	0	0	0	0	0	0	-2	-2	0	TG31d	0	0	0	0	0	0	0	-2	-2	0
TG31d 50:2	0	0	0	0	0	0	0	-2	-2	0	TG31d	0	0	0	0	0	0	0	-2	-2	0
TG31d 52:2	0	0	0	0	0	0	0	-2	-2	0	TG31d	0	0	0	0	0	0	0	-2	-2	0
TG31d 52:3	0	0	0	0	0	0	0	-2	-2	0	TG31d	0	0	0	0	0	0	0	-2	-2	0
TG31d 52:1	0	0	0	0	0	0	0	0	-2	0	TG31d	0	0	0	0	0	0	0	0	-2	0
TG31d 54:2	0	0	0	0	0	0	0	0	-2	-1.95684	TG31d	0	0	0	0	0	0	0	0	-2	-1.05568
TG31d 54:3	0	0	0	0	0	0	0	-2	-2	0	TG31d	0	0	0	0	0	0	0	-2	-2	0
TG31d 54:4	0	0	0	0	0	0	0	0	0	-2	TG31d	0	0	0	0	0	0	0	0	0	-2
TG31d 54:5	0	0	0	0	0	0	0	0	0	-2	TG31d	0	0	0	0	0	0	0	0	0	-2
Fig. 2F
	GF	GF	GF	GF	GF	GF	GF	GF	GF	GF	GF	GF	GF	GF	GF	GF	GF	GF	GF	GF	GF	GF	GF	GF	GF	GF	OMM12	OMM12	OMM12	OMM12	OMM12	OMM12	OMM12	OMM12	OMM12	OMM12	OMM12	SPF	SPF	SPF	SPF	SPF	SPF	SPF	SPF	SPF	SPF	SPF
LPC	28.2014	43.6708	22.2329	21.8026	43.8062	27.4174	19.5098	43.2599	6.76678	24.3694	9.87733	4.90415	13.5347	18.5271	5.59958	8.39849	5.92364	11.5695	11.0398	29.3972	26.9913	24.355	27.2695	39.9384	37.6199	16.769	37.6865	42.2885	52.0011	57.4834	46.5334	33.2116	47.7136	49.9477	50.1771	44.5117	30.7135	48.8815	26.1543	56.7304	34.1021	52.9338	42.808	73.0367	67.9689	54.2811	38.5183	59.3087
PC	56.8994	42.2653	62.785	62.0805	41.4347	58.9777	66.7598	43.2964	76.9977	49.8458	66.8247	63.8011	61.5534	52.9591	72.0189	75.7415	78.3218	72.9318	75.0391	56.2788	59.1833	59.1891	56.478	45.563	47.7314	68.8162	49.8438	45.9454	36.3584	32.3108	41.1425	52.8026	42.6589	37.1106	39.7432	42.7963	59.4157	42.0805	63.6276	34.3527	55.941	36.7347	47.8192	17.7426	23.5338	33.3603	47.3475	26.2917
FC	13.3811	12.3225	12.0263	13.9765	11.8308	11.6427	11.0717	11.5974	13.9033	23.7641	21.7081	29.6532	23.5516	27.2294	20.7124	13.7736	14.0677	13.9404	12.1714	11.987	10.9744	13.8353	13.7767	11.9873	12.4339	12.3389	9.91835	10.0509	9.82415	8.85791	10.5103	12.1683	7.35305	10.7455	7.99021	10.2855	8.01461	6.29677	7.17471	6.4572	7.30372	7.90456	7.0303	5.96917	5.71628	9.28041	11.3735	13.0333
Fig. 2G
	GF	GF	GF	GF	GF	GF	GF	GF	GF	GF	GF	GF	GF	GF	GF	GF	GF	GF	GF	GF	GF	GF	GF	GF	GF	GF	OMM12	OMM12	OMM12	OMM12	OMM12	OMM12	OMM12	OMM12	OMM12	OMM12	OMM12	SPF	SPF	SPF	SPF	SPF	SPF	SPF	SPF	SPF	SPF	SPF
LPE	0.101995	0.224564	0.238797	0.123379	0.280935	0.218065	0.221488	0.293099	0.0511389	0.141725	0.0513248	0.0427227	0.0520533	0.0763831	0.0219966	0.0688067	0.0401128	0.0429335	0.0844763	0.215106	0.274087	0.278942	0.215152	0.324257	0.295057	0.117231	0.352045	0.244709	0.325263	0.239747	0.286321	0.148308	0.282661	0.348378	0.390814	0.378167	0.193131	0.405791	0.224564	0.573651	0.265576	0.414761	0.235331	1.0754	0.93027	0.592274	0.391901	0.224564
PE	0.155416	0.133869	0.215411	0.209271	0.149603	0.149603	0.288181	0.0447885	0.304883	0.249388	0.178225	0.205514	0.161158	0.157604	0.201608	0.252688	0.214387	0.194315	0.220641	0.19866	0.190669	0.148231	0.207779	0.120385	0.082999	0.239835	0.141801	0.115457	0.0671486	0.0831935	0.0799445	0.177423	0.149603	0.085389	0.116429	0.118416	0.166588	0.149603	0.3971	0.117142	0.192018	0.149603	0.149603	0.0807171	0.102286	0.111706	0.123272	0.0165796
Fig. 2H
	GF	GF	GF	GF	GF	GF	GF	GF	GF	GF	GF	GF	GF	GF	GF	GF	GF	GF	GF	GF	GF	GF	GF	GF	GF	GF	OMM12	OMM12	OMM12	OMM12	OMM12	OMM12	OMM12	OMM12	OMM12	OMM12	OMM12	SPF	SPF	SPF	SPF	SPF	SPF	SPF	SPF	SPF	SPF	SPF
PC/LPC	2.0176	0.967817	2.82397	2.84739	0.945863	2.1511	3.42186	1.00084	11.3788	2.04542	6.76546	13.0096	4.54784	2.85846	12.8615	9.01846	13.2219	6.3038	6.79714	1.91443	2.19268	2.43027	2.07111	1.14083	1.26878	4.10378	1.32259	1.08647	0.699184	0.562089	0.88415	1.58988	0.89406	0.74299	0.79206	0.961461	1.93452	0.860867	2.43278	0.605543	1.6404	0.693974	1.11706	0.242927	0.346244	0.614584	1.22922	0.443304
