# Supplementary material for: Gut microbiota restricts intestinal lipid uptake via modulation of bile phosphatidylcholine metabolism in mice
Source: Nat Microbiol. 2026 Jul 29;11(8):2349–64. doi: 10.1038/s41564-026-02434-z (PMC13423828; doi:10.1038/s41564-026-02434-z)
Supplement: Supplementary file 8 — Statistical source data. [file 41564_2026_2434_MOESM8_ESM.xlsx]

## Sheet: Fig 3
Fig. 3A
Abundances are calculated from these copies/gDNA					DTL=Detection limit
Sample name	Gut content	Colonization	KB1	YL2	KB18	YL44	YL31	YL32	YL27	YL58	I46	I48	I49	YL45
			copies/gDNA[ng]	copies/gDNA[ng]	copies/gDNA[ng]	copies/gDNA[ng]	copies/gDNA[ng]	copies/gDNA[ng]	copies/gDNA[ng]	copies/gDNA[ng]	copies/gDNA[ng]	copies/gDNA[ng]	copies/gDNA[ng]	copies/gDNA[ng]
			Enteroccocus faecalis	Bifidobacterium animalis	Acutalibacter muris	Akkermansia muciniphila	Flavonifractor plautii	Enterocloster clostridioformis	Muribaculum intestinale	Blautia coccoides	Clostridium innocuum	Bacteroides caecimuris	Lactobacillus reuteri	Turicimonas muris
5_10_C	Colon	OMM12	DTL	DTL	DTL	140000	53900	278000	330000	341000	5980	1590000	DTL	66200
5_11_C	Colon	OMM12	581	DTL	DTL	291000	62000	160000	442000	231000	8070	2360000	11200	128000
5_12_C	Colon	OMM12	2030	DTL	DTL	675000	204000	732000	1350000	2080000	136000	7170000	98300	338000
5_13_C	Colon	OMM12	DTL	DTL	DTL	77400	1810	4860	12400	61800	710	71700	71000	7800
5_14_C	Colon	OMM12	2650	DTL	DTL	401000	74300	315000	581000	1880000	69900	4380000	42600	177000
5_8_C	Colon	OMM12	2210	DTL	DTL	199000	51600	292000	207000	1220000	57000	2010000	46000	101000
5_9_C	Colon	OMM12	2340	DTL	DTL	439000	61200	219000	272000	1510000	51500	3050000	169000	145000
5_6_C	Colon	OMM11	1540	DTL	DTL	DTL	67300	177000	354000	1180000	26400	2130000	85900	76800
5_7_C	Colon	OMM11	3590	DTL	DTL	DTL	108000	424000	695000	1960000	43000	4010000	152000	143000
7_1_C	Colon	OMM11	1740	DTL	DTL	DTL	49000	178000	289000	638000	11700	2020000	57500	53300
7_2_C	Colon	OMM11	1880	DTL	DTL	DTL	45700	162000	226000	1110000	33500	1520000	35100	52800
7_3_C	Colon	OMM11	1710	DTL	DTL	DTL	90200	222000	717000	767000	12600	4500000	23900	120000
7_4_C	Colon	OMM11	916	DTL	DTL	DTL	86900	206000	529000	816000	19100	2820000	92600	103000
5_10_D	Duodenum	OMM12	655	DTL	DTL	31100	3890	11800	26200	227000	9170	43100	1530	5520
5_11_D	Duodenum	OMM12	DTL	DTL	DTL	532	174	201	440	2640	258	1610	3980	DTL
5_12_D	Duodenum	OMM12	DTL	DTL	DTL	19200	3190	3830	12900	128000	7060	8340	7680	6100
5_13_D	Duodenum	OMM12	DTL	DTL	DTL	55700	1960	2500	19100	54100	3840	45700	28900	5880
5_14_D	Duodenum	OMM12	DTL	DTL	DTL	20200	1820	1640	7740	81000	6170	10500	7060	2880
5_8_D	Duodenum	OMM12	DTL	DTL	DTL	42100	2870	5210	19300	71300	5130	58500	8230	6070
5_9_D	Duodenum	OMM12	DTL	DTL	DTL	DTL	DTL	DTL	DTL	108	DTL	79	3160	DTL
5_6_D	Duodenum	OMM11	DTL	DTL	DTL	DTL	DTL	DTL	125	689	DTL	346	DTL	DTL
5_7_D	Duodenum	OMM11	DTL	DTL	DTL	DTL	DTL	DTL	DTL	75.7	DTL	113	9490	DTL
7_1_D	Duodenum	OMM11	DTL	DTL	DTL	DTL	DTL	270	688	5750	217	1170	25600	DTL
7_2_D	Duodenum	OMM11	DTL	DTL	DTL	DTL	DTL	115	274	1880	96.2	348	4320	DTL
7_3_D	Duodenum	OMM11	DTL	DTL	DTL	DTL	2160	8400	3070	30400	528	3650	64600	5060
7_4_D	Duodenum	OMM11	DTL	DTL	DTL	DTL	513	1000	1650	16600	1080	2000	4540	812
5_10_I	Ileum	OMM12	561	DTL	8380	202000	5950	35600	86000	225000	5410	167000	5910	16600
5_11_I	Ileum	OMM12	DTL	DTL	DTL	174000	4380	13600	114000	114000	4150	127000	108000	31700
5_12_I	Ileum	OMM12	DTL	DTL	DTL	67800	3230	8860	41000	177000	14500	75500	51900	12000
5_13_I	Ileum	OMM12	DTL	DTL	DTL	32200	3930	5900	18400	208000	10400	57200	24900	9490
5_14_I	Ileum	OMM12	1860	DTL	DTL	238000	15700	36300	163000	709000	51000	652000	162000	58600
5_8_I	Ileum	OMM12	691	DTL	DTL	20700	3080	16700	9640	101000	34000	39000	16700	5660
5_9_I	Ileum	OMM12	DTL	DTL	DTL	959	DTL	377	215	1320	DTL	2020	9320	DTL
5_6_I	Ileum	OMM11	DTL	DTL	DTL	DTL	6870	16600	37600	122000	2970	211000	65800	2070
5_7_I	Ileum	OMM11	18400	DTL	DTL	DTL	14000	27400	51300	356000	4620	299000	419000	9280
7_1_I	Ileum	OMM11	1030	DTL	DTL	DTL	1370	16800	13400	91100	884	38200	118000	2010
7_2_I	Ileum	OMM11	942	DTL	DTL	DTL	844	2180	1350	6530	DTL	3250	5140	DTL
7_3_I	Ileum	OMM11	2900	DTL	DTL	DTL	1210	1960	1780	44600	2850	12700	66600	1460
7_4_I	Ileum	OMM11	648	DTL	DTL	DTL	913	3640	2940	16800	823	17900	55500	643
5_10_J	Jejunum	OMM12	1110	DTL	DTL	106000	6940	20400	25400	268000	18600	126000	25600	14200
5_11_J	Jejunum	OMM12	582	DTL	DTL	35000	5970	3970	13700	130000	16500	55000	60800	3920
5_12_J	Jejunum	OMM12	DTL	DTL	DTL	DTL	DTL	DTL	DTL	72.5	DTL	200	DTL	DTL
5_13_J	Jejunum	OMM12	DTL	DTL	DTL	663000	170000	356000	1330000	562000	13700	10300000	10700	362000
5_14_J	Jejunum	OMM12	DTL	DTL	DTL	147000	11900	44700	23700	208000	3070	168000	59600	13400
5_8_J	Jejunum	OMM12	DTL	DTL	414	26600	2270	10200	6570	43800	903	40000	2910	3030
5_9_J	Jejunum	OMM12	DTL	DTL	DTL	DTL	DTL	DTL	DTL	123	DTL	155	DTL	DTL
5_6_J	Jejunum	OMM11	DTL	DTL	DTL	DTL	4400	4540	14500	201000	3140	69700	76200	3960
5_7_J	Jejunum	OMM11	DTL	DTL	DTL	DTL	1720	4640	10700	47900	825	52600	179000	1290
7_1_J	Jejunum	OMM11	518	DTL	DTL	DTL	1110	2800	6360	57800	699	29700	187000	4550
7_2_J	Jejunum	OMM11	658	DTL	DTL	DTL	522	979	2270	17200	1610	11900	61000	DTL
7_3_J	Jejunum	OMM11	DTL	DTL	DTL	DTL	1640	7350	16300	34100	784	71700	81700	3120
7_4_J	Jejunum	OMM11	DTL	DTL	DTL	DTL	602	3290	6960	19300	261	23900	21200	2370
Fig. 3B
	GF	GF	GF	GF	GF	GF	OMM11	OMM11	OMM11	OMM11	OMM11	OMM12	OMM12	OMM12	OMM12	OMM12
FA 16:0 [D5]	1.388	1.26	2.505	1.86	0.75	0.946	1.025	0.941	0.557	0.803	0.729	0.823	0.803	0.706	0.539	0.28
FA 16:0 [D31]	2.022	1.427	2.981	2.032	1.086	1.117	1.123	1.396	0.745	1.118	1.116	1.123	1.019	0.789	0.842	0.359
Fig. 3C
	GF	GF	GF	GF	GF	GF	OMM11	OMM11	OMM11	OMM11	OMM11	OMM12	OMM12	OMM12	OMM12	OMM12
FA 16:0 [D5]	0.0758224	0.108194	0.175162	0.129757	0.0904429	0.115776	0.0762816	0.0804951	0.0599075	0.0842748	0.0663348	0.0627731	0.076529	0.0362687	0.0417833	0.0609549
FA 16:0 [D31]	0.113015	0.108194	0.189605	0.144354	0.118133	0.118049	0.0890847	0.106014	0.0673632	0.0884377	0.0964647	0.0827287	0.081549	0.0481396	0.0623994	0.0672525
Fig. 3D
	GF	GF	GF	GF	OMM11	OMM11	OMM11	OMM11	OMM12	OMM12	OMM12	OMM12
PC/LPC	4.30414	4.19833	6.99885	2.72939	1.9467	2.13801	2.38302	1.8701	1.55868	1.43372	1.04268	1.93452
Fig. 3E
	EAM	EAM	EAM	EAM	EAM	EAM	EAM +A.muc.	EAM +A.muc.	EAM +A.muc.	EAM +A.muc.
FA 16:0 [D5]	0.671549	0.659215	0.752507	0.656479	0.506333	0.956782	0.414871	0.598458	0.598458	0.536894
FA 16:0 [D31]	0.234005	0.157248	0.445984	0.158156	0.188928	0.201491	0.151824	0.171234	0.171234	0.090215
Fig. 3F
	EAM	EAM	EAM	EAM	EAM	EAM +A.muc.	EAM +A.muc.	EAM +A.muc.	EAM +A.muc.
FA 16:0 [D5]	0.0739678	0.136582	0.10509	0.106239	0.120382	0.0764192	0.0766039	0.0781232	0.0787138
FA 16:0 [D31]	0.0343586	0.049676	0.0196621	0.0303468	0.0236765	0.0242771	0.0111009	0.0217707	0.0188956
Fig. 3G
nmol/10µL plasma	nmol/10µL plasma	nmol/10µL plasma	nmol/10µL plasma
FA 16:0[D5]	FA 16:0[D5]	FA 16:0[D31]	FA 16:0[D31]
Control	PC 34:2	Control	PC 34:2
0.22624	0.27579	0.20703	0.24465
0.11671	0.27947	0.1415	0.16465
0.10376	0.15874	0.09662	0.19879
0.10541	0.23432	0.09756	0.38241
0.27685	0.26826	0.25559	0.36359
0.27471	0.19515	0.33579	0.32241
0.11832	0.15741	0.13818	0.38209
0.07965		0.08229
nmol/mg wet weight Liver	nmol/mg wet weight Liver	nmol/mg wet weight Liver	nmol/mg wet weight Liver
FA 16:0[D5]	FA 16:0[D5]	FA 16:0[D31]	FA 16:0[D31]
Control	PC 34:2	Control	PC 34:2
0	0.05991	0	0.02821
0.03565	0.08185	0.02571	0.05529
0.03353	0.03056	0.00803	0.02397
0.03171	0.05056	0.02462	0.03935
0.02221	0.04491	0.01538	0.03256
0.04544	0.03638	0.04785	0.04047
0.03035	0.02776	0.01918	0.02853
0.00856		0.00953
