# Supplementary material for: Gut microbiota restricts intestinal lipid uptake via modulation of bile phosphatidylcholine metabolism in mice
Source: Nat Microbiol. 2026 Jul 29;11(8):2349–64. doi: 10.1038/s41564-026-02434-z (PMC13423828; doi:10.1038/s41564-026-02434-z)
Supplement: Supplementary file 9 — Statistical source data. [file 41564_2026_2434_MOESM9_ESM.xlsx]

## Sheet: Fig 4B, D-G
Fig. 4B
Time (min)	Mean	Standard Deviation	Time (min)	Mean	Standard Deviation	Time (min)	Mean	Standard Deviation	Time (min)	Mean	Standard Deviation	Time (min)	Mean	Standard Deviation	Time (min)	Mean	Standard Deviation	Time (min)	Mean	Standard Deviation	Time (min)	Mean	Standard Deviation
	nmol/ml	nmol/ml		nmol/ml	nmol/ml		nmol/ml	nmol/ml		nmol/ml	nmol/ml		nmol/ml	nmol/ml		nmol/ml	nmol/ml		nmol/ml	nmol/ml		nmol/ml	nmol/ml
	LPC 15:0 _GF	LPC 15:0 _GF	LPC 15:0 _GF Bile Heat inact.	LPC 15:0 _GF Bile Heat inact.	LPC 15:0 _GF Bile Heat inact.	LPC 15:0 _OMM12	LPC 15:0 _OMM12	LPC 15:0 _OMM12	LPC 15:0 _SPF	LPC 15:0 _SPF	LPC 15:0 _SPF	LPC7d 18:1 _GF	LPC7d 18:1 _GF	LPC7d 18:1 _GF	LPC7d 18:1 _GF Bile Heat inact.	LPC7d 18:1 _GF Bile Heat inact.	LPC7d 18:1 _GF Bile Heat inact.	LPC7d 18:1 _OMM12	LPC7d 18:1 _OMM12	LPC7d 18:1 _OMM12	LPC7d 18:1 _SPF	LPC7d 18:1 _SPF	LPC7d 18:1 _SPF
0	0	0	0	0	0	0	0	0	0	0		0	0	0	0	0	0	0	0	0	0	0
2	179.254	34.1414	4	151.04	41.8615	2	100.134	13.1849	2	0		2	989.186	51.3902	4	172.21	71.7325	2	2341.22	72.2985	2	5474.58
15	168.263	104.167	60	295.029	10.7509	15	173.891	14.7672	17	115.46		15	1402.76	322.44	60	387.827	58.3622	15	2737.97	109.979	17	7376.97
30	199.112	29.348	240	281.534	34.4761	31	259.338	39.6916	30	226.073		30	1511.73	286.966	240	270.527	32.4711	31	3384.98	396.676	30	7442.33
60	289.856	41.1235	360	496.652	88.2705	60	367.307	29.6152	120	587.764		60	1789.87	61.5204	360	538.521	77.7174	60	3678.31	295.524	120	8246.08
120	422.915	33.6737				120	502.293	45.572	360	1946.12		120	1677.33	99.4659				120	3258.62	247.03	360	9786.32
240	569.434	86.9455				240	853.796	18.5956				240	1650.24	158.695				240	2826.37	77.4992
360	268.236	63.7824				360	699.054	332.294				360	691.778	47.1904				360	1901.82	501.048
Fig. 4D
	LPC[D7]18:1		LPC[D7]18:1		LPC[D7]18:1
Time (min)	Inactivated	Time (min)	WT	Time (min)	CEL KO
2	0.384101	2	1.10972	2	0.796152
2	0.28297	2	0.845562	2	0.581695
2	0.300976	2	0.695659	2	0.658351
2	0.249108	2	0.893291	2	0.317948
15	0.151808	2	0.34022	2	0.508588
15	0.230546	2	0.814032	2	0.42629
15	0.173166	2	0.658169	2	0.528476
15	0.14252	15	1.31022	15	0.155346
		15	1.26899	15	0.592812
		15	0.704295	15	0.706292
		15	1.58337	15	0.700058
		15	1.11957	15	0.52961
		15	1.25505	15	0.421427
		15	0.87262	15	0.826033
Fig. 4E
	Control (SPF)	Control (SPF)	Control (SPF)	Control (SPF)	Control (SPF)	Control (SPF)	Control (SPF)	CEL -/- (SPF)	CEL -/- (SPF)	CEL -/- (SPF)	CEL -/- (SPF)	CEL -/- (SPF)	CEL -/- (SPF)	CEL -/- (SPF)
PC/LPC	3.057	2.601	5.63	2.054	3.586	2.452	4.786	8.887	4.683	5.972	6.054	9.492	19.987	5.992
Fig. 4F
	Control (SPF)	Control (SPF)	Control (SPF)	Control (SPF)	Control (SPF)	Control (SPF)	CEL -/- (SPF)	CEL -/- (SPF)	CEL -/- (SPF)	CEL -/- (SPF)	CEL -/- (SPF)	CEL -/- (SPF)	CEL -/- (GF)	CEL -/- (GF)	CEL -/- (GF)	CEL -/- (GF)	CEL -/- (GF)	CEL -/- (GF)
FA 16:0 [D5]	0.0362588	0.0327735	0.0387529	0.0300029	0.149253	0.175732	0.276271	0.157912	0.32125	0.241044	0.139374	0.143729	0.0940559	0.0835176	0.103576	0.175262	0.187515	0.186568
FA 16:0 [D31]	0	0	0	0	0.126097	0.122368	0.218809	0.0993324	0.201306	0.190735	0.114935	0.0989618	0.0979	0.0799971	0.0905441	0.189571	0.190138	0.0651471
Fig. 4G
	Control (SPF) Control (SPF) Control (SPF) Control (SPF) Control (SPF) Control (SPF) CEL -/- (SPF) CEL -/- (SPF) CEL -/- (SPF) CEL -/- (SPF) CEL -/- (SPF) CEL -/- (SPF) CEL -/- (GF) CEL -/- (GF) CEL -/- (GF) CEL -/- (GF) CEL -/- (GF) CEL -/- (GF)
FA 16:0 [D5]	0.093033	9.90111e-05	0.126069	0.146381	0.154245	0.262518	0.583137	0.20867	0.227842	0.662931	0.216194	0.305787	0.381077	0.335723	0.345401	0.244387	0.350157	0.25633
FA 16:0 [D31]	0.000161678	9.90111e-05	0.000152795	0.0274355	0.0218289	0.182306	0.0589975	0.174236	0.224293	0.547274	0.132956	0.0873635	0.360594	0.217615	0.364374	0.311642	0.340017	0.0366701

## Sheet: Fig 4C (GF)
Rank	iBAQ intensity	Protein ID	Gene name	Panc Tissue enriched
	Log\-(10)
	GF
1	10.4419	P00688;E9PV85	Amy2;Amy2a1	1
2	10.1612	P07146	Prss2	1
3	9.88215	Q9QUK9;Q9R0T7;G3UXD0	Try5;Try4	1
4	9.80145	Q9CPN9;REV__B1ASC0;REV__H7BX92;REV__H7BX74;REV__Q8CGM1;REV__H7BWZ2	2210010C04Rik	0
5	9.76794	Q7TPZ8;E9PYY7;D3Z3T4;Q8R4H4	Cpa1	1
6	9.72849	Q91X79;A0A2R8VHA6;A0A2R8VHL3	Cela1	0
7	9.72771	P05208	Cela2a	1
8	9.72297	Q6P8U6;A0A494B914	Pnlip	1
9	9.70027	Q9CQ52	Cela3b	1
10	9.57386	B2RS76	Cpb1	1
11	9.55799	Q9ER05	Ctrl	1
12	9.54511	Q792Z0;Q792Y8	Prss3;Gm10334	1
13	9.49289	P07309	Ttr	0
14	9.4741	Q8K0C5;A0A0U1RPF0	Zg16	0
15	9.40238	A0A5H1ZRK8;P01837		0
16	9.29734	A0A0A6YXW6;A0A075B6A3;P01878	Igha	0
17	9.29405	B8JI96;A2CEK7;A2AKN8;E9PVW0;A2BIN0;P11591;A2CEK9	Mup14;Mup8;Mup11	0
18	9.25873	O70570;D3YVM4;D3Z2D3	Pigr	0
19	9.25794	Q06890;E9PUU2;E9PXG5;E9Q8Y5;E9Q9B8;E9Q2G2	Clu	0
20	9.24937	Q64285	Cel	1
21	9.22789	A0A0R4J0X5;Q00896	Serpina1c	0
22	9.20954	Q5BKQ4;A0A494BA59	Pnliprp1	1
23	9.17854	Q504N0;Q6P8K8	Cpa2	1
24	9.12454	Q91VB8;P01942;A7M7S6;P06467	haemaglobin alpha 2;Hba	0
25	9.10561	Q8VCK7	Sycn	1
26	9.03607	A8DUK4;P02088;E9Q223;P02089;CON__Q3SX09;CON__P02070;P02104	Hbbt1;Hbb-b1;Hbb-bs	0
27	8.95993	A0A0R4J0I1;P07759;Q80X76	Serpina3k	0
28	8.95525	P01645;P01644;A0A140T8M1;P04946;A0A075B5L0		0
29	8.89651	P07724	Alb	0
30	8.8693	Q9CR35	Ctrb1	1
31	8.81027	Q792Z1;Q9Z1R9	Try10	0
32	8.79066	Q9CQC2	Clps	1
33	8.78591	A0A075B5R5;P01806;P01812;P01808;P01807;P01809;P01810	Ighv4-1	0
34	8.77033	A0A0B4J1I0;A0A075B5K8;F6XWB2;A0A140T8N1;P01631;A0A075B5N0;A0A0G2JDE5	Igkv1-110;Igkv1-99;Igkv1-115	0
35	8.7479	Q61646	Hp	0
36	8.72085	P43137	Reg1	0
37	8.66071	P15947;A0A0U1RPN5;Q61759;Q9JM71;Q61754	Klk1	0
38	8.64342	Q91X72;A0A1B0GS57	Hpx	0
39	8.63686	P08226;A0A1B0GX15;G3UWN5;G3UZM8	Apoe	0
40	8.63685	P01592	Igj	0
41	8.57469	Q58EV3;A9R9W0;A2CEL1;A2AKN9;A2BIM8;P11588;P02762;P04938;L7MUC7;A9C497;E9QA79;A9C496;A2CEL0;B5X0G2;A2CEK6;L7N222	Mup1;Mup15;Mup4;Mup9;Mup6;Mup8;Mup7;Mup19;Mup17;Mup13	0
42	8.54553	Q00897	Serpina1d	0
43	8.53612	Q5FW60	Mup20	0
44	8.46857	Q00623;A0A1L1STX7;CON__P15497	Apoa1	0
45	8.41148	A2BIN1;Q4FZE8;P11589	Mup10;Mup1;Mup2	0
46	8.39575	A0A1D5RM72;E9QPG8;A0A140LI59;Q60997	Dmbt1	0
47	8.36386	P23953;A0A1D5RM42;Q8VCT4;Q8VCC2;Q91WU0;H3BL34;D3Z298;E9PYP1;Q64176	Ces1c	0
48	8.33658	Q00898	Serpina1e	0
49	8.32414	P09036	Spink3	0
50	8.3153	Q80XD8	Prap1	0
51	8.30365	P06330;P01757;P01756		0
52	8.29842	A2APX3;P21460	Cst3	0
53	8.24529	P01666;P01665;A0A140T8Q4;P01669;P01667;P01668;P01664;A0A140T8Q0		0
54	8.22629	A0A075B5T2;A0A0A6YWU3	Ighv6-3	0
55	8.22456	A0A075B5V8;A0A0A6YY41	Ighv1-47	0
56	8.21333	P21614;A0A0G2JGM6	Gc	0
57	8.20566	Q3KQQ2;P04939;P11590	Mup3	0
58	8.20156	P17892;A0A494B903	Pnliprp2	1
59	8.20153	P01654;P01656;P01655;A0A075B5P0;P03977	Igkv3-2	0
60	8.15875	Q9JK88	Serpini2	1
61	8.14029	P22599;D3YZL0	Serpina1b	0
62	8.12953	P08228	Sod1	0
63	8.07943	P34928	Apoc1	0
64	8.06815	P13020;A0A0J9YUQ8;A6PWS5;CON__Q3SX14;A0A0J9YUJ8	Gsn	0
65	8.06251	A0A075B5M7;A0A0G2JDV4;A0A0B4J1J1	Igkv5-39	0
66	8.03543	P32261;A0A0A6YWH7;A0A0A6YX70;A0A0A6YXS8;A0A0A6YX49;CON__P41361	Serpinc1	0
67	8.03334	A0A075B5N7;A0A0G2JGY3	Igkv6-13	0
68	8.03092	A0A075B5J9;A0A075B5K3;A0A0G2JFA8;A0A0G2JDN5	Igkv17-127;Igkv17-121	0
69	8.00881	P97290;A2ATR8;CON__P50448	Serping1	0
70	8.00307	A0A0G2JE99;P01843		0
71	7.9992	A0A0A6YW67;E9Q9J0;E9Q4P0;E9Q5F6;E9QNP0;Q5SX22;P62984;P62983;P0CG49;P0CG50	Gm8797;Uba52;Kxd1;Ubc;Ubb;Rps27a	0
72	7.98075	A0A0B4J1H7;A0A0B4J1H8	Igkv1-135;Igkv1-133	0
73	7.97746	Q61838;D3YUI3	A2m	0
74	7.95426	A0A1B0GT19;A0A1B0GSC4		0
75	7.95163	A0A075B677;A0A0G2JFC6	Igkv4-53	0
76	7.9399	A0A140T8P9;P01638;P01637;A0A075B5K0		0
77	7.93429	A0A075B6A0;A0A075B5P6;P01872	Ighm	0
78	7.92058	A0A0B4J1J2	Igkv5-43	0
79	7.9203	A0A075B5R2;A0A075B5R3;A0A0A6YX91	Ighv7-3	0
80	7.91889	A0A075B5K2;A0A0G2JDR3	Igkv9-124	0
81	7.9146	A0A2R8VI30;A0A2R8VK70;A0A2R8W6P0;Q61735;A0A2R8VJU9;D3Z187;A0A2R8VI94	Cd47	0
82	7.88588	P01027;CON__Q2UVX4;H3BKW9;H3BL60	C3	0
83	7.87348	A0A140T8M3		0
84	7.86131	A0A075B663;P01723;P01727;P01729;P01726	Iglv1	0
85	7.84949	Q64726	Azgp1	0
86	7.84935	P10605	Ctsb	0
87	7.83985	P01887	B2m	0
88	7.79262	A0A075B5V1	Ighv1-31	0
89	7.78888	Q9D733;A0A0R4J0B9;A0A140LHP0	Gp2	1
90	7.77042	A0A0A6YXA5	Ighv1-15	0
91	7.76656	A0A075B5W6	Ighv1-55	0
92	7.76282	Q61247;Q5ND35	Serpinf2	0
93	7.75759	P06728	Apoa4	0
94	7.75318	P29699;A0A338P6Y6;A0A338P703;A0A338P7G1;A0A338P7H5	Ahsg	0
95	7.74641	H3BKL7;E9Q797;P49183;D3YXC7	Dnase1	0
96	7.74274	Q8BFR4;A0A1W2P6W9;A0A1W2P8D3	Gns	0
97	7.71819	P18528		0
98	7.71621	P28665;P28666;A0A0N4SVU1;CON__ENSEMBL:ENSBTAP00000024146	Mug1	0
99	7.71219	A0A0A0MQC1	Ighv3-5	0
100	7.71184	A0A075B5T9;A0A0A6YW37	Ighv1-9	0
101	7.70935	A0A140T8N0;P01639	Gm5571	0
102	7.70117	A0A075B5K7;A0A0G2JG36	Igkv14-100	0
103	7.69776	Q8K0E8;CON__P02676	Fgb	0
104	7.69276	A0A286YCW7;A0A286YD56;D3Z4E2;Q8CFV4	Nrn1	0
105	7.68273	P97298;F6S1M4;Q5ND37;B7ZC25;E9PWS2;CON__Q95121	Serpinf1	0
106	7.67669	P51885;CON__Q05443	Lum	0
107	7.65254	P41317	Mbl2	0
108	7.64207	P46412;A0A1C7ZMZ5;A0A1C7ZMZ7;P21765	Gpx3	0
109	7.64123	P06797;A0A1Y7VNM3;A0A1Y7VNQ4;A0A1Y7VJC1;A0A1Y7VP49	Ctsl	0
110	7.64056	Q3UER8;Q8VCM7	Fgg	0
111	7.64043	G3X9T8;G3X8Q5;E9PZD8;Q61147;G3UXG1;G3UWP5;CON__ENSEMBL:ENSBTAP00000031900;G3UZ53	Cp	0
112	7.63554	Q60590;P07361;J3JRU4;Q63805	Orm1;Orm2	0
113	7.61921	A0A075B5M4;A0A0B4J1I3;A0A0A6YYE5;A0A075B5L8	Igkv4-57-1;Igkv4-74;Igkv4-78;Igkv4-79	0
114	7.61279	P01679;P01678;P01677;P01676;P01675;A0A075B5L5;A0A0G2JGE7	Igkv4-86	0
115	7.61159	Q9QXC1;Q6YJU1;A0A338P7B8	Fetub	0
116	7.60786	E9PV24	Fga	0
117	7.58372	Q07456	Ambp	0
118	7.57818	Q921I1;E9Q2Q7;D3YYR8;F7CJN9;F7BAE9;E9Q939	Tf	0
119	7.57329	A0A140T8Q3;P01633	Igk-V19-17	0
120	7.5715	B2RU69;P70412	Cuzd1	1
121	7.55236	H7BWY6;Q00724;A0A494B9P3;A0A494B9T2	Rbp4	0
122	7.55036	Q8CFZ6;P43025	Clec3b	0
123	7.54439	Q9D1B1;A0A494BAF5	Cst6	0
124	7.53808	E9Q414;E9Q1Y3;E9Q4G4;F7A3M3;CON__ENSEMBL:ENSBTAP00000032840	Apob	0
125	7.53548	Q9Z0L8	Ggh	0
126	7.53455	A0A0R4J038;O08677;D3YTY9;D3Z2B2;A0A338P699;Q6S9I0;Q6S9I2;Q6S9I3	Kng1	0
127	7.51659	A0A075B5R7	Ighv14-2	0
128	7.50923	A0A0R4J090;P11609;E9QLX1;P11610;E9Q395	Cd1d1;Cd1d2	0
129	7.49853	Q01339;I7HJR3;CON__P17690	Apoh	0
130	7.48619	A0A075B5M1;A0A0G2JFU6	Igkv4-63	0
131	7.4747	A0A075B5Y6	Ighv1-85	0
132	7.45744	E9Q5L2;E9PVD2;A6X935;A0A2K6EDJ7;CON__Q3T052	Itih4	0
133	7.4444	Q05117	Acp5	0
134	7.43889	P01642	Gm10881	0
135	7.43691	A0A075B5X7;A0A0G2JFS5;A0A075B5W1	Ighv1-69;Ighv1-50	0
136	7.43482	A0A0R4J0E1;Q71KU9	Fgl1	0
137	7.41619	A0A0B4J1N0;A0A0G2JFE9	Ighv1-76	0
138	7.41405	A0A0A6YVT1;A0A0A6YXN9;A0A0A6YY75;Q64735	Cr1l	0
139	7.41374	P51655;Q8R3X6;Q9R087	Gpc4	0
140	7.41169	A0A0B4J1I9;P04945	Igkv4-55	0
141	7.40644	Q03734;D3Z451;Q6P4P1	Serpina3m	0
142	7.40026	P63260;P60710;E9Q1F2;E9Q5F4;B1ATY1;G3UZ07;G3UYG0;E9Q606;F8WGM8;E9Q2D1;F6WX90;A0A0U1RQ96;V9GXQ2;E9Q3M9	Actg1;Actb	0
143	7.38532	P01029	C4b	0
144	7.38023	A0A075B5R4;A0A075B5R9	Ighv14-1	0
145	7.37898	P34927;J3QPT6;B1AR34	Asgr1	0
146	7.37869	G3X8T9;Q91WP6	Serpina3n	0
147	7.3681	P01799;P01797;P01796;P01801;P01804;P01803		0
148	7.36799	Q9WVJ3;A0A2I3BS14;A0A2I3BPG0	Cpq	0
149	7.36228	A0A075B5V5	Ighv1-39	0
150	7.36211	A0A140T8M5;A0A0G2JGT0;A0A075B5N6;A0A0G2JDG9		0
151	7.35767	P20918	Plg	0
152	7.3409	P81117;Q3UKN6;S4R2R9	Nucb2	0
153	7.3352	E9QP56;A0A0R4J1N3;P33622	Apoc3	0
154	7.32781	Q8BND5	Qsox1	0
155	7.31744	P97449;A0A0U1RNS3	Anpep	0
156	7.31561	A0A140T8N3;A0A075B666	Igkv12-47	0
157	7.31243	A0A075B5S2;P01790;P01794;P01791;P01788;P01787	Ighv7-1	0
158	7.30183	Q9WUU7	Ctsz	0
159	7.29846	Q61176	Arg1	0
160	7.2917	A0A075B5W2;A0A0A6YXC3	Ighv1-52	0
161	7.28373	P09813	Apoa2	0
162	7.28298	P12710	Fabp1	0
163	7.26136	P29788;CON__Q3ZBS7;Q8BP99	Vtn	0
164	7.2606	Q61391;A0A0A6YWB9;A0A0A6YW93;A0A0A6YWA6;A0A0A6YY36	Mme	0
165	7.25655	A0A075B6D5;A0A0G2JFZ3	Igkv19-93	0
166	7.25481	P01898	H2-Q10	0
167	7.24888	P03976;A0A075B5K6	Igkv2-109	0
168	7.24689	A0A075B697;P01820;P01819	Ighv2-9-1	0
169	7.24566	A0A0B4J1I1	Igkv16-104	0
170	7.24413	A0A140T8P5		0
171	7.24125	Q3TWV4;P84091	Ap2m1	0
172	7.2388	G3UWE8;E9Q5P0;O35453;A0A0U1RNM3	Hpn	0
173	7.21979	P01663;P01662;A0A075B5N8;A0A0G2JGN0;P01661;A0A140T8P0	Igkv3-10	0
174	7.21173	Q9DAC2;Q8VCG4	C8g	0
175	7.21027	Q3UV17	Krt76	0
176	7.20718	A0A075B5K5;P01627;P01626;P01628	Igkv2-112;Gm5153	0
177	7.20445	Q02819;A0A1C7CYU3;A0A1B0GR41;A0A1B0GR92;A0A1B0GS16;A0A1B0GT83	Nucb1	0
178	7.19304	A0A075B5U4;A0A0A6YXN4;A0A0A6YWK5;A0A0A6YVW3	Ighv1-18	0
179	7.18957	Q07797;E9Q5X5	Lgals3bp	0
180	7.17944	P49935;A0A087WR20;D3Z437;D3YVI3	Ctsh	0
181	7.1769	Q60648	Gm2a	0
182	7.17064	P52430;H3BK03;H3BLB8	Pon1	0
183	7.16929	Q8K1H9	Obp2a	0
184	7.16008	A0A140T8N5		0
185	7.15442	Q5NCU4;A0A1L1SSH9;P07214	Sparc	0
186	7.15048	A0A140T8M4;A0A0G2JFN8		0
187	7.14802	A0A087WQC8;G3X982	Aox3	0
188	7.14576	Q6GSS7;A0A0N4SV66;C0HKE8;C0HKE7;C0HKE9;C0HKE5;C0HKE4;C0HKE3;C0HKE2;C0HKE1;C0HKE6;Q8CGP4;Q8R1M2;Q64523;Q8CGP6;Q8BFU2;Q8CGP5;Q8CGP7;Q3THW5;P0C0S6;Q3UA95;Q8R029;G3UWL7	Hist2h2aa1;Hist1h2aa;H2afj;Hist2h2ac;Hist1h2ah;Hist3h2a;Hist1h2af;Hist1h2ak;H2afv;H2afz	0
189	7.14445	Q792Y9	Gm5771	0
190	7.14408	Q9R182	Angptl3	0
191	7.13931	B8JJN0;F6VQX8;B8JJM5;P04186;F6XQ00;B8JJM6;H3BK95;B8JJM3;F6W2T4;F6ZCY7	Gm20547;Cfb	0
192	7.13694	A0A075B5M2;A0A075B5M3;A0A0G2JH00;A0A0G2JGI6;A0A075B5L2;P01680	Igkv4-61;Igkv4-58;Igkv4-91	0
193	7.13165	B7ZNJ1;A0A087WS56;B9EHT6;A0A087WSN6;Q3UHL6;A0A087WR50;P11276;A0A087WS99;A0A087WSU6;Q4KL80	Fn1	0
194	7.12898	E9Q5D9;F8WH23;Q61581	Igfbp7	0
195	7.12691	G3UY75;Q64487;G3UYU6;G3UX60;G3UWK6;E9Q7I7;E9PVW8;B9EJA3;Q5SPA9;G3UYR6;G3UXU8;A2A8L5;G3UX75;A0A1Y7VNR5	Ptprd	0
196	7.11945	F8WIP8;P10923;D3Z513;D3Z4N2	Spp1	0
197	7.11793	Q8R2Q8	Bst2	0
198	7.11271	A0A075B5P1	Igkv3-1	0
199	7.11143	P52760	Hrsp12	0
200	7.10592	A0A1B0GT66;F6Y6L6;F8WIR1;P18242	Ctsd	0
201	7.09681	Q61704;A0A2I3BRQ3;A0A2I3BQM8;CON__Q0V8M9	Itih3	0
202	7.095	A0A075B5T3;P01800;P01802;P01798	Ighv6-6	0
203	7.08041	A0A140T8N9		0
204	7.07925	Q61592	Gas6	0
205	7.07788	P47878	Igfbp3	0
206	7.07751	Q3UTR7;A0A5F8MPW1;P11859	Agt	0
207	7.06963	P03953	Cfd	0
208	7.05979	P33587;A0A3Q4EBY5	Proc	0
209	7.04941	E0CX80;P70274;E0CZ76;E0CY03	Sepp1	0
210	7.04159	A0A075B5N4;A0A0G2JF28	Igkv8-27	0
211	7.0393	P49182;CON__ENSEMBL:ENSBTAP00000018574	Serpind1	0
212	7.03242	A0A075B5T6	Ighv10-3	0
213	7.02465	A0A498WGR4;P47212	Gal	0
214	7.0221	P45700;A0A1W2P788;A0A1W2P6N0	Man1a1	0
215	7.01687	Q9JI58;O08603;O08602;Q9CZQ6;O08604	Raet1d;Raet1b;Raet1a	0
216	7.01561	P28843	Dpp4	0
217	7.00847	A0A0G2JGQ8;P01845	Iglc3	0
218	7.006	O08807;B1AZS9	Prdx4	0
219	7.00591	H7BX99;P19221;CON__P00735	F2	0
220	6.99883	P14847	Crp	0
221	6.99378	Q5F285	Tmem256	0
222	6.99113	S4R1W1;A0A1D5RLD8;A0A0A0MQF6;P16858;S4R257;S4R1W8;S4R1N5	Gm3839;Gapdh	0
223	6.9781	Q06770	Serpina6	0
224	6.9754	Q64374	Rgn	0
225	6.97314	A0A2R8W6T9;Q9DBI0	Tmprss6	0
226	6.96255	A0A075B5S8;P18531	Ighv3-6	0
227	6.9612	O09114	Ptgds	0
228	6.95867	A0A140T8P2;A0A075B5N2;A0A0G2JEI6;P01634;A0A075B5N1;A0A0G2JDJ8;P01632	Igkv6-29	0
229	6.9574	O88792	F11r	0
230	6.95197	A0A0N4SVV1;A0A0N4SVQ8;Q9CW79	Golga1	0
231	6.95161	P42703;A0A2I3BRT7	Lifr	0
232	6.94871	Q9R100;A2AKS7	Cdh17	0
233	6.94871	Q9Z0M5	Lipa	0
234	6.94747	A0A2I3BQE1;A0A2I3BRQ1;A2AS37	AI182371	0
235	6.94394	Q8BH35	C8b	0
236	6.94334	P00687;D3YYQ5;G3UXY7	Amy1	0
237	6.92721	Q3LFS7;Q3LFS6;Q3LFS9;Q3LFS5;Q925P3;P31809	Ceacam1	0
238	6.92651	D3YXU8;Q91ZJ9	Hyal1	0
239	6.92031	P10126;P62631;D3Z3I8;D3YZ68	Eef1a1;Eef1a2	0
240	6.91663	O55111;Q811I1;Q8VCE3	Dsg2	0
241	6.91565	A0A1B0GR60;Q9CPX4;P29391;P49945;A0A1Y7VNT9;A0A1B0GRH4	Ftl1;Ftl2	0
242	6.91441	P19157;A0A494BAW2;A0A494B908;P46425;A0A494BAS3;A0A494BAU3;A0A494BAM8;Q8VC73;F6RWR5	Gstp1;Gstp2	0
243	6.90829	Q1RME4	Gm1123	0
244	6.90428	Q07079	Igfbp5	0
245	6.90253	A0A075B5Y2	Ighv1-75	0
246	6.89594	P58681	Tlr7	0
247	6.89322	Q9DBD0;D3YY36;F6W4D3	Ica;1300017J02Rik	0
248	6.89118	A0A0B4J1J6	Ighv10-1	0
249	6.88477	A0A140T8M0		0
250	6.88385	E9PZ00;Q8BFQ1;K3W4L3;J3QPG5;Q61207	Psap	0
251	6.87326	P63268;P68134;P68033;P62737;D3Z2K3;A0A494B9T3;D3YZY0;A0A1D5RM20	Actg2;Acta1;Actc1;Acta2	0
252	6.86777	P01643;A0A075B5L1	Igkv10-94	0
253	6.8611	A0A075B5W3	Ighv1-53	0
254	6.85725	Q9D6A7;Q9DAV6;I7HJI5	Serpinb9c;Serpinb9b	0
255	6.8496	P00920;A0A0A6YX78	Ca2	0
256	6.84285	A0A075B696	Ighv2-3	0
257	6.83862	Q61805;A2AC65;F6XKX9	Lbp	0
258	6.83802	P14106	C1qb	0
259	6.83698	A0A075B5V6;A0A0A6YY38	Ighv1-42	0
260	6.83345	A0A0N4SVF0;Q6ZWY8	Tmsb10	0
261	6.83332	A0A075B5P9	Ighv5-4	0
262	6.8156	Q61129;A0A0G2JF07	Cfi	0
263	6.81	A2AE89;P10649;F6WHQ7;E9QAC8;D3YVP5;D3YZ29;A2AE91;P19639;D3YVP8;D3YVP9;E9PV63;E9PVM7;G5E8M7;O35660;P48774	Gstm1	0
264	6.79671	A2A998;A2A997;Q8K182	C8a	0
265	6.78777	A0A075B5X8;A0A0G2JDE1	Ighv8-12	0
266	6.78617	P62806	Hist1h4a	0
267	6.78598	A0A0R4IZW5;P09803	Cdh1	0
268	6.77912	O88668;K4DI63;J3QP41	Creg1	0
269	6.77564	A0A075B5Y4	Ighv1-81	0
270	6.77146	Q99JC1;P01844	Iglc2	0
271	6.76762	A0A075B5R1	Ighv5-17	0
272	6.76727	A0A075B674;A0A0G2JGN3	Ighv1-78	0
273	6.76659	E9Q9C6;E9Q0B5;E9PVG8	Fcgbp	0
274	6.76656	F8WI14;Q61508;D3Z0U9;D3YV64;D3YV22;D3Z038;D3Z772;D3YZV0	Ecm1	0
275	6.76272	A0A0A6YWP4;D6RGQ0;E9Q8H9;E9Q8I0;P06909;A0A0A6YVP8	Cfh	0
276	6.73483	O88531;B1B0P8;B1B0P9	Ppt1	0
277	6.73226	A0A075B5Q6;A0A0A6YVS4;A0A075B5Q0;P18526;P18524	Ighv5-9-1;Ighv5-6	0
278	6.72795	G3UY13;E9Q6I2;Q61730	Il1rap	0
279	6.72593	P47877;D3YU40	Igfbp2	0
280	6.72294	H3BLG5;Q3TMX0;O08992	Sdcbp	0
281	6.71778	P01636;A0A140T8M2		0
282	6.71624	D3Z563;Q4VWZ5;P31786	Dbi	0
283	6.70885	P17047	Lamp2	0
284	6.69237	Q8VEN2	Plet1	0
285	6.69221	P62897;CON__P62894	Cycs	0
286	6.6831	G3X977;Q61703;Q3UEG7;CON__Q9TRI1	Itih2	0
287	6.67995	Q9CXI3	Moxd1	0
288	6.6739	Q9WV54;D3Z505	Asah1	0
289	6.66569	A0A2R8VK43		0
290	6.64239	O89017	Lgmn	0
291	6.63961	Q64695;A2AUV5	Procr	0
292	6.63855	Q9Z0Z4;A2AI62	Heph	0
293	6.6364	P97816	S100g	0
294	6.63265	P30412	Ppic	0
295	6.62931	Q99JG3	Anxa13	0
296	6.6258	F2Z405;E9Q499;Q5I2A0	Serpina3g	0
297	6.62308	E9Q6D8;Q91X70;Q8BRY4	C6	0
298	6.61357	P70158	Smpdl3a	0
299	6.61352	P24369	Ppib	0
300	6.6118	P17742;A0A1L1SST0;A0A1L1SRX5;V9GXC1;V9GX31	Ppia	0
301	6.61115	Q02105	C1qc	0
302	6.59465	O89020	Afm	0
303	6.5873	V9GX52;V9GXT4;V9GXA2;V9GX00;Q00560	Il6st	0
304	6.58383	Q8CG16;Q8CFG9;Q3UZ09	C1ra;C1rb	0
305	6.5814	P16406;F7B9G4;F6YHW2	Enpep	0
306	6.57492	A0A140T8M9		0
307	6.57068	P01647		0
308	6.56876	P08071;A0A0G2JDN0;A0A0G2JGN1;A0A0G2JEA3;A0A0G2JFM6	Ltf	0
309	6.56585	Q08879;CON__ENSEMBL:ENSBTAP00000016046	Fbln1	0
310	6.55925	O09164	Sod3	0
311	6.55289	Q9WVF5;Q01279	Egfr	0
312	6.55227	B7ZNK6;Q64191	Aga	0
313	6.5521	P98086	C1qa	0
314	6.55197	Q9Z0K8	Vnn1	0
315	6.55	A0A075B5Y3	Ighv1-80	0
316	6.54754	P70699;F6R5R5;A2AFL5;F6VEG4	Gaa	0
317	6.54668	G3UZP7;P01899;Q8HWB2;P01900;E9PX63;O19441;A7VMS6;E9Q0G4;G3UXE9;P01895;P14427;V9GXI4;V9GXR0	H2-D1;H2-Q4	0
318	6.53576	P33434;A0A1B0GS88	Mmp2	0
319	6.53385	A0A286YD87;Q01721	Gas1	0
320	6.5309	G3X8T3;P16675;A2A5J8;A2A5J9	Ctsa	0
321	6.52099	A0A075B5Y5;A0A075B5X5	Ighv1-84;Ighv1-66	0
322	6.51388	Q6PI17;P25785	Timp2	0
323	6.50587	A0A075B664;P01728	Iglv2	0
324	6.50394	D3Z6P0;F6S5U2;F6Q519	Pdia2	1
325	6.503	A0A075B5U0;A0A0A6YXJ9	Ighv1-12	0
326	6.48889	A0A087WPN7;A0A0A6YWN3	Ighv13-2	0
327	6.48878	O09159	Man2b1	0
328	6.48309	Q6GT24;D3Z0Y2;O08709;A0A0A6YXQ7;Q8BG37	Prdx6	0
329	6.48097	A0A075B5X2	Ighv1-63	0
330	6.46713	Q3UTQ8	Cdkl5	0
331	6.46421	P08607;E9PUZ8	C4bpa;C4bp	0
332	6.4615	P70665;A0A1N9M4K1;A0A1L1SU77;A0A1L1SQF7	Siae	0
333	6.46091	Q8R3G9	Tspan8	0
334	6.45596	Q9R097	Spint1	0
335	6.45488	P14152;A0A5F8MPN8;B1ATQ3	Mdh1	0
336	6.45463	P26040;Q7TSG6;A0A5F8MPB9;P26041;P26043	Ezr	0
337	6.45404	A0A1W2P8C6;P41731	Cd63	0
338	6.45295	P09103;E9Q8G8	P4hb	0
339	6.45248	A0A0J9YUD8;A0A0J9YUZ4;P63158	Hmgb1	0
340	6.45185	A0A075B5S1;A0A0B4J1P3;A0A0B4J1J4	Ighv9-1	0
341	6.44951	O89023	Tpp1	0
342	6.43932	Q8R242	Ctbs	0
343	6.43578	F6ZIS7	Rarres1	0
344	6.43457	P12382;A0A1W2P7T1	Pfkl	0
345	6.4342	Q02013	Aqp1	0
346	6.4312	P97785;D6RDD4	Gfra1	0
347	6.42726	A0A0G2JFP9;Q3UPN1;P29533	Vcam1	0
348	6.42311	Q9EP52	Twsg1	0
349	6.41991	A0A075B5K9;A0A0G2JGF9	Igkv12-98	0
350	6.419	P01741		0
351	6.41827	A0A075B5R0;A0A0B4J1P4	Ighv5-16	0
352	6.41682	A0A075B680;A0A0G2JFL3;A0A0A6YXZ4	Ighv1-62-2	0
353	6.41444	Q61405;Q4LDF6	Cfhr2	0
354	6.39728	A0A140LHY2;Q7TMR0	Prcp	0
355	6.39688	P55292	Dsc2	0
356	6.39583	P11438	Lamp1	0
357	6.39382	A0A075B5N3;A0A0G2JE47	Igkv8-28	0
358	6.39213	A0A2U3TZ56;Q78IQ7	Slc39a4	0
359	6.39104	P21956	Mfge8	0
360	6.38931	D3YYD0;Q3UZZ4	Olfm4	0
361	6.38605	F6WR04;O70370	Ctss	0
362	6.38158	F8WJ05;Q61702	Itih1	0
363	6.37999	P17563;Q63836;A0A0R4J135;G3UYY2;D6RHN2;G3UWK0;G3UZT2	Selenbp1;Selenbp2	0
364	6.36331	P15945	Klk1b5	0
365	6.36004	A0A0A6YXQ0	Ighv8-8	0
366	6.35288	A0A0A0MQA3;P07758	Serpina1a	0
367	6.34834	P10639	Txn	0
368	6.3448	A0A075B5T5;A0A0A6YWG2	Ighv1-5	0
369	6.33876	A0A140T8P6		0
370	6.33469	Q9D154;Z4YK03;Q8VHP7;Q5SV42	Serpinb1a	0
371	6.32457	F8WHM5;Q61543;E9PWD8;F6RSH1	Glg1	0
372	6.31867	O35988	Sdc4	0
373	6.30625	Q9CQI6	Cotl1	0
374	6.30356	Q9DBB9	Cpn2	0
375	6.28664	A0A075B5Q2	Ighv5-9	0
376	6.28441	P04925	Prnp	0
377	6.2811	P97821;D3Z220	Ctsc	0
378	6.27476	Q64442	Sord	0
379	6.27337	Q920A5	Scpep1	0
380	6.27335	P12265;D3YY48;Q99KJ6	Gusb	0
381	6.2714	A0A0R4J0B2;Q8VCI0	Plbd1	0
382	6.26604	A0A075B5S9;A0A0A6YWH6	Ighv9-4	0
383	6.26278	Q9QWK4	Cd5l	0
384	6.26086	Q8K4L6	Mepe	0
385	6.25995	O88593	Pglyrp1	0
386	6.25484	Q61406	Cfhr1	0
387	6.25322	Q61398;D3YUE2;A0A0G2JE29	Pcolce	0
388	6.25293	P35505;D3Z2R9	Fah	0
389	6.25217	E9PWP7	Muc3	0
390	6.24667	A0A140LHB2		0
391	6.24185	E9Q6C2;Q8CG14;A0A1W2P7F1;Q8CFG8	C1s1;C1sa;C1sb	0
392	6.21762	Q8BSL7;P84078;P61205	Arf2;Arf1;Arf3	0
393	6.21439	Q9JHH6	Cpb2	0
394	6.21091	P06683;A0A0R4J032;H3BKN4	C9	0
395	6.20219	A0A0B4J1H6	Igkv2-137	0
396	6.20049	O35664	Ifnar2	0
397	6.19401	D3Z1S6;Q91XA9	Chia1;Chia	0
398	6.19089	Q9JLT2;E9PYP7;F6XTD2;D6RI51	Treh	0
399	6.18823	Q9R0P5	Dstn	0
400	6.18633	Q91ZX7;A0A0R4J0I9;Q3U5J2	Lrp1	0
401	6.17362	P12246	Apcs	0
402	6.1697	Q504P4;P63017;P17156;D3Z5E2	Hspa8	0
403	6.16782	D3YWV5;Q62178	Sema4a	0
404	6.16622	P40142;A0A286YE28;E0CY51	Tkt	0
405	6.1625	P97333	Nrp1	0
406	6.16092	Q80V42	Cpm	0
407	6.15954	A0A075B5P4;A0A0A6YWR2;P01868;P01869	Ighg1	0
408	6.15942	P97429;D3Z0S1;A0A0N4SW89;F7ANV6;A0A0N4SV57;S4R1F2	Anxa4	0
409	6.15582	P51910	Apod	0
410	6.15506	Q9Z1Q5	Clic1	0
411	6.14802	I7HJQ8;A2AP74;Q8BIF0	Cd99l2	0
412	6.14721	Q8R121	Serpina10	0
413	6.14045	Q9QWR8;A0A2R8VHH9;A0A2R8VHC0;Q3UZX5;A0A2R8VHU7;A0A2R8W742	Naga	0
414	6.13978	A0A0A6YXJ6;A0A0A6YX37;Q8C309;O35632	Hyal2	0
415	6.13868	B1AXW5;B1AXW6;P35700;B1AXW4	Prdx1	0
416	6.13777	P70663	Sparcl1	0
417	6.13424	Q9EPK6;A0A494B9H1;A0A494B9B2	Sil1	0
418	6.1293	Q571E4;Q8CC47	Galns	0
419	6.12202	Q4PZA2	Ece1	0
420	6.12163	Q8C833;P13504	Il1r1	0
421	6.12077	A0A0R4J138;P50429	Arsb	0
422	6.10985	F6RSU6;P52800	Efnb2	0
423	6.10626	A0A0R4J0A9;O88572;H3BJH0;H3BL52;Q91VN0	Lrp6	0
424	6.09802	Q3U3V1;O88947	F10	0
425	6.09384	P39039	Mbl1	0
426	6.08945	Q8CCH2	Nhlrc3	0
427	6.08863	P09581	Csf1r	0
428	6.07769	Q9JJN5;CON__Q2KJ83	Cpn1	0
429	6.06655	P50543	S100a11	0
430	6.06457	Q6DYE8	Enpp3	0
431	6.06164	P26262	Klkb1	0
432	6.04794	Q61171;D3Z4A4	Prdx2	0
433	6.03543	P27046	Man2a1	0
434	6.02882	O55070	Dnase1l3	0
435	6.02539	F6ZFS0;Q8BPB5	Efemp1	0
436	6.01737	Q8K0S5	Rtn4rl1	0
437	6.01288	P06684;A0A0J9YUU3	C5	0
438	6.01267	Q9Z1P8	Angptl4	0
439	6.00368	A0A1B0GT50;Q9Z0M9	Il18bp	0
440	6.00363	D3Z5G7	Ces1b	0
441	6.00178	A0A075B5Q3;A0A0A6YY69	Ighv2-5	0
442	6.00056	P20029	Hspa5	0
443	5.98843	P48758;A0A338P684;A0A1B0GRG8	Cbr1	0
444	5.98839	P48678;D3YUF7;P14733	Lmna	0
445	5.9827	P40237	Cd82	0
446	5.97758	Q61112	Sdf4	0
447	5.97714	Q9QUN9	Dkk3	0
448	5.97551	O88968	Tcn2	0
449	5.96549	P14211	Calr	0
450	5.9643	P00405	Mtco2	0
451	5.96121	Q99PT1	Arhgdia	0
452	5.9593	P07356;B0V2N7;B0V2N8;B0V2N5	Anxa2	0
453	5.95665	P70441	Slc9a3r1	0
454	5.95526	Q9ET22	Dpp7	0
455	5.9544	Q8C7G5	Apoa5	0
456	5.94625	Q8BZ64	Tctn1	0
457	5.93952	A0A0A0MQM0;Q8BGY2;P63242	Eif5a;Eif5a2	0
458	5.93216	A0A0R4J0S2;P70389	Igfals	0
459	5.93082	A0A140LHI8;Q8K419;A0A087WSD9;O54891	Lgals4	0
460	5.91881	Q9QXD6;F6YS63	Fbp1	0
461	5.91769	Q3TCN2	Plbd2	0
462	5.91542	Q3U8S1;A2APM5;A2APM3;A2APM4;E9QKM8;Q80X37;A2APM1;A2APM2;P15379	Cd44	0
463	5.91436	P23780;A0A1L1SSJ7	Glb1	0
464	5.90798	Q8K4Q8;A0A452J8C7	Colec12	0
465	5.90266	Q8BK48;F6Z9B9;Q8QZR3	Ces2e;Ces2h;Ces2a	0
466	5.90248	P11087;CON__Q862S4	Col1a1	0
467	5.88028	Q60928;F6WUX1;D3Z4Q6;D3YVY4;D3Z266;F6V328	Ggt1	0
468	5.8742	A2AJD1;Q80XI7	Bpifb9b	0
469	5.86034	Q91XA2	Golm1	0
470	5.86009	E9PZF0;Q01768;Q5NC80;Q5NC79	Gm20390;Nme2	0
471	5.85024	P10922	H1f0	0
472	5.84632	A0A2R8VHR3;P98064	Masp1	0
473	5.83928	P12804	Fgl2	0
474	5.8368	Q60932;F2Z471	Vdac1	0
475	5.82843	P11680	Cfp	0
476	5.82789	A0A140T8N4		0
477	5.81898	P52795	Efnb1	0
478	5.81753	A0A0N4SVQ1;Q62425	Ndufa4	0
479	5.81743	Q91W19;E9QNL5;P52840;D3Z2P8	Sult1a1	0
480	5.81357	D3YXF5	C7	0
481	5.8049	A0A0A6YY53;A0A075B5P3;F6TQW2;A0A0A6YVP0;P01863;P01864;P01865	Ighg2c;Ighg2b;Ighg;Igh-1a	0
482	5.78921	A0A0R4J0M4;Q91V80	Apof	0
483	5.78805	A0A0G2JFP4;Q8K385	FRRS1	0
484	5.78709	A0A1B0GR11;Q93092	Taldo1	0
485	5.78191	P62962;Q5SX49;CON__P02584	Pfn1	0
486	5.77711	G5E850;P56395;E0CY88	Cyb5a	0
487	5.77363	Q8CBB6;Q8CGP2;Q8CGP1;Q6ZWY9;Q64525;Q64478;Q64475;P10854;P10853;Q9D2U9;Q8CGP0;Q64524;P70696	Hist1h2br;Hist1h2bp;Hist1h2bk;Hist1h2bc;Hist2h2bb;Hist1h2bh;Hist1h2bb;Hist1h2bm;Hist1h2bf;Hist3h2ba;Hist3h2bb;Hist2h2be;Hist1h2ba	0
488	5.77113	P62259;D6REF3;F6WA09	Ywhae	0
489	5.7645	A0A0R4J092;Q8K2I4	Manba	0
490	5.7548	Q99JZ0	Sdcbp2	0
491	5.75395	Q9DBJ1	Pgam1	0
492	5.75153	A0A571BF69;B5THE2;A0A0J9YVJ0;A0A0J9YVE6	Mgam	0
493	5.74608	Q62426	Cstb	0
494	5.74536	G3UZN1;G3UYJ7;O35215	Ddt;Gm20441	0
495	5.73578	P11352;A0A0A6YY34;A0A0A6YVV2	Gpx1	0
496	5.72818	P63101;A0A2I3BQ03;D3YXN6;D3YXF4;D3YW45	Ywhaz	0
497	5.71477	Q3ULK5;J3QMJ1;A2RTS9;Q6XQH0	Gm6086;Gm9994;Gal3st2	0
498	5.71404	J3QQ16;A0A087WS16;E9PWQ3	Col6a3	0
499	5.71181	Q3UXJ2;P82198	Tgfbi	0
500	5.70048	P17751;H7BXC3	Tpi1	0
501	5.68842	E9PUM5;E9Q8B6;E9Q8B5	Gm4788	0
502	5.66993	P30681	Hmgb2	0
503	5.66759	P30115;A0A087WQI6	Gsta3	0
504	5.66334	A0A1W2P7N2;K3W4L7;Q9DCG6	Pbld1	0
505	5.66331	Q91WP0	Masp2	0
506	5.66233	Q03265;D3Z6F5;D6RJ16	Atp5a1	0
507	5.65916	A2A5K2;P55065	Pltp	0
508	5.64777	Q91YW3	Dnajc3	0
509	5.64765	A0A0B4J1M0;A0A0G2JGS9	Ighv1-77	0
510	5.64727	Q9D939	Sult1c2	0
511	5.63673	Q9WVT6	Ca14	0
512	5.62587	O89051	Itm2b	0
513	5.62039	P48036;A0A0G2JGQ0	Anxa5	0
514	5.60564	A0A1B0GSX0;P06151;D3YZQ9;A0A1B0GSR9;A0A1B0GSL7;A0A1B0GT41;A0A1B0GQX5;A0A1B0GRW9;A0A1B0GS79;A0A1B0GRC1;A0A1B0GRS2;A0A1B0GSR2;D3YVR7;D3YZE4;A0A1B0GRE9;P00342	Ldha	0
515	5.60393	Q8QZT1	Acat1	0
516	5.60221	O09131;A0A494BAB1;A0A494B9X6;A0A494BAY2;A0A494BB82;Q8K2Q2	Gsto1	0
517	5.59914	A0A087WRZ9;Q3UR85	Myrf	0
518	5.59867	D3YYT0;P15116	Cdh2	0
519	5.58852	A0A0R4J131;Q8CIF4	Btd	0
520	5.58679	Q91Y97	Aldob	0
521	5.58364	Q6YI28	2210407C18Rik	0
522	5.57501	P11499;E9Q3D6;E9PX27;D3Z1R1;E9Q0C3	Hsp90ab1	0
523	5.57117	Q3TML0;Q922R8	Pdia6	0
524	5.56691	Q71S44;A0A494B9M1;A0A498WFR9;Q8VCS0	Pglyrp2	0
525	5.55113	A0A0G2JDL9;Q99JI6;P62835;A0A1W2P777;A0A0G2JED9;A0A0G2JE52	Rap1b;Rap1a	0
526	5.54787	A0A1L1SRE8;P35951	Ldlr	0
527	5.53684	P27931	Il1r2	0
528	5.52888	P56480	Atp5b	0
529	5.51307	H3BJP2;H3BLJ9;H3BJL6;H3BKH6;Q9R0P3;H3BL99;H3BJC6;H3BK43	Esd	0
530	5.50142	F6R2G3;E9Q7Q0;Q8JZM8	Muc4	0
531	5.49589	G3UXY9;Q9R1E6	Enpp2	0
532	5.48262	A0A0A0MQA5;P68368;Q9JJZ2;P68373;P05213;P05214;P68369;A0A2R8VHF3	Tuba4a;Tuba8;Tuba1c;Tuba1b;Tuba3a;Tuba1a	0
533	5.47519	F8WIV2;Q60854;E9Q3Y1;E9Q6X2;E9Q108;E9Q0P9;K7E6F1;A0A1Y7VLW2;W4VSP4	Serpinb6a;Serpinb6	0
534	5.47176	O88325	Naglu	0
535	5.4582	P02772	Afp	0
536	5.44725	P47738;A0A0G2JEU1;A0A0G2JF60;A0A0G2JFQ0;D3YYF3	Aldh2	0
537	5.43615	P37804;A0A1L1STN8	Tagln	0
538	5.4345	P28653	Bgn	0
539	5.41966	Q08761	Pros1	0
540	5.37574	P17182;B0QZL1;Q6PHC1;B1ARR7;A0A0N4SUI6;B1ARR6;D3YVD3;D3Z2S4;D3Z6E4;A0A0N4SUX5;P17183;A0A0N4SUW8;Q5SX61;Q5SX60;Q5SX59;P21550	Eno1	0
541	5.37572	P09470;F6QCP8	Ace	0
542	5.3757	Q9DC42;A0A0D9SEG8;E9QMJ5;E9QJS7;Q9Z0M6	Adgre5;Cd97	0
543	5.36556	Q99JY9;A0A087WS98;A0A087WP86;A0A087WQ14;A0A087WRA1;A0A087WQ83;Q641P0	Actr3	0
544	5.35664	Q09199	B4galnt2	0
545	5.35247	Q8BU25	Pamr1	0
546	5.3453	P50247	Ahcy	0
547	5.33961	P51881	Slc25a5	0
548	5.3378	P06745;A0A0U1RP97;A0A0U1RQ72;A0A0U1RQ18;CON__Q3ZBD7	Gpi	0
549	5.33066	G3UX26;Q60930;D3YZT5;A0A286YCR8	Vdac2	0
550	5.3212	P30275;A2ARP5;B0R0E9;B0R0F0;Q6P8J7	Ckmt1	0
551	5.29268	P27773;F6Q404	Pdia3	0
552	5.29108	P56677	St14	0
553	5.28506	Q9EQY0	Ern1	0
554	5.25498	P62082	Rps7	0
555	5.24807	P05201;F7ALS6	Got1	0
556	5.23905	P09411;S4R2M7;P09041	Pgk1;Pgk2	0
557	5.22912	Q8C845;Q9D8Y0;Q9D4J1	Efhd2;Efhd1	0
558	5.22518	P15626;D3YX76;Q8R5I6	Gstm2;Gstm4	0
559	5.21024	P08249;A0A0G2JF23;A0A0G2JGY4	Mdh2	0
560	5.19248	A0A1L1SV25;P57780;E9Q2W9;A0A1L1SVJ6;D3Z0L8;Q9JI91;D3Z761;O88990	Actn4	0
561	5.1765	A2AL12;Q8BG05	Hnrnpa3	0
562	5.1765	P08113;F7C312	Hsp90b1	0
563	5.17499	A6ZI44;P05064;D3Z510;A0A0U1RPN8;D3YWI1;Q9CPQ9;A6ZI46;D3YV98;A0A0U1RPT5;A6ZI47	Aldoa;Aldoart1;Aldoart2	0
564	5.17301	Q3UMB9	Kiaa1033	0
565	5.16349	A0A0R4J0Z1;P08003	Pdia4	0
566	5.11935	Q6ZQM8;Q62452;E9PXN7;D3Z748;D3YZE6;B2RT14;K9J7B2;Q8K169;Q3UEP4;Q8VCN3;Q91WH2;D3Z7G0;Q8BJL9;D3YUP6;D3YWN0;G3UZC9;D3YZ96;P17717;Q64435;P70691;Q63886	Ugt1a7c;Ugt1a9;Ugt1a10;Ugt1a8	0
567	5.11531	A0A0N4SVL8;G3UVV6;B2RPV6	Mmrn1	0
568	5.11428	Q9DCD0	Pgd	0
569	5.11022	Q3V1N1	Mfhas1	0
570	5.09913	Q9CUU3	Sycp2	0
571	5.09823	P16015	Ca3	0
572	5.0057	P63038;D3Z2F2;D3Z7J9	Hspd1	0
573	4.97027	P07901;B7ZC50;A2A6A2;B7ZC49	Hsp90aa1	0
574	4.9379	A1BN54;Q7TPR4	Actn1	0
575	4.93495	Q99LC5	Etfa	0
576	4.91029	A0A0A6YWC8;P20152;A2AKJ2;P31001;D3YZ35;A0A0R4J036;P46660;P08551;P08553;P19246	Vim	0
577	4.9083	E9PZW0;E9Q557	Dsp	0
578	4.86605	P15208	Insr	0
579	4.77999	F2Z456;Q9DCN2	Cyb5r3	0
580	4.7328	P00329	Adh1	0
581	4.68021	P58252	Eef2	0
582	4.60373	Q8C196	Cps1	0
583	4.52179	Q8VDD5;A0A2R8W6V7;A0A2R8VHF9;E9QPE7;A0A338P6K2;O08638	Myh9	0
584	4.399	Q8K2B3;A0A1Y7VJ55	Sdha	0

## Sheet: Fig 4C (OMM12)
Rank	iBAQ intensity	Protein ID	Gene name	Panc Tissue enriched
	Log\-(10)
	OMM12
1	10.7792	P00688;E9PV85	Amy2;Amy2a1	1
2	10.4599	P07146	Prss2	1
3	10.3142	Q9CR35	Ctrb1	1
4	10.2355	Q7TPZ8;E9PYY7;D3Z3T4;Q8R4H4	Cpa1	1
5	10.2159	P05208	Cela2a	1
6	10.1875	Q91X79;A0A2R8VHA6;A0A2R8VHL3	Cela1	0
7	10.1332	Q9CPN9;REV__B1ASC0;REV__H7BX92;REV__H7BX74;REV__Q8CGM1;REV__H7BWZ2	2210010C04Rik	0
8	10.1157	Q9ER05	Ctrl	1
9	10.0978	Q9QUK9;Q9R0T7;G3UXD0	Try5;Try4	1
10	10.0912	Q9CQ52	Cela3b	1
11	10.073	Q6P8U6;A0A494B914	Pnlip	1
12	10.031	Q8K0C5;A0A0U1RPF0	Zg16	0
13	9.99728	B2RS76	Cpb1	1
14	9.90202	Q792Z0;Q792Y8	Prss3;Gm10334	1
15	9.72665	Q64285	Cel	1
16	9.71186	Q91VB8;P01942;A7M7S6;P06467	haemaglobin alpha 2;Hba	0
17	9.67312	Q5BKQ4;A0A494BA59	Pnliprp1	1
18	9.65652	Q504N0;Q6P8K8	Cpa2	1
19	9.60153	Q8VCK7	Sycn	1
20	9.55295	A0A5H1ZRK8;P01837		0
21	9.54843	P43137	Reg1	0
22	9.52674	A8DUK4;P02088;E9Q223;P02089;CON__Q3SX09;CON__P02070;P02104	Hbbt1;Hbb-b1;Hbb-bs	0
23	9.49205	B8JI96;A2CEK7;A2AKN8;E9PVW0;A2BIN0;P11591;A2CEK9	Mup14;Mup8;Mup11	0
24	9.36388	P07309	Ttr	0
25	9.23927	Q792Z1;Q9Z1R9	Try10	0
26	9.23533	A0A0A6YXW6;A0A075B6A3;P01878	Igha	0
27	9.05652	A0A0G2JE99;P01843		0
28	9.00822	A0A0R4J0X5;Q00896	Serpina1c	0
29	8.95939	P01592	Igj	0
30	8.93087	Q06890;E9PUU2;E9PXG5;E9Q8Y5;E9Q9B8;E9Q2G2	Clu	0
31	8.91262	O70570;D3YVM4;D3Z2D3	Pigr	0
32	8.8967	P17892;A0A494B903	Pnliprp2	1
33	8.89347	P15947;A0A0U1RPN5;Q61759;Q9JM71;Q61754	Klk1	0
34	8.80261	Q61646	Hp	0
35	8.7968	Q9CQC2	Clps	1
36	8.79005	Q9JK88	Serpini2	1
37	8.77384	A0A0B4J1I0;A0A075B5K8;F6XWB2;A0A140T8N1;P01631;A0A075B5N0;A0A0G2JDE5	Igkv1-110;Igkv1-99;Igkv1-115	0
38	8.73972	P07724	Alb	0
39	8.73863	P06330;P01757;P01756		0
40	8.72792	Q58EV3;A9R9W0;A2CEL1;A2AKN9;A2BIM8;P11588;P02762;P04938;L7MUC7;A9C497;E9QA79;A9C496;A2CEL0;B5X0G2;A2CEK6;L7N222	Mup1;Mup15;Mup4;Mup9;Mup6;Mup8;Mup7;Mup19;Mup17;Mup13	0
41	8.64848	A0A075B663;P01723;P01727;P01729;P01726	Iglv1	0
42	8.63891	A0A0A6YY60	Ighv8-5	0
43	8.57309	P09036	Spink3	0
44	8.5383	A0A1D5RM72;E9QPG8;A0A140LI59;Q60997	Dmbt1	0
45	8.50185	Q00897	Serpina1d	0
46	8.50111	A0A0R4J0I1;P07759;Q80X76	Serpina3k	0
47	8.4956	Q91X72;A0A1B0GS57	Hpx	0
48	8.44969	A0A075B6A0;A0A075B5P6;P01872	Ighm	0
49	8.41858	Q9D733;A0A0R4J0B9;A0A140LHP0	Gp2	1
50	8.39347	A0A140T8M3		0
51	8.38061	P08226;A0A1B0GX15;G3UWN5;G3UZM8	Apoe	0
52	8.36633	A2BIN1;Q4FZE8;P11589	Mup10;Mup1;Mup2	0
53	8.26916	A0A075B5N7;A0A0G2JGY3	Igkv6-13	0
54	8.25842	Q5FW60	Mup20	0
55	8.25433	B2RU69;P70412	Cuzd1	1
56	8.24232	P01679;P01678;P01677;P01676;P01675;A0A075B5L5;A0A0G2JGE7	Igkv4-86	0
57	8.24187	A0A075B5T2;A0A0A6YWU3	Ighv6-3	0
58	8.21107	A2APX3;P21460	Cst3	0
59	8.19923	P58681	Tlr7	0
60	8.18489	Q00898	Serpina1e	0
61	8.18247	P01654;P01656;P01655;A0A075B5P0;P03977	Igkv3-2	0
62	8.13516	Q00623;A0A1L1STX7;CON__P15497	Apoa1	0
63	8.10687	P23953;A0A1D5RM42;Q8VCT4;Q8VCC2;Q91WU0;H3BL34;D3Z298;E9PYP1;Q64176	Ces1c	0
64	8.0798	A0A075B5M7;A0A0G2JDV4;A0A0B4J1J1	Igkv5-39	0
65	8.06833	A0A075B5R5;P01806;P01812;P01808;P01807;P01809;P01810	Ighv4-1	0
66	8.06412	A0A0B4J1N0;A0A0G2JFE9	Ighv1-76	0
67	8.06348	Q3KQQ2;P04939;P11590	Mup3	0
68	8.04348	P08228	Sod1	0
69	8.00238	Q9Z0L8	Ggh	0
70	7.97441	A0A0B4J1H7;A0A0B4J1H8	Igkv1-135;Igkv1-133	0
71	7.95318	A0A075B5V1	Ighv1-31	0
72	7.95123	A0A0B4J1J2	Igkv5-43	0
73	7.93261	P01645;P01644;A0A140T8M1;P04946;A0A075B5L0		0
74	7.92006	P22599;D3YZL0	Serpina1b	0
75	7.90684	A0A075B5M2;A0A075B5M3;A0A0G2JH00;A0A0G2JGI6;A0A075B5L2;P01680	Igkv4-61;Igkv4-58;Igkv4-91	0
76	7.89807	A0A075B5K7;A0A0G2JG36	Igkv14-100	0
77	7.88827	A0A0A6YW67;E9Q9J0;E9Q4P0;E9Q5F6;E9QNP0;Q5SX22;P62984;P62983;P0CG49;P0CG50	Gm8797;Uba52;Kxd1;Ubc;Ubb;Rps27a	0
78	7.8515	A0A075B680;A0A0G2JFL3;A0A0A6YXZ4	Ighv1-62-2	0
79	7.84523	A0A087WQC8;G3X982	Aox3	0
80	7.84359	A0A140T8Q3;P01633	Igk-V19-17	0
81	7.83467	A0A0B4J1I1	Igkv16-104	0
82	7.82891	A0A075B5W5	Ighv1-54	0
83	7.82064	A0A498WGR4;P47212	Gal	0
84	7.81972	P21614;A0A0G2JGM6	Gc	0
85	7.77852	A0A0N4SVV1;A0A0N4SVQ8;Q9CW79	Golga1	0
86	7.77376	Q80XD8	Prap1	0
87	7.69706	A0A075B5S9;A0A0A6YWH6	Ighv9-4	0
88	7.69092	P32261;A0A0A6YWH7;A0A0A6YX70;A0A0A6YXS8;A0A0A6YX49;CON__P41361	Serpinc1	0
89	7.68571	Q61838;D3YUI3	A2m	0
90	7.68447	P34928	Apoc1	0
91	7.66992	P81117;Q3UKN6;S4R2R9	Nucb2	0
92	7.66717	P97290;A2ATR8;CON__P50448	Serping1	0
93	7.66568	O08807;B1AZS9	Prdx4	0
94	7.65154	A0A075B5Y4	Ighv1-81	0
95	7.63849	P18528		0
96	7.63025	A0A075B5R0;A0A0B4J1P4	Ighv5-16	0
97	7.59056	G3X9T8;G3X8Q5;E9PZD8;Q61147;G3UXG1;G3UWP5;CON__ENSEMBL:ENSBTAP00000031900;G3UZ53	Cp	0
98	7.57455	Q8BFR4;A0A1W2P6W9;A0A1W2P8D3	Gns	0
99	7.57064	P06728	Apoa4	0
100	7.55302	Q3TWV4;P84091	Ap2m1	0
101	7.55028	A0A0B4J1M0;A0A0G2JGS9	Ighv1-77	0
102	7.53675	A0A075B5U4;A0A0A6YXN4;A0A0A6YWK5;A0A0A6YVW3	Ighv1-18	0
103	7.53528	P13020;A0A0J9YUQ8;A6PWS5;CON__Q3SX14;A0A0J9YUJ8	Gsn	0
104	7.53056	A0A2R8VK43		0
105	7.51239	G3UY75;Q64487;G3UYU6;G3UX60;G3UWK6;E9Q7I7;E9PVW8;B9EJA3;Q5SPA9;G3UYR6;G3UXU8;A2A8L5;G3UX75;A0A1Y7VNR5	Ptprd	0
106	7.50158	A0A075B5K2;A0A0G2JDR3	Igkv9-124	0
107	7.49841	A0A075B697;P01820;P01819	Ighv2-9-1	0
108	7.49513	A0A0R4J0E1;Q71KU9	Fgl1	0
109	7.47458	P46412;A0A1C7ZMZ5;A0A1C7ZMZ7;P21765	Gpx3	0
110	7.46535	P24369	Ppib	0
111	7.46501	A0A2R8VI30;A0A2R8VK70;A0A2R8W6P0;Q61735;A0A2R8VJU9;D3Z187;A0A2R8VI94	Cd47	0
112	7.42865	P28665;P28666;A0A0N4SVU1;CON__ENSEMBL:ENSBTAP00000024146	Mug1	0
113	7.42343	Q9QXC1;Q6YJU1;A0A338P7B8	Fetub	0
114	7.4233	P10605	Ctsb	0
115	7.42316	A0A140T8P9;P01638;P01637;A0A075B5K0		0
116	7.42134	A0A075B5R7	Ighv14-2	0
117	7.3982	P01027;CON__Q2UVX4;H3BKW9;H3BL60	C3	0
118	7.39658	Q921I1;E9Q2Q7;D3YYR8;F7CJN9;F7BAE9;E9Q939	Tf	0
119	7.39072	Q64726	Azgp1	0
120	7.38605	Q60590;P07361;J3JRU4;Q63805	Orm1;Orm2	0
121	7.37794	Q8K0E8;CON__P02676	Fgb	0
122	7.37238	A0A0N4SVN9;Q08731	Reg2	0
123	7.37105	E9PV24	Fga	0
124	7.36847	Q792Y9	Gm5771	0
125	7.36778	P63260;P60710;E9Q1F2;E9Q5F4;B1ATY1;G3UZ07;G3UYG0;E9Q606;F8WGM8;E9Q2D1;F6WX90;A0A0U1RQ96;V9GXQ2;E9Q3M9	Actg1;Actb	0
126	7.35879	Q61247;Q5ND35	Serpinf2	0
127	7.35599	Q8BND5	Qsox1	0
128	7.35382	A0A075B5J9;A0A075B5K3;A0A0G2JFA8;A0A0G2JDN5	Igkv17-127;Igkv17-121	0
129	7.32478	A0A0B4J1I9;P04945	Igkv4-55	0
130	7.30597	P06797;A0A1Y7VNM3;A0A1Y7VNQ4;A0A1Y7VJC1;A0A1Y7VP49	Ctsl	0
131	7.30266	A0A0A0MQC1	Ighv3-5	0
132	7.29175	P00687;D3YYQ5;G3UXY7	Amy1	0
133	7.28952	P01029	C4b	0
134	7.2833	A0A075B5Q6;A0A0A6YVS4;A0A075B5Q0;P18526;P18524	Ighv5-9-1;Ighv5-6	0
135	7.28278	Q3UER8;Q8VCM7	Fgg	0
136	7.27843	P29699;A0A338P6Y6;A0A338P703;A0A338P7G1;A0A338P7H5	Ahsg	0
137	7.27397	Q9CXI3	Moxd1	0
138	7.26961	Q02819;A0A1C7CYU3;A0A1B0GR41;A0A1B0GR92;A0A1B0GS16;A0A1B0GT83	Nucb1	0
139	7.26841	P12382;A0A1W2P7T1	Pfkl	0
140	7.26392	P01642	Gm10881	0
141	7.26285	Q9D6A7;Q9DAV6;I7HJI5	Serpinb9c;Serpinb9b	0
142	7.25888	A0A075B5L7	Igkv4-80	0
143	7.24536	P97449;A0A0U1RNS3	Anpep	0
144	7.24408	Q9JI58;O08603;O08602;Q9CZQ6;O08604	Raet1d;Raet1b;Raet1a	0
145	7.23727	Q07456	Ambp	0
146	7.2317	P41317	Mbl2	0
147	7.22981	A0A140T8N3;A0A075B666	Igkv12-47	0
148	7.22298	P12710	Fabp1	0
149	7.21029	Q61176	Arg1	0
150	7.15112	P00920;A0A0A6YX78	Ca2	0
151	7.13777	Q05117	Acp5	0
152	7.13586	A0A075B5R2;A0A075B5R3;A0A0A6YX91	Ighv7-3	0
153	7.13319	A0A0R4J038;O08677;D3YTY9;D3Z2B2;A0A338P699;Q6S9I0;Q6S9I2;Q6S9I3	Kng1	0
154	7.12267	A0A286YCW7;A0A286YD56;D3Z4E2;Q8CFV4	Nrn1	0
155	7.11391	A0A075B5X7;A0A0G2JFS5;A0A075B5W1	Ighv1-69;Ighv1-50	0
156	7.09691	P51885;CON__Q05443	Lum	0
157	7.0782	E9Q5L2;E9PVD2;A6X935;A0A2K6EDJ7;CON__Q3T052	Itih4	0
158	7.07229	Q6GSS7;A0A0N4SV66;C0HKE8;C0HKE7;C0HKE9;C0HKE5;C0HKE4;C0HKE3;C0HKE2;C0HKE1;C0HKE6;Q8CGP4;Q8R1M2;Q64523;Q8CGP6;Q8BFU2;Q8CGP5;Q8CGP7;Q3THW5;P0C0S6;Q3UA95;Q8R029;G3UWL7	Hist2h2aa1;Hist1h2aa;H2afj;Hist2h2ac;Hist1h2ah;Hist3h2a;Hist1h2af;Hist1h2ak;H2afv;H2afz	0
159	7.06315	A0A140T8M0		0
160	7.04638	Q03734;D3Z451;Q6P4P1	Serpina3m	0
161	7.04427	P51655;Q8R3X6;Q9R087	Gpc4	0
162	7.03048	Q9DAC2;Q8VCG4	C8g	0
163	7.02942	H3BKL7;E9Q797;P49183;D3YXC7	Dnase1	0
164	7.02604	Q01339;I7HJR3;CON__P17690	Apoh	0
165	7.01473	A0A075B5Y1;A0A0G2JGK2;P01750	Ighv1-74	0
166	7.00608	P97298;F6S1M4;Q5ND37;B7ZC25;E9PWS2;CON__Q95121	Serpinf1	0
167	7.00411	A0A075B5W3	Ighv1-53	0
168	7.00376	E9Q414;E9Q1Y3;E9Q4G4;F7A3M3;CON__ENSEMBL:ENSBTAP00000032840	Apob	0
169	7.00121	A0A075B5N9;A0A0G2JE31;P01674	Igkv3-7	0
170	6.99617	P14106	C1qb	0
171	6.99521	P29788;CON__Q3ZBS7;Q8BP99	Vtn	0
172	6.99469	A0A140T8N5		0
173	6.98333	A0A0A6YVT1;A0A0A6YXN9;A0A0A6YY75;Q64735	Cr1l	0
174	6.98255	P01635		0
175	6.98015	Q9WTP7	Ak3	0
176	6.96741	Q8CFZ6;P43025	Clec3b	0
177	6.96716	D3Z563;Q4VWZ5;P31786	Dbi	0
178	6.95278	G3UZN1;G3UYJ7;O35215	Ddt;Gm20441	0
179	6.95193	Q5F285	Tmem256	0
180	6.95124	A0A140T8M4;A0A0G2JFN8		0
181	6.94229	A0A1W2P8C6;P41731	Cd63	0
182	6.93756	A0A0G2JGQ8;P01845	Iglc3	0
183	6.93366	P01898	H2-Q10	0
184	6.93212	A0A075B5R4;A0A075B5R9	Ighv14-1	0
185	6.93076	Q9D1B1;A0A494BAF5	Cst6	0
186	6.92352	P30412	Ppic	0
187	6.91706	P15945	Klk1b5	0
188	6.90689	Q02105	C1qc	0
189	6.90454	P01666;P01665;A0A140T8Q4;P01669;P01667;P01668;P01664;A0A140T8Q0		0
190	6.89904	P09813	Apoa2	0
191	6.87266	A0A140T8M5;A0A0G2JGT0;A0A075B5N6;A0A0G2JDG9		0
192	6.87207	A0A0R4J090;P11609;E9QLX1;P11610;E9Q395	Cd1d1;Cd1d2	0
193	6.86969	A0A075B5X8;A0A0G2JDE1	Ighv8-12	0
194	6.86072	H7BWY6;Q00724;A0A494B9P3;A0A494B9T2	Rbp4	0
195	6.85873	A0A075B5Y5;A0A075B5X5	Ighv1-84;Ighv1-66	0
196	6.84959	A0A0B4J1H6	Igkv2-137	0
197	6.84836	Q8BH35	C8b	0
198	6.83038	A0A140T8P5		0
199	6.82838	B8JJN0;F6VQX8;B8JJM5;P04186;F6XQ00;B8JJM6;H3BK95;B8JJM3;F6W2T4;F6ZCY7	Gm20547;Cfb	0
200	6.82338	A0A075B5S2;P01790;P01794;P01791;P01788;P01787	Ighv7-1	0
201	6.81954	A0A075B5U0;A0A0A6YXJ9	Ighv1-12	0
202	6.81946	A0A075B5M1;A0A0G2JFU6	Igkv4-63	0
203	6.81533	P28843	Dpp4	0
204	6.79982	Q61704;A0A2I3BRQ3;A0A2I3BQM8;CON__Q0V8M9	Itih3	0
205	6.79784	P08249;A0A0G2JF23;A0A0G2JGY4	Mdh2	0
206	6.79644	D3Z6P0;F6S5U2;F6Q519	Pdia2	1
207	6.79311	A2AE89;P10649;F6WHQ7;E9QAC8;D3YVP5;D3YZ29;A2AE91;P19639;D3YVP8;D3YVP9;E9PV63;E9PVM7;G5E8M7;O35660;P48774	Gstm1	0
208	6.79241	P17047	Lamp2	0
209	6.78053	P63268;P68134;P68033;P62737;D3Z2K3;A0A494B9T3;D3YZY0;A0A1D5RM20	Actg2;Acta1;Actc1;Acta2	0
210	6.76893	A0A1B0GT66;F6Y6L6;F8WIR1;P18242	Ctsd	0
211	6.76676	Q60928;F6WUX1;D3Z4Q6;D3YVY4;D3Z266;F6V328	Ggt1	0
212	6.75753	P14847	Crp	0
213	6.7561	P52760	Hrsp12	0
214	6.747	Q9WUU7	Ctsz	0
215	6.73966	P14069	S100a6	0
216	6.73593	G3UWE8;E9Q5P0;O35453;A0A0U1RNM3	Hpn	0
217	6.72715	S4R1W1;A0A1D5RLD8;A0A0A0MQF6;P16858;S4R257;S4R1W8;S4R1N5	Gm3839;Gapdh	0
218	6.7114	P03976;A0A075B5K6	Igkv2-109	0
219	6.70266	A0A075B5T6	Ighv10-3	0
220	6.69645	P04925	Prnp	0
221	6.68754	A0A2R8W6T9;Q9DBI0	Tmprss6	0
222	6.68748	P45700;A0A1W2P788;A0A1W2P6N0	Man1a1	0
223	6.68485	Q07797;E9Q5X5	Lgals3bp	0
224	6.67721	Q61129;A0A0G2JF07	Cfi	0
225	6.67281	H7BX99;P19221;CON__P00735	F2	0
226	6.66695	P23780;A0A1L1SSJ7	Glb1	0
227	6.65123	P98086	C1qa	0
228	6.64636	Q64442	Sord	0
229	6.64187	A0A075B5V4;A0A075B5U6;A0A0A6YX66;A0A0A6YW32	Ighv1-37;Ighv1-20	0
230	6.63621	P34927;J3QPT6;B1AR34	Asgr1	0
231	6.62736	Q61391;A0A0A6YWB9;A0A0A6YW93;A0A0A6YWA6;A0A0A6YY36	Mme	0
232	6.6265	B7ZNJ1;A0A087WS56;B9EHT6;A0A087WSN6;Q3UHL6;A0A087WR50;P11276;A0A087WS99;A0A087WSU6;Q4KL80	Fn1	0
233	6.62237	G3X8T9;Q91WP6	Serpina3n	0
234	6.60961	A0A075B5R8;A0A075B5R6	Ighv11-2;Ighv11-1	0
235	6.60926	A0A140LHB2		0
236	6.60888	P01799;P01797;P01796;P01801;P01804;P01803		0
237	6.60294	P39039	Mbl1	0
238	6.60269	P06327	Gm5629	0
239	6.59596	Q8R3G9	Tspan8	0
240	6.5918	D3YXU8;Q91ZJ9	Hyal1	0
241	6.58494	P03953	Cfd	0
242	6.58343	B1AXW5;B1AXW6;P35700;B1AXW4	Prdx1	0
243	6.56084	A0A075B5Y2	Ighv1-75	0
244	6.5566	Q3UMB9	Kiaa1033	0
245	6.52791	Q60648	Gm2a	0
246	6.5263	Q64374	Rgn	0
247	6.52486	P26262	Klkb1	0
248	6.51859	A0A075B696	Ighv2-3	0
249	6.51743	Q61171;D3Z4A4	Prdx2	0
250	6.51574	Q8R2Q8	Bst2	0
251	6.50667	Q9WVJ3;A0A2I3BS14;A0A2I3BPG0	Cpq	0
252	6.50356	Q61805;A2AC65;F6XKX9	Lbp	0
253	6.49974	Q9Z0K8	Vnn1	0
254	6.48549	Q3UTQ8	Cdkl5	0
255	6.48088	A0A0A6YWI9	Ighv1-11	0
256	6.48088	P42703;A0A2I3BRT7	Lifr	0
257	6.47474	P49182;CON__ENSEMBL:ENSBTAP00000018574	Serpind1	0
258	6.4677	A2A998;A2A997;Q8K182	C8a	0
259	6.46699	P47878	Igfbp3	0
260	6.46693	O88668;K4DI63;J3QP41	Creg1	0
261	6.45962	A0A0A6YWP4;D6RGQ0;E9Q8H9;E9Q8I0;P06909;A0A0A6YVP8	Cfh	0
262	6.45873	P20918	Plg	0
263	6.45535	P10126;P62631;D3Z3I8;D3YZ68	Eef1a1;Eef1a2	0
264	6.45011	P08071;A0A0G2JDN0;A0A0G2JGN1;A0A0G2JEA3;A0A0G2JFM6	Ltf	0
265	6.43624	Q3UTR7;A0A5F8MPW1;P11859	Agt	0
266	6.43604	P11438	Lamp1	0
267	6.4287	Q61405;Q4LDF6	Cfhr2	0
268	6.4246	P14152;A0A5F8MPN8;B1ATQ3	Mdh1	0
269	6.41427	P35505;D3Z2R9	Fah	0
270	6.41201	O35988	Sdc4	0
271	6.41047	P97785;D6RDD4	Gfra1	0
272	6.40846	P19157;A0A494BAW2;A0A494B908;P46425;A0A494BAS3;A0A494BAU3;A0A494BAM8;Q8VC73;F6RWR5	Gstp1;Gstp2	0
273	6.39775	P15532	Nme1	0
274	6.39471	Q9WVF5;Q01279	Egfr	0
275	6.38439	Q6PI17;P25785	Timp2	0
276	6.36726	Q8K1H9	Obp2a	0
277	6.35145	P10639	Txn	0
278	6.35035	P01663;P01662;A0A075B5N8;A0A0G2JGN0;P01661;A0A140T8P0	Igkv3-10	0
279	6.32974	Q9WV54;D3Z505	Asah1	0
280	6.3294	A0A0A6YXQ0	Ighv8-8	0
281	6.32677	P62962;Q5SX49;CON__P02584	Pfn1	0
282	6.32496	P33587;A0A3Q4EBY5	Proc	0
283	6.32187	P62806	Hist1h4a	0
284	6.30767	E0CX80;P70274;E0CZ76;E0CY03	Sepp1	0
285	6.29881	Q07079	Igfbp5	0
286	6.29566	G3UZP7;P01899;Q8HWB2;P01900;E9PX63;O19441;A7VMS6;E9Q0G4;G3UXE9;P01895;P14427;V9GXI4;V9GXR0	H2-D1;H2-Q4	0
287	6.28443	A0A075B5R1	Ighv5-17	0
288	6.24606	P16406;F7B9G4;F6YHW2	Enpep	0
289	6.23264	P09103;E9Q8G8	P4hb	0
290	6.22766	E9PZF0;Q01768;Q5NC80;Q5NC79	Gm20390;Nme2	0
291	6.21762	F8WI14;Q61508;D3Z0U9;D3YV64;D3YV22;D3Z038;D3Z772;D3YZV0	Ecm1	0
292	6.20701	Q8BZ64	Tctn1	0
293	6.20426	F6ZIS7	Rarres1	0
294	6.17829	E9PWP7	Muc3	0
295	6.17301	Q8C833;P13504	Il1r1	0
296	6.17097	G3UY13;E9Q6I2;Q61730	Il1rap	0
297	6.16764	P33434;A0A1B0GS88	Mmp2	0
298	6.16403	E9Q6D8;Q91X70;Q8BRY4	C6	0
299	6.16092	A0A0A6YY53;A0A075B5P3;F6TQW2;A0A0A6YVP0;P01863;P01864;P01865	Ighg2c;Ighg2b;Ighg;Igh-1a	0
300	6.15515	A2AJD1;Q80XI7	Bpifb9b	0
301	6.12901	F2Z405;E9Q499;Q5I2A0	Serpina3g	0
302	6.12179	Q61592	Gas6	0
303	6.11524	Q9R182	Angptl3	0
304	6.10418	Q61398;D3YUE2;A0A0G2JE29	Pcolce	0
305	6.10377	O55111;Q811I1;Q8VCE3	Dsg2	0
306	6.10295	B2M1R6;P61979;H3BLL4;H3BLP7;A0A286YDM3;H3BK96;H3BKD0;Q8BT23;A0A286YDH1;A0A286YEC4;H3BKI8;A0A286YCM2	Hnrnpk	0
307	6.10195	P49935;A0A087WR20;D3Z437;D3YVI3	Ctsh	0
308	6.10085	E9Q6C2;Q8CG14;A0A1W2P7F1;Q8CFG8	C1s1;C1sa;C1sb	0
309	6.07954	P00757	Klk1b4	0
310	6.0758	Q8R121	Serpina10	0
311	6.06959	Q9Z0M5	Lipa	0
312	6.06062	Q99JG3	Anxa13	0
313	6.05381	Q5NCU4;A0A1L1SSH9;P07214	Sparc	0
314	6.04763	O89020	Afm	0
315	6.03707	Q91YW3	Dnajc3	0
316	6.03375	P17563;Q63836;A0A0R4J135;G3UYY2;D6RHN2;G3UWK0;G3UZT2	Selenbp1;Selenbp2	0
317	6.02873	P12246	Apcs	0
318	6.0092	Q9ET22	Dpp7	0
319	5.98738	P10404		0
320	5.98593	Q3V1N1	Mfhas1	0
321	5.98384	F8WIP8;P10923;D3Z513;D3Z4N2	Spp1	0
322	5.98187	F6WR04;O70370	Ctss	0
323	5.97706	O88968	Tcn2	0
324	5.97469	E9Q5D9;F8WH23;Q61581	Igfbp7	0
325	5.97029	P12265;D3YY48;Q99KJ6	Gusb	0
326	5.92624	E9Q9C6;E9Q0B5;E9PVG8	Fcgbp	0
327	5.92298	P08607;E9PUZ8	C4bpa;C4bp	0
328	5.91568	D3YYD0;Q3UZZ4	Olfm4	0
329	5.89781	D3Z1S6;Q91XA9	Chia1;Chia	0
330	5.89777	Q8CG16;Q8CFG9;Q3UZ09	C1ra;C1rb	0
331	5.88772	Q06770	Serpina6	0
332	5.88763	P99024;Q9CWF2;Q7TMM9;P68372;Q9D6F9;Q9ERD7;Q922F4;G3UZR1;CON__ENSEMBL:ENSBTAP00000025008;A2AQ07	Tubb5;Tubb2b;Tubb2a;Tubb4b;Tubb4a;Tubb3;Tubb6	0
333	5.88718	A0A286YD87;Q01721	Gas1	0
334	5.8866	F8WHM5;Q61543;E9PWD8;F6RSH1	Glg1	0
335	5.88097	P40142;A0A286YE28;E0CY51	Tkt	0
336	5.85712	P27046	Man2a1	0
337	5.83672	Q8BSL7;P84078;P61205	Arf2;Arf1;Arf3	0
338	5.83585	Q91XA2	Golm1	0
339	5.81939	Q9Z1Q5	Clic1	0
340	5.81388	F2Z456;Q9DCN2	Cyb5r3	0
341	5.81353	P26040;Q7TSG6;A0A5F8MPB9;P26041;P26043	Ezr	0
342	5.80767	O89017	Lgmn	0
343	5.80503	A0A0R4J138;P50429	Arsb	0
344	5.80121	G3X977;Q61703;Q3UEG7;CON__Q9TRI1	Itih2	0
345	5.78393	Q08879;CON__ENSEMBL:ENSBTAP00000016046	Fbln1	0
346	5.77678	Q9JLT2;E9PYP7;F6XTD2;D6RI51	Treh	0
347	5.77005	Q1RME4	Gm1123	0
348	5.75723	Q8QZT1	Acat1	0
349	5.75124	P06684;A0A0J9YUU3	C5	0
350	5.7436	A0A0R4IZW5;P09803	Cdh1	0
351	5.73741	Q91ZX7;A0A0R4J0I9;Q3U5J2	Lrp1	0
352	5.70218	Q8CCH2	Nhlrc3	0
353	5.68071	Q504P4;P63017;P17156;D3Z5E2	Hspa8	0
354	5.67597	Q9R100;A2AKS7	Cdh17	0
355	5.66612	Q9CUU3	Sycp2	0
356	5.6557	O09159	Man2b1	0
357	5.65435	G3X8T3;P16675;A2A5J8;A2A5J9	Ctsa	0
358	5.65192	Q9QWK4	Cd5l	0
359	5.63634	A0A0R4J092;Q8K2I4	Manba	0
360	5.62647	A0A2U3TZ56;Q78IQ7	Slc39a4	0
361	5.6005	P20029	Hspa5	0
362	5.59534	A0A0R4J0S2;P70389	Igfals	0
363	5.59221	P70699;F6R5R5;A2AFL5;F6VEG4	Gaa	0
364	5.58804	Q9DBB9	Cpn2	0
365	5.58481	Q80V42	Cpm	0
366	5.58087	P09581	Csf1r	0
367	5.57757	P48036;A0A0G2JGQ0	Anxa5	0
368	5.57024	A0A0R4J131;Q8CIF4	Btd	0
369	5.55569	Q8VDD5;A0A2R8W6V7;A0A2R8VHF9;E9QPE7;A0A338P6K2;O08638	Myh9	0
370	5.55074	P17182;B0QZL1;Q6PHC1;B1ARR7;A0A0N4SUI6;B1ARR6;D3YVD3;D3Z2S4;D3Z6E4;A0A0N4SUX5;P17183;A0A0N4SUW8;Q5SX61;Q5SX60;Q5SX59;P21550	Eno1	0
371	5.53972	P55292	Dsc2	0
372	5.53923	P08113;F7C312	Hsp90b1	0
373	5.52382	Q543K9;P23492	Pnp	0
374	5.51966	Q9QWR8;A0A2R8VHH9;A0A2R8VHC0;Q3UZX5;A0A2R8VHU7;A0A2R8W742	Naga	0
375	5.51846	A0A1B0GT50;Q9Z0M9	Il18bp	0
376	5.5048	P63101;A0A2I3BQ03;D3YXN6;D3YXF4;D3YW45	Ywhaz	0
377	5.49529	Q8BHN3	Ganab	0
378	5.47325	F8WJ05;Q61702	Itih1	0
379	5.41666	A0A0A0MQA5;P68368;Q9JJZ2;P68373;P05213;P05214;P68369;A0A2R8VHF3	Tuba4a;Tuba8;Tuba1c;Tuba1b;Tuba3a;Tuba1a	0
380	5.38586	Q8BK48;F6Z9B9;Q8QZR3	Ces2e;Ces2h;Ces2a	0
381	5.3409	P07356;B0V2N7;B0V2N8;B0V2N5	Anxa2	0
382	5.30948	Q9QXD6;F6YS63	Fbp1	0
383	5.26975	Q9DCD0	Pgd	0
384	5.23104	Q920A5	Scpep1	0
385	5.11501	A0A571BF69;B5THE2;A0A0J9YVJ0;A0A0J9YVE6	Mgam	0
386	5.10387	Q3UXJ2;P82198	Tgfbi	0
387	5.09795	A0A0N4SVL8;G3UVV6;B2RPV6	Mmrn1	0
388	5.00501	Q6DYE8	Enpp3	0
389	5.00359	Q8C845;Q9D8Y0;Q9D4J1	Efhd2;Efhd1	0
390	4.9783	P97333	Nrp1	0
391	4.90322	Q9Z0Z4;A2AI62	Heph	0
392	4.40961	Q8C196	Cps1	0
393	4.19296	E9PZW0;E9Q557	Dsp	0

## Sheet: Fig 4C (SPF)
Rank	iBAQ intensity	Protein ID	Gene name	Panc Tissue enriched
	Log\-(10)
	SPF
1	10.6568	P00688;E9PV85	Amy2;Amy2a1	1
2	10.3609	P07146	Prss2	1
3	10.2678	A0A5H1ZRK8;P01837		0
4	10.0912	Q91X79;A0A2R8VHA6;A0A2R8VHL3	Cela1	0
5	10.0595	Q9CR35	Ctrb1	1
6	10.0455	Q9CPN9;REV__B1ASC0;REV__H7BX92;REV__H7BX74;REV__Q8CGM1;REV__H7BWZ2	2210010C04Rik	0
7	9.95903	Q9CQ52	Cela3b	1
8	9.95012	Q7TPZ8;E9PYY7;D3Z3T4;Q8R4H4	Cpa1	1
9	9.93927	Q9QUK9;Q9R0T7;G3UXD0	Try5;Try4	1
10	9.92229	A0A0A6YXW6;A0A075B6A3;P01878	Igha	0
11	9.86441	P05208	Cela2a	1
12	9.84133	Q9ER05	Ctrl	1
13	9.76647	B2RS76	Cpb1	1
14	9.74345	Q6P8U6;A0A494B914	Pnlip	1
15	9.73454	Q792Z0;Q792Y8	Prss3;Gm10334	1
16	9.71456	Q8K0C5;A0A0U1RPF0	Zg16	0
17	9.62367	Q64285	Cel	1
18	9.60859	P43137	Reg1	0
19	9.58244	P07309	Ttr	0
20	9.52152	Q91VB8;P01942;A7M7S6;P06467	haemaglobin alpha 2;Hba	0
21	9.51038	B8JI96;A2CEK7;A2AKN8;E9PVW0;A2BIN0;P11591;A2CEK9	Mup14;Mup8;Mup11	0
22	9.45608	Q5BKQ4;A0A494BA59	Pnliprp1	1
23	9.42628	Q8VCK7	Sycn	1
24	9.34443	A8DUK4;P02088;E9Q223;P02089;CON__Q3SX09;CON__P02070;P02104	Hbbt1;Hbb-b1;Hbb-bs	0
25	9.31578	Q504N0;Q6P8K8	Cpa2	1
26	9.26383	A0A075B5N7;A0A0G2JGY3	Igkv6-13	0
27	9.25809	A0A0B4J1I0;A0A075B5K8;F6XWB2;A0A140T8N1;P01631;A0A075B5N0;A0A0G2JDE5	Igkv1-110;Igkv1-99;Igkv1-115	0
28	9.18161	O70570;D3YVM4;D3Z2D3	Pigr	0
29	9.14048	P06330;P01757;P01756		0
30	9.13751	P01592	Igj	0
31	9.13548	Q792Z1;Q9Z1R9	Try10	0
32	9.10397	A0A0B4J1H7;A0A0B4J1H8	Igkv1-135;Igkv1-133	0
33	9.09181	A0A0R4J0X5;Q00896	Serpina1c	0
34	9.02098	P07724	Alb	0
35	8.94593	A0A075B5M7;A0A0G2JDV4;A0A0B4J1J1	Igkv5-39	0
36	8.89351	A0A0G2JE99;P01843		0
37	8.87095	A0A075B5K2;A0A0G2JDR3	Igkv9-124	0
38	8.86077	Q58EV3;A9R9W0;A2CEL1;A2AKN9;A2BIM8;P11588;P02762;P04938;L7MUC7;A9C497;E9QA79;A9C496;A2CEL0;B5X0G2;A2CEK6;L7N222	Mup1;Mup15;Mup4;Mup9;Mup6;Mup8;Mup7;Mup19;Mup17;Mup13	0
39	8.84974	A0A140T8M3		0
40	8.84688	Q61646	Hp	0
41	8.84631	Q06890;E9PUU2;E9PXG5;E9Q8Y5;E9Q9B8;E9Q2G2	Clu	0
42	8.816	P01654;P01656;P01655;A0A075B5P0;P03977	Igkv3-2	0
43	8.80973	P01645;P01644;A0A140T8M1;P04946;A0A075B5L0		0
44	8.80866	P18528		0
45	8.79926	A0A075B5T2;A0A0A6YWU3	Ighv6-3	0
46	8.77843	Q91X72;A0A1B0GS57	Hpx	0
47	8.72204	P08228	Sod1	0
48	8.69315	A0A0R4J0I1;P07759;Q80X76	Serpina3k	0
49	8.64275	P15947;A0A0U1RPN5;Q61759;Q9JM71;Q61754	Klk1	0
50	8.63891	P63260;P60710;E9Q1F2;E9Q5F4;B1ATY1;G3UZ07;G3UYG0;E9Q606;F8WGM8;E9Q2D1;F6WX90;A0A0U1RQ96;V9GXQ2;E9Q3M9	Actg1;Actb	0
51	8.61588	A0A075B5M1;A0A0G2JFU6	Igkv4-63	0
52	8.59054	A0A140T8M4;A0A0G2JFN8		0
53	8.57364	A0A075B663;P01723;P01727;P01729;P01726	Iglv1	0
54	8.54722	A0A0B4J1J2	Igkv5-43	0
55	8.54538	Q6GSS7;A0A0N4SV66;C0HKE8;C0HKE7;C0HKE9;C0HKE5;C0HKE4;C0HKE3;C0HKE2;C0HKE1;C0HKE6;Q8CGP4;Q8R1M2;Q64523;Q8CGP6;Q8BFU2;Q8CGP5;Q8CGP7;Q3THW5;P0C0S6;Q3UA95;Q8R029;G3UWL7	Hist2h2aa1;Hist1h2aa;H2afj;Hist2h2ac;Hist1h2ah;Hist3h2a;Hist1h2af;Hist1h2ak;H2afv;H2afz	0
56	8.53884	P17892;A0A494B903	Pnliprp2	1
57	8.51411	A2BIN1;Q4FZE8;P11589	Mup10;Mup1;Mup2	0
58	8.51406	A0A140T8M5;A0A0G2JGT0;A0A075B5N6;A0A0G2JDG9		0
59	8.50198	Q00897	Serpina1d	0
60	8.49973	A0A0A6YW67;E9Q9J0;E9Q4P0;E9Q5F6;E9QNP0;Q5SX22;P62984;P62983;P0CG49;P0CG50	Gm8797;Uba52;Kxd1;Ubc;Ubb;Rps27a	0
61	8.49683	A0A075B5R0;A0A0B4J1P4	Ighv5-16	0
62	8.48518	A0A075B677;A0A0G2JFC6	Igkv4-53	0
63	8.48189	P01679;P01678;P01677;P01676;P01675;A0A075B5L5;A0A0G2JGE7	Igkv4-86	0
64	8.47208	P01642	Gm10881	0
65	8.46094	A0A075B5W6	Ighv1-55	0
66	8.41524	Q5FW60	Mup20	0
67	8.40036	A0A0B4J1M0;A0A0G2JGS9	Ighv1-77	0
68	8.38545	P23953;A0A1D5RM42;Q8VCT4;Q8VCC2;Q91WU0;H3BL34;D3Z298;E9PYP1;Q64176	Ces1c	0
69	8.38088	Q9JK88	Serpini2	1
70	8.35419	A0A1D5RM72;E9QPG8;A0A140LI59;Q60997	Dmbt1	0
71	8.33001	Q9CQC2	Clps	1
72	8.31961	A0A0B4J1N0;A0A0G2JFE9	Ighv1-76	0
73	8.31082	A0A140T8P9;P01638;P01637;A0A075B5K0		0
74	8.29268	A0A075B5K7;A0A0G2JG36	Igkv14-100	0
75	8.28457	P08226;A0A1B0GX15;G3UWN5;G3UZM8	Apoe	0
76	8.27898	A0A075B5J9;A0A075B5K3;A0A0G2JFA8;A0A0G2JDN5	Igkv17-127;Igkv17-121	0
77	8.27639	A0A075B5V1	Ighv1-31	0
78	8.27316	A0A075B5N3;A0A0G2JE47	Igkv8-28	0
79	8.26031	Q9D733;A0A0R4J0B9;A0A140LHP0	Gp2	1
80	8.24623	A0A075B5N4;A0A0G2JF28	Igkv8-27	0
81	8.24502	A2APX3;P21460	Cst3	0
82	8.23644	A0A075B5R7	Ighv14-2	0
83	8.23416	A0A140T8Q3;P01633	Igk-V19-17	0
84	8.20137	Q00898	Serpina1e	0
85	8.20082	A0A0B4J1I1	Igkv16-104	0
86	8.17644	P09036	Spink3	0
87	8.15658	A0A140T8P7		0
88	8.14919	P97816	S100g	0
89	8.14897	A0A075B5R4;A0A075B5R9	Ighv14-1	0
90	8.14585	P19157;A0A494BAW2;A0A494B908;P46425;A0A494BAS3;A0A494BAU3;A0A494BAM8;Q8VC73;F6RWR5	Gstp1;Gstp2	0
91	8.13666	A0A140T8N0;P01639	Gm5571	0
92	8.12921	P22599;D3YZL0	Serpina1b	0
93	8.12675	A0A0A0MQC1	Ighv3-5	0
94	8.12542	P62806	Hist1h4a	0
95	8.12146	A0A075B5R5;P01806;P01812;P01808;P01807;P01809;P01810	Ighv4-1	0
96	8.11978	P00920;A0A0A6YX78	Ca2	0
97	8.11498	A0A140T8N5		0
98	8.11234	A0A075B5M2;A0A075B5M3;A0A0G2JH00;A0A0G2JGI6;A0A075B5L2;P01680	Igkv4-61;Igkv4-58;Igkv4-91	0
99	8.09774	A0A075B5M4;A0A0B4J1I3;A0A0A6YYE5;A0A075B5L8	Igkv4-57-1;Igkv4-74;Igkv4-78;Igkv4-79	0
100	8.07412	A0A075B5T9;A0A0A6YW37	Ighv1-9	0
101	8.06685	B2RU69;P70412	Cuzd1	1
102	8.05603	Q3KQQ2;P04939;P11590	Mup3	0
103	8.05431	A2AE89;P10649;F6WHQ7;E9QAC8;D3YVP5;D3YZ29;A2AE91;P19639;D3YVP8;D3YVP9;E9PV63;E9PVM7;G5E8M7;O35660;P48774	Gstm1	0
104	8.03084	P17742;A0A1L1SST0;A0A1L1SRX5;V9GXC1;V9GX31	Ppia	0
105	8.0249	Q8CBB6;Q8CGP2;Q8CGP1;Q6ZWY9;Q64525;Q64478;Q64475;P10854;P10853;Q9D2U9;Q8CGP0;Q64524;P70696	Hist1h2br;Hist1h2bp;Hist1h2bk;Hist1h2bc;Hist2h2bb;Hist1h2bh;Hist1h2bb;Hist1h2bm;Hist1h2bf;Hist3h2ba;Hist3h2bb;Hist2h2be;Hist1h2ba	0
106	8.0133	A0A075B5R2;A0A075B5R3;A0A0A6YX91	Ighv7-3	0
107	8.00749	D3Z563;Q4VWZ5;P31786	Dbi	0
108	8.00009	Q00623;A0A1L1STX7;CON__P15497	Apoa1	0
109	7.99572	P58681	Tlr7	0
110	7.99253	A0A140T8N3;A0A075B666	Igkv12-47	0
111	7.99106	A0A140T8N9		0
112	7.97744	P12710	Fabp1	0
113	7.97383	A0A075B5S2;P01790;P01794;P01791;P01788;P01787	Ighv7-1	0
114	7.97106	P21614;A0A0G2JGM6	Gc	0
115	7.96662	P63268;P68134;P68033;P62737;D3Z2K3;A0A494B9T3;D3YZY0;A0A1D5RM20	Actg2;Acta1;Actc1;Acta2	0
116	7.96334	P32261;A0A0A6YWH7;A0A0A6YX70;A0A0A6YXS8;A0A0A6YX49;CON__P41361	Serpinc1	0
117	7.96283	A0A0B4J1J6	Ighv10-1	0
118	7.95047	A0A075B697;P01820;P01819	Ighv2-9-1	0
119	7.94264	A0A075B5X7;A0A0G2JFS5;A0A075B5W1	Ighv1-69;Ighv1-50	0
120	7.93817	B1AXW5;B1AXW6;P35700;B1AXW4	Prdx1	0
121	7.93234	A0A087WPN7;A0A0A6YWN3	Ighv13-2	0
122	7.92624	A0A075B6A0;A0A075B5P6;P01872	Ighm	0
123	7.9234	A0A140T8P5		0
124	7.91801	S4R1W1;A0A1D5RLD8;A0A0A0MQF6;P16858;S4R257;S4R1W8;S4R1N5	Gm3839;Gapdh	0
125	7.90791	Q61838;D3YUI3	A2m	0
126	7.8958	Q921I1;E9Q2Q7;D3YYR8;F7CJN9;F7BAE9;E9Q939	Tf	0
127	7.88601	A0A075B5V5	Ighv1-39	0
128	7.87191	A0A075B6D5;A0A0G2JFZ3	Igkv19-93	0
129	7.86993	A0A075B5Y4	Ighv1-81	0
130	7.84579	A0A1B0GT19;A0A1B0GSC4		0
131	7.84363	P01663;P01662;A0A075B5N8;A0A0G2JGN0;P01661;A0A140T8P0	Igkv3-10	0
132	7.83411	P01666;P01665;A0A140T8Q4;P01669;P01667;P01668;P01664;A0A140T8Q0		0
133	7.82795	P30115;A0A087WQI6	Gsta3	0
134	7.81915	P52760	Hrsp12	0
135	7.81576	P10605	Ctsb	0
136	7.81301	P14069	S100a6	0
137	7.7816	A0A075B5Q6;A0A0A6YVS4;A0A075B5Q0;P18526;P18524	Ighv5-9-1;Ighv5-6	0
138	7.77098	P34928	Apoc1	0
139	7.76182	P13020;A0A0J9YUQ8;A6PWS5;CON__Q3SX14;A0A0J9YUJ8	Gsn	0
140	7.76168	A0A075B5P9	Ighv5-4	0
141	7.75772	Q61176	Arg1	0
142	7.75213	P63101;A0A2I3BQ03;D3YXN6;D3YXF4;D3YW45	Ywhaz	0
143	7.74632	P01749	Ighv1-61	0
144	7.74352	Q8K0E8;CON__P02676	Fgb	0
145	7.73204	A0A075B5K5;P01627;P01626;P01628	Igkv2-112;Gm5153	0
146	7.7261	A0A075B5U4;A0A0A6YXN4;A0A0A6YWK5;A0A0A6YVW3	Ighv1-18	0
147	7.72324	Q9D154;Z4YK03;Q8VHP7;Q5SV42	Serpinb1a	0
148	7.7163	A0A140T8P2;A0A075B5N2;A0A0G2JEI6;P01634;A0A075B5N1;A0A0G2JDJ8;P01632	Igkv6-29	0
149	7.71162	A0A075B5Y5;A0A075B5X5	Ighv1-84;Ighv1-66	0
150	7.70761	P97290;A2ATR8;CON__P50448	Serping1	0
151	7.70189	P14152;A0A5F8MPN8;B1ATQ3	Mdh1	0
152	7.69664	G3X9T8;G3X8Q5;E9PZD8;Q61147;G3UXG1;G3UWP5;CON__ENSEMBL:ENSBTAP00000031900;G3UZ53	Cp	0
153	7.69406	A0A075B5W2;A0A0A6YXC3	Ighv1-52	0
154	7.69299	P01027;CON__Q2UVX4;H3BKW9;H3BL60	C3	0
155	7.68911	A0A140T8P6		0
156	7.68373	A0A2R8VI30;A0A2R8VK70;A0A2R8W6P0;Q61735;A0A2R8VJU9;D3Z187;A0A2R8VI94	Cd47	0
157	7.67904	A0A075B5W3	Ighv1-53	0
158	7.67203	Q3UER8;Q8VCM7	Fgg	0
159	7.67144	A0A075B5Q9;A0A0A6YWC7;A0A075B5Q4;P18525	Ighv5-15;Ighv5-12	0
160	7.67112	A0A075B5V8;A0A0A6YY41	Ighv1-47	0
161	7.67001	P40142;A0A286YE28;E0CY51	Tkt	0
162	7.66798	P30275;A2ARP5;B0R0E9;B0R0F0;Q6P8J7	Ckmt1	0
163	7.65399	A0A075B5T5;A0A0A6YWG2	Ighv1-5	0
164	7.65278	A0A0R4J0E1;Q71KU9	Fgl1	0
165	7.65039	P62962;Q5SX49;CON__P02584	Pfn1	0
166	7.64906	O09131;A0A494BAB1;A0A494B9X6;A0A494BAY2;A0A494BB82;Q8K2Q2	Gsto1	0
167	7.64801	E9PV24	Fga	0
168	7.646	Q9JI58;O08603;O08602;Q9CZQ6;O08604	Raet1d;Raet1b;Raet1a	0
169	7.63847	P41317	Mbl2	0
170	7.63458	P10126;P62631;D3Z3I8;D3YZ68	Eef1a1;Eef1a2	0
171	7.63453	A0A140T8P3		0
172	7.63263	Q9Z0L8	Ggh	0
173	7.61678	Q61247;Q5ND35	Serpinf2	0
174	7.61266	A0A0J9YUD8;A0A0J9YUZ4;P63158	Hmgb1	0
175	7.60561	A0A140LHI8;Q8K419;A0A087WSD9;O54891	Lgals4	0
176	7.60211	A0A075B5N9;A0A0G2JE31;P01674	Igkv3-7	0
177	7.5793	H3BKL7;E9Q797;P49183;D3YXC7	Dnase1	0
178	7.57856	Q80XD8	Prap1	0
179	7.57611	Q8BFR4;A0A1W2P6W9;A0A1W2P8D3	Gns	0
180	7.56233	A0A286YCW7;A0A286YD56;D3Z4E2;Q8CFV4	Nrn1	0
181	7.55671	P01635		0
182	7.55666	A0A0B4J1J7;A0A0G2JEU7	Ighv1-82	0
183	7.55402	Q9QXC1;Q6YJU1;A0A338P7B8	Fetub	0
184	7.55362	A0A0A6YXA5	Ighv1-15	0
185	7.54964	P46412;A0A1C7ZMZ5;A0A1C7ZMZ7;P21765	Gpx3	0
186	7.5446	P28665;P28666;A0A0N4SVU1;CON__ENSEMBL:ENSBTAP00000024146	Mug1	0
187	7.54307	P01799;P01797;P01796;P01801;P01804;P01803		0
188	7.53634	P10922	H1f0	0
189	7.52916	Q03734;D3Z451;Q6P4P1	Serpina3m	0
190	7.52803	A0A0B4J1I9;P04945	Igkv4-55	0
191	7.51438	P06797;A0A1Y7VNM3;A0A1Y7VNQ4;A0A1Y7VJC1;A0A1Y7VP49	Ctsl	0
192	7.5136	P0DP28;P0DP27;P0DP26;Q3UKW2;A0A3Q4EHJ0;Q9D6P8;A0A1Y7VK66;G3UX57	Calm1	0
193	7.5114	P03976;A0A075B5K6	Igkv2-109	0
194	7.51115	Q03265;D3Z6F5;D6RJ16	Atp5a1	0
195	7.50969	P17751;H7BXC3	Tpi1	0
196	7.5086	P97429;D3Z0S1;A0A0N4SW89;F7ANV6;A0A0N4SV57;S4R1F2	Anxa4	0
197	7.50664	P62897;CON__P62894	Cycs	0
198	7.50614	O08807;B1AZS9	Prdx4	0
199	7.50295	P26350;A0A087WP98;A0A087WPN6;A0A087WQN2	Ptma	0
200	7.4961	A0A075B5L7	Igkv4-80	0
201	7.49386	A0A075B5X0;A0A0A6YXE0	Ighv1-59	0
202	7.48209	Q6GT24;D3Z0Y2;O08709;A0A0A6YXQ7;Q8BG37	Prdx6	0
203	7.48057	A0A0N4SVV1;A0A0N4SVQ8;Q9CW79	Golga1	0
204	7.47779	A0A075B5X8;A0A0G2JDE1	Ighv8-12	0
205	7.47422	E9Q5L2;E9PVD2;A6X935;A0A2K6EDJ7;CON__Q3T052	Itih4	0
206	7.47344	G3UY75;Q64487;G3UYU6;G3UX60;G3UWK6;E9Q7I7;E9PVW8;B9EJA3;Q5SPA9;G3UYR6;G3UXU8;A2A8L5;G3UX75;A0A1Y7VNR5	Ptprd	0
207	7.45796	Q64374	Rgn	0
208	7.45034	Q3UV17	Krt76	0
209	7.44738	P81117;Q3UKN6;S4R2R9	Nucb2	0
210	7.44404	Q8BSL7;P84078;P61205	Arf2;Arf1;Arf3	0
211	7.43683	P17182;B0QZL1;Q6PHC1;B1ARR7;A0A0N4SUI6;B1ARR6;D3YVD3;D3Z2S4;D3Z6E4;A0A0N4SUX5;P17183;A0A0N4SUW8;Q5SX61;Q5SX60;Q5SX59;P21550	Eno1	0
212	7.43342	P43274;P43275	Hist1h1e	0
213	7.43289	A0A075B5Y1;A0A0G2JGK2;P01750	Ighv1-74	0
214	7.43082	P28843	Dpp4	0
215	7.4281	Q64442	Sord	0
216	7.42779	P00405	Mtco2	0
217	7.42687	A0A075B674;A0A0G2JGN3	Ighv1-78	0
218	7.4255	A0A087WQC8;G3X982	Aox3	0
219	7.42243	A0A0A6YX05;P14094	Atp1b1	0
220	7.4217	A0A075B680;A0A0G2JFL3;A0A0A6YXZ4	Ighv1-62-2	0
221	7.41951	P08249;A0A0G2JF23;A0A0G2JGY4	Mdh2	0
222	7.41918	A0A075B5R1	Ighv5-17	0
223	7.40802	P10639	Txn	0
224	7.40231	P01646		0
225	7.39917	P01643;A0A075B5L1	Igkv10-94	0
226	7.39836	Q504P4;P63017;P17156;D3Z5E2	Hspa8	0
227	7.39759	Q07456	Ambp	0
228	7.39582	A6ZI44;P05064;D3Z510;A0A0U1RPN8;D3YWI1;Q9CPQ9;A6ZI46;D3YV98;A0A0U1RPT5;A6ZI47	Aldoa;Aldoart1;Aldoart2	0
229	7.39456	P56480	Atp5b	0
230	7.3934	P01822		0
231	7.38815	Q60648	Gm2a	0
232	7.36741	A0A2R8VK43		0
233	7.36689	P48036;A0A0G2JGQ0	Anxa5	0
234	7.36354	P29788;CON__Q3ZBS7;Q8BP99	Vtn	0
235	7.36177	P51885;CON__Q05443	Lum	0
236	7.35957	Q60590;P07361;J3JRU4;Q63805	Orm1;Orm2	0
237	7.35872	P29699;A0A338P6Y6;A0A338P703;A0A338P7G1;A0A338P7H5	Ahsg	0
238	7.35564	Q05117	Acp5	0
239	7.35559	P37804;A0A1L1STN8	Tagln	0
240	7.34739	Q9CXI3	Moxd1	0
241	7.34183	A0A0A6YVT1;A0A0A6YXN9;A0A0A6YY75;Q64735	Cr1l	0
242	7.32944	B7ZNJ1;A0A087WS56;B9EHT6;A0A087WSN6;Q3UHL6;A0A087WR50;P11276;A0A087WS99;A0A087WSU6;Q4KL80	Fn1	0
243	7.32744	Q9CQW5	Lgals2	0
244	7.32718	Q9D939	Sult1c2	0
245	7.32459	P14211	Calr	0
246	7.32058	P11499;E9Q3D6;E9PX27;D3Z1R1;E9Q0C3	Hsp90ab1	0
247	7.31919	P19783;M0QWX7	Cox4i1	0
248	7.31241	Q3TWV4;P84091	Ap2m1	0
249	7.31178	P84750		0
250	7.30488	P07356;B0V2N7;B0V2N8;B0V2N5	Anxa2	0
251	7.30408	A0A1B0GR60;Q9CPX4;P29391;P49945;A0A1Y7VNT9;A0A1B0GRH4	Ftl1;Ftl2	0
252	7.30317	G3UZN1;G3UYJ7;O35215	Ddt;Gm20441	0
253	7.30279	Q9R0P5	Dstn	0
254	7.30246	A0A075B5L4;A0A0G2JGW8	Igkv12-89	0
255	7.30201	A0A0N4SVN9;Q08731	Reg2	0
256	7.30179	A0A075B5J6;P01629	Gm20730	0
257	7.29909	A0A075B5T6	Ighv10-3	0
258	7.29811	Q9D1B1;A0A494BAF5	Cst6	0
259	7.29699	A0A075B5S9;A0A0A6YWH6	Ighv9-4	0
260	7.29292	G3X8T9;Q91WP6	Serpina3n	0
261	7.28843	A0A075B5W5	Ighv1-54	0
262	7.28224	Q8BND5	Qsox1	0
263	7.26949	Q64433;Q9JI95	Hspe1;Cpn10-rs1	0
264	7.2572	A0A0G2JGQ8;P01845	Iglc3	0
265	7.25665	P06327	Gm5629	0
266	7.25462	Q91W19;E9QNL5;P52840;D3Z2P8	Sult1a1	0
267	7.24922	Q99PT1	Arhgdia	0
268	7.24807	Q9WV54;D3Z505	Asah1	0
269	7.24569	P01647		0
270	7.24257	A0A1B0GT66;F6Y6L6;F8WIR1;P18242	Ctsd	0
271	7.24232	A0A075B5S1;A0A0B4J1P3;A0A0B4J1J4	Ighv9-1	0
272	7.23732	A0A075B5Y3	Ighv1-80	0
273	7.23626	P97449;A0A0U1RNS3	Anpep	0
274	7.2353	Q61171;D3Z4A4	Prdx2	0
275	7.23338	Q64726	Azgp1	0
276	7.23073	A0A075B5S3;A0A0A6YVR1	Ighv14-4	0
277	7.22837	P48758;A0A338P684;A0A1B0GRG8	Cbr1	0
278	7.21953	A0A140T8M0		0
279	7.21917	A0A0A6YY53;A0A075B5P3;F6TQW2;A0A0A6YVP0;P01863;P01864;P01865	Ighg2c;Ighg2b;Ighg;Igh-1a	0
280	7.21898	P70296;D6RHS6;D3Z1V4	Pebp1	0
281	7.2163	P06728	Apoa4	0
282	7.21455	P99029;A0A494BAZ4;G3UZJ4;H3BJQ7	Prdx5	0
283	7.21301	A0A140T8P1		0
284	7.2017	P35505;D3Z2R9	Fah	0
285	7.19736	Q99JG3	Anxa13	0
286	7.18966	P24472	Gsta4	0
287	7.1889	Q9WVA4;A0A0A6YXG6	Tagln2	0
288	7.18133	P01636;A0A140T8M2		0
289	7.18079	P01898	H2-Q10	0
290	7.18067	E9PZF0;Q01768;Q5NC80;Q5NC79	Gm20390;Nme2	0
291	7.17987	Q91WS0	Cisd1	0
292	7.1778	Q01339;I7HJR3;CON__P17690	Apoh	0
293	7.17736	P00687;D3YYQ5;G3UXY7	Amy1	0
294	7.17374	P15626;D3YX76;Q8R5I6	Gstm2;Gstm4	0
295	7.16912	P01029	C4b	0
296	7.16649	Q9WVJ3;A0A2I3BS14;A0A2I3BPG0	Cpq	0
297	7.16221	P01648;P01649		0
298	7.1611	A0A0B4J1H6	Igkv2-137	0
299	7.14829	A0A140T8M9		0
300	7.13783	H7BWY6;Q00724;A0A494B9P3;A0A494B9T2	Rbp4	0
301	7.13713	A0A075B5V6;A0A0A6YY38	Ighv1-42	0
302	7.13075	Q8VDN2;D3YYN7;A0A0G2JGX4;Q8VCE0;Q6PIC6;Q6PIE5;Q91WH7;E9QNX7;Q64436;Q9WV27;Q9Z1W8	Atp1a1	0
303	7.12408	A0A0R4J038;O08677;D3YTY9;D3Z2B2;A0A338P699;Q6S9I0;Q6S9I2;Q6S9I3	Kng1	0
304	7.11207	P01741		0
305	7.10887	A0A1W2P6F6;A0A1W2P7Q9;Q60605;A0A1W2P6G5	Myl6	0
306	7.10704	A0A075B5U7;P01758	Ighv1-22;Igh-VJ558	0
307	7.10295	P51881	Slc25a5	0
308	7.10182	Q8R3G9	Tspan8	0
309	7.10089	Q9D881;P19536	Cox5b	0
310	7.09107	A0A075B5X2	Ighv1-63	0
311	7.09008	A0A075B5T3;P01800;P01802;P01798	Ighv6-6	0
312	7.08418	Q8BWT1;A0A494B9J2	Acaa2	0
313	7.08357	G3UWE8;E9Q5P0;O35453;A0A0U1RNM3	Hpn	0
314	7.08066	P09103;E9Q8G8	P4hb	0
315	7.08059	Q9Z0K8	Vnn1	0
316	7.08055	Q5F285	Tmem256	0
317	7.07558	E9Q414;E9Q1Y3;E9Q4G4;F7A3M3;CON__ENSEMBL:ENSBTAP00000032840	Apob	0
318	7.07463	P51655;Q8R3X6;Q9R087	Gpc4	0
319	7.06856	A0A0R4J090;P11609;E9QLX1;P11610;E9Q395	Cd1d1;Cd1d2	0
320	7.0661	A0A140T8N8		0
321	7.06047	Q792Y9	Gm5771	0
322	7.06024	A0A075B5P7;A0A0A6YVX8	Ighv5-2	0
323	7.05212	Q99LC5	Etfa	0
324	7.04489	P27773;F6Q404	Pdia3	0
325	7.04427	Q8VHB5;F6XXU0	Ca9;Car9	0
326	7.04277	A0A1B0GR11;Q93092	Taldo1	0
327	7.04143	A0A075B5V4;A0A075B5U6;A0A0A6YX66;A0A0A6YW32	Ighv1-37;Ighv1-20	0
328	7.04001	A0A075B5Y6	Ighv1-85	0
329	7.03798	Q9CQB4;Q9D855	Uqcrb	0
330	7.03447	P63038;D3Z2F2;D3Z7J9	Hspd1	0
331	7.02999	A0A0N4SVQ1;Q62425	Ndufa4	0
332	7.02825	D3Z6I8;E9Q7Q3;D3Z2H9;P21107;E9Q5J9;A0A0R4J1P2;E9Q455;E9Q454;Q8BP43;E9Q450;E9Q448;CON__Q3SX28;A2AIM4;Q8BSH3;B7ZNL3;D3YVR0;E9Q452;E9Q456;G5E8R1;G5E8R0;E9Q453;F8WID5;P58774;P58771;G5E8R2;S4R2U0;A0A571BEU1;Q6IRU2	Tpm3;Tpm3-rs7	0
333	7.01372	Q8CFZ6;P43025	Clec3b	0
334	7.01338	P20029	Hspa5	0
335	7.01317	F8WIV2;Q60854;E9Q3Y1;E9Q6X2;E9Q108;E9Q0P9;K7E6F1;A0A1Y7VLW2;W4VSP4	Serpinb6a;Serpinb6	0
336	7.01077	A0A498WGR4;P47212	Gal	0
337	7.00911	Q3THE2;Q9CQ19	Myl12b;Myl9	0
338	7.00664	A0A0A6YXQ0	Ighv8-8	0
339	7.00251	P97298;F6S1M4;Q5ND37;B7ZC25;E9PWS2;CON__Q95121	Serpinf1	0
340	6.99829	Q9DBJ1	Pgam1	0
341	6.99795	Q8C845;Q9D8Y0;Q9D4J1	Efhd2;Efhd1	0
342	6.997	P47738;A0A0G2JEU1;A0A0G2JF60;A0A0G2JFQ0;D3YYF3	Aldh2	0
343	6.99481	P47955	Rplp1	0
344	6.98495	P17563;Q63836;A0A0R4J135;G3UYY2;D6RHN2;G3UWK0;G3UZT2	Selenbp1;Selenbp2	0
345	6.98491	G5E850;P56395;E0CY88	Cyb5a	0
346	6.98157	Q9DB77;A0A140LI98	Uqcrc2	0
347	6.98129	A0A1B0GSX0;P06151;D3YZQ9;A0A1B0GSR9;A0A1B0GSL7;A0A1B0GT41;A0A1B0GQX5;A0A1B0GRW9;A0A1B0GS79;A0A1B0GRC1;A0A1B0GRS2;A0A1B0GSR2;D3YVR7;D3YZE4;A0A1B0GRE9;P00342	Ldha	0
348	6.97629	Q91V77;P56565	S100a1	0
349	6.97412	Q8R2Q8	Bst2	0
350	6.9722	Q61425	Hadh	0
351	6.97024	P12382;A0A1W2P7T1	Pfkl	0
352	6.96744	P14847	Crp	0
353	6.96405	Q9WUU7	Ctsz	0
354	6.96321	P52480;A0A1L1SU37;A0A1L1SQV8;A0A1L1SUV0;A0A1L1SSN6;A0A1L1STV8	Pkm	0
355	6.96301	P26040;Q7TSG6;A0A5F8MPB9;P26041;P26043	Ezr	0
356	6.96184	Q99KI0;A0A2R8VJW0;A0A2R8W744	Aco2	0
357	6.96153	A0A0A6YWC8;P20152;A2AKJ2;P31001;D3YZ35;A0A0R4J036;P46660;P08551;P08553;P19246	Vim	0
358	6.96152	P08113;F7C312	Hsp90b1	0
359	6.95911	Q6P8Q0;P13745;P10648;D3Z6A6;D3YZV3;E9Q6L7	Gsta1;Gsta2;Gm10639	0
360	6.95837	P62259;D6REF3;F6WA09	Ywhae	0
361	6.95343	A2AL71;A2AL77;A2AL83;A2AL79;Q9CR06;Q6P8S1;A2AL74;A2AL78;A2AL76;A2AL75;Q3TU40;A2AL81;Q8CBM2;A2AL85;Q8BSY0	Asph	0
362	6.9471	Q9Z1Q5	Clic1	0
363	6.9408	Q9DAC2;Q8VCG4	C8g	0
364	6.9376	P62264	Rps14	0
365	6.93549	P62751	Rpl23a	0
366	6.92599	A0A1L1SV25;P57780;E9Q2W9;A0A1L1SVJ6;D3Z0L8;Q9JI91;D3Z761;O88990	Actn4	0
367	6.91803	A0A0A0MQA5;P68368;Q9JJZ2;P68373;P05213;P05214;P68369;A0A2R8VHF3	Tuba4a;Tuba8;Tuba1c;Tuba1b;Tuba3a;Tuba1a	0
368	6.91394	A0A0G2JGX3;Q9CQQ7	Atp5f1	0
369	6.91021	Q61704;A0A2I3BRQ3;A0A2I3BQM8;CON__Q0V8M9	Itih3	0
370	6.9085	G3UY29;E9Q3P9;F8WGS1;P62492;P46638;G3UZL4;G3UZD3	Rab11b;Rab11a	0
371	6.90679	A0A0B4J1J5	Ighv9-3	0
372	6.9048	P54071;D6RIL6;A0A0U1RP68;A0A0U1RPR1	Idh2	0
373	6.90008	Q9DCW4;A0A0U1RNR3;A0A0U1RNP5;A0A0N4SVE0;A0A0U1RQB4;A0A0N4SWE9;A0A0U1RNK9	Etfb	0
374	6.89645	P52430;H3BK03;H3BLB8	Pon1	0
375	6.89417	P17047	Lamp2	0
376	6.88918	A0A1B0GSF7;A0A1B0GQU8;P35980;A0A1B0GRZ3;A0A1B0GS28;A0A1B0GSA8;A0A1B0GSS8	Rpl18	0
377	6.88659	P34927;J3QPT6;B1AR34	Asgr1	0
378	6.878	Q8K2B3;A0A1Y7VJ55	Sdha	0
379	6.87623	P39039	Mbl1	0
380	6.87115	A0A075B5S8;P18531	Ighv3-6	0
381	6.86857	P61161	Actr2	0
382	6.8676	Q07079	Igfbp5	0
383	6.86702	A0A075B5V7;A0A0A6YXN5	Ighv1-43	0
384	6.8668	A0A0G2JEP8;H3BL56;A0A0A6YXF6;Q9CR99;Q9QUI0;Q62159;P62746	Rhoc;Rhoa;4930544G11Rik;Rhob	0
385	6.86139	Q9QXD6;F6YS63	Fbp1	0
386	6.85875	Q9D6A7;Q9DAV6;I7HJI5	Serpinb9c;Serpinb9b	0
387	6.85763	O08997	Atox1	0
388	6.85407	P09411;S4R2M7;P09041	Pgk1;Pgk2	0
389	6.84914	P45700;A0A1W2P788;A0A1W2P6N0	Man1a1	0
390	6.84597	Q5SW87;Q5SW88;P62821	Rab1;Rab1A	0
391	6.83782	A2BE92;A2BE93;Q9EQU5	Set	0
392	6.83655	H3BJP2;H3BLJ9;H3BJL6;H3BKH6;Q9R0P3;H3BL99;H3BJC6;H3BK43	Esd	0
393	6.82952	A0A0G2JDW7;A0A0G2JG29;Q6ZWU9	Rps27	0
394	6.82928	Q02819;A0A1C7CYU3;A0A1B0GR41;A0A1B0GR92;A0A1B0GS16;A0A1B0GT83	Nucb1	0
395	6.8262	P14106	C1qb	0
396	6.82493	F6ZV59;G5E8G0;G3X9W0;Q60668;E9Q5B6;F6SHF3;A0A0G2JFL4	Hnrnpd	0
397	6.82398	E0CX80;P70274;E0CZ76;E0CY03	Sepp1	0
398	6.82086	Q07797;E9Q5X5	Lgals3bp	0
399	6.81614	O88668;K4DI63;J3QP41	Creg1	0
400	6.81466	H3BLG5;Q3TMX0;O08992	Sdcbp	0
401	6.81092	A0A075B5Y2	Ighv1-75	0
402	6.81049	A0A0N4SVF0;Q6ZWY8	Tmsb10	0
403	6.80899	A0A0A6YWP4;D6RGQ0;E9Q8H9;E9Q8I0;P06909;A0A0A6YVP8	Cfh	0
404	6.80442	Q61805;A2AC65;F6XKX9	Lbp	0
405	6.80279	P68254	Ywhaq	0
406	6.78997	Q9CZU6;Q80X68	Cs	0
407	6.78832	Q61391;A0A0A6YWB9;A0A0A6YW93;A0A0A6YWA6;A0A0A6YY36	Mme	0
408	6.78735	A0A1W2P7X0;E9QMV2;Q4KML4	Abracl	0
409	6.78699	Q8R5L1;O35658	C1qbp	0
410	6.78532	P49935;A0A087WR20;D3Z437;D3YVI3	Ctsh	0
411	6.78226	Q02013	Aqp1	0
412	6.78086	A0A140T8N4		0
413	6.77458	Q8BMS1	Hadha	0
414	6.76084	Q06770	Serpina6	0
415	6.76008	B8JJN0;F6VQX8;B8JJM5;P04186;F6XQ00;B8JJM6;H3BK95;B8JJM3;F6W2T4;F6ZCY7	Gm20547;Cfb	0
416	6.74942	A0A075B5V9;A0A0A6YWX2	Ighv1-49	0
417	6.74343	Q02105	C1qc	0
418	6.74222	Q60932;F2Z471	Vdac1	0
419	6.74106	Q9Z0M5	Lipa	0
420	6.73218	D3YXU8;Q91ZJ9	Hyal1	0
421	6.72376	Q9DCD0	Pgd	0
422	6.71632	A0A2R8W6T9;Q9DBI0	Tmprss6	0
423	6.71283	O88569;A0A0N4SUM2	Hnrnpa2b1	0
424	6.71114	P99027	Rplp2	0
425	6.71006	Q9D3D9	Atp5d	0
426	6.70963	A0A0R4J083;P51174	Acadl	0
427	6.70848	Q8QZT1	Acat1	0
428	6.70684	P08207	S100a10	0
429	6.70427	Q61592	Gas6	0
430	6.70383	S4R1N6;F6YVP7;A0A1Y7VKY1;P62270	Rps18;Gm10260	0
431	6.70286	P14869;D3YVM5;S4R1N1	Rplp0	0
432	6.7011	P20918	Plg	0
433	6.69559	A2A998;A2A997;Q8K182	C8a	0
434	6.69113	P10404		0
435	6.68983	D3YZ77;A0A140LI36;J3QMP3;G3UZ78	Adgb	0
436	6.6889	Q62426	Cstb	0
437	6.68239	Q6ZQM8;Q62452;E9PXN7;D3Z748;D3YZE6;B2RT14;K9J7B2;Q8K169;Q3UEP4;Q8VCN3;Q91WH2;D3Z7G0;Q8BJL9;D3YUP6;D3YWN0;G3UZC9;D3YZ96;P17717;Q64435;P70691;Q63886	Ugt1a7c;Ugt1a9;Ugt1a10;Ugt1a8	0
438	6.67986	H7BX99;P19221;CON__P00735	F2	0
439	6.67849	D3Z1S6;Q91XA9	Chia1;Chia	0
440	6.67434	A0A1L1SRW0;P14206	Rpsa	0
441	6.66082	P11352;A0A0A6YY34;A0A0A6YVV2	Gpx1	0
442	6.65853	P30412	Ppic	0
443	6.65832	D3Z3X5;Q64471	Gstt1	0
444	6.65359	P06745;A0A0U1RP97;A0A0U1RQ72;A0A0U1RQ18;CON__Q3ZBD7	Gpi	0
445	6.65267	P62908;A0A140LI77;D3YV43	Rps3	0
446	6.65196	A0A075B5R8;A0A075B5R6	Ighv11-2;Ighv11-1	0
447	6.64994	P50543	S100a11	0
448	6.64937	O89023	Tpp1	0
449	6.64787	A2AL12;Q8BG05	Hnrnpa3	0
450	6.63962	A0A1Y7VM65;Q9QUH0	Glrx	0
451	6.63635	A0A075B5K9;A0A0G2JGF9	Igkv12-98	0
452	6.63048	B7ZNK6;Q64191	Aga	0
453	6.62805	O08749	Dld	0
454	6.62396	G3UZP7;P01899;Q8HWB2;P01900;E9PX63;O19441;A7VMS6;E9Q0G4;G3UXE9;P01895;P14427;V9GXI4;V9GXR0	H2-D1;H2-Q4	0
455	6.62262	Q19LI2	A1bg	0
456	6.6223	P33587;A0A3Q4EBY5	Proc	0
457	6.6214	A0A0B4J1I7	Igkv4-68	0
458	6.61884	A0A0B4J1I4	Igkv4-72	0
459	6.61738	P09813	Apoa2	0
460	6.61488	D3YUT3;D3YUG3;D3Z5R8;D3Z722;Q9CZX8;S4R223	Rps19	0
461	6.6111	Q9QWR8;A0A2R8VHH9;A0A2R8VHC0;Q3UZX5;A0A2R8VHU7;A0A2R8W742	Naga	0
462	6.60522	P61458	Pcbd1	0
463	6.59779	P03953	Cfd	0
464	6.5911	Q8BH95	Echs1	0
465	6.58951	P63276	Rps17	0
466	6.58746	A0A1Y7VM54;Q9D1D4	Tmed10	0
467	6.58545	P11438	Lamp1	0
468	6.57937	Q9DB20;A0A338P7G3;F7D3P8;A0A338P776	Atp5o	0
469	6.57848	P58252	Eef2	0
470	6.57618	Q99JY9;A0A087WS98;A0A087WP86;A0A087WQ14;A0A087WRA1;A0A087WQ83;Q641P0	Actr3	0
471	6.57522	Q9WUM5	Suclg1	0
472	6.57166	O88792	F11r	0
473	6.57102	A2A610;Q8C040;Q8BHK8;A2AE32;Q66L47;A2AE31;Z4YKV1;P08752;P63094;Q8CGK7;Q9DC51;P18872;P50149;Q3V3I2;B2RSH2;P20612;Q6R0H7	Gnas;Gnal;Gnat2;Gnai2;Gnai3;Gnao1;Gnat3;Gnai1;Gnat1	0
474	6.56848	A0A1L1SQA8;P62852	Rps25	0
475	6.56792	P99024;Q9CWF2;Q7TMM9;P68372;Q9D6F9;Q9ERD7;Q922F4;G3UZR1;CON__ENSEMBL:ENSBTAP00000025008;A2AQ07	Tubb5;Tubb2b;Tubb2a;Tubb4b;Tubb4a;Tubb3;Tubb6	0
476	6.56653	Q91Y97	Aldob	0
477	6.56378	O89020	Afm	0
478	6.5623	P06801;Q3TQP6	Me1	0
479	6.56196	P49182;CON__ENSEMBL:ENSBTAP00000018574	Serpind1	0
480	6.55956	B2M1R6;P61979;H3BLL4;H3BLP7;A0A286YDM3;H3BK96;H3BKD0;Q8BT23;A0A286YDH1;A0A286YEC4;H3BKI8;A0A286YCM2	Hnrnpk	0
481	6.55317	P47962;D3YYV8	Rpl5	0
482	6.54728	Q9CR68	Uqcrfs1	0
483	6.54623	P48678;D3YUF7;P14733	Lmna	0
484	6.54413	Q8VDD5;A0A2R8W6V7;A0A2R8VHF9;E9QPE7;A0A338P6K2;O08638	Myh9	0
485	6.5415	Q9WTP7	Ak3	0
486	6.53658	O55111;Q811I1;Q8VCE3	Dsg2	0
487	6.53564	Q9R100;A2AKS7	Cdh17	0
488	6.53337	Q8BH35	C8b	0
489	6.53316	P47911;A0A0J9YU32	Rpl6	0
490	6.5289	P04925	Prnp	0
491	6.52809	D3YWR7;A0A0G2JGJ1;Q8BVI4;D3Z099;A0A0G2JGY0;D3Z1A1	Qdpr	0
492	6.52701	D3Z6P0;F6S5U2;F6Q519	Pdia2	1
493	6.52686	P21981	Tgm2	0
494	6.52647	A0A075B5Q2	Ighv5-9	0
495	6.52368	Q9R182	Angptl3	0
496	6.51833	A0A0G2JDL9;Q99JI6;P62835;A0A1W2P777;A0A0G2JED9;A0A0G2JE52	Rap1b;Rap1a	0
497	6.51383	E9PZ30;Q8K154	Ugt2b34	0
498	6.51363	F2Z456;Q9DCN2	Cyb5r3	0
499	6.51334	A0A140LIU4;P56392	Cox7a1	0
500	6.5115	Q3UTQ8	Cdkl5	0
501	6.5083	P23780;A0A1L1SSJ7	Glb1	0
502	6.50273	O35988	Sdc4	0
503	6.49776	P50114	S100b	0
504	6.49776	E9PWP7	Muc3	0
505	6.49665	A0A075B5U0;A0A0A6YXJ9	Ighv1-12	0
506	6.48858	A0A0R4J138;P50429	Arsb	0
507	6.48712	E9PZ00;Q8BFQ1;K3W4L3;J3QPG5;Q61207	Psap	0
508	6.47927	Q3UTR7;A0A5F8MPW1;P11859	Agt	0
509	6.47416	P42703;A0A2I3BRT7	Lifr	0
510	6.47197	A0A0N4SVT3;A0A0N4SW28;Q9DAS9	Gng12	0
511	6.47136	Q6PI17;P25785	Timp2	0
512	6.46901	P62082	Rps7	0
513	6.46476	P62702;V9GWY0	Rps4x;Gm15013	0
514	6.46325	P50247	Ahcy	0
515	6.46085	A0A0A0MQM0;Q8BGY2;P63242	Eif5a;Eif5a2	0
516	6.45631	P24549	Aldh1a1	0
517	6.45317	A0A1W2P870;A0A1W2P7B6;Q9D172	D10Jhu81e	0
518	6.44113	P45376;D3YVJ7	Akr1b1;Akr1b3	0
519	6.43407	F8WHM5;Q61543;E9PWD8;F6RSH1	Glg1	0
520	6.4314	Q61129;A0A0G2JF07	Cfi	0
521	6.42632	P16406;F7B9G4;F6YHW2	Enpep	0
522	6.4247	Q9CZ13;A0A0A6YW82	Uqcrc1	0
523	6.42346	P47877;D3YU40	Igfbp2	0
524	6.42246	P70158	Smpdl3a	0
525	6.42088	P70441	Slc9a3r1	0
526	6.41843	P62242	Rps8	0
527	6.4181	Q9Z2U1	Psma5	0
528	6.41179	P12265;D3YY48;Q99KJ6	Gusb	0
529	6.40785	F6WR04;O70370	Ctss	0
530	6.40773	A0A075B5P4;A0A0A6YWR2;P01868;P01869	Ighg1	0
531	6.40676	Q1RME4	Gm1123	0
532	6.40547	P97785;D6RDD4	Gfra1	0
533	6.4036	G3UX26;Q60930;D3YZT5;A0A286YCR8	Vdac2	0
534	6.4029	A0A0R4J093;Q9DBP5	Cmpk1	0
535	6.39194	A0A286YD87;Q01721	Gas1	0
536	6.39173	P24369	Ppib	0
537	6.38673	A0A075B678;A0A075B5Y0;A0A075B5X1;A0A075B5W4;A0A0A6YXA3;A0A0G2JET1;A0A075B5X4	Ighv8-14;Ighv8-13;Ighv8-9;Ighv8-6;Ighv8-11	0
538	6.3829	O88844;A0A087WPT4;A0A087WRS9	Idh1	0
539	6.3776	P16015	Ca3	0
540	6.37574	P97807;H3BKG7	Fh	0
541	6.36786	P97351	Rps3a	0
542	6.3659	Q9EQ20;A0A1Y7VJ32	Aldh6a1	0
543	6.35411	Q68FD5;Q5SXR6;F6Z1R4	Cltc	0
544	6.34887	P51910	Apod	0
545	6.34604	Q9DBD0;D3YY36;F6W4D3	Ica;1300017J02Rik	0
546	6.34455	Q9CQI6	Cotl1	0
547	6.34082	A0A075B696	Ighv2-3	0
548	6.34066	Q9D8E6	Rpl4	0
549	6.33431	E9QN08;A0A0R4J1L2;Q91VK2;Q80T06;F6ZFU0;A0A0R4J1E2;P57776;D3Z7N2;D3YY68;D3YUQ9;D3YZT9	Eef1d	0
550	6.32966	E9Q5D9;F8WH23;Q61581	Igfbp7	0
551	6.32883	P38647	Hspa9	0
552	6.32658	P15532	Nme1	0
553	6.31704	Q8K1H9	Obp2a	0
554	6.31672	Q14AA6;P62827	1700009N14Rik;Ran	0
555	6.31342	P30681	Hmgb2	0
556	6.31342	G3UY13;E9Q6I2;Q61730	Il1rap	0
557	6.30937	P28474	Adh5	0
558	6.30916	Q9WVF5;Q01279	Egfr	0
559	6.29647	P35564	Canx	0
560	6.29612	Q9JII6;B1AXW3	Akr1a1	0
561	6.29299	Q99JY0;D3YXU1	Hadhb	0
562	6.28634	Q9JJ00	Plscr1	0
563	6.28235	F8WGL3;A0A494B9A7;P18760	Cfl1	0
564	6.27996	P97821;D3Z220	Ctsc	0
565	6.27985	P27659	Rpl3	0
566	6.27648	Q9DAY9;Q5SQB0;Q5SQB5;Q61937	Npm1	0
567	6.27543	Q01853	Vcp	0
568	6.27503	P05201;F7ALS6	Got1	0
569	6.273	F8WIP8;P10923;D3Z513;D3Z4N2	Spp1	0
570	6.26757	Q20BD0;Q80XR6;Q99020	Hnrnpab	0
571	6.26338	Q08879;CON__ENSEMBL:ENSBTAP00000016046	Fbln1	0
572	6.25672	D3Z7F0;P16125	Ldhb	0
573	6.25198	F6QPR1;O35129	Phb2	0
574	6.2501	Q9WV32;Q91Z25;F6THG2	Arpc1b	0
575	6.2493	Q571E4;Q8CC47	Galns	0
576	6.24866	A0A0R4J0Z1;P08003	Pdia4	0
577	6.24697	A0A0R3P9C8;Q9DC69	Ndufa9	0
578	6.24647	A0A075B5Q3;A0A0A6YY69	Ighv2-5	0
579	6.24573	A0A1B0GRR3;A0A1B0GSE8;P62281	Rps11	0
580	6.24339	P07901;B7ZC50;A2A6A2;B7ZC49	Hsp90aa1	0
581	6.24229	P08071;A0A0G2JDN0;A0A0G2JGN1;A0A0G2JEA3;A0A0G2JFM6	Ltf	0
582	6.24167	A0A494BAD3;P97742;A0A494BBF2;A0A494BAC7	Cpt1a	0
583	6.24135	F2Z405;E9Q499;Q5I2A0	Serpina3g	0
584	6.23535	Q8BMD8;A0A0G2JFB9	Slc25a24	0
585	6.23371	Q6ZWQ9;D3YV37	Myl12a	0
586	6.23246	Q8R121	Serpina10	0
587	6.22896	A0A1W2P7N2;K3W4L7;Q9DCG6	Pbld1	0
588	6.22863	Q61405;Q4LDF6	Cfhr2	0
589	6.22837	E9Q9C6;E9Q0B5;E9PVG8	Fcgbp	0
590	6.22183	P14131	Rps16	0
591	6.22008	P12246	Apcs	0
592	6.21809	Q9QWK4	Cd5l	0
593	6.21722	A0A087WSE4;A0A087WQA5;A0A087WR97;A0A087WRZ5;Q8R0B4;Q8BLD4;Q6VYI5;Q6VYI4;Q921F2	Tardbp	0
594	6.21376	G3UXX3;Q91XH5;Q64105	Spr	0
595	6.2124	Q80ZJ2;Q924B0;O55023	Impa1	0
596	6.18876	Q3TML0;Q922R8	Pdia6	0
597	6.18831	Q5NCU4;A0A1L1SSH9;P07214	Sparc	0
598	6.17984	Q8BFR5	Tufm	0
599	6.17898	Q9Z2I8	Suclg2	0
600	6.17345	P47856	Gfpt1	0
601	6.16406	Q3UMB9	Kiaa1033	0
602	6.16403	A2ACG7;Q9DBG6	Rpn2	0
603	6.15975	O35639;A0A0G2JDV9;Q3TET3	Anxa3	0
604	6.15448	A0A140LHB2		0
605	6.15226	E9Q6D8;Q91X70;Q8BRY4	C6	0
606	6.15082	G3X977;Q61703;Q3UEG7;CON__Q9TRI1	Itih2	0
607	6.14498	P15945	Klk1b5	0
608	6.14489	Q8R3P0;B0QZP3;V9GXG0	Aspa	0
609	6.14088	Q91YR9	Ptgr1	0
610	6.13821	P70665;A0A1N9M4K1;A0A1L1SU77;A0A1L1SQF7	Siae	0
611	6.13777	Q9CQV8;A2A5N1;P68510;P61982;O70456	Ywhab	0
612	6.13491	Q3U8S1;A2APM5;A2APM3;A2APM4;E9QKM8;Q80X37;A2APM1;A2APM2;P15379	Cd44	0
613	6.1336	Q99KW9	Itfg1	0
614	6.13046	Q9R0Q7	Ptges3	0
615	6.12943	Q91ZX7;A0A0R4J0I9;Q3U5J2	Lrp1	0
616	6.12375	G3UWL2;Q76MZ3	Ppp2r1a	0
617	6.1185	P33434;A0A1B0GS88	Mmp2	0
618	6.11461	V9GX52;V9GXT4;V9GXA2;V9GX00;Q00560	Il6st	0
619	6.11434	P52795	Efnb1	0
620	6.10456	O88968	Tcn2	0
621	6.10452	P25444;D3YVC1;D3YWJ3	Rps2	0
622	6.09534	A0A494BAF7;A0A494BBE7;Q9CPU0	Glo1	0
623	6.09506	P26262	Klkb1	0
624	6.08867	F8WJ05;Q61702	Itih1	0
625	6.08817	Q64695;A2AUV5	Procr	0
626	6.08433	Q9CQA3	Sdhb	0
627	6.08336	P59999	Arpc4	0
628	6.08045	P26443	Glud1	0
629	6.07835	A0A0R4J0B2;Q8VCI0	Plbd1	0
630	6.0766	P08607;E9PUZ8	C4bpa;C4bp	0
631	6.07166	F6ZIS7	Rarres1	0
632	6.06718	Q8K157	Galm	0
633	6.06476	G3X8T3;P16675;A2A5J8;A2A5J9	Ctsa	0
634	6.06348	A0A0G2JFP9;Q3UPN1;P29533	Vcam1	0
635	6.06194	Q62468	Vil1	0
636	6.0535	Q543K9;P23492	Pnp	0
637	6.03953	Q9CUU3	Sycp2	0
638	6.03635	P06684;A0A0J9YUU3	C5	0
639	6.02995	P17879;Q61696;P16627	Hspa1b;Hspa1a;Hspa1l	0
640	6.02657	P06683;A0A0R4J032;H3BKN4	C9	0
641	6.02206	P05202	Got2	0
642	6.01883	A0A0R4IZW5;P09803	Cdh1	0
643	6.01607	O09159	Man2b1	0
644	6.01557	P70699;F6R5R5;A2AFL5;F6VEG4	Gaa	0
645	6.01022	Q8BZ64	Tctn1	0
646	6.00962	Q04447	Ckb	0
647	6.00881	Q80V42	Cpm	0
648	6.00505	A0A338P6X5;Q8BTU6;P60843;P10630	Eif4a2;Eif4a1	0
649	6.00333	P10518	Alad	0
650	6.00134	A0A075B5S6	Ighv3-1	0
651	5.99128	D3YXG6;Q9CVB6	Arpc2	0
652	5.98166	A0A3Q4EC00;A0A452J8A5;P42125	Eci1	0
653	5.98042	E9Q6C2;Q8CG14;A0A1W2P7F1;Q8CFG8	C1s1;C1sa;C1sb	0
654	5.97726	A0A2U3TZ56;Q78IQ7	Slc39a4	0
655	5.96988	Q91XA2	Golm1	0
656	5.96646	P45952	Acadm	0
657	5.9539	P40124	Cap1	0
658	5.94875	A0A0G2JFP4;Q8K385	FRRS1	0
659	5.9479	A0A0U1RPZ0;D3Z6D8;A0A0U1RPX4;D3Z3G6;P63085;Q63844	Mapk3;Mapk1	0
660	5.94705	Q3U367;Q9JLJ2	Aldh9a1	0
661	5.94666	P15089	Cpa3	0
662	5.93048	Q8CI94	Pygb	0
663	5.92917	Q9WUM4	Coro1c	0
664	5.92321	P61027;Q5SW86;A0A494BA38;A0A494BBL7;Q3TYH2;A0A494B945;Q9D1G1;Q9DD03;P61028;P55258;Q8K386	Rab10;Rab1;Rab15;Rab1b;Rab13;Rab8b;Rab8a	0
665	5.91557	Q8JZN5;A0A0G2JF25;A0A0G2JDY4	Acad9	0
666	5.90897	P12804	Fgl2	0
667	5.90167	Q920A5	Scpep1	0
668	5.89834	Q3V1N1	Mfhas1	0
669	5.89795	Q9JKF1;A0A0U1RNG5	Iqgap1	0
670	5.88654	P27046	Man2a1	0
671	5.88246	Q3TLP5	Echdc2	0
672	5.87619	Q61406	Cfhr1	0
673	5.87523	P80314	Cct2	0
674	5.86827	Q61029;Q61033	Tmpo	0
675	5.86196	P00757	Klk1b4	0
676	5.85196	P80315;G3UYW5;G5E839	Cct4	0
677	5.84263	P98086	C1qa	0
678	5.83855	E0CY49;Q91YI0	Asl	0
679	5.83209	Q61398;D3YUE2;A0A0G2JE29	Pcolce	0
680	5.82513	P47878	Igfbp3	0
681	5.82336	P20108	Prdx3	0
682	5.81458	P16460	Ass1	0
683	5.80845	Q61598;A0A1Y7VLG4	Gdi2	0
684	5.80399	Q9CQ62	Decr1	0
685	5.7994	O88325	Naglu	0
686	5.79912	Q8CCH2	Nhlrc3	0
687	5.79759	Q9EPK6;A0A494B9H1;A0A494B9B2	Sil1	0
688	5.79315	Q91VD9;A0A087WSU3	Ndufs1	0
689	5.77682	Q9JHI5	Ivd	0
690	5.76689	Q9EQ08	Sgsh	0
691	5.76345	Q9DBB9	Cpn2	0
692	5.76142	B1AR28;P50544	Acadvl	0
693	5.74534	Q9D6J6	Ndufv2	0
694	5.7321	E9Q616	Ahnak	0
695	5.72555	A0A0R4J131;Q8CIF4	Btd	0
696	5.72534	Q3TCN2	Plbd2	0
697	5.72478	P24527	Lta4h	0
698	5.72051	Q8BHN3	Ganab	0
699	5.71083	Q60597;Z4YJV4	Ogdh	0
700	5.69526	Q3UXJ2;P82198	Tgfbi	0
701	5.69052	D3YYD0;Q3UZZ4	Olfm4	0
702	5.68139	Q9JLT2;E9PYP7;F6XTD2;D6RI51	Treh	0
703	5.66995	Q9D051	Pdhb	0
704	5.66803	A0A571BF69;B5THE2;A0A0J9YVJ0;A0A0J9YVE6	Mgam	0
705	5.66487	Q6DYE8	Enpp3	0
706	5.65801	Q8BK48;F6Z9B9;Q8QZR3	Ces2e;Ces2h;Ces2a	0
707	5.65509	Q9QXX4;Q8BH59	Slc25a13;Slc25a12	0
708	5.65052	Q9Z1P8	Angptl4	0
709	5.63749	Q8BFZ3	Actbl2	0
710	5.63745	P00329	Adh1	0
711	5.63251	P53395	Dbt	0
712	5.61555	P09581	Csf1r	0
713	5.6076	P70663	Sparcl1	0
714	5.60708	A0A0A6YXJ6;A0A0A6YX37;Q8C309;O35632	Hyal2	0
715	5.59436	Q91YW3	Dnajc3	0
716	5.57269	P45377	Akr1b8	0
717	5.54802	A0A0R4J0A9;O88572;H3BJH0;H3BL52;Q91VN0	Lrp6	0
718	5.54391	A0A0R4J092;Q8K2I4	Manba	0
719	5.52958	A0A0R4J0Q5;P21619	Lmnb2	0
720	5.51076	P55292	Dsc2	0
721	5.50482	A0A0N4SVL8;G3UVV6;B2RPV6	Mmrn1	0
722	5.49298	E9Q3X0;Q9EQK5	Mvp	0
723	5.4808	E9PUM5;E9Q8B6;E9Q8B5	Gm4788	0
724	5.4727	Q8CG16;Q8CFG9;Q3UZ09	C1ra;C1rb	0
725	5.44905	A0A0R4J0S2;P70389	Igfals	0
726	5.42428	Q60928;F6WUX1;D3Z4Q6;D3YVY4;D3Z266;F6V328	Ggt1	0
727	5.40814	E9PZW0;E9Q557	Dsp	0
728	5.38512	P97333	Nrp1	0
729	5.38414	Q9Z0Z4;A2AI62	Heph	0
730	5.33431	A1BN54;Q7TPR4	Actn1	0
731	5.2407	Q8BH64	Ehd2	0
732	5.21317	P11087;CON__Q862S4	Col1a1	0
733	5.18882	A0A3B2W7J8;A0A2I3BRT4;E9Q3W4;Q9QXS1;Q8R0W0	Plec;Eppk1	0
734	5.1536	Q61233	Lcp1	0
735	5.08246	P02772	Afp	0
736	5.06871	Q8C196	Cps1	0
737	4.93698	Q9JIF7	Copb1	0

## Sheet: Fig 4C (Human)
Rank	iBAQ intensity	Protein ID	Gene name	Panc Tissue enriched
	Log\-(10)
	Human
1	10.0637	P69905;A0A2R8Y7C0;P02008	HBA1	0
2	9.89818	P68871;A0A2R8Y7R2;F8W6P5;A0A0J9YWK4	HBB	0
3	9.51445	P02763	ORM1	0
4	9.50258	A0A286YEY1;P01876	IGHA1	0
5	9.33214	A0A087WT59;P02766	TTR	0
6	9.13107	P01834;A0A5H1ZRQ3	IGKC	0
7	8.99227	P01009	SERPINA1	0
8	8.97646	P63261;P60709;E7EVS6;A0A2R8Y793;A0A6Q8PFE4;I3L3I0;I3L1U9;I3L4N8;Q6S8J3;A0A2R8YEA7;A5A3E0;Q562R1;P0CG38;A0A2R8YFE2;Q9BYX7;P0CG39	ACTG1;ACTB	0
9	8.88339	P00738;A0A0C4DGL8;J3QR68;H0Y300;J3QLC9;A0A087WU08;H3BS21;J3KRH2;J3KTC3;J3KSV1;J3QQI8;H3BMJ7	HP	0
10	8.81419	P19652	ORM2	0
11	8.79332	P09210	GSTA2	0
12	8.76309	P09525;Q6P452;B4E1S2	ANXA4	0
13	8.73816	D6RHJ6;D6RD17;P01591;C9JA05	JCHAIN;IGJ	0
14	8.73506	P15144;H0YMC1;H0YLZ8;H0YKT6	ANPEP	0
15	8.72728	P01871	IGHM	0
16	8.72428	P0DOY2;P0DOY3;P0CF74	IGLC6	0
17	8.6894	P62805	HIST1H4A	0
18	8.65635	P02790;Q9BS19	HPX	0
19	8.64896	P01619		0
20	8.61964	A0A4W8ZXM2;A0A0B4J1Y9;S4R460;A0A0B4J2B5;A0A075B7D8	IGHV3-72	0
21	8.58887	P04406;E7EUT5	GAPDH	0
22	8.57849	A0A2Q2TTZ9;P01594;P01593		0
23	8.52853	P00918;E5RID5;E5RK37	CA2	0
24	8.51371	D6RF35;P02774;D6RBJ7;D6RF20	GC	0
25	8.47926	P01011;G3V595;G3V3A0;A0A087WY93	SERPINA3	0
26	8.46691	P08473;A0A6Q8PFY6;C9J9X7;C9IYX7;Q3KQS6;C9JDZ3	MME	0
27	8.45	P09211;A8MX94;A0A087X2E9;A0A2R8Y5E5;A0A087X243	GSTP1	0
28	8.41303	P01857;A0A0A0MS08;A0A0A0MS07	IGHG1	0
29	8.38419	P00441;H7BYH4	SOD1	0
30	8.38367	Q9BYE9	CDHR2	0
31	8.37543	U3KQK0;Q99880;Q99879;Q99877;Q93079;Q5QNW6;P62807;P58876;P57053;O60814;Q96A08;A0A2R8Y619	HIST1H2BN;HIST1H2BL;HIST1H2BM;HIST1H2BH;HIST2H2BF;HIST1H2BC;HIST1H2BD;H2BFS;HIST1H2BK;HIST1H2BA	0
32	8.36909	P00915;E5RHP7;E5RH81;E5RIF9;E5RG43;E5RFE7;E5RGU8;E5RFL2;E5RII2;E5RG81;E5RJI8;H0YBE2;E5RJF6;E5RHS7	CA1	0
33	8.36478	P25311;C9JEV0;H7BZJ8	AZGP1	0
34	8.35908	P00352;Q5SYQ9;Q5SYQ8;Q5SYQ7	ALDH1A1	0
35	8.35822	P30086	PEBP1	0
36	8.3041	Q5TEC6;A0A590UJL8	HIST2H3PS2	0
37	8.29846	P06733;A0A2R8Y6G6;K7EM90;A0A2R8YEM5;A0A2R8Y879;A0A2R8Y6I8;K7ERS8;A0A2R8YEG5;A0A2R8Y798;F5H1C3;E5RI09;P13929;K7EPM1;K7EKN2;E5RGZ4;F5H0C8;P09104;E5RG95	ENO1	0
38	8.28517	P01833	PIGR	0
39	8.28434	A0A1B0GV23;A0A1B0GVD5;A0A1B0GWE8;P07339;A0A1B0GW44;A0A1B0GVP3;A0A1B0GU92;A0A1B0GU03;H7C469;F8WD96;C9JH19;H7C1V0;F8W787;A0A1B0GVF1;A0A1B0GV01	CTSD	0
40	8.27566	P56470;M0QZ93	LGALS4	0
41	8.26773	P23141;H3BQV8;A0A140TA63;H3BSU0;Q9UKY3	CES1	0
42	8.26236	P02749;J3KS17;J3QRN2;J3QLI0;CON__P17690	APOH	0
43	8.23744	P01008;Q8TCE1;CON__P41361	SERPINC1	0
44	8.23032	P05783;F8VZY9;CON__H-INV:HIT000015463	KRT18	0
45	8.21423	A0A5H1ZRS9;A0A075B6S2;A2NJV5;A0A0A0MRZ7	IGKV2D-29;IGKV A18;IGKV2D-26	0
46	8.19112	P27487;F8WE17;H7C1N5;F8WBB6	DPP4	0
47	8.17926	O60218	AKR1B10	0
48	8.17921	P05162;B0QYC9	LGALS2	0
49	8.17076	P07148;A8MW49	FABP1	0
50	8.14283	P62937;F8WE65;C9J5S7;E5RIZ5;P0DN37;P0DN26;A0A0H2UH34;A0A0B4J2A2;A0A075B767;A0A075B759;Q9Y536;F5H284	PPIA	0
51	8.14192	P32119;A6NIW5	PRDX2	0
52	8.14167	O95994;B5MC07;C9J3E2;H7C3Z9	AGR2	0
53	8.13726	Q16777;P04908;P0C0S8;P20671;Q6FI13;Q7L7L0;Q93077;Q99878;Q9BTM1;A0A0U1RR32;Q96KK5;A0A0U1RRH7;A0A494C189;A0A3B3IS11;Q71UI9;C9J0D1;P0C0S5;H0YFX9;C9J386	HIST2H2AC;HIST1H2AB;HIST1H2AG;HIST1H2AD;HIST2H2AA3;HIST3H2A;HIST1H2AC;HIST1H2AJ;H2AFJ;HIST1H2AH;H2AFV;H2AFZ	0
54	8.13168	O95497;Q9NY84	VNN1	0
55	8.12934	P68032;P68133;A6NL76	ACTC1;ACTA1	0
56	8.11421	Q5VTE0;P68104;A0A087WVQ9;A0A087WV01;A6PW80;Q5JR01	EEF1A1P5;EEF1A1	0
57	8.11012	P15559;B4DLR8;H3BNV2;H3BRK3	NQO1	0
58	8.09012	P01019	AGT	0
59	8.08307	P60174;U3KPZ0;U3KQF3;U3KPS5	TPI1	0
60	8.06948	P07737;K7EJ44;I3L3D5	PFN1	0
61	8.06573	P05155;E9PGN7;H9KV48;CON__P50448;H0YCA1	SERPING1	0
62	8.06565	C9JFR7;P99999;CON__P62894	CYCS	0
63	8.06074	P07355;H0YN42;H0YMU9;H0YMD0;A6NMY6;H0YM50;H0YKS4;H0YNP5;H0YN28;H0YMM1;H0YL33;H0YMW4;H0YKX9;H0YMT9;H0YLV6;H0YKZ7;H0YKL9;H0YKV8;H0YNA0;H0YMD9;H0YNB8;H0YKN4;H0YN52;H0YLE2	ANXA2;ANXA2P2	0
64	8.04657	P02760;S4R471;S4R3Y4	AMBP	0
65	8.04571	Q8WW52	FAM151A	0
66	8.04017	A0A286YEY4;P01859	IGHG2	0
67	8.03739	P00450;E9PFZ2;H7C5R1;CON__ENSEMBL:ENSBTAP00000031900;D6RE86;H7C5N5	CP	0
68	8.03663	P10153	RNASE2	0
69	8.03254	P04080;A0A1W2PQG6;A0A1W2PS52	CSTB	0
70	8.03153	Q5VY30;P02753	RBP4	0
71	8.02869	P02042;E9PFT6	HBD	0
72	8.02036	A6XMV8;A0A0J9YYC8;A6XMV9;P07478;Q8NHM4;P35030	PRSS2	1
73	8.01611	P02787;H7C5E8;C9JVG0;C9JB55;F8WCI6;CON__Q2HJF0	TF	0
74	8.01595	A0A5F9ZHM4;P07195;A0A3B3IS95;C9J7H8;A8MW50;F5H793	LDHB	0
75	8.00113	P10599	TXN	0
76	7.99755	P06312	IGKV4-1	0
77	7.98703	P01709		0
78	7.98393	Q06830;A0A0A0MSI0;A0A0A0MRQ5	PRDX1	0
79	7.97897	P01624;A0A0C4DH90;A0A075B6H7;A0A0C4DH55	IGKV3OR2-268;IGKV3-7;IGKV3D-7	0
80	7.97135	P00167;J3KNC7	CYB5A	0
81	7.96175	P07327;D6RHZ6	ADH1A;ADH1B	0
82	7.95972	K7ERI9;P02654;K7EKP1;K7EJI9;K7ELM9;K7EPF9	APOC1	0
83	7.95227	P29401;A0A0B4J1R6;E9PFF2;F8W888	TKT	0
84	7.94778	A8MXZ4;A0A0C4DFY5;Q9NQ84;J9JIE0	GPRC5C	0
85	7.94252	P10909;E7ERK6;H0YC35;H0YLK8;H0YAS8;E7ETB4;E5RJZ5;E5RG36;E5RGB0;E5RH61	CLU	0
86	7.93885	A0A075B6J9;CON__ENSEMBL:ENSBTAP00000014147;CON__Q1RMN8	IGLV2-18	0
87	7.93336	G3V1A4;E9PK25;P23528;E9PQB7;E9PP50;E9PLJ3;E9PS23;Q9Y281	CFL1	0
88	7.92662	A0A024R6I7;A0A0G2JRN3;G3V2B9;G3V544;G3V5R8;G3V387;A0A0B4J278	SERPINA1	0
89	7.91924	P68363;Q9BQE3;F5H5D3;F8VVB9;Q9NY65;C9J2C0;A0A1W2PQM2;C9JDS9;F8VS66;F8VRZ4;F8VX09;F8VWV9;V9GZ17;Q9H853;F8VRK0;C9K0S6;F8W0F6;F8VXZ7	TUBA1B;TUBA1C;TUBA8	0
90	7.90916	A0A0G2JMB2;A0A286YEY5;P01877	IGHA2	0
91	7.90886	P00558;P07205	PGK1	0
92	7.9064	P08758;D6RBE9;D6RBL5;E9PHT9;D6RCN3	ANXA5	0
93	7.90018	P07900;Q14568;G3V2J8;Q58FG0;Q58FF6;Q58FG1	HSP90AA1	0
94	7.88089	P19440;E7ET76;A6NGU5;B5MCK8;P36268;E7ETR7;E7EVF8;E7EM62;E7ETJ6;E7ENJ5;E7ETU4;E7ESL5;E7ETN1;Q14390;E7ERN9;B5MC36;A0A0C4DG87;A0A494C1J8;B5MC34;B5MD39;E9PHP2	GGT1;GGT3P;GGT2	0
95	7.87798	A0A0A0MTI5;B8ZWD1;P07108	DBI	0
96	7.87279	P21796;C9JI87	VDAC1	0
97	7.87126	A0A0A0MRZ8;P04433	IGKV3D-11	0
98	7.86689	P06331		0
99	7.86612	P52895;B4DK69;S4R3P0;A0A3B3IRI8	AKR1C2	0
100	7.86105	H3BS50;H3BP71;O75150	RNF40	0
101	7.86049	O95154	AKR7A3	0
102	7.84871	Q6UWV6;I3L3G5	ENPP7	0
103	7.84559	P04004;CON__Q3ZBS7	VTN	0
104	7.84208	P63104;E7EX29;B0AZS6;B7Z2E6;H0YB80;E7ESK7;E5RIR4;E9PD24;E7EVZ2;E5RGE1	YWHAZ	0
105	7.83984	P27216;E5RIN3	ANXA13	0
106	7.82537	U3KQU7;Q9UP83	COG5	0
107	7.82223	P84077;P61204;F5H423;F5H0C7;C9J1Z8;H0YGG7	ARF1;ARF3	0
108	7.82155	P01042	KNG1	0
109	7.82048	A0A0B4J231;B9A064;A0A5H1ZRQ4;P0CG04	IGLL5;IGLC1	0
110	7.81858	P02647;F8W696;CON__P15497	APOA1	0
111	7.81606	A0A0C4DH38	IGHV5-51	0
112	7.81567	F2Z3J9;Q14914;F6XGT7;Q5JVP2	PTGR1	0
113	7.80984	P62258;B4DJF2;I3L3T1;K7EM20;K7EIT4;I3L0W5	YWHAE	0
114	7.80532	A0A0C4DH68;A0A075B6R9	IGKV2-24;IGKV2D-24	0
115	7.79646	P62328	TMSB4X	0
116	7.78875	O43895;Q5JZ40	XPNPEP2	0
117	7.7866	P04179;F5H3C5;F5H4R2;F5GYZ5;G8JLJ2;G5E9P6;F5GXZ9	SOD2	0
118	7.78352	P01024;CON__Q2UVX4;M0QYC8;M0R1Q1;M0QXZ3;M0R0Q9;O95568	C3	0
119	7.78267	A0A0A0MSS8;P42330;S4R3Z2;S4R3D5	AKR1C3	0
120	7.78058	J3KPS3;P04075;H3BQN4;H3BPS8;H3BUH7;H3BR04;H3BMQ8;H3BU78;H3BR68	ALDOA	0
121	7.7786	P21589;Q96B60;H0Y7R7	NT5E	0
122	7.77796	P02675;D6REL8;CON__P02676	FGB	0
123	7.77028	Q16762;B1AH48	TST	0
124	7.769	C9JEU5;C9JC84;P02679	FGG	0
125	7.76533	Q13228;H0Y532;A6PVX1;F2Z2W8;F8WCR4;C9JVL0	SELENBP1	0
126	7.76322	P01602	IGKV1-5	0
127	7.75455	P00403	MT-CO2	0
128	7.75341	P06744;A0A2U3TZU2;K7EQ48;A0A2R8Y6C7;A0A0J9YYH3;A0A0J9YXP8;A0A0J9YX90;K7ERC6;K7EPY4;K7EP41;K7ENA0;K7ELR7;A0A2R8YF08;A0A0J9YXM3;K7ERK8;K7EIL4;K7ESF4;A0A0J9YXH9;A0A0J9YYI8	GPI	0
129	7.74718	A0A5K1VW95;P40925;B8ZZ51;B9A041;C9JF79;C9JLV6;C9JRL4	MDH1	0
130	7.74529	P16403;P10412;P16402;Q02539;P22492	HIST1H1C;HIST1H1E;HIST1H1D;HIST1H1A	0
131	7.74497	A0A3B3IS80;P05062;A0A087WXX2;A0A3B3ITZ0	ALDOB	0
132	7.74132	A0A075B6K5	IGLV3-9	0
133	7.73934	P02792	FTL	0
134	7.73539	A0A0G2JIW1;P0DMV9;P0DMV8;V9GZ37	HSPA1B;HSPA1A	0
135	7.72969	P18669;P15259;Q8N0Y7	PGAM1;PGAM2	0
136	7.72909	P05023;M0R116;A0A2R8YEY8;A0A0A0MT26;P13637;B1AKY9;P50993;H0Y7C1;Q5TC01;Q5TC02;Q13733;Q5TC05;P20648;P54707;M0QXF2;E9PRA5	ATP1A1	0
137	7.72899	P13073;H3BN72;H3BNV9;Q86WV2;H3BPG0;H3BNI5	COX4I1	0
138	7.7229	P01023;CON__ENSEMBL:ENSBTAP00000024146;F8W7L3;H0YFH1;F5H1E8	A2M	0
139	7.72215	P06576;H0YH81;F8W079;F8W0P7;H0YI37	ATP5B	0
140	7.72081	P07437;Q5JP53;Q5ST81	TUBB	0
141	7.72001	P80748;A0A075B6K2		0
142	7.71962	P01780		0
143	7.71574	Q5T7C4;P09429;B2RPK0	HMGB1;HMGB1P1	0
144	7.71248	C9JV77;P02765	AHSG	0
145	7.71117	J3QRS3;P19105;O14950;J3KTJ1	MYL12A;MYL12B	0
146	7.71052	P30043;M0R192;A0A2R8YEP4;A0A2R8Y7Y9;M0QZL1	BLVRB	0
147	7.70546	P14618;B4DNK4;H3BTN5;H3BR70;H3BQ34;H3BT25;H3BUW1;H3BTJ2;H3BN34;H3BQZ3;H3BU13;P30613	PKM	0
148	7.69812	P27797;K7EJB9;K7EL50	CALR	0
149	7.69331	H0YLF3;F5H6I0;P61769	B2M	0
150	7.68362	P04040	CAT	0
151	7.67643	P10809;E7EXB4;E7ESH4;C9JL25;C9JL19;C9JCQ4	HSPD1	0
152	7.66476	P09382	LGALS1	0
153	7.66102	Q96KP4;J3QKT2;J3KSV5;A0A087WYZ1;J3QR27;J3QLU1;A0A087WVS2;J3QKQ0;J3QRD0;J3QL02;J3QQN6;J3KRD5;J3QRA8;J3QRH4;J3KSS4;J3QRP4	CNDP2	0
154	7.65512	Q08257;A6NP24;C9JH92	CRYZ	0
155	7.6531	P52758;H0YBX3;H0YB34	HRSP12	0
156	7.65201	P17516	AKR1C4	0
157	7.64287	F8VNT9;F8VV56;F8W022;F8VWK8;P08962	CD63	0
158	7.63152	Q9Y624;A0A087WY82	F11R	0
159	7.63058	P14384;F8W111;F8VVI6;H0YHN7;F8VR29;F8VU13	CPM	0
160	7.62409	P40121;E7ENU9;H7C0X8;B8ZZL6	CAPG	0
161	7.62181	A0A075B6K4	IGLV3-10	0
162	7.62181	A0A0C4DH72	IGKV1-6	0
163	7.62162	M0R349	LGALS4	0
164	7.6113	Q15828	CST6	0
165	7.61104	O43707;F5GXS2;H7C144;K7EP19;M0QZQ3;C9JY79;Q9H254	ACTN4	0
166	7.60244	P00338;F5GXH2;F5GYU2;F5GXY2;F5H5J4;F5H6W8;F5GZQ4;F5H8H6;F5GXC7;F5GWW2;F5GXU1	LDHA	0
167	7.59793	A0A075B6I9	IGLV7-46	0
168	7.59582	P25705;K7EK77;K7ERX7;K7EJP1;K7ENJ4;K7EQH4;K7ESA0	ATP5A1	0
169	7.59542	P06748;E5RGW4;E5RI98	NPM1	0
170	7.59536	P61604;B8ZZL8;B8ZZ54;S4R3N1	HSPE1;HSPE1-MOB4	0
171	7.59238	P30041	PRDX6	0
172	7.59006	P40926;G3XAL0	MDH2	0
173	7.58718	P01701		0
174	7.58475	A2A274;Q99798	ACO2	0
175	7.57717	K7EIV0;A0A075B7C0;A0A0C4DGQ5;P04632;U3KQE2;K7ELJ7;U3KPR7;K7EM73;K7EKD8;Q96L46	CAPNS1	0
176	7.5712	P30044	PRDX5	0
177	7.571	P16152;E9PQ63;A8MTM1	CBR1	0
178	7.56989	P01717;P01718		0
179	7.56586	P16233	PNLIP	1
180	7.56493	P78417;Q5TA02;Q5TA01	GSTO1	0
181	7.56437	P05451;H7BZ24;P48304	REG1A;REG1B	0
182	7.55904	P17174	GOT1	0
183	7.55865	P01034	CST3	0
184	7.55609	Q16651;H3BVC8;H3BUJ8	PRSS8	0
185	7.54768	P0CG48;F5H6Q2;F5H388;B4DV12;F5H265;J3QKN0;F5H2Z3;F5GYU3;Q5PY61;F5H747;J3QTR3;J3QS39;Q96C32;P62979;P62987;P0CG47;F5GXK7;M0R2S1;A0A2R8Y422;M0R1M6;M0R1V7;F5GZ39;J3QSA3	UBC;UBB;RPS27A;UBA52	0
186	7.54675	Q14019;H3BT58	COTL1	0
187	7.54667	P78324;Q9P1W8;H3BRP9;H3BV43;H3BML4;H9KV29;O00241	SIRPA	0
188	7.54132	J3KRE2;P52565;J3KTF8;J3QQX2;J3KS60;J3KRY1	ARHGDIA	0
189	7.53926	P12830;A0A087WXI5;A0A087WX17;A0A087WU43;H3BNC6;J3QKP1;H3BVI7;P22223	CDH1	0
190	7.53822	B1AKG0;Q03591	CFHR1	0
191	7.53784	P07237;H7BZ94;H0Y3Z3;I3L398;I3L312;I3L4M2;I3NI03;I3L0S0;I3L3U6;I3L3P5;I3L1Y5;I3L514	P4HB	0
192	7.53708	P11142;E9PKE3;E9PN89;E9PNE6;E9PLF4;A8K7Q2;E9PQQ4;E9PQK7;E9PK54;E9PPY6;E9PI65;P54652;E9PN25;E9PM13;E9PS65	HSPA8	0
193	7.53646	O75874;C9J4N6;C9JJE5;C9JLU6	IDH1	0
194	7.53108	P12235;V9GYG0	SLC25A4	0
195	7.53079	P05026;V9GYR2	ATP1B1	0
196	7.52998	P05154;G3V2M1;G3V264;G3V482;G3V265;G3V5I3;G3V4B4;G3V3F5	SERPINA5	0
197	7.52934	P11021	HSPA5	0
198	7.52563	P01700;P01699		0
199	7.52362	P08697;A0A0G2JPA8;C9JMH6;A0A0J9YY65;C9JPV4;A0A0J9YWQ3;CON__P28800	SERPINF2	0
200	7.52269	P07099;B1AQP9;B1AQP8	EPHX1	0
201	7.52098	A0A0B4J1U7	IGHV6-1	0
202	7.51407	A0A087WWU8;A0A494C0P6;D6R904;A0A494C0G0;H0YL80;Q5VU61	TPM3	0
203	7.50531	P02671;A0A087WUA0;CON__P02672	FGA	0
204	7.50469	P04424;A0A5F9ZHM8;F8W943;A0A5F9ZHC6;H7C0S8;A0A5F9ZI35	ASL	0
205	7.50413	P30101	PDIA3	0
206	7.5025	P37837;F2Z393;E9PM01;E9PKI8	TALDO1	0
207	7.49971	A0A0B4J2A4;P42765;K7EME0;K7ER88;K7EJB1;K7EJ68	ACAA2	0
208	7.49966	O94760;B4DYP1	DDAH1	0
209	7.49805	P01705		0
210	7.49784	P22626;A0A087WUI2	HNRNPA2B1	0
211	7.49622	P0DP25;P0DP24;P0DP23;E7EMB3;M0QZ52;F8WBR5;G3V479;Q96HY3;G3V361;A0A590UJI2;A0A590UJC0;G3V226;P27482	CALM2;CALM3;CALM1	0
212	7.48339	P26447	S100A4	0
213	7.47432	P10606	COX5B	0
214	7.47426	P17931;G3V3R6	LGALS3	0
215	7.47172	P14625;Q96GW1;A0A1W2PRR1;H0YIV0;Q58FF3	HSP90B1	0
216	7.47078	Q8NBQ5;D6RCD0	HSD17B11	0
217	7.46835	A0A0C4DFV9;Q01105;A0A087X027;P0DME0	SET;SETSIP	0
218	7.46162	P62942;Q1JUQ3;Q1JUQ5;A0A087WTS4;Q5W0X3;A0A087WV48;A0A087WZM5	FKBP1A;FKBP12-Exin;FKBP12-Exip2	0
219	7.4569	P05091;F8VP50;S4R3S4	ALDH2	0
220	7.45139	P08670;B0YJC4;B0YJC5;A0A1B0GTT5;A0A1B0GVG8;H7C5W5;P41219;E7EMV2;E7ESP9;Q16352;P07196;P07197;P12036	VIM	0
221	7.44229	P05362;K7EKL8;E7ESS4	ICAM1	0
222	7.43576	R4GN98;P06703	S100A6	0
223	7.43395	P23284	PPIB	0
224	7.43374	Q13510;A0A1B0GTZ5;A0A1B0GTM3;A0A1B0GUA4;A0A1B0GW68;E7EMM4;A0A1B0GUH5;A0A1B0GUW4;A0A1B0GUE3;A0A1B0GTP7;A0A1B0GUG1;A0A1B0GVG2;A0A1B0GUB3;A0A1B0GV06;A0A1B0GU62;A0A1B0GU06;A0A1B0GVE7;A0A1B0GVJ1;A0A1B0GW48;A0A1B0GUJ3;A0A1B0GV95;A0A1B0GVA3;A0A1B0GW66;A0A1B0GVC9	ASAH1	0
225	7.42339	Q9UBR2	CTSZ	0
226	7.42155	Q08380;K7EP36;K7EJY8;K7ESM3;K7EKQ5	LGALS3BP	0
227	7.41898	A0A075B6I0	IGLV8-61	0
228	7.4187	Q32Q12;E7ERL0;J3KPD9;P22392;E5RHP0;O60361;C9K028;F6XY72	NME1-NME2;NME1;NME2	0
229	7.4181	P04217;M0R009;CON__Q2KJF1	A1BG	0
230	7.4141	X6R8F3;P80188	LCN2	0
231	7.41306	P68371;P04350;M0QZL7;M0QY85;M0R278;Q3ZCM7;K7ESM5;M0R1I1;Q5SQY0;A0A075B736;M0R0X0;G3V2A3;Q9H4B7;M0R2D3;M0QX14;M0QY37;CON__ENSEMBL:ENSBTAP00000025008;A6NNZ2;M0QYM7;A0A075B724	TUBB4B;TUBB4A	0
232	7.41266	P07305	H1F0	0
233	7.40944	Q9H0U4;E9PLD0;Q92928	RAB1B;RAB1C	0
234	7.40904	I3L2R6;Q9BRA2;I3L0K2;I3L3M7	TXNDC17	0
235	7.408	P06702	S100A9	0
236	7.40468	Q9UQB8;I3L3C5	BAIAP2	0
237	7.40228	P30046;J3KQ18;B5MC82;A6NHG4;H7C342	DDT;DDTL	0
238	7.39851	P43652;CON__REFSEQ:XP_585019	AFM	0
239	7.39811	P00390;A0A2R8YF59;H0YC68	GSR	0
240	7.39326	Q96DG6	CMBL	0
241	7.39175	H0YFD6;P40939;A0A2R8Y4F5;A0A2R8YG21;A0A2R8Y688	HADHA	0
242	7.3873	P15586;H7C3P4;F6S8M0;F5H4C6;H0YFA9	GNS	0
243	7.3863	A0A0A0MR02;P45880;Q5JSD2;Q5JSD1;A2A3S1	VDAC2	0
244	7.38385	A0A2R8YG87;A0A2R8YCR2;Q6GPI1;P17538;J3QKZ2;H3BTQ4;H3BMY1;A0A2R8Y4E9;H3BP92	CTRB2;CTRB1	0
245	7.37311	A0A2R8YE63;Q12929;A0A2R8Y4W2;F5H0R8;F5H3Q6;F5GYM8;H0YFG1;F5H1B5;F5H2B8	EPS8	0
246	7.37245	P27824;D6RGY2;H0Y9Q7;D6RFL1;D6RAU8;D6RB85;D6RDP7;H0Y9H1;D6RAQ8;D6RHJ3;D6RD16	CANX	0
247	7.37162	P62330	ARF6	0
248	7.37012	P0C0L5;F5GXS0;A0A140TA29;A0A0G2JL54;A0A140TA44;A0A140TA32;A0A0G2JPR0;P0C0L4;A0A140TA49;A0A3B3ISA6;CON__P01030;CON__ENSEMBL:ENSBTAP00000007350;A0A3B3ISD7	C4B;C4A	0
249	7.36955	Q99735	MGST2	0
250	7.36448	G3XAM2;E7ETH0;P05156;A0A2R8Y3M9;D6R9Z8;A0A087X0I2	CFI	0
251	7.36376	Q15181;Q5SQT6	PPA1	0
252	7.35955	F6RFD5;P60981	DSTN	0
253	7.35746	Q86SQ4;F5H2L1;H0YFM8	GPR126	0
254	7.35459	P30049;A0A087WTL3	ATP5D	0
255	7.35209	O14880;Q5VV89;Q5VV87	MGST3	0
256	7.34749	P52209;K7EMN2;K7EM49;K7EPF6;K7ELN9	PGD	0
257	7.34173	P15311;E7EQR4;E9PQ82	EZR	0
258	7.34169	P61224;A6NIZ1;F5H7Y6;E7ESV4;F5GX62;F5H004;F5H6R7;B7ZB78;F5GYB5;F5H823;F5H4H0;F5H500;F5H0B7;F5H491;F5GWU8;F5H077;F5GYH7;F8WBC0	RAP1B	0
259	7.33814	P30085;Q5T0D2;A0A494BXC7	CMPK1	0
260	7.33582	F8VV32;A0A0B4J259;P61626	LYZ	0
261	7.3349	O00299	CLIC1	0
262	7.33415	P00387;B1AHF3	CYB5R3	0
263	7.33056	P35579;Q5BKV1;B1AH99;A0A0C4DFM8;A0A2R8Y4C3;A1L2Z2;REV__S4R3H4;REV__E7EQT4;REV__Q9UKV3	MYH9	0
264	7.32919	P12532;F8WCN3;C9JSQ1;C9J8F6;C9J6W7;C9JT96;C9JJX8;C9J995	CKMT1A;CKMT1B	0
265	7.32909	P62263;A0A2R8Y811;E5RH77	RPS14	0
266	7.32638	Q99536;K7ERT7;K7ENX2;K7EM19;K7ESA3;K7EJM4;K7ER81	VAT1	0
267	7.32574	P15085;C9JUF9;C9JUZ4;S4R433;C9JQ63	CPA1	1
268	7.32556	P05141;Q9H0C2	SLC25A5	0
269	7.31721	B9A067;Q16891;H7C463;C9J406;A0A087WYS0;D6RAW4	IMMT	0
270	7.31618	P51572;A0A2R8Y5M6;C9JMD7;C9JSP1;C9JQ75;C9J0M4;C9JM14	BCAP31	0
271	7.31601	P02748;CON__Q3MHN2	C9	0
272	7.31035	D6RIE3;D6RGV5;H0UI06;P14406;D6R9C3	COX7A2	0
273	7.31029	P30740;C9J7N5;A0A0C4DGW9;P50453;O75830	SERPINB1	0
274	7.30946	P09327;B4DV78;H7C0B6;C9J2B5;O75366	VIL1	0
275	7.30807	A0A6Q8PFJ0;P02545;Q3BDU5;A0A6Q8PHQ9;A0A6Q8PF80;Q5TCI8;A0A6Q8PGH0;A0A6Q8PFM1;A0A6Q8PF59;A0A0C4DGC5;A0A6Q8PFF5;E9PBF6;REV__Q5VX52	LMNA	0
276	7.3058	Q13423;E9PCX7;A0A590UJM2;A0A590UK29;A0A590UK15;A0A590UJI3;D6RAI5;D6RHU2;A0A590UJA4;A0A590UKC7;D6RCR6	NNT	0
277	7.30509	P31946;Q4VY20;A0A0J9YWZ2;Q4VY19;A0A0J9YWE8	YWHAB	0
278	7.30333	H0YJK8;A0A087WTS0;P18283;G3V4J6;G3V323	GPX2	0
279	7.30253	P02730;A0A0A0MS98	SLC4A1	0
280	7.3004	P50395;Q5SX87;Q5SX86;V9GYF8;Q5SX90;V9GYJ7;Q5SX91;G5E9U5	GDI2	0
281	7.29942	P60866;E5RIP1;E5RJX2;G3XAN0	RPS20	0
282	7.29594	Q9HC84;H0YDX8;A0A6Q8PGX3;A0A0G2JM87;A0A0G2JR65;Q02817	MUC5B	0
283	7.29389	P04792;A0A6Q8PFK8;A0A6Q8PGK1;A0A6Q8PHJ6;A0A6Q8PFE7;A0A6Q8PF43;A0A6Q8PHA6;A0A6Q8PH65;A0A6Q8PGY2;C9J3N8	HSPB1	0
284	7.29183	P08571;D6RFL4	CD14	0
285	7.28212	P23526	AHCY	0
286	7.2811	Q06323;H0YKK6;H0YLU2	PSME1	0
287	7.27802	P55084;F5GZQ3;B5MD38;C9JEY0;C9JE81;C9K0M0	HADHB	0
288	7.27754	P05090;C9JF17;C9JX71	APOD	0
289	7.27508	Q96IU4;B4DQI4;F8W9U3	ABHD14B	0
290	7.27323	Q99497;K7ELW0;K7EN27	PARK7	0
291	7.26783	K7EJT5;K7EP65;K7EKS7;K7ELC4;K7EMH1;K7ERI7;P35268	RPL22	0
292	7.26729	P12277;G3V4N7;H0YJG0;G3V461	CKB	0
293	7.26517	A0A087WVJ0;A0A0A0MSH4;A0A0C4DGW3;A0A087X2A4;A0A087WWM1;P15941;B1AVQ7;A0A0A0MRB3;A0A087X061;A0A087WZZ6;Q7Z536;A0A087X0L2;A6ZIE4;A6ZIE3	MUC1	0
294	7.2639	J3QQR8;J3QQX6;J3QRQ1;J3QRT5;P13598;J3QKR4	ICAM2	0
295	7.2638	F8W6I7;P09651;F8VZ49;Q32P51;F8VYN5;F8VTQ5;A0A2R8Y4L2;F8W646;H0YH80	HNRNPA1;HNRNPA1L2	0
296	7.26316	P30047;H0YNM1;A0A087WTI4;H0YNX7	GCHFR	0
297	7.25857	H7BY10;K7EJV9;K7ERT8;A8MUS3;P62750;K7EMA7	RPL23A	0
298	7.25825	P22894;H7C1M3	MMP8	0
299	7.25628	Q9NZ45	CISD1	0
300	7.25122	Q30118;A0A0G2JH46;A0A0G2JMH6;P01903	HLA-DRA	0
301	7.25086	P62857	RPS28	0
302	7.25013	B8ZZQ6;P06454;B8ZZA1;B8ZZW7;H7C2N1	PTMA	0
303	7.24716	X6R868;P19835	CEL	1
304	7.24296	Q00325;F8VVM2;F8VZL5;F8VWR4;F8VWQ0	SLC25A3	0
305	7.24194	Q9Y5Y7	LYVE1	0
306	7.24165	E7EP32;P62879;P62873;C9JZN1;F6X3N5;F6UT28;C9JIS1;C9JXA5;B1AKQ8;Q9HAV0;E9PCP0;A0A6Q8PFV8;A0A6Q8PFE0;A0A6Q8PG88;H7C5J5;F5H0S8;A0A6Q8PFW8;F5H100;F5H8J8;P16520;C9JD14	GNB2;GNB1;GNB4;GNB3	0
307	7.23962	Q9UDW1	UQCR10	0
308	7.23671	P09237;H3BS34	MMP7	0
309	7.23325	P08238;Q58FF7;F8W026	HSP90AB1	0
310	7.2332	P08185;G3V350;G3V4V7	SERPINA6	0
311	7.2318	P30048	PRDX3	0
312	7.22971	X6RA14;U3KQT1;P10768;H7BZT7	ESD	0
313	7.22827	P30837;H0YKF9	ALDH1B1	0
314	7.22526	B5MDF5;J3KQE5;P62826;F5H018;H0YFC6;B4DV51	RAN	0
315	7.22492	P05543;CON__Q9TT36	SERPINA7	0
316	7.22479	Q13576;F5H7S7;E7EWC2;D6R939;E9PDT6;D6RDK8;D6RGC6;D6R999	IQGAP2	0
317	7.22227	Q96IX5	USMG5	0
318	7.21969	P15121;E9PCX2;E9PEF9	AKR1B1	0
319	7.21958	P05186;B1ANL0;REV__Q86WI3	ALPL	0
320	7.21564	H0Y5A1;Q5SQ11;P41222	PTGDS	0
321	7.20431	Q49AN9;F5H013;P62308;A8MWD9;C9JVQ0	SNRPG;SNRPGP15	0
322	7.19855	P28838;H0Y9Q1;H0Y983	LAP3	0
323	7.19642	K7N7A8;P29972;A0A494C1U4;A0A494C115	AQP1	0
324	7.19357	Q8NCR9	CLRN3	0
325	7.19234	A0A087X0D5;P09668;E9PKT6;A0A3B3IRM7	CTSH	0
326	7.18907	A0A2R8Y7X9;P69891;P69892;E9PBW4;P02100;A0A0J9YYA3	HBG1;HBG2	0
327	7.18865	O00483	NDUFA4	0
328	7.18792	P23396;E9PL09;E9PPU1;H0YEU2;F2Z2S8;H0YCJ7;H0YF32;E9PQ96;E9PSF4;E9PJH4;E9PK82;E9PQX2;H0YES8	RPS3	0
329	7.18398	P51991;H7C1J8	HNRNPA3	0
330	7.18313	P30084	ECHS1	0
331	7.18216	P10253;I3L0S5;I3L3L3	GAA	0
332	7.17653	Q9NZL9;H7C0X7;E5RJR3	MAT2B	0
333	7.17641	P00325;V9HW50	ADH1B;HEL-S-117	0
334	7.17406	J3KMY5;H0YIZ1;G3V3E8;E7EMS2;G3V3D1;P61916;G3V2V8	NPC2	0
335	7.17345	P46781;B5MCT8;C9JM19;F2Z3C0;A8MXK4	RPS9	0
336	7.17336	Q9Y2Q3;E9PFN5;C9JNT3	GSTK1	0
337	7.17208	A0A075B7D0	IGHV1OR15-1	0
338	7.17184	P54868;Q01581	HMGCS2	0
339	7.17138	P21397	MAOA	0
340	7.1705	F8W1R7;J3KND3;G8JLA2;G3V1V0;B7Z6Z4;P60660;G3V1Y7;F8VPF3;H0YI43;F8VZU9;F8W180;F8VXL3	MYL6	0
341	7.16956	P02794;G3V192;G3V1D1;E9PRK8;E9PKY7;E9PPQ4;E9PQR3;E9PKM5;E9PK45	FTH1	0
342	7.16747	Q9Y277;E5RFP6;E5RJN6;E5RHZ6;E5RHE1;E5RK27;E5RFL1	VDAC3	0
343	7.16738	P05387;H0YDD8	RPLP2	0
344	7.16584	Q15084	PDIA6	0
345	7.16518	A0A075B6S5;A0A0C4DH67;A0A0C4DH69	IGKV1-27;IGKV1-8;IGKV1-9	0
346	7.16453	P46777;A0A2R8Y6J3;Q5T7N0	RPL5	0
347	7.1596	P61978;S4R359;S4R457	HNRNPK	0
348	7.15839	X6RJP6;P37802	TAGLN2	0
349	7.15785	P01704		0
350	7.15418	Q9Y6R7;A0A087WXI2;A0A087WUZ2	FCGBP	0
351	7.1411	P00367;P49448	GLUD1;GLUD2	0
352	7.14048	Q07075;H0YA67	ENPEP	0
353	7.13805	C9JIZ6;P07602;Q5BJH1;A0A0J9YXB8	PSAP	0
354	7.13764	P62269;J3JS69;A0A0G2JQH2;Q5GGW2	RPS18	0
355	7.13739	P09669	COX6C	0
356	7.13666	P50502;Q3KNR6;Q8NFI4;H7C3I1;F6VDH7;Q8IZP2;F8WAQ7	ST13;ST13P5;ST13P4	0
357	7.1359	F8WCF6;P59998;H7C0A3;R4GN08;F8WDD7;A0A0A6YYG9;F8WE39	ARPC4-TTLL3;ARPC4	0
358	7.13536	B4DXW1;P61158;F8WDR7;Q9P1U1;A0A0A0MTI9;H7C4J1;C9IZN3;Q9C0K3	ACTR3	0
359	7.1352	A0A3B3ITK7;P36871	PGM1	0
360	7.13443	P61088;F8VSD4;F8VV71;F8VZ29;Q5JXB2;F8VQQ8	UBE2N;UBE2NL	0
361	7.13383	F8W914;H7C106;Q9NQC3;A0A0U1RQR6	RTN4	0
362	7.13213	Q9H8H3;H0YI09;F8VQX6	METTL7A	0
363	7.13181	V9GYE3;V9GYG9;V9GYM3;P02652;V9GYC1;V9GYS1	APOA2	0
364	7.13062	A0A087WVQ6;Q00610;J3KS13;P53675;A0A087WX41;J3KSQ2;K7EJJ5;J3QL20;J3KRF5;F5H5N6;A0A087WV74;A0A087WXH4	CLTC	0
365	7.12988	P13639;M0R0I6;K7EJ74;K7EP67	EEF2	0
366	7.12846	G3V5Q1;G3V3M6;P27695;A0A0C4DGK8;G3V3C7;G3V5M0;G3V359;G3V5D9;H7C4A8;G3V3Y6;G3V2D9	APEX1	0
367	7.12587	B7ZKJ8;Q14624;H7C0L5;CON__Q3T052	ITIH4	0
368	7.12512	Q15363;F5GX39;E7EQ72	TMED2	0
369	7.12411	B2R5W2;G3V4C1;P07910;G3V4W0;G3V2Q1;B4DY08;G3V576;G3V5X6;G3V3K6;B2RXH8;B7ZW38;A0A0G2JPF8;A0A0G2JNQ3;G3V2D6;O60812;P0DMR1;G3V251;G3V575;G3V5V7;G3V555;B4DSU6;G3V4M8;G3V2H6	HNRNPC;HNRNPCL2;HNRNPCL3;HNRNPCL1;HNRNPCL4	0
370	7.12303	E7EQB2;E7ER44;P02788;C9JCF5;CON__Q29443;CON__Q0IIK2	LTF	0
371	7.12149	P31937;H7BZL2	HIBADH	0
372	7.12005	P14174	MIF	0
373	7.11883	O75083;D6RD66	WDR1	0
374	7.1175	P49411;H3BNU3	TUFM	0
375	7.1174	Q5JR06;Q5JR07;E9PN11;C9JNR4;E9PQH6;C9JX21;Q5JR08;Q5JR05;U3KQA9;U3KQV3;P61586;P08134;P62745	RHOC;RHOA;RHOB	0
376	7.11681	A0A3B3ISS6;Q14956	GPNMB	0
377	7.11648	P04746;P19961;P0DUB6;P0DTE8;P0DTE7;Q5T085;CON__Q3MHH8;C9J2Z5;Q5T084;H7BZQ8;C9JWK7	AMY2A;AMY2B	1
378	7.11604	P62424;Q5T8U3;Q5T8U2	RPL7A	0
379	7.11574	P00326;A0A087WU81;A0A087WUC4	ADH1C	0
380	7.11438	Q00796;A0A6I8PIS1;H0YKB3;A0A6I8PRA7	SORD	0
381	7.11136	Q9BYF1	ACE2	0
382	7.1086	F8W7C6;A0A087WV22;X1WI28;P27635;H7C123;H7C2C5	RPL10	0
383	7.10219	Q5T4U5;P11310;B7Z9I1;H0YDT5;E9PJM9;E9PRX4	ACADM	0
384	7.10199	P27169	PON1	0
385	7.10154	E9PEX6;P09622;F8WDM5;A0A1W2PR83;F2Z2E3	DLD	0
386	7.10103	A0A075B6R2;A0A087WW49;A0A075B7B6	IGHV4-4;IGHV4OR15-8	0
387	7.09729	Q16698;E5RFV2;E5RJG7;E5RJD2;E5RID6;H0YAW3	DECR1	0
388	7.09726	P18827;E9PHH3;H7C1K4	SDC1	0
389	7.09412	G3V203;H0YHA7;J3QQ67;Q07020;F8VUA6;F8VYV2;A0A075B7A0	RPL18	0
390	7.09328	P13688;M0R2K4;M0R109;A0A087WYX0;A0A024R0K5;P40199;P31997;P06731	CEACAM1	0
391	7.09265	P13667;A0A499FI48	PDIA4	0
392	7.09107	Q14376;Q5QPP3;Q5QPP1;Q5QPP4;Q5QPP9	GALE	0
393	7.09047	O75390;B4DJV2;A0A0C4DGI3;H0YIC4;H0YH82;F8VPA1;F8W4S1;F8W1S4;F8VTT8;F8VR34;F8VPF9;F8VU34;F8VRI6;F8VX68;F8VRP1;F8W0J2;F8VWQ5;F8VX07;F8VP03;F8VZK9;F8W642	CS	0
394	7.08991	Q96TA1	FAM129B	0
395	7.08831	Q14764;H3BQK6;H3BRL2;H3BUK7;H3BNF6;H3BP76;I3L155	MVP	0
396	7.087	A0A0A0MS09;P01880	IGHD	0
397	7.07998	Q5JR95;P62241	RPS8	0
398	7.0798	Q14697;F5H6X6;E9PKU7;E9PNH1	GANAB	0
399	7.07777	P00491;G3V5M2;G3V393;G3V2H3	PNP	0
400	7.07733	P62753;A2A3R5;A2A3R7	RPS6	0
401	7.07722	P49748;K7EQP4;G3V1M7;J3KS89;J3QKU9;K7EJW8;J3KSR4;J3QRJ8	ACADVL	0
402	7.07588	Q96C19;H0Y4Y4;A0A087X1Z2;Q9BUP0;C9JTV4;Q8WYH2	EFHD2	0
403	7.07375	Q04609;Q9HBA9;E9PKM3;E9PMK6;E9PKX5;J3KNJ3;Q9Y3Q0	FOLH1;FOLH1B	0
404	7.07269	P09467;A0A3B3IUC7;Q5VZC3	FBP1	0
405	7.07221	P38117;M0QY67	ETFB	0
406	7.07044	P02743	APCS	0
407	7.06785	E9PJD9;E9PLL6;P46776;E9PLX7	RPL27A	0
408	7.06711	P28066	PSMA5	0
409	7.06674	J3KPX7;Q99623;F5GY37;F5H3X6;F5GWA7;F5H0C5;F5H2D2;U3KPZ5	PHB2	0
410	7.06123	P0DPI2;A0A0B4J2D5;A0A096LPI6;A0A096LNH5;H7C1F6;H7C2G3;A0A096LNJ1;A0A096LP73;A0A2R8Y6K9;A0A2R8YDR7;F2Z2Q0;A0A096LP12	C21orf33	0
411	7.05896	Q01459	CTBS	0
412	7.05812	A0A0C4DH31	IGHV1-18	0
413	7.05797	Q02878;F8VZ45;U3KQR5;F8VR69;F8VZA3;F8VWR1;F8VU16	RPL6	0
414	7.05767	P31943;G8JLB6;E9PCY7;H0YB39;D6RBM0;D6RIU0;E5RGV0;D6R9T0;D6RFM3;D6RIT2;E5RGH4;D6RDU3;D6RJ04;D6RIH9;H0YBG7;H0YBD7;D6RAM1;E7EQJ0;E7EN40;H0YAQ2;D6RDL0	HNRNPH1	0
415	7.05511	A6NC48;Q10588;H0Y984;H0Y9Q9;H0Y8G4	BST1	0
416	7.0535	I3L397;I3L504;P63241;F8WCJ1;C9J7B5;C9J4W5;Q9GZV4;Q6IS14	EIF5A;EIF5A2	0
417	7.05239	P53597;A0A494C0D1	SUCLG1	0
418	7.05189	P24855;I3L0Z9;I3L530;I3L4C7;I3L4B8;I3L298	DNASE1	0
419	7.05173	Q02252;G3V4Z4	ALDH6A1	0
420	7.04864	Q5T8H6;P26992	CNTFR	0
421	7.04801	S4R456;K7EM56;A0A0B4J2B4;K7EJ78;S4R417;K7EQJ5;K7ELC2;P62841	RPS15	0
422	7.04763	P25815	S100P	0
423	7.04614	A0A0G2JSC0;A0A0G2JS06;A0A087WSX0;A0A075B6I7	IGLV5-45	0
424	7.04505	P09455;A0A0A0MTB9;H0YAK8;A0A0A0MQT0	RBP1	0
425	7.04466	P36542	ATP5C1	0
426	7.04403	P53999	SUB1	0
427	7.04364	P55072;C9JUP7;C9IZA5	VCP	0
428	7.03882	P49755;G3V2K7	TMED10	0
429	7.03623	P51149;A0A6Q8PG52;A0A6Q8PH84;C9J592;C9IZZ0;C9J8S3;A0A6Q8PGE6;C9J4S4;C9J4V0;C9J7D1;A0A6Q8PF79	RAB7A	0
430	7.02991	Q9UHL4;R4GMR2;R4GNE8;R4GMV4;R4GN05	DPP7	0
431	7.02914	H3BUX2;O43169;D6RFH4;J3QR91	CYB5B	0
432	7.02526	P31040;D6RFM5;A0A087X1I3;A0A494C1T6;H0Y8X1	SDHA	0
433	7.02366	P38646;H0YBG6;A0A3B3ITN1;H0Y8S0;A0A3B3ITI4;D6RJI2	HSPA9	0
434	7.02243	P07711;Q5T8F0	CTSL	0
435	7.02152	P19075	TSPAN8	0
436	7.02094	P61353;K7ELC7;K7EQQ9;K7ERY7	RPL27	0
437	7.0182	O15144;C9JTV5;G5E9J0;H7C3F9;G5E9S7	ARPC2	0
438	7.01799	P14550;V9GYG2;V9GYP9;Q5T621	AKR1A1	0
439	7.01778	Q9NR45;Q5TBR1;Q5TBR0	NANS	0
440	7.01728	P17655;C9JWY7	CAPN2	0
441	7.01712	P62701;Q8TD47;C9JEH7;P22090	RPS4X;RPS4Y2	0
442	7.01653	P27105;F8VSL7	STOM	0
443	7.01507	P05109	S100A8	0
444	7.01279	P51148;F8VVK3;K7ERI8;K7ERQ8;F8VWU4;F8VVZ0;F8VUA5;K7ENY4;P20339;F8WCY6;F8WD79;F8VPW9;F8VSF8;F8VWZ7	RAB5C;RAB5B;RAB5A	0
445	7.01275	Q8J015;M0QYS1;P40429;Q6NVV1	RPL13a;RPL13A;RPL13AP3	0
446	7.00996	P22695;H3BRG4;H3BSJ9;H3BP04;H3BUE4;H3BUI9;A0A087WVZ4	UQCRC2	0
447	7.00937	P00505	GOT2	0
448	7.00907	P51648;A0A5F9ZHN9;A0A5F9ZGX4;A0A5F9ZHI5;J3QRD1;A0A5F9ZI12;I3L1M4;A0A5K1VW72;J3QS00;A0A5F9ZHZ9;A0A5F9ZHP6;J3KTD9;J3QKK9;E9PJV0;J3KTG1;P48448;P43353;I3L0X1	ALDH3A2	0
449	7.00869	P07360;A0A3B3ITK5	C8G	0
450	7.0083	F5H6T1;P61160	ACTR2	0
451	7.00783	P61457	PCBD1	0
452	7.00719	C9JW96;P35232;C9JZ20;E7ESE2;E9PCW0;D6RBK0	PHB	0
453	7.00591	P62314;J3QLI9;J3QLR7	SNRPD1	0
454	7.00376	H3BR27;H3BT71;P38159;A0A1B0GUK8;H0Y6E7;Q96E39;O75526;H3BNC1;Q8N7X1	RBMX;RBMXL1;RBMXL2	0
455	7.00268	M0R3H0;Q6IPX4;P62249;M0R1M5;M0R210;M0QX76	RPS16	0
456	7.0023	U3KQP3;B4DEZ3;K7EJE1;E7ENQ6;Q9P0J0	NDUFA13	0
457	7.00178	P07858;E9PS78;E9PR54;E9PJ67;E9PCB3;E9PKQ7;E9PNL5;E9PHZ5;E9PLY3;E9PSG5;E9PQM1;E9PIS1;E9PL32;E9PKX0;R4GMQ5	CTSB	0
458	7.00078	Q93099;H7C576;H7C4R8;H7C5G7;C9JTX9	HGD	0
459	6.99996	P13796;Q5TBN3;Q5TBN5;U3KQI3	LCP1	0
460	6.99934	P25789;H0YMZ1;H0YN18;H0YL69;H0YMI6;H0YMA1;H0YKT8;H0YKS0;H0YLS6;H0YLC2	PSMA4	0
461	6.99655	Q9NRV9;F5GWX2;A0A3B3IRV5;H0YG71	HEBP1	0
462	6.99654	C9JJT5;C9JU26;G3V325;P56134	ATP5J2-PTCD1;ATP5J2	0
463	6.99637	D6RAN4;P32969;A0A2R8Y5Y7;H0Y9V9;H0Y9R4	RPL9	0
464	6.99555	A0A1C7CYX9;Q16555;E5RFU4;D6RF19	DPYSL2	0
465	6.99533	A0A0C4DH34	IGHV4-28	0
466	6.99322	Q06210;A0A6I8PRN4;A0A6I8PTT9;O94808;E5RJP4;A0A6I8PRT6	GFPT1	0
467	6.99072	H7BZJ3	PDIA3	0
468	6.98944	P04432;P01597		0
469	6.98885	Q13813;A0A0D9SF54;A0A0D9SGF6;A0A0D9SFF6;A0A5F9ZHC3;A0A1B0GTB7;A0A1B0GUH3;A0A0D9SFH4;A0A1B0GV13	SPTAN1	0
470	6.98873	Q9NPH3;C9J1D9;C9J9W1;C9JT28;H7C3W4	IL1RAP	0
471	6.98744	E9PKZ0;P62917;E9PP36;G3V1A1;E9PKU4	RPL8	0
472	6.98723	P04083;Q5T3N1;Q5T3N0	ANXA1	0
473	6.98655	A0A0A0MSE2;A0A0D9SFP2;E9PF18;Q16836;A0A1W2PNM1;A0A1W2PQC2;A0A1W2PQ78;A0A1W2PRT2;A0A1W2PQV5;A0A1W2PQ55;A0A1W2PP40	HADH	0
474	6.98599	P11766;H0YAG8;D6RAY0;D6R9G2;D6RFE4	ADH5	0
475	6.98419	P05388;F8VW21;F8VU65;F8VWS0;Q8NHW5;F8VPE8;G3V210;F8VZS0;F8VS58;F8VQY6;F8VRK7;F8W1K8;F8VWV4	RPLP0;RPLP0P6	0
476	6.98321	P13804;H0YL12;H0YK49;H0YLU7;H0YNX6;H0YKF0;H0YL83	ETFA	0
477	6.97817	P21912;A0A087WWT1	SDHB	0
478	6.978	Q15907;H3BMH2;H3BSC1;P62491;M0R2D0;B4DQU5	RAB11B;RAB11A	0
479	6.97676	P49419;A0A1B0GW77;A0A1B0GTG2;A0A1B0GW82;A0A1B0GUA1;A0A1B0GTJ4;A0A1B0GTY9;A0A1B0GV49;A0A1B0GUY0;A0A0J9YWF7;H0YHM6;F8VVF2;A0A1B0GVU0;F8WDY6;A0A0J9YWM6;F8WD33;A0A1B0GW65;A0A0J9YWK1	ALDH7A1	0
480	6.97585	P36578;H3BM89;H3BU31;H3BTP7	RPL4	0
481	6.97259	Q96I99;E9PDQ8;H0Y852	SUCLG2	0
482	6.97229	P05981;M0QZ63;A6NIE9	HPN	0
483	6.97035	O75223;M0QZK8;H7BZK5;B8ZZK2	GGCT	0
484	6.96585	H3BUF8;A0A1B0GUB1;F6TI76;O95086;Q2TA70;B4DFF3	CLN3	0
485	6.96502	P62081;A0A2R8Y623;B5MCP9	RPS7	0
486	6.96407	E7ETK0;A0A2R8Y849;A0A2R8YD14;P62847;A0A2R8Y8A0	RPS24	0
487	6.9622	A0A0C4DH25	IGKV3D-20	0
488	6.96182	P62277;J3KMX5;E9PS50	RPS13	0
489	6.9613	P49720;A0A087WUL2;A0A087WXQ8;A0A087WY10	PSMB3	0
490	6.96068	P61313;A0A2R8YEM3;E7EQV9;E7ENU7;E7EX53;A0A2R8Y738;E7ERA2	RPL15	0
491	6.96052	P51857	AKR1D1	0
492	6.96018	Q07021;I3L3Q7;I3L3B0	C1QBP	0
493	6.95872	Q15365;J3QT27;E9PFP8;P57721	PCBP1	0
494	6.95827	I3L3P7;I3L246;H3BN98;P62244;H3BV27;H3BT37;I3L303	RPS15A	0
495	6.95809	P22314;Q5JRR6;Q5JRR9;Q5JRS0;Q5JRS1;Q5JRS3;Q5JRS2	UBA1	0
496	6.95763	Q5H9B4;Q5H9B5;Q5H9A7;P01033	TIMP1	0
497	6.95671	Q9HC38;F6TLX2;I3L3Q4;I3L1I0;I3NI27;I3NI24;I3L2C2;I3L1F4;I3L277	GLOD4	0
498	6.95579	P18428	LBP	0
499	6.95477	P47755;C9JUG7;F8W9N7;A0A0D9SET8	CAPZA2	0
500	6.95385	B1AK88;B1AK87;P47756;B1AK85;A0A6I8PRV6	CAPZB	0
501	6.9531	C9JPQ9;C9JU00	FGG	0
502	6.95222	P04844;Q5JYR4;Q5JYR7;F2Z3K5;Q5JYR3;H0Y5M1	RPN2	0
503	6.95174	P15086;C9J5C4;C9JUX7;C9JXS3	CPB1	1
504	6.95158	H3BLV0;B1AP13;H7BY55;P08174;B1AP15	CD55	0
505	6.94743	P02741;Q5VVP7	CRP	0
506	6.94731	P61019;E9PKL7;A0A3B3ITL1;Q8WUD1;H7C125;H0YD31;E9PE37;A0A1D5RMT4;Q6PIK3	RAB2A;RAB2B	0
507	6.94603	O43280	TREH	0
508	6.94397	O14745;J3QRP6;J3QRA3	SLC9A3R1	0
509	6.94249	E9PGT1;Q15631;H7C1D4;A0A0J9YVW2	TSN	0
510	6.94154	A0A087WSY6	IGKV3D-15	0
511	6.93757	P18085;C9JAK5;C9JPM4;U3KQF2	ARF4	0
512	6.93642	Q01082;A0A087WUZ3;F8W6C1;A4QPE4	SPTBN1	0
513	6.93618	Q92820	GGH	0
514	6.93491	O14818;H0Y586;Q8TAA3;F5GY34;A0A087WYS6	PSMA7	0
515	6.93403	Q969L2	MAL2	0
516	6.93303	F8W1N5;F8VZJ2;F8VNW4;F8W0W4;H0YHX9;Q13765;E9PAV3;F8VZ58;Q9BZK3	NACA	0
517	6.93125	A0A0S2Z4K7;A0A0A0MT83;P26440;H0YLC3;H7C4G6;H0YKV0;H0YN10;A0A087WVD3	IVD	0
518	6.92834	Q00839;A0A1X7SBS1;A0A1W2PPS1;Q5RI18;A0A1W2PP35;A0A1W2PPL4;A0A1W2PPH7;A0A1W2PRZ7;A0A1W2PQ74;A0A1W2PQL0;A0A1W2PP34;A0A1W2PQD4;A0A1W2PPE9;A0A1W2PRI6	HNRNPU	0
519	6.92821	P07384;E9PL37;E9PRM1;E9PLX0;E9PJJ3;E9PLC9;E9PMC6;E9PJA6;E9PSA6;E9PQB3;E9PIA9	CAPN1	0
520	6.92716	E9PJU8;A0A087WT99;Q9H0W9;E9PPB5;E9PQS1;A0A1W2PRB8	C11orf54	0
521	6.92568	J3KRB3;A0A087WWH0;J3QS96;A0A087WXM6;J3QQT2;J3KRX5;A0A0A6YYL6;P18621;J3KSJ0;A0A087WY81;J3QLC8;A0A0A0MRF8	RPL17;RPL17-C18orf32	0
522	6.92352	F8W1A4;P54819;F8VZG5;A0A5F9ZHP2;F8VY04;A0A5K1VW67;G3V213;F8VPP1	AK2	0
523	6.92273	P15880;H0YEN5;E9PMM9;E9PQD7;E9PPT0;I3L404;E9PM36;H3BNG3;H0YE27	RPS2	0
524	6.92198	K7ELL7;P14314;A0A0C4DGP4;K7EPW7;K7EKX1;K7EJ70	PRKCSH	0
525	6.9194	A0A0B4J1Z1;C9JAB2;Q16629;A0A087X2D0;P84103	SRSF7	0
526	6.91817	A0A087WZ82;P54710	FXYD6;FXYD2	0
527	6.91779	P00846	MT-ATP6	0
528	6.91634	P49773;D6RC06;D6REP8;D6RE99;H0YC49;D6RD60;A0A6Q8PGQ8	HINT1	0
529	6.91603	Q9Y5Z4;Q5THN1	HEBP2	0
530	6.91582	P01911	HLA-DRB1	0
531	6.91427	P17900;H0YBY3;E5RJD0	GM2A	0
532	6.91041	Q92484	SMPDL3A	0
533	6.90881	Q5T9B7;P00568;H0YID2;Q9Y6K8	AK1	0
534	6.90801	P04196	HRG	0
535	6.90443	P61026	RAB10	0
536	6.90239	A0A2R8YD45;O14773;A0A2R8Y7U1;A0A2R8YGD1;A0A2R8YDY1;A0A2R8YE64;A0A2R8Y7I4;E7EV34	TPP1	0
537	6.90094	P51659;A0A2R8YD50;E7ER27;A0A2R8Y7L2;E7ET17;E7EPL9;A0A2R8YDT8;A0A2R8YF45;A0A2R8YEG2	HSD17B4	0
538	6.90075	O94905;E5RHW4;E5RJ09	ERLIN2	0
539	6.90055	A0A087WTK0;A0A087WVC6;Q12913;E9PPH3	PTPRJ	0
540	6.90046	P62854;Q5JNZ5	RPS26;RPS26P11	0
541	6.9	J3KSC4;J3QLK0;B1AH77;B1AH78;B1AH80;P63000;P60763;P15153	RAC3;RAC2;RAC1	0
542	6.89953	Q14651;C9JAM8;C9J359;C9J0F3;C9JAM3;C9JVY2;C9JU08;C9JYI1	PLS1	0
543	6.89819	C9J9K3;A0A0C4DG17;P08865;F8WD59	RPSA	0
544	6.89458	P39019;M0R2L9;A0A075B6E2;M0QYF7;M0R140	RPS19	0
545	6.89391	P50135	HNMT	0
546	6.89085	P04430		0
547	6.8895	Q96BW5	PTER	0
548	6.88936	P27338	MAOB	0
549	6.88893	P61106;X6RFL8	RAB14	0
550	6.88792	Q13011;M0R248;M0QZW4	ECH1	0
551	6.88645	Q9NZJ9;F8VRL4;F8VRR0;A0A0C4DGJ4	NUDT4	0
552	6.88428	B8ZZK4;H7C2W9;C9JU56;B7Z4E3;B7Z4C8;P62899	RPL31	0
553	6.88337	J3KT29;P62829;J3KTJ3;C9JD32;B9ZVP7	RPL23	0
554	6.88079	Q5QNZ2;P24539	ATP5F1	0
555	6.8795	P20674;H3BRM5;H3BV69;H3BNX8	COX5A	0
556	6.87944	H0YN26;P39687;H7BZ09;O95626;O43423	ANP32A	0
557	6.87922	P26641	EEF1G	0
558	6.87911	P19338;H7BY16	NCL	0
559	6.87845	P07686;Q5URX0;H0YA83;H0Y9B6;H0Y9M3	HEXB	0
560	6.87823	P12814;H9KV75;H7C5W8;H0YJW3;H0YJ11;G3V2N5;G3V2W4;G3V5M4;G3V2E8;G3V2X9	ACTN1	0
561	6.87765	Q9Y3U8	RPL36	0
562	6.87679	P46940;A0A0J9YXZ5;H0YLE8;H0YKA5;A0A087WWP1;A0A087X225;F2Z2E2;Q86VI3	IQGAP1	0
563	6.87673	K7ENK9;K7EKX0;J3QRU4;F8WCA0;L7N2F9;Q15836;P63027	VAMP2;VAMP3	0
564	6.87603	Q12907;D6RBV2;D6RDX1;D6RIU4;D6RBH1	LMAN2	0
565	6.87488	P28070	PSMB4	0
566	6.87471	P04899;P63096;A8MTJ3;P19087;P09471;P11488;A0A3B3ITM0;A0A1W2PRE1;A0A3B3IUA8;A0A1W2PP38;H3BTM2;A2A2R6;A0A1W2PS82;H0Y7E8;A0A6Q8PGR1;A0A1W2PRJ7;A0A087WZE5;Q5JWD1;A0A087WTB6;A0A1W2PQK2;P38405	GNAI2;GNAI1	0
567	6.87444	D6RE83;D6R956;P09936;D6R974	UCHL1	0
568	6.87359	P05089;A0A5F9ZH78;A0A5F9ZGN6	ARG1	0
569	6.87354	P04843;B7Z4L4;F8WF32	RPN1	0
570	6.87283	P01743		0
571	6.87205	P16219;E9PE82	ACADS	0
572	6.87136	C9JKQ2;O43676	NDUFB3	0
573	6.87125	Q9UHR4	BAIAP2L1	0
574	6.871	F5H1Z6;Q9Y365;F5H8G1;F5GY11;F5H8H3;F5H0V7;H0YH17;H0YFF3;F5GWK5;F5H5A8;H0YGN8;F5H3G8;H0YGA9;F5GY07	STARD10	0
575	6.8673	P00966;Q5T6L5;Q5T6L6	ASS1	0
576	6.86636	A0A1B0GVY6;Q53GQ0;E9PI21;A0A1B0GV93	HSD17B12	0
577	6.86414	P13473;H0YCG2	LAMP2	0
578	6.86133	Q5W0H4;A0A0B4J2C3;P13693;H0YCX0;J3KPG2;E9PJF7;Q56UQ5	TPT1	0
579	6.85774	Q00765;E2QRG8	REEP5	0
580	6.85732	A6NLN1;A0A0U1RRM4;P26599;K7EKJ7;A0A6Q8PEX4;K7ELW5;K7ES59;K7EK45;A0A0D9SF20;A0A087WUW5;X6R242;A0A087WU68;O95758	PTBP1	0
581	6.85693	P26373;J3QSB4	RPL13	0
582	6.85643	P60842;J3KT12;J3KTB5;J3QS69;J3QR64;J3KSZ0;J3QL43;J3QLN6;J3KTN0;J3QKZ9;J3KS25;J3QL52	EIF4A1	0
583	6.856	Q6NVY1;F8W8A6;B9A058;B8ZZZ0;H7C400;H7C126;H7BYI7;H7C1A5	HIBCH	0
584	6.85266	A0A087WX88;P54317	PNLIPRP2	1
585	6.85119	Q9Y646;E5RH35;E5RJZ7;E5RJP8;E5RJA8	CPQ	0
586	6.85038	Q5VVC8;P62913	RPL11	0
587	6.85033	P30050	RPL12	0
588	6.84765	P17858	PFKL	0
589	6.84693	E9PMJ3;E9PLZ3;E9PIM9;P13489;E9PMA9;E9PMN0;E9PIK5	RNH1	0
590	6.84691	Q04837;A0A0G2JLD8;E7EUY5;C9K0U8	SSBP1	0
591	6.84399	A0A0C4DH73;P01611	IGKV1-12	0
592	6.84227	B1AH87;P30536	TSPO	0
593	6.84155	A0A0C4DH43;A0A0J9YVU5;A0A0B4J2B6	IGHV2OR16-5	0
594	6.84088	P14927;E5RHG9;B7Z2R2	UQCRB	0
595	6.83932	O75367;D6RCF2;B4DJC3;Q5SQT3	H2AFY	0
596	6.8389	P10451;D6R9C5	SPP1	0
597	6.83758	P08217;P08218	CELA2A;CELA2B	0
598	6.83648	P62906	RPL10A	0
599	6.83507	P36957;Q86SW4;H0YJF9;G3V5M3;G3V3F0	DLST	0
600	6.82834	P25774;U3KQE7;U3KPS4	CTSS	0
601	6.82796	Q01518;Q5T0R1;Q5T0R9;Q5T0R7;Q5T0R6;Q5T0R5;Q5T0R4;Q5T0R3;Q5T0R2;Q5T0S3	CAP1	0
602	6.8267	H0YJ66;Q9Y394;H0YJE4;H0YJR8;G3V5J0	DHRS7	0
603	6.8263	P47985;P0C7P4	UQCRFS1;UQCRFS1P1	0
604	6.8262	Q04760	GLO1	0
605	6.826	H7BYY1;F5H7S3;B7Z596;H0YKJ4;H0YK48;A0A494BZZ2;H0YN06	TPM1	0
606	6.82589	P27348;E9PG15	YWHAQ	0
607	6.82445	P63244;D6REE5;J3KPE3;D6RAC2;H0Y8W2;H0YAF8;H0YAM7;D6RFZ9;D6R9L0;D6R9Z1;D6RHH4;D6RFX4;E9PD14;D6RAU2;D6RF23;H0Y9P0;D6RGK8;D6RBD0;D6R909;D6RHJ5;H0Y8R5;D6RDI0	GNB2L1	0
608	6.82377	P17066;P48741	HSPA6;HSPA7	0
609	6.82233	P12956;B1AHC9	XRCC6	0
610	6.8207	H0YA96;D6RAF8;H0Y8G5;Q14103;D6RF44;D6RBQ9;D6RD83	HNRNPD	0
611	6.81859	P31947	SFN	0
612	6.81781	P19827;F8WAS2;CON__Q0VCM5	ITIH1	0
613	6.81743	P01599		0
614	6.81684	P05413;S4R371;S4R3A2	FABP3	0
615	6.81552	P07954	FH	0
616	6.81505	E9PJK1;E9PRJ8;H0YDL9;H0YDJ9;E9PIF1;A6NMH8;P60033;E9PM31;H0YEE2	CD81	0
617	6.81343	P48047;A0A494C0K9;H7C0C1;H7C068;H7C086	ATP5O	0
618	6.80942	Q5T985;P19823;Q5T987;CON__Q9TRI1	ITIH2	0
619	6.80932	P43251;A0A5F9ZH15;A0A5F9ZH80;C9JSN9;A0A5F9ZH57;A0A5F9ZH97;A0A5F9ZHE9;A0A5F9ZHR1;A0A2R8Y5J9;A0A5F9ZHF5	BTD	0
620	6.80865	O43653	PSCA	0
621	6.80814	P22748;K7EKY5;K7ENI8;K7EIH9	CA4	0
622	6.80659	O75964;E9PN17;A0A3B3ITX4	ATP5L	0
623	6.80621	Q96BM9;Q9NVJ2;A0A087X2J2	ARL8A;ARL8B	0
624	6.80606	Q01469;I6L8B7	FABP5	0
625	6.80602	Q9Y2T3;Q5SZC6;H0YDZ7;Q5SZC3	GDA	0
626	6.80344	Q13838;Q5STU3;A0A0G2JJZ9;A0A140T9X3;F6WLT2;O00148;A0A0A0MT12;F6S4E6;F6TRA5;K7EQN7;A0A140T996;F6UJC5;K7EPJ3;A0A140T973;A0A140T9L4;A0A140T9K1;A0A140TA18;A0A140T9X9;F6R6M7;F6QYI9;A0A0G2JJL7;H0Y400;K7EN69;F6SXL5;F6S2B7;K7ENP6;K7EIL8;F6U6E2;K7EL56;A0A140T9N3;A	DDX39B;DDX39A	0
627	6.79875	I3L1P8;Q02978	SLC25A11	0
628	6.79819	P13716;B7ZBK6	ALAD	0
629	6.79747	A0A0B4J1V0;A0A0B4J1V6	IGHV3-15;IGHV3-73	0
630	6.79717	Q04917;A2IDB2;F8WEB6;A2IDB1	YWHAH	0
631	6.79646	P17661	DES	0
632	6.79556	P08294;M0R1V4	SOD3	0
633	6.79551	Q99714;Q5H928	HSD17B10	0
634	6.79548	A0A2R8Y484;Q08722	CD47	0
635	6.79485	A0A024R571;Q9H4M9;C9J2Z4;C9JC03;C9JDQ8;Q9NZN3;C9JIJ3;C9IZH1;Q9NZN4	EHD1	0
636	6.79461	A0A0C4DH29	IGHV1-3	0
637	6.79423	P01714		0
638	6.79403	P09871;A0A087X232;F8WCZ6;H0Y5D1;F5H7T4;B5MCV4;C9JMA2;F8W876;P48740	C1S	0
639	6.79398	P05546;CON__ENSEMBL:ENSBTAP00000018574	SERPIND1	0
640	6.79321	J3KT73;J3QL01;P63173	RPL38	0
641	6.79313	P68036;A0A1B0GUS4	UBE2L3	0
642	6.79186	A0A6Q8PG15;A0A6Q8PFM5;A0A6Q8PFE1;O95831;A0A6Q8PFA7;A0A6Q8PFQ8;A0A6Q8PFS4;A0A6Q8PHC0;A0A6Q8PHJ9;A0A6Q8PFW2;E9PMA0;A0A6Q8PF87;A0A6Q8PHJ4	AIFM1	0
643	6.79155	P00395	MT-CO1	0
644	6.78969	A0A2R8YD12;A0A024QZX5;A0A087X1N8;P35237;A0A2R8Y6A7;C9JTJ8;C9JVA8	SERPINB6	0
645	6.78968	P51970	NDUFA8	0
646	6.78884	P18124;A8MUD9	RPL7	0
647	6.78646	P09093	CELA3A	1
648	6.78559	G3V5Z7;P60900;G3V3I1;G3V295;H0YJC4;G3V3U4	PSMA6	0
649	6.78531	P11216;H0Y4Z6;P11217;E9PK47;P06737	PYGB	0
650	6.78304	P62851	RPS25	0
651	6.78184	B5MCA4;P16422	EPCAM	0
652	6.78089	Q08830	FGL1	0
653	6.78065	P62318	SNRPD3	0
654	6.77926	Q9H2U2;D6R967;H0Y9D8;H0YAK2;D6RGI1;D6RGV9	PPA2	0
655	6.77805	P24666;F2Z2Q9;G5E9R5;D3YTI2	ACP1	0
656	6.7768	C9JXX4;P24593	IGFBP5	0
657	6.77588	P42126;H3BS70;Q96DC0	ECI1;DCI	0
658	6.77536	O00264	PGRMC1	0
659	6.77471	P52907	CAPZA1	0
660	6.77463	A0A0J9YXH7;Q99795	GPA33	0
661	6.77426	P46778;G3V1B3;M0R181	RPL21	0
662	6.77087	P49207	RPL34	0
663	6.76762	H0Y8B3;Q96HN2	AHCYL2	0
664	6.76756	Q99895	CTRC	1
665	6.76629	P31930	UQCRC1	0
666	6.76342	H3BN27;A0A087WYE0;Q9Y342	PLLP	0
667	6.75902	A0A5F9ZHL1;P24752;A0A5F9ZHJ7;A0A5F9ZHH9;A0A5F9ZHD4;A0A5F9ZI66;A0A5F9ZHJ0;A0A5F9ZHL7;H0YEL7;E9PRQ6	ACAT1	0
668	6.75886	K7EQ77;K7EK78;K7EP35;K7EMT4;Q86Y39	NDUFA11	0
669	6.75859	Q6P2S0;Q659G3;E9PE20;P49458	SRP9;DKFZp564M2223	0
670	6.75785	P35749;A0A494C024	MYH11	0
671	6.75783	A0A024QZ42;O75340;H0Y9X3;A0A087WZ38	PDCD6	0
672	6.75574	Q9Y2V2;H3BSW7;H3BUY4;H3BPY5;H3BNU9	CARHSP1	0
673	6.75436	P24390;M0R1Y2;P33947	KDELR1;KDELR2	0
674	6.75384	F5GYN4;J3KR44;Q96FW1;F5H6Q1;F5GYJ8;F5H3F0	OTUB1	0
675	6.75357	P35270	SPR	0
676	6.75345	A0A0A0MT32;P38571;Q5T073;Q5T770	LIPA	0
677	6.75216	O15511;B1ALC0	ARPC5	0
678	6.75213	O43776;K7EQ35;K7EIU7;K7EPK2;K7EMQ6;K7EJ19	NARS	0
679	6.7509	Q9NUJ1	ABHD10	0
680	6.75044	Q5R3B4;O95563	MPC2	0
681	6.7504	P60953;Q5JYX0;A0A590UJK8	CDC42	0
682	6.74968	F2Z388;P42766	RPL35	0
683	6.74785	P39656;A0A0C4DGS1;U3KQ84	DDOST	0
684	6.74595	B4E1Z4;E7ETN3;P00751;A0A0G2JH38;H7C5H1;H7C526;C9JRT3		0
685	6.74473	P09960;B4DEH5	LTA4H	0
686	6.74411	A0A087X1Z3;Q9UL46;H0YM70;H0YKU2	PSME2	0
687	6.74309	Q9UBQ7;U3KQ56	GRHPR	0
688	6.74131	A0A140T8W8;A0A1W2PR61;A0A1W2PPF8;Q5SPM2;A0A140T8Y4;A0A0G2JPD3;A0A140T941;A0A1W2PQS8;A0A140T9Z6;B0UXQ0;A0A140TA14;A0A140TA11;A0A140T9Y5;A0A140T997	HLA-A	0
689	6.74062	P50995;H0Y6E1	ANXA11	0
690	6.73975	P24298;Q8TD30	GPT	0
691	6.73561	P25786;F5GX11;B4DEV8	PSMA1	0
692	6.72922	P62266;D6RD47	RPS23	0
693	6.72908	J3QRN6;O94832;K7EIG7;J3KRL0;F8WEW9;A0A3B3IU30;B0I1T2	MYO1D	0
694	6.72818	A0A0B4J1U3	IGLV1-36	0
695	6.72727	J3QRJ3;E9PIM6;E9PNQ8;P04216	THY1	0
696	6.7259	G3V0I5;P49821;B4DE93;E9PQP1;E9PMX3;E9PPR0;E9PJL9;E9PLC6;E9PPS5;H0YE81	NDUFV1	0
697	6.72349	H3BLU7;O43488	AKR7A2	0
698	6.72155	Q5MY95	ENTPD8	0
699	6.72136	A0A087X1G1;H7BYD0;Q16718;F8WAS3;A0A087WXR5;C9IZN5	NDUFA5	0
700	6.72018	G3V556;A0A0A0MTQ5;P56378	C14orf2;MP68	0
701	6.71975	E5RJR5;P63208;E5RGM3;E7ERH2;F8W8N3	SKP1	0
702	6.71642	Q7Z7H5;F8W7F7	TMED4	0
703	6.71627	P25325;B1AH49	MPST	0
704	6.71616	P04066	FUCA1	0
705	6.71488	P01721		0
706	6.71349	P08603;A0A0D9SG88;Q5TFM2;A0A087WYK9;Q6NSD3;Q02985	CFH	0
707	6.71346	P16035	TIMP2	0
708	6.7132	Q14165;F5H1S8;H0YG07;F5GX14	MLEC	0
709	6.71313	P25788;G3V4X5;G3V3W4;G3V5N4	PSMA3	0
710	6.71123	P48357	LEPR	0
711	6.70813	P28331;B4DJ81;C9JPQ5;F8WDL5	NDUFS1	0
712	6.70798	E9PCG9;Q02338;C9K0G7;H7C2W1;C9JM78;C9JQ90;A0A0G2JRX6	BDH1	0
713	6.70701	F8WF90;C9JQU6;F8WF33;O75915	ARL6IP5	0
714	6.70627	Q9UHQ9;H7C0R7	CYB5R1	0
715	6.70409	P21399	ACO1	0
716	6.70342	P09972;K7EKH5;C9J8F3;J3KSV6;J3QKP5;A8MVZ9	ALDOC	0
717	6.70296	O00748;J3QSC0;J3QLP1	CES2	0
718	6.70154	Q9Y6B6;D6RD69;Q9H029;X1WI22;D6RAA2;D6R9R5;Q5SQT8;D6RDB2	SAR1B;DKFZp434B2017	0
719	6.70087	P20061	TCN1	0
720	6.7007	J3QR09;J3KTE4;P84098	RPL19	0
721	6.69752	K7ELQ9;Q6UW68;K7ER05;K7EJQ9;K7EM09;K7EPR0	TMEM205	0
722	6.69726	P04114;A8MUN2;CON__ENSEMBL:ENSBTAP00000032840;A0A669KB70	APOB	0
723	6.69638	Q13151	HNRNPA0	0
724	6.69376	P26038;V9GZ54	MSN	0
725	6.69309	Q96G03;E7ENQ8;E9PD70	PGM2	0
726	6.68854	O95445;Q5SRP5	APOM	0
727	6.68853	A0A075B6S6;P06310	IGKV2D-30	0
728	6.68697	A0A024RA52;P25787;C9JCK5;H3BT36;H7C402	PSMA2	0
729	6.68656	P62316;K7ERG4;K7EJB5	SNRPD2	0
730	6.68571	E7EMS6;E7EUU8;P21964;H7BZ45;F8WBW9	COMT	0
731	6.68316	P02747	C1QC	0
732	6.68291	P35221;G3XAM7;E5RIB1;E5RJ41;E5RG03;A0A0A0MRI5;E5RGY6;E5RHV7;A0A0A0MTJ6;E5RGY7;E5RGD2;E5RJP7;E5RIE0;E5RJL0;E5RGU3;E5RFM5;E5RFK9;B9A010;E5RFM3;E5RFG3;E5RHJ5;A0A087WZL6	CTNNA1	0
733	6.68271	H0YCY8;P53634	CTSC	0
734	6.68259	E9PQC9;H0YE58;H0YE72;E9PQZ1;E9PK01;A0A087X1X7;E9PRY8;P29692	EEF1D	0
735	6.68249	P03952;H0YAC1;E9PBC5	KLKB1	0
736	6.68249	Q16790;A0A087WYS4	CA9	0
737	6.6814	P17540;D6R998;D6RHV3	CKMT2	0
738	6.6811	P62280;M0QZC5;M0R1H6	RPS11	0
739	6.68101	H3BS10;H3BP20;P06865;H3BU85;H3BTD4;A0A087WUJ7	HEXA	0
740	6.67803	Q96C23;H7C320;B8ZZ75;H7C1B5	GALM	0
741	6.67711	O15173;U3KQM0;U3KPU8	PGRMC2	0
742	6.67583	E5RI99;P62888;E5RJH3;A0A0C4DH44	RPL30	0
743	6.6754	P61981	YWHAG	0
744	6.67387	Q5SS57;A0A1W2PPR8;P01889;A0A140TA21;F6U0H7;A0A140T9D4;S6AU73;D9J307;Q2L6G2;D5H3J5;A0A140TA13;A0A140TA02;A0A140T953;A0A1W2PNR7	HLA-B	0
745	6.67227	O14521;H0YD96;H0YD41;G3V173;E9PK73;H3BRW5	SDHD	0
746	6.67195	P09619;E5RJ14;E5RH16;E5RII0	PDGFRB	0
747	6.67139	P07738;C9JH23	BPGM	0
748	6.66908	P20827	EFNA1	0
749	6.66876	Q9UJ70;C9JEV6;H7C3G9;H7C286;H7C1L7;H0YEB7;H0YE82;E9PPU6;H0YF44;H0YC94	NAGK	0
750	6.66678	P54727;Q5W0S5;Q5W0S4	RAD23B	0
751	6.66649	O75369;E7EN95;A0A0C4DGA1;H7C5L4;A0A0A0MT44	FLNB	0
752	6.66637	P36222;H0Y3U8	CHI3L1	0
753	6.66627	E9PP21;P21291;E9PS42;E9PND2	CSRP1	0
754	6.66486	E7EPT4;P19404	NDUFV2	0
755	6.66453	P68402;J3KNE3	PAFAH1B2	0
756	6.66351	K7ERP4;A0A087X2I2;A0A087WT12;P36969;K7EKX7;R4GNE4;K7ENB4;K7EJ20;A0A087X247;A0A0A0MTT1	GPX4	0
757	6.66235	A0A286YES1;A0A4W9A917;P01860	IGHG3	0
758	6.66215	A0A0G2JP44;A0A0G2JMW3;Q9HBB8;E9PLX6	CDHR5	0
759	6.66195	A0A6Q8PH33;A0A6Q8PFT2;A0A6Q8PG63;A0A6Q8PFU3;P43034	PAFAH1B1	0
760	6.66144	A0A0A0MS15	IGHV3-49	0
761	6.66139	O15143;C9JEY1;C9K057;A0A1W2PNV4;F8VXW2;C9JBJ7;C9JTT6	ARPC1B	0
762	6.66125	K7EJD9;P13686;K7EIP0;A0A3B3IS75;K7ESF2	ACP5	0
763	6.65977	A0A087WXC5;E7ESZ7;O95299;H7C2W5;H7C1Y7;H7C2X4;C9J6X0;Q8N1B9	NDUFA10	0
764	6.65946	P01116;P01111;P01112;G3V4K2;G3V5T7	KRAS;NRAS;HRAS	0
765	6.65729	P22307;H0YF61;E9PLD1;H0YCB0	SCP2	0
766	6.6531	P23786;A0A1B0GTB8;A0A1B0GWC0;A0A1B0GVF3;A0A1B0GV75;A0A1B0GTM0;A0A1B0GUD9;A0A1B0GTL9;A0A1B0GUB8	CPT2	0
767	6.65165	O75368	SH3BGRL	0
768	6.64792	O94788;H0YMG7;H0Y2X5;H0YKL3;Q9UED3;E9PF31	ALDH1A2	0
769	6.64667	P48735;H0YL11	IDH2	0
770	6.646	E5RFZ8;E5RGA7;E5RJ40;E5RJG5;E5RIP4;Q15043	SLC39A14	0
771	6.64568	H7C131;P09110;C9JDE9;H0Y4D4;B4DVF4	ACAA1	0
772	6.63968	E9PR30;P62861	FAU	0
773	6.63919	Q14126;J3KSI6	DSG2	0
774	6.63533	M0R261;O95336;M0R0U3;M0R1L2	PGLS	0
775	6.63517	B3KQV6;P30153;E9PH38;H0YDG7;C9J9C1;P30154	PPP2R1A	0
776	6.63495	Q16820;J3QKX5;J3KRK1	MEP1B	0
777	6.63432	Q99436;Q5TBG5	PSMB7	0
778	6.63326	P31949	S100A11	0
779	6.63305	C9J2Q4;B5MCX3;Q15019;H7C310;C9IY94;C9J938;C9JB25;H7C2Y0;C9IZU3;C9JQJ4;B5MD47;C9JZI2	2002-09-01	0
780	6.63237	P55058	PLTP	0
781	6.63223	O95861;A6NF51;F8VRY7;F8VVW8;F8VZG4;F8W1J0	BPNT1	0
782	6.63189	B4DY09;Q12905;X6R6Z1;A0A0A0MRL0	ILF2	0
783	6.6313	G3V5L7;G3V5H8;G3V578;H0YJT9;G3V4S9;A0A0A0MS87;Q9UN36;H0YJ56;G3V2A6;G3V5B7;G3V383;G3V5S0;G3V392;G3V5G0;A0A0U1RR50;G3V2I9	NDRG2	0
784	6.62927	A0A2C9F2P4;A0A286YFF7;P50897;Q5T0S4;A0A286YFE3;A0A286YFL8;E9PIA8;E9PSE5;E9PK48	PPT1	0
785	6.62924	O15145;F8VR50;C9JZD1	ARPC3	0
786	6.6288	P62140;C9J9S3;C9JP48;E9PMD7;P62136;F8VYE8;F8W0W8;P36873;A0A087WYY5;E7ETD8;F8VR82	PPP1CB;PPP1CA	0
787	6.62816	S4R3I5;O95167	NDUFA3	0
788	6.62377	P53007;B4DP62	SLC25A1	0
789	6.62252	Q5TB53;Q9HD45	TM9SF3	0
790	6.62243	P04181	OAT	0
791	6.62228	P52597;A0A1B0GW42	HNRNPF	0
792	6.62213	Q9UHG3;C9K055;F8W8W4;C9JM55;C9JGT6	PCYOX1	0
793	6.62076	A0A5H1ZRS2;A0A075B6P5;P01615;A0A087X0Q4;A0A087WW87;P01614	IGKV2D-28	0
794	6.62044	Q01995;E9PJ32;H0YCU9	TAGLN	0
795	6.61736	P02750	LRG1	0
796	6.61695	P67936;A0A2R8Y5V9;A0A2R8YGX3;A0A2R8YH90;A0A2R8YE05;K7ENT6;A0A2R8YHD2;A0A5F9UN72;A0A2R8YEU4;U3KQK2;K7EPB9;A0A590UJB9;A0A590UK79	TPM4	0
797	6.61536	P01764	IGHV3-23	0
798	6.61475	Q9Y6C9;E9PIE4	MTCH2	0
799	6.61388	P07203;A0A087WUQ6;A0A2R8Y6B6	GPX1	0
800	6.61383	P30040;F8W1G0;F8VY02	ERP29	0
801	6.61241	B4DDC6;A0A087WYT3;Q15185	PTGES3	0
802	6.61241	A0A494C1N0;P26885	FKBP2	0
803	6.61223	P13010;C9JZ81	XRCC5	0
804	6.61114	M0R0Y2;P54920;M0R213;M0R2M1;M0R027;M0R058;M0R0I4;A0A087WZQ7;Q9H115	NAPA	0
805	6.60884	A0A494BZU0;P40189;D6RH03;Q5FC05	IL6ST	0
806	6.60836	Q6P587	FAHD1	0
807	6.6081	Q8WVC2;P63220;Q9BYK2;Q9BYK1	RPS21	0
808	6.60307	P60903	S100A10	0
809	6.60293	J3QRI7;J3QQQ9;J3QQV1;E5RIT6;J3QRC4;Q9UNX3;P61254	RPL26;RPL26L1	0
810	6.60226	A0A2R8YFQ7;A0A2R8YCZ4;Q9Y2S2;A0A2R8Y4K2;A0A2R8Y7B4;A0A2R8Y5S5;A0A087WW38	CRYL1	0
811	6.60196	Q9BUT1;D6RBF6;D6RFG2;D6R9P2;D6R9U8;D6RIR6	BDH2	0
812	6.60165	O60701;E7ER95;E7ER83;E7ETF4;E7EV97;D6RHF4;E9PBD2	UGDH	0
813	6.60161	Q9UFN0;Q9BS92	NIPSNAP3A	0
814	6.6002	O43396;K7ER96;K7EML9	TXNL1	0
815	6.59997	O14638;F8W6H5	ENPP3	0
816	6.5998	O75489;E9PS48	NDUFS3	0
817	6.59903	Q16795;A0A3B3ISG8;F5H0J3;H3BRM9;F5GY40	NDUFA9	0
818	6.59807	F5GWS2;B4DFJ8;Q13336	SLC14A1	0
819	6.59728	O75306	NDUFS2	0
820	6.59672	D6RG13;P61247;E9PFI5;D6RAT0;H0Y8L7;D6RB09;H0Y9Y4;D6RAS7;D6R9B6;D6RI02;D6RED7;D6RGE0	RPS3A	0
821	6.59627	Q8IU80;X6REP5	TMPRSS6	0
822	6.59577	F8WBS5;F8WB72;C9K025;P18077	RPL35A	0
823	6.5938	P23246;H0Y9K7	SFPQ	0
824	6.59375	Q9P035;H3BPZ1;H3BS72;H3BMZ1;H3BRL8	HACD3	0
825	6.59112	O75882	ATRN	0
826	6.58916	P20618	PSMB1	0
827	6.58898	H3BQB1;P07741;H3BQF1;H3BQZ9;H3BSW3	APRT	0
828	6.5885	Q9UQ80;F8VR77;H0YIN7;F8W0A3	PA2G4	0
829	6.58772	P35754	GLRX	0
830	6.5876	A0A087WYS1;E7EUC7;Q16851;C9JWG0;C9JVG3;C9JQU9;C9JNZ1;C9JTZ5;C9JUW1;F2Z3H1	UGP2	0
831	6.58704	C9J686;C9JWB2;F8WF92;H7BZM5;B9A040;C9JQ36;B8ZZ73;B8ZZW4;P14778;C9JW84	IL1R1	0
832	6.58619	P49189	ALDH9A1	0
833	6.58609	P29622	SERPINA4	0
834	6.58569	Q9NQR4;H7C579;F8WF70	NIT2	0
835	6.585	P02751;H0Y7Z1;H0Y4K8	FN1	0
836	6.58492	Q5JW85;Q5JW84	GSTA3	0
837	6.58264	J3QL79;F8WD03;Q4G0P3;H0YH52;H0YF91;J3QQJ7	HYDIN	0
838	6.58147	M0R3D6;M0R1A7;M0R117;Q02543;M0R0P7	RPL18A	0
839	6.57906	P11413;E7EUI8;E7EM57;E9PD92	G6PD	0
840	6.57756	Q9H1C7	CYSTM1	0
841	6.5771	A0A2R8Y6L3;F6U211;A0A2R8Y7H1;A0A2R8YFH6;A0A1W2PQS6;P46783;S4R435	RPS10;RPS10-NUDT3	0
842	6.5767	Q9HDC9;H0Y512	APMAP	0
843	6.57664	A0A0D9SFS3;Q02218;E9PCR7;E9PDF2;E9PFG7;C9J4G7;Q9ULD0	OGDH	0
844	6.57272	A0A2R8YGF8;G5E9R0;K7EM38;A0A6Q8PH58;I3L3R2;J3KT65;C9JUM1;C9JZR7;C9JTX5;F8WCH0;A0A6Q8PGD7	ACTB;ACTG1	0
845	6.5726	A0A0B4J2H0	IGHV1-69-2	0
846	6.57006	Q9UJC5	SH3BGRL2	0
847	6.5675	P11234;C9J6B1;C9JQB3	RALB	0
848	6.5663	P50990;H7C4C8;H7C2U0	CCT8	0
849	6.56236	P00734;E9PIT3;CON__P00735	F2	0
850	6.56052	F8VVA7;P61923;F8VXB1;F8W156;F8VXR1;F8VYZ4;F8VYK5;F8VUC5;F8W651;F8VYE0	COPZ1	0
851	6.56005	H7C2G2;Q93070	ART4	0
852	6.55709	A0A087X2B5;P35613;I3L192;A0A087WUV8;R4GN83;R4GMX5;A0A2R8YDZ0	BSG	0
853	6.55703	P62304	SNRPE	0
854	6.55695	O95168;F2Z3P9;C9JXQ9	NDUFB4	0
855	6.55651	P78371;F5GWF6;F8VQ14	CCT2	0
856	6.55261	A0A6Q8PHC6;A0A6Q8PGA2;P50440;A0A6Q8PFC6;H0YMX4;H0YL75;H0YN43;H0YLC6	GATM	0
857	6.55067	A0A0D9SEI8;H0Y449;P67809;Q9Y2T7;P16989	YBX3;YBX1;YBX2	0
858	6.55035	Q06278;H7BXF7;H7C3Q1;P47989	AOX1	0
859	6.54871	P51571;A6NLM8	SSR4	0
860	6.54716	Q9BS26	ERP44	0
861	6.54614	D6RB81;Q9UHK6;V9GZ45;V9GYP4;V9GYU9	AMACR	0
862	6.54555	C9J4Z3;P61513	RPL37A	0
863	6.54401	P11177;F8WF02;C9J634	PDHB	0
864	6.54316	K7EM02;K7EIJ8;Q8IYT4	KATNAL2	0
865	6.54178	F2Z2Y4;O00764	PDXK	0
866	6.5401	Q12792;F8VS81;F8W1Q9	TWF1	0
867	6.53926	Q7L266;E9PJK6;A0A087WZI5;A0A087WUG3	ASRGL1	0
868	6.53916	A0A3B3ISR2;B4DPQ0;F5H2D0;P00736;F5H1V0;F5H6Y3;F5H3N3;A0A3B3ITU4;F5H3A3	C1R	0
869	6.53885	P11279	LAMP1	0
870	6.53817	P62306	SNRPF	0
871	6.53738	B0YIW6;P48444;Q6P1Q5;E9PK34	ARCN1	0
872	6.53735	Q13162;H7C3T4;A6NJJ0;A6NG45	PRDX4	0
873	6.53618	Q53H82	LACTB2	0
874	6.53547	P11166;A0A6Q8PFI8;A6NL68;A0A0D9SG74;A0A0D9SFK9	SLC2A1	0
875	6.53491	P49257	LMAN1	0
876	6.53456	Q969Z3;F6V6Z1;X1WI34	44257	0
877	6.53415	Q92597;A0A6Q8PHF2;A0A6Q8PGJ1;A0A6Q8PGD3;A0A6Q8PF71;E5RJ98;A0A6Q8PHI0;A0A6Q8PF16;E5RI76;E5RH82;E5RIR1;E5RGM5;E5RK17;E5RIV1;E5RIM2	NDRG1	0
878	6.53185	P54855;O75795;A0A0G2JMZ5;P36537;Q9BY64;A0A087X084;E9PBP8;A0A1W2PQJ2;P06133;P16662;O75310	UGT2B15;UGT2B17	0
879	6.52911	Q6NUK1;A0A3B3IU96;J3KN42;H3BMI3	SLC25A24	0
880	6.52885	E9PMV2;A0A140T9G7;A0A140T9R4;A0A140T900;A0A140T909;A0A140T9Y8;A0A140T9U1;A0A140T980;A0A140T9J4;A0A140T8Z9;A0A140T9Y9;A0A140T9U4;A0A140T9H1;H0Y6F8;A0A140T9F8;A0A140T9D6;A0A140T914;J3KQ99;A0A140T9G9;A0A140T9A6;A0A140T992;A0A140T977;A0A140T968;A0A140T961;P20	HLA-DQA1;HLA-DPA1	0
881	6.52782	A0A0A0MTN3;P21266	GSTM3	0
882	6.52781	P08236;F8WBK6;F2Z3L6	GUSB	0
883	6.52692	Q10589	BST2	0
884	6.52389	P16930;H0YLC7	FAH	0
885	6.52153	K7ENX8;K7ELV6;K7EJV5;K7ELT6;K7EJV1;K7EMY9;K7EPM4;K7ER40;K7EQR7;D6W5Y5;Q14011;K7EQX4;K7ENN6;K7EIF7;K7EQL0	CIRBP	0
886	6.52145	A0A087X0X3;P52272;M0R2I7;M0QZM1;M0QY96;M0R019;M0R2T0;M0QYQ7;M0R0N3;M0QYL3;M0R0Y6	HNRNPM	0
887	6.52059	P35914	HMGCL	0
888	6.52035	H0YLP6;H0YMF4;H0YKD8;P46779	RPL28	0
889	6.51926	Q5JNW7;A0A140T998;X5D2R7;P28062	PSMB8;PSM8	0
890	6.51899	K7ENG2;P26368	U2AF2	0
891	6.5176	A0A0A0MSV6;D6R934;P02746;D6RGJ1	C1QB	0
892	6.51721	P08559;Q5JPU0;Q5JPT9;Q5JPU1;Q5JPU2;P29803	PDHA1	0
893	6.51423	E9PIR7;F8W809;A0A087WSW9;A0A182DWI3;A0A087WSY9;Q16881;E2QRB9;E9PKD3;A0A0B4J225;E9PIZ5;E9PQI3;E9PLT3;E9PKI4;E9PRI8	TXNRD1	0
894	6.51147	F5GZZ9;C9JHR8;Q86VB7;H0YGZ7	CD163	0
895	6.51121	G5E9F8;A0A3B3ISJ1;A0A0S2Z4L3;P07225;A0A3B3IRK9;A0A3B3IUA6;C9K0R0;CON__P07224	PROS1	0
896	6.51008	M0QXH0;Q99757	TXN2	0
897	6.50807	Q9P0L0;E5RK64;O95292	VAPA;VAPB	0
898	6.50709	G3V1Q4;E7ES33;E7EPK1;Q16181;A0A0U1RRH9;A0A0U1RRE1;A0A5F9ZGZ7;A0A0U1RRM2;Q6ZU15	2007-09-01	0
899	6.50583	E7EPB3;P50914	RPL14	0
900	6.50417	Q5T8U5;O15260;B7Z1G8	SURF4	0
901	6.50338	A0A0U1RR22;Q9UNF0;B0QYG7;B0QYG8;H0Y923	PACSIN2	0
902	6.50221	Q99805	TM9SF2	0
903	6.50125	O75947;F5H608	ATP5H	0
904	6.50035	J3QS48;I3L295;J3KTK8;J3QQZ4;J3KT75;J3QW43;J3QRD5;O75352;J3KSI4;I3L405;I3L261;I3L1D2;I3L4E0	MPDU1	0
905	6.50022	Q14894;I3L325;I3NI53;I3L2W5;I3L3Y1	CRYM	0
906	6.49989	F1LLU7;A0A0C4DGA2;O75521;F8WAW4;C9JB63;F8W6J1	ECI2	0
907	6.49973	M0QYR1;P08621	SNRNP70	0
908	6.49821	P55735;A8MXL6	SEC13	0
909	6.49649	O14493;O95484;P56747;O15551	CLDN4;CLDN9;CLDN6;CLDN3	0
910	6.49502	A0A0A0MSR2;E7EV99;E7ENY0;P35611;H0Y9H2;D6RF25	ADD1	0
911	6.49435	P09417;H0Y8F7;B7Z415;D6RGG7	QDPR	0
912	6.49393	P51858;H3BPQ6;M0R0J3;Q9Y3E1;O75475;Q7Z4V5	HDGF	0
913	6.49259	A0A087X0W7;A0A087WT95;Q86TX2;P49753;G3V4F2;A0A2R8Y7H3	ACOT2;ACOT1	0
914	6.49069	Q99832;F8WAM2	CCT7	0
915	6.48986	Q9UBQ0;F8VXU5;Q05DG7	VPS29	0
916	6.48916	Q5QPM9;Q5QPM7;Q92530	PSMF1	0
917	6.48902	H0Y875;O43852	CALU	0
918	6.48835	A0A1W2PQV2;H3BUH9;P23434	GCSH	0
919	6.48693	H3BPR2;Q13232	NME3	0
920	6.48676	H0YL72;P50213;H0YLI6;H0YMU3;H0YKD0;H0YM64	IDH3A	0
921	6.48233	P24534;F8WF65;F2Z2G2;C9JZW3	EEF1B2	0
922	6.48176	M0QXS5;A0A3B3ITJ4;P14866;M0QYT0;M0R076;B4DVF8;M0QYL7;M0R1W6	HNRNPL	0
923	6.48166	A0A1W2PPX5;A0A1W2PQR6;A0A1W2PQB7;A0A1W2PS43;A0A1W2PRS1;Q14108;A0A1W2PPU6;A0A1W2PRF6;A0A1W2PSE4;D6RDG0;A0A1W2PS70;A0A1W2PNX7	SCARB2	0
924	6.4811	P38606;C9JA17;C9JVW8	ATP6V1A	0
925	6.48044	F6S8N6;A0A3F2YNX8;A0A0A0MRJ6;P22061;H7C4X2;F8WDT3;F8WAV5;F8WAX2;C9J0F2	PCMT1	0
926	6.47868	Q13740;F5GXJ9;H7C543	ALCAM	0
927	6.47635	Q12906;K7EKJ9;K7ERM6;K7ENK6;K7EM82;K7EJ09;K7ER69;K7EQR9;K7EQ75;K7EPG3;K7ELV3;K7EKY0	ILF3	0
928	6.4749	Q96NR8	RDH12	0
929	6.4747	P28332;Q8IUN7;D6RH17	ADH6	0
930	6.47359	P0DP03;P0DP02;P01768		0
931	6.4727	A0A087X1F5;A0A087WYV9;P57105;A0A087WTA2	SYNJ2BP-COX16;SYNJ2BP	0
932	6.47208	P43304;F5GYK7	GPD2	0
933	6.47095	P67775;P62714;H0YBN9;H0YC23;E5RFI3;E5RHP4;E7ESG8;E5RHC1	PPP2CA;PPP2CB	0
934	6.47051	A6NFX8;Q9UKK9;A6NJU6;A6NCQ0;C9JYY9;H0YEY4	NUDT5	0
935	6.47051	P35606;D6R997;D6RBZ7;D6RCL6;D6RBG7;D6RBT6;H0YAC7;H0Y938	COPB2	0
936	6.46922	Q14847;K7ESD6;F6S2S5;C9J9W2	LASP1	0
937	6.46876	C9J3L8;C9J5W0;A0A3B3IRT8;E9PAL7;C9IZQ1;P43307	SSR1	0
938	6.46872	Q13148;A0A087WYY0;A0A087X260;G3V162;B1AKP7;K7EN94;A0A0A0N0M3;K7EJM5;A0A087WX29;A0A087WV68;A0A087WXQ5;A0A1W2PNU8;A0A087WXV3;A0A087WX67;A0A087WW61;K7EJ99;A0A087WZC9;A0A087WYE7;A0A0A0MSV7;A0A087WZM1	TARDBP;TDP43	0
939	6.46737	P34932;A0A087WYC1;A0A087WTS8	HSPA4	0
940	6.46725	P14151	SELL	0
941	6.46724	E9PLK3;P55786;A6NEC2;E9PP11;H0YCQ5;E9PJY4;E9PPD4;H0YDG0;E9PJ74;E9PRQ5	NPEPPS;NPEPPSL1	0
942	6.46694	P37059;H3BS44;H3BRZ6;H3BNN1	HSD17B2	0
943	6.46654	K7EP40;F5H496;I3L3X1;O95471	CLDN7	0
944	6.46355	D6REQ6;D6RHI9;A0A087WZM2;O00584;H0YAE9;A0A087WWI1	RNASET2	0
945	6.46309	A0A2R8Y804;A0A2R8Y543;A0A2R8Y5C3;A0A2R8Y750;A0A2R8Y5Z1;B4DGU4;A0A2R8YCH5;A0A2R8Y5A3;P35222;A0A2R8Y7Z0;A0A2R8Y6G0;A0A2R8Y815	CTNNB1	0
946	6.46168	M0QZ21;M0R0N4;M0QYZ2;P53680;M0R1S0;X6R390	AP2S1	0
947	6.45947	P03923	MT-ND6	0
948	6.45911	P27701;E9PJC7;E9PP61;E9PJB7;E9PJK9;E9PJ45;E9PM43	CD82	0
949	6.45891	C9JMH2;A0A6Q8PF58;C9J126;P19022;C9J8J8;A0A6Q8PHJ8	CDH2	0
950	6.45761	D6RDM7;P61086	UBE2K	0
951	6.45746	P56556;A0A2Y9D025;R4GN43	NDUFA6	0
952	6.45605	O43760;K7ELD9;K7ENG9;K7ELS8;K7EJ35	SYNGR2	0
953	6.45362	Q5TD07;P16083;Q5TD05;A2A2U4	NQO2	0
954	6.45326	A0A6I8PIV6;A0A6I8PLG0;A0A6I8PRQ0;A0A6I8PUE4;H0Y5C0;B1ALU1;A0A6I8PRM6;B1ALU3;A0A6I8PTT2;A0A6I8PRJ0;O95490	ADGRL2;LPHN2	0
955	6.45295	P12318;V9GY55;F5GXY9;F5GX41;V9GY83;H0YGT0;P31995	FCGR2A;FCGR2C	0
956	6.45173	P35052;H7C410;H7C024;H7BZE9;C9J4Y6;H7BZL4	GPC1	0
957	6.45085	P15531	NME1	0
958	6.44973	Q04941	PLP2	0
959	6.44909	P56199;A0A494C0F7	ITGA1	0
960	6.44835	P26583;D6R9A6	HMGB2	0
961	6.44731	H0YDN1;Q15149;E9PMV1;A0A075B730;P58107;E9PIA2;E9PKG0;E9PQ28	PLEC	0
962	6.44585	Q9Y3I0	RTCB	0
963	6.44497	P05165;A0A1B0GU58;A0A1B0GWI4;A0A1B0GUX9;A0A1B0GWA1;A0A1B0GTR1;Q5JVH2;H0Y5U0;Q5JTW6	PCCA	0
964	6.44487	A0A0C4DH33	IGHV1-24	0
965	6.44333	A0A2U3TZH3;Q05639;A0A2R8Y488;A0A2R8Y660;A0A2R8YDN5;A0A6Q8PFK6	EEF1A2	0
966	6.44325	Q16775;H3BPK3;H3BPQ4;H3BQW8;H3BV79	HAGH	0
967	6.44168	A0A087X253;P63010;A0A087WYD1;A0A087WU93;A0A087WZQ6;K7EJ01;A0A087WXS3;K7EKZ5;K7EJX1;K7EN71;K7ERB2	AP2B1	0
968	6.44045	Q9BVK6	TMED9	0
969	6.44003	Q9HCC0;D6RD67;D6R9R1;D6RDF7;A0A0G2JM88	MCCC2	0
970	6.43794	A0A087X162;A0A087X0H5;P10912	GHR	0
971	6.4377	A0A087X054;A0A494C039;Q9Y4L1;E9PJ21;A0A087WWI4;K7EQK2;J3KTF1;J3QL06;Q9BST8;J3QQH7;J3QLE9;A0A087X214;A0A087WW13	HYOU1	0
972	6.43726	Q13185;C9JMM0;B8ZZ43;S4R2Y4;K7ELA4;B5MD17;J3KS05;P83916	CBX3;CBX1	0
973	6.43545	P01715		0
974	6.4342	D6RA82;P12429;D6RCA8;D6RFG5;D6RAZ8	ANXA3	0
975	6.43041	P50416;H3BUJ0;H3BP22;H3BUV7	CPT1A	0
976	6.43035	Q86X76	NIT1	0
977	6.42896	A8MUA9;A8MU27;Q6EEV6;P61956;P55854	SUMO3;SUMO4;SUMO2	0
978	6.42886	O14907	TAX1BP3	0
979	6.42711	E7EQG2;Q14240;E7EMV8;J3KSN7;C9JUF0;J3KT04;J3KS93;E9PBH4;F8WE11	EIF4A2	0
980	6.42522	Q2TB90;E9PB90;P52789;P52790	HKDC1	0
981	6.42513	I3L0A0;Q13404;E5RIF1;D6RG00;H0YBX6;Q15819;G3V2F7;A0A0A0MSL3;G3V113	TMEM189-UBE2V1;UBE2V1;UBE2V2	0
982	6.42406	P28072	PSMB6	0
983	6.42305	A0A3B3IRL2;O75629	CREG1	0
984	6.41867	P10643;CON__Q29RQ1	C7	0
985	6.41784	H3BRU6;F8VZX2;Q15366;F8W0G4;F8VXH9;H3BSS4;F8W1G6;F8VRH0;H3BND9	PCBP2	0
986	6.41736	G3V1N2	HBA2	0
987	6.41696	E5RIW3;E5RJD8;E5RHG6;O75347;A0A494C144;E5RIX8	TBCA	0
988	6.41647	E9PKL9;Q13630;E9PLH9;E9PP14;A0A0J9YX13;H0YE90	TSTA3	0
989	6.41521	P05556;C9JPK5;H7C4N8;E7ERX5;Q5T3E6;E9PLR6;E7EUI6;E7EQW5	ITGB1	0
990	6.41457	P11597;H3BRJ9	CETP	0
991	6.41394	K7EIN1;K7ESN4;K7EIJ0;K7ENL2;A6NG10;K7EMC9;Q969T9;K7EIK1	WBP2	0
992	6.41337	Q9H4A4;A6NKB8;C9JMZ3;A0A087WUS4;H7C2T3;A0A087WU27	RNPEP	0
993	6.4112	Q13938;K7ES72;A0A499FJ41	CAPS	0
994	6.4109	P17568	NDUFB7	0
995	6.41069	Q9BPW8;H7C2U6;F8WCR5;C9JDV8;F8WBI5	NIPSNAP1	0
996	6.40707	B0YIW2;P02656	APOC3	0
997	6.40697	J3KQ32;Q9NTK5;C9JCJ9;C9JTK6	OLA1	0
998	6.40628	Q02790;F5H1U3;F5H120	FKBP4	0
999	6.40384	Q15369;E5RHG8;R4GMY8	TCEB1	0
1000	6.40303	A0A3B3IT57;E9PH64;E7EWZ0;E9PF49;Q9Y6M9	NDUFB9	0
1001	6.4018	H0YD13;H0YDW7;H0YCV9;H0Y5E4;P16070;E9PKC6;Q86UZ1;H0YDX6;H0YD17;H0Y2P0	CD44	0
1002	6.40092	A0A6Q8PH31;B4DT28;O43390;A0A6Q8PEX7;A0A6Q8PH35;A0A286YEZ8;A0A6Q8PHG0	HNRNPR	0
1003	6.40075	O95865;A0A140T971;Q5SSV3;Q5SRR8;H0Y7N1	DDAH2	0
1004	6.3996	Q99653;H0YKE7;F5GX29;H0YNG9;H0YLY7	CHP1	0
1005	6.39745	E7EUY3;E9PDR0;C9JQS9;E7EX59;P05166;E7ETT1;F8WBI9;E9PEC3;E7ETT4;E7ENC1;H7C5C9;C9JVW9;C9JAW3;C9JVY9	PCCB	0
1006	6.3973	Q9BPX5	ARPC5L	0
1007	6.39646	P28482;B3KR49;E9PJF0;E9PQW4;P27361;H0YDH9;E9PBK7	MAPK1	0
1008	6.39637	G3V1D4;Q9NUP9;H0YI92;H0YIA8;Q9HAP6;O14910	LIN7C	0
1009	6.39443	H0YF10;E9PC52;Q16576;Q09028;H0YEU5;Q5JP02;H0YCT5;H0YDK2;Q5JP01	RBBP4;RBBP7	0
1010	6.39099	P50991	CCT4	0
1011	6.39093	A0A087WUK2;O14979	HNRNPDL	0
1012	6.38902	P55259	GP2	1
1013	6.38596	O00757	FBP2	0
1014	6.38346	E9PHF7;Q96RQ3;F5GYT8;E9PG35;G5E9X5	MCCC1	0
1015	6.38258	M0R0F0;P46782;M0QZN2;M0R0R2	RPS5	0
1016	6.38146	P19320;E9PDD2	VCAM1	0
1017	6.38119	F5GWE5;Q00169;I3L471;I3L4U7;I3L2X8;I3L4C0;I3L459;I3L4H1;I3L3W1;I3NI10	PITPNA	0
1018	6.38083	O75131;A0A087WYQ3;E5RHZ0;A0A087WUS8;A0A087WXR6;H0YB26;E7ENV7;Q96FN4;Q8IYJ1;Q96A23;O95741;Q86YQ8;Q9HCH3;Q9UBL6	CPNE3	0
1019	6.3807	K7EIR2;A0A140TA84;A0A140TA86;Q5XKP0	C19orf70;QIL1	0
1020	6.37865	A0A1B0GU66		0
1021	6.37854	O95139;A0A087WZX2	NDUFB6	0
1022	6.37796	P16615;H7C5W9;O14983;A0A0C4DH86	ATP2A2	0
1023	6.37413	A0A0C4DH24	IGKV6-21	0
1024	6.37352	E7EV01;O15484;A0A3B3IRX8;E9PS73	CAPN5	0
1025	6.37322	P20073	ANXA7	0
1026	6.37306	A0A0J9YX35		0
1027	6.37029	P20340;F5H3K7;Q9NRW1;C9JB90;C9J0I2;C9JU14;F5GX61;J3KR73;Q14964	RAB6A	0
1028	6.36946	Q86VP6;A0A0C4DGH5;H0YH27	CAND1	0
1029	6.36929	X6RKS3;A2A2V1;P04156	PRNP	0
1030	6.36827	H0YNS9;H0YLB8;H0YMB3;H0YLV5;A0A087WWM4;F8WAN9;H0YNJ6;Q9P2T1	GMPR2	0
1031	6.36791	P62993;J3KT38;J3QRL5	GRB2	0
1032	6.36665	Q14CZ8	HEPACAM	0
1033	6.36618	P81605	DCD	0
1034	6.36614	A0A1B0GVU9;P47897;B4DDN1;A0A0U1RQQ5;A0A1B0GTT3;H7C0R3;A0A0U1RQM8;A0A0U1RQU2;A0A0U1RRI9;A0A0U1RQE9;A0A0U1RQL2;C9J165;A0A0U1RQT0	QARS	0
1035	6.36421	A0A075B6Q5	IGHV3-64	0
1036	6.36397	Q9H0E2;F2Z2Y8;E7EN89;E9PNS3;E9PP67;E9PQ25	TOLLIP	0
1037	6.3638	H3BNT2;O75208;H3BPY0;H3BPW3;H3BVA5;H3BPC6;H3BRC0;H3BSJ5	COQ9	0
1038	6.36307	E9PB61;Q86V81	ALYREF	0
1039	6.35908	P00747	PLG	0
1040	6.35862	A0A494C0P2;C9J114;A0A494BZU5;A0A494C0E2;P17181;A0A494C0K3	IFNAR1	0
1041	6.35856	A0A0G2JNJ8;A0A0G2JN42;Q6W4X9;E9PJC5	MUC6	0
1042	6.35599	P62995;H7BXF3;Q13595	TRA2B	0
1043	6.35468	Q9H3R2;C9IZG1	MUC13	0
1044	6.3537	Q99574;C9JQU8;C9JDY5;H7C5T9	SERPINI1	0
1045	6.35311	Q07960;H0YE29;E9PNR6	ARHGAP1	0
1046	6.3528	O96000;H3BPJ9;H3BV16	NDUFB10	0
1047	6.35197	H0YC42;P55327;E5RFR7;H0YC44	TPD52	0
1048	6.35064	M0R2N5;Q9NZ01	TECR	0
1049	6.34887	P34896;J3KRZ5;J3KRK5	SHMT1	0
1050	6.34604	Q969X5	ERGIC1	0
1051	6.34329	A0A3B3ITW3;P28288	ABCD3	0
1052	6.34311	P02649;E9PEV4;E7ERP7;H0Y7L5;CON__Q03247	APOE	0
1053	6.34147	P13861;H7C1L0;H7C330;H7C4A9;P31323	PRKAR2A	0
1054	6.34096	Q9Y6N5;H3BNX3;H3BMS6;H3BNP9;A0A1B0GXB4;H3BV36	SQRDL	0
1055	6.34044	Q9UJS0;R4GN64;O75746	SLC25A13	0
1056	6.33931	E7EWP0;H0Y886;O43674	NDUFB5	0
1057	6.33708	C9JYN0;A0A0U1RQT9	SYPL1	0
1058	6.33636	Q9Y6R1	SLC4A4	0
1059	6.33552	C9JIF9;P13798;C9JLK2;H7C1U0;H7C393	APEH	0
1060	6.33488	A0A0B4J1Y8	IGLV9-49	0
1061	6.33349	A0A087WZR4;H0Y4U3;A0A3B3ISU3;H0Y755;O75015;P08637	FCGR3B;FCGR3A	0
1062	6.3331	Q13822;E7EUF1;E5RIA2	ENPP2	0
1063	6.3328	J3QL05;J3KP15;Q01130	SRSF2	0
1064	6.33232	M0QXF7;M0QYN0;Q969H8	MYDGF	0
1065	6.33116	O43920	NDUFS5	0
1066	6.33114	P13797;A0A0A0MSQ0;H7C4N2	PLS3	0
1067	6.33098	Q56VL3	OCIAD2	0
1068	6.33039	P01703;A0A075B6I6		0
1069	6.33031	P18206;A0A096LPE1	VCL	0
1070	6.32803	B4DUC8;Q13126;J3QSB7;F2Z2F3;F8WES2;A0A2R8Y4K0;J3KRN1	MTAP	0
1071	6.3265	P39023;G5E9G0;B5MCW2	RPL3	0
1072	6.32646	E5RFX7;O94903;E5RG77	PROSC	0
1073	6.3257	Q15691	MAPRE1	0
1074	6.32543	P23381;H0YJP3;G3V3H8;G3V3Y5;G3V423;G3V5U1;G3V456;G3V277	WARS	0
1075	6.32527	Q9Y3D6	FIS1	0
1076	6.32502	M0QZ10;M0QXF9;O15382;M0QZP4;B3KSI3	BCAT2	0
1077	6.32176	Q8WUM4;A0A3B3IT07;F8WEQ7;F8WBR8;F8WDK9;C9IZF9	PDCD6IP	0
1078	6.32164	A0A3B3IT15;P53621;A0A3B3IS84;A0A3B3ISC6;A0A3B3IU89;A0A3B3ITV3;A0A3B3ISK1;A0A3B3ITI7;A0A3B3IU78;A0A3B3IS23;A0A3B3ITX2	COPA	0
1079	6.32135	Q96QK1;I3L4S0;A0A1W2PP10;A0A3B3ITD4	VPS35	0
1080	6.32114	Q07837;A0A087X0R9;B8ZZK1;C9JBK3	SLC3A1	0
1081	6.32094	C9JMC5;A8MYB8;E9PNN6;P30838;C9JKT2;I3L3I9;I3L4E5;I3L1H6;I3L3W9	ALDH3A1	0
1082	6.32081	D6RDG7;S4R2X2;D6RFI0;Q9H9B4;D6RAE9	SFXN1	0
1083	6.31956	O75436;S4R3Q6;S4R2Y3	VPS26A	0
1084	6.31909	Q9UHD8;A0A6Q8PHC2;K7EL40;K7EK18;K7ER52;K7EIE4;K7EQD7;K7EKN4;K7EN52;K7ENQ5;K7EJZ2;K7ER14;K7EQ08	2009-09-01	0
1085	6.31748	P51884;CON__Q05443	LUM	0
1086	6.31712	P02786;G3V0E5;H7C3V5	TFRC	0
1087	6.31698	P68366;C9JEV8;C9JQ00;C9JJQ8;C9JDL2	TUBA4A	0
1088	6.31666	P05455;E9PGX9;E7ERC4;E9PFL9	SSB	0
1089	6.31425	P00156	MT-CYB	0
1090	6.31296	Q15233;C9JYS8;C9IZL7;H7C367;C9J4X2	NONO	0
1091	6.31093	P42704;B8ZZ38;A0A0C4DG06;C9JCA9;H7C3W8	LRPPRC	0
1092	6.30948	D6RGE2;Q96CN7	ISOC1	0
1093	6.30912	A0A286YFJ8;P01861	IGHG4	0
1094	6.30807	S4R398;Q92973	TNPO1	0
1095	6.30702	O14579;M0QXB4;M0R061	COPE	0
1096	6.30604	P17987;E7EQR6;F5H282;E7ERF2;F5H726;F5GZI8;F5H676;F5H136;F5GZ03	TCP1	0
1097	6.30537	B0QZK4;Q5SSJ5;Q5SWC8	HP1BP3	0
1098	6.30481	C9J813;E9PGZ1	CALD1	0
1099	6.30479	A0A0G2JL69;P06681;B4DQI1;E9PDZ0;A0A0G2JIE7;H0Y3H6;A0A0G2JK28;H0Y868;A0A0G2JHM4;A0A0G2JJ82;Q8N6L6	C2	0
1100	6.30374	P07307	ASGR2	0
1101	6.30279	B4DJK0;B4DUA4;A0A590UJK4;A0A590UK01;A0A590UJP7;A0A0D9SEM4;A0A590UK80;Q13243;Q13247;Q08170	SRSF5;SRSF4;SRSF6	0
1102	6.30162	P34096	RNASE4	0
1103	6.30073	H0YLA2;P37108	SRP14	0
1104	6.29929	H7C285;O95858	TSPAN15	0
1105	6.2985	E9PHY0;B7Z7D2;E9PQY3;A0A5F9ZHR7;P11117;A0A5F9ZH82	ACP2	0
1106	6.29526	D6R9P3;D6RD18;D6RBZ0;Q99729	HNRNPAB	0
1107	6.29444	Q9BSH5	HDHD3	0
1108	6.29274	M0R1Z5;A9C4B8;Q96N66	MBOAT7	0
1109	6.28901	Q9BS40	LXN	0
1110	6.28847	O60547	GMDS	0
1111	6.28562	P46977;A0A0C4DH80;E9PN73;E9PI32;H0YET6	STT3A	0
1112	6.28524	H3BNA2;H3BU76;H3BSL1;H3BTU6;H3BRJ0;H3BRY3;P31146	CORO1A	0
1113	6.28513	Q14247	CTTN	0
1114	6.28504	P01601		0
1115	6.28486	Q9BZH6	WDR11	0
1116	6.28407	Q9H3G5;H7C0X5;H7C218;C9J6L4;C9JI22;C9JLV0	CPVL	0
1117	6.28176	O00391;A8MXT8	QSOX1	0
1118	6.28131	Q8WW59	SPRYD4	0
1119	6.28065	P56537;A0A0U1RQV5	EIF6	0
1120	6.28056	Q96A26;F8W7Q4;E9PH05	FAM162A	0
1121	6.27999	Q8TBQ9	TMEM167A	0
1122	6.2785	P14923;C9JTX4;C9J826;C9JK18;C9JKY1	JUP	0
1123	6.27683	A0A1W2PQ37;A0A1W2PQF8;A0A1W2PQT3;A0A1W2PPH1;A0A1W2PQH3;A0A1W2PQY8;P23368;A0A1W2PR68;A0A1W2PRS2;A0A1W2PRY9;A0A1W2PQH4;A0A1W2PPY2;A0A1W2PRH1;Q6TCH8;E9PMB9;Q16798	ME2	0
1124	6.26949	O15393;C9JKZ3;C9J5Y1	TMPRSS2	0
1125	6.26916	P55209;F8W020;H0YIV4;F5H4R6;F8W0J6;B7Z9C2;F8W543;F8VV59;F8VY35;F8VUX1;F8VXI6;F8W118;H0YHC3;H0YH88;F8VRJ2;F8VVB5;C9J6D1;E9PKT8;C9JZI7;A8MXH2;E9PNJ7;E9PS34;E9PJJ2;Q99733;E9PNW0	NAP1L1	0
1126	6.26799	Q5T6H7;Q9NQW7;Q5T6H3;Q5T6H2	XPNPEP1	0
1127	6.26734	O43678	NDUFA2	0
1128	6.26727	P29992;K7EL62;P50148;A0A087WVZ3	GNA11;GNAQ	0
1129	6.26578	Q8NCW5;Q5T3I4;Q5T3I3	APOA1BP	0
1130	6.26564	P48637;A0A2R8Y430;A0A2R8Y5T7;A0A2R8Y6Q7;A0A2R8YF34;A0A2R8Y7I7;A0A2R8Y2X9;A0A2R8Y6Y6;A0A2R8Y4V9;A0A2R8Y790;A0A2R8Y446;A0A0S2Z4J7	GSS	0
1131	6.26383	A0A2R8YDQ9;A0A2R8Y6Y7;Q9P2R7;Q5T9Q5;Q5T9Q8;A0A0U1RQL1;A0A0U1RRI1;A0A2R8Y5P6;A0A2R8Y6E6	SUCLA2	0
1132	6.26378	P15924	DSP	0
1133	6.26228	P09923;P10696;P05187	ALPI	0
1134	6.26064	I3L3H2;P38919	EIF4A3	0
1135	6.25924	J3KS22;J3QS36;Q7Z4W1;J3QS45;J3KRZ4;J3KSZ5;J3QL34	DCXR	0
1136	6.25916	A0A087X2G1;F1T0B3;Q92499	DDX1	0
1137	6.25693	A6NJA2;P54578;J3QQT6;J3KS55	USP14	0
1138	6.25556	B4DUR8;P49368;Q5SZX6;E9PQ35;E9PM09;Q5SZX9;Q5SZW8;E9PRC8	CCT3	0
1139	6.25375	J3QLE5;P63162;P14678;J3KRY3;S4R3P3	SNRPN;SNRPB	0
1140	6.25312	Q13867;K7ESE8;J3KSD8;K7ES02;J3KS79;K7ENH5	BLMH	0
1141	6.25076	Q92882	OSTF1	0
1142	6.25052	P20336;M0R257;S4R3Q3;O95716	RAB3A;RAB3D	0
1143	6.24573	Q8N5I2;Q5T370	ARRDC1	0
1144	6.24413	A0A0C4DGN4;Q96DA0;I3L1H9;I3L3X0	ZG16B	0
1145	6.24017	Q96FX8	PERP	0
1146	6.2399	H7C0K8;Q9BWH2	FUNDC2	0
1147	6.23747	B4E3S0;Q9ULV4;H0YHL7;F8VV53;F8W1H8;F8VUX3;F8VSA4;F8VRE9;F8VTT6;F8VVB7	CORO1C	0
1148	6.23656	O95340	PAPSS2	0
1149	6.23606	H7C5K5;H7C599;E7EWX8;A0A0C4DFN3;Q99685;C9J8Q3;H7C4E0;A0A3B3ITT3	MGLL	0
1150	6.23545	Q5JWF2;P63092;A0A0A0MR13;A0A590UJ58;B0AZR9;A0A590UJF0;A0A590UJB0;A0A590UJY2;A0A590UJJ0;A0A590UJR6;A0A590UJI6;A0A590UJQ9;A0A590UKB4;A0A590UJG5;A0A590UJQ2;A0A590UJS2;S4R3E3;A0A590UJ22;H0Y7F4;Q5JWE9;A0A590UKA4;A0A590UK28;A0A590UKA9;A0A590UJY8;A0A590UJB7;S4R3	GNAS	0
1151	6.23444	Q08211	DHX9	0
1152	6.23442	P43005;H0Y7R2	SLC1A1	0
1153	6.23368	G3V267;G3V5T0;A0A0C4DFM0;G3V4T6;O43708;H0YJN8;G3V3B9;A0A0A0MR33	GSTZ1	0
1154	6.23307	H7C5I5;C9J7K9;O15162;C9J0H3;C9J9P4;C9JE06	PLSCR1	0
1155	6.22976	Q8N142;G3V5D8;G3V232	ADSSL1	0
1156	6.22832	Q14677	CLINT1	0
1157	6.2283	P53618;E9PP73;E9PP63;E9PKQ1	COPB1	0
1158	6.22614	A0A590UKB0;A0A590UJ75;A0A0D9SGC1;A0A0A0MRM8;A0A1Y0BRN3;A0A590UJ40;E7EW20;Q9UM54;A0A590UK22;A0A590UK86;A0A590UK71;A0A5F9ZI03;A0A590UJY4	MYO6	0
1159	6.22477	B8ZZG1;Q9NZW5;C9J4Q3;C9JGI8;REV__Q8N884;Q14789	MPP6	0
1160	6.22425	Q15257;A6PVN5;F6WIT2;A6PVN9;Q5T949;Q5T948;A6PVN8;C9IZ76;A6PVN6;A6PVN7;B7ZBP9;H0Y6E5;B7ZBQ0;Q68CR8;A0A6Q8PH23;B7ZBP7;B4DDQ6	PPP2R4	0
1161	6.22342	Q9UJU6;F8WBG8;B4DDD6;F8WC20;F8WBB2;F8WFE1;H0Y5J4	DBNL	0
1162	6.22194	K7EJQ8;A0A1B0GXB1;K7EQD2;K7EMY7;K7ER15;Q9H0R4;K7EKX8	HDHD2	0
1163	6.22053	B5MBZ0;Q9HC35	EML4	0
1164	6.2189	O75828	CBR3	0
1165	6.21856	J3QL48;J3QQN1;P40306	PSMB10	0
1166	6.21722	Q9Y3F4;H0YH33	STRAP	0
1167	6.21341	D6RF62;E9PBS1;P22234	PAICS	0
1168	6.21187	Q5T093;Q5T092;A0A0A0MR06;Q5T091;O15258	RER1	0
1169	6.20879	H3BRN4;H3BNQ7;P80404;H3BPW8	ABAT	0
1170	6.20804	H3BTQ8;H3BVD9;O43278;H3BSM2;H3BR01	SPINT1	0
1171	6.20782	Q6UX71	PLXDC2	0
1172	6.20747	Q7Z2K6;E7ER77;A0A0C4DGF0	ERMP1	0
1173	6.20547	D6REY1;Q13231	CHIT1	0
1174	6.20491	P01767		0
1175	6.20407	P22352;A0A087X1J7;H0YBE4	GPX3	0
1176	6.20301	O75531	BANF1	0
1177	6.20194	C9JL30;J3KQJ1;C9J660;F8WA42;Q8NBJ7;F8WEX5;E9PG02;E9PBT8;A8MXB9;H7C3B2;A0A494C1B1	SUMF2	0
1178	6.20148	Q9NP72;A0A087X163;Q5W0J0;H0Y6T8	RAB18	0
1179	6.19976	P06727	APOA4	0
1180	6.19896	A0A5H1ZRQ7;A0M8Q6	IGLC7	0
1181	6.19783	Q16822;H0YML5;H0YM31;H0YMU6;H0YNG4;H0YMA5	PCK2	0
1182	6.19645	H3BPH4;H3BV55;O15305;H3BR08;H3BM92;H3BV34;H3BT06;H3BNY9;H3BRM0	PMM2	0
1183	6.19357	P08133;E7EMC6;E5RK69;E5RIU8;E5RJR0;E5RJF5;E5RI05;E5RK63;E5RFF0	ANXA6	0
1184	6.19271	I3L1J1;B4DYU0;A0A0C4DGN2;I3L145;P04278;I3L1C1;I3L1G4;B0FWH7;I3L4B9;I3L2F1;B0FWH6;B0FWH5;I3L2X4;I3L0M1;CON__Q6T181	SHBG	0
1185	6.1917	Q9BVA1;Q13885	TUBB2B;TUBB2A	0
1186	6.19128	P09497;D6RJD1	CLTB	0
1187	6.19089	H3BNC9;P08708;H0YN88;A0A075B716	RPS17	0
1188	6.19078	Q92688	ANP32B	0
1189	6.18957	E9PPC8;E9PK68;H0YB02;G3V111;E7ETC2;Q5F2F8;P48454;Q08209;P16298	PPP3CA;PPP3CC;PPP3CB	0
1190	6.18943	E9PN85;H0YCW1;E9PQP6;P49354	FNTA	0
1191	6.18929	H3BPE7;P35637	FUS	0
1192	6.18915	P12955;A0A494C165;A0A494C194;K7ES25;V9GYL0;V9GYE4	PEPD	0
1193	6.18845	P45974	USP5	0
1194	6.18735	Q9UEY8	ADD3	0
1195	6.18546	Q8NE62	CHDH	0
1196	6.18333	A0A087WUL9;Q9UNM6;J3KNQ3;H0YD73;E9PL38;E9PPD2;E9PQG3	PSMD13	0
1197	6.18259	E9PMM7;D6R910;A0A2R8Y7S9;B7Z3B5;B4DG22;B1AXG1;B7ZB17;E9PGT3;F2Z2J1;Q15349;Q15418;P51812	RPS6KA1;RPS6KA2;RPS6KA3	0
1198	6.18053	Q6UWM9;D6RBL8;A0A0G2JRR8	UGT2A3	0
1199	6.18024	H3BQF7;H3BMU1;H3BUI0;J3KR23;P53990;F5GXM3	IST1	0
1200	6.17915	P33151;I3L1J2;H3BPG1	CDH5	0
1201	6.17883	H3BQX5;H3BRY5;P50225;H3BNY7;E9PKR8;A0A0A6YYL2;P0DMN0;P0DMM9;P50226	SULT1A1;SULT1A4;SULT1A2;SULT1A3	0
1202	6.17667	Q9UBI6	GNG12	0
1203	6.17621	K7ENE5;O00115	DNASE2	0
1204	6.17505	O94925;H7BZD1;C9JIJ6;B7Z509;B8ZZA8;H7C201	GLS	0
1205	6.17409	C9J8Q5;P51649;A0A5F9ZH98;A0A5F9ZI23	ALDH5A1	0
1206	6.17371	R4GMT0;P61163	ACTR1A	0
1207	6.17234	O95777;F2Z2Y6;C9JIZ0;C9JNV3	LSM8	0
1208	6.17164	Q9BXD5;A0A087WZ70	NPL	0
1209	6.17158	P11940;E7ERJ7;A0A087WTT1;E7EQV3;Q9H361;H0YAR2;H0YBN4;H0YAP2;A0A6Q8JFT6;B1ANR0;H0YB86;Q13310;E5RJB9;E5RH24;Q4VXU2;B1ANR1;A0A6Q8JFV4;A0A6I8PS38;A0A6I8PLA1;E5RFD8;H0YEU6;H0YEQ8;H0Y5F5;E5RGH3;E5RHG7;Q5JQF8;E5RGC4	PABPC1;PABPC3	0
1210	6.17149	Q5JTJ3	COA6	0
1211	6.17099	Q13263;M0R0K9;M0R3C0;M0R2I3	TRIM28	0
1212	6.17014	P00492	HPRT1	0
1213	6.16909	Q96GA7;F8VYZ3;H0YID3	SDSL	0
1214	6.16788	A6NHL2	TUBAL3	0
1215	6.16744	P62736;P63267;C9JFL5;F6UVQ4;F6QUT6;F8WB63;B8ZZJ2	ACTA2;ACTG2	0
1216	6.1659	E5RIA4;E7ETB3;Q9ULA0;E7EPX3;B9ZVU2;F8WAN0;C9JBE1;E7EMB6;C9JRG3;C9J1E2;E5RJ35	DNPEP	0
1217	6.16554	G3V279;P84090	ERH	0
1218	6.16545	Q02487;A0A3B3ISU0	DSC2	0
1219	6.16453	P12931;J3QRU1;P07947;P06241;Q573B4;H0Y3C5;J3KPD6;P06239;P08631	SRC;YES1	0
1220	6.16346	B1AKR6;Q9NP97;H3BQI1;Q8TF09	DYNLRB1;DYNLRB2	0
1221	6.16298	Q5QPN5;Q5QPN9;Q5QPQ3;Q5QPQ2;O95372	LYPLA2	0
1222	6.16206	G3V158;Q9Y315;E9PPM8;E9PPK3;E9PMH9;E9PML7	DERA	0
1223	6.16071	J3QQZ9;Q9NVS9;A0A286YFL3;J3QQV6	PNPO	0
1224	6.16053	P40227;Q92526;J3KRI6	CCT6A;CCT6B	0
1225	6.16011	P55795	HNRNPH2	0
1226	6.15948	Q9UP52	TFR2	0
1227	6.15755	D6RER0;B7Z3Z9;E7EPM6;P33121;H0Y9Z9	ACSL1	0
1228	6.15743	E9PKH6;E9PPW7;O00217;E9PN51;F8W9K7	NDUFS8	0
1229	6.15734	P47813;O14602;X6RAC9;A6NJH9	EIF1AX;EIF1AY	0
1230	6.15549	P29966	MARCKS	0
1231	6.1518	Q9NWV4	C1orf123	0
1232	6.1518	Q5QPM0;Q5QPL9;Q9UKM9	RALY	0
1233	6.15168	Q9UJZ1;A0A087WYB4;F2Z2I8	STOML2	0
1234	6.1514	E9PNR9;E9PQ98;E9PIX6;H0YDE4;E9PKG1;Q99873	PRMT1	0
1235	6.14974	A0A3B3IUD5;B5MCZ9;Q16769	QPCT	0
1236	6.14953	Q9Y625;O75487	GPC6	0
1237	6.14845	A0A087WSY5;Q96IY4;A0A6Q8PHS9;A0A6Q8PG06;CON__Q2KIG3	CPB2	0
1238	6.14765	O43813;E9PHS0;F8WDS9	LANCL1	0
1239	6.1447	F8VQW0;F8VX73;F8VPI1;F8W201;F8W086;F8VR05;F8VQQ5;F8VSI7;F8VVJ4;P55061	TMBIM6	0
1240	6.14276	E7ENZ3;B7ZAR1;E9PCA1;P48643	CCT5	0
1241	6.14223	Q9NSE4	IARS2	0
1242	6.14195	Q8IWA5;K7EPV6;K7ESF5;K7ESP7	SLC44A2	0
1243	6.14173	Q08ET2;O15389	SIGLEC14;SIGLEC5	0
1244	6.14029	P11171;A0A3B3ITP0;A0A2U3TZH6;A0A2R8YD30;A0A2R8Y7Y3;Q4VB86;A0A2R8Y420;A0A2R8Y7N0;A0A2R8Y6D0;A0A3B3IUD6;A0A1B0GWG0;A0A2R8YFR9;A0A2R8Y6G5;A0A2R8YCW8;A0A2R8Y570;A0A2R8Y5G2;A0A2R8Y5Z6;A0A3B3IU06;A0A2R8Y4N6;A0A3B3ITC5;A0A2R8Y6T6	EPB41	0
1245	6.13796	Q9NR31;H0Y5E8	SAR1A	0
1246	6.13789	Q13557;E9PF82;E9PBG7;D6R938;H0Y9C2;H0Y9J2;A0A5F9ZHR5;A0A5F9ZH50;A0A2Q3DQE3;D6RFJ0;Q5SWX3;A0A5F9ZHM9;A0A5F9ZH21;Q8WU40;A0A5K1VW76;A0A5F9ZHY2;H7BXS4;H0Y6G2;A0A5F9ZH90;Q9UQM7;Q13555;Q13554	CAMK2D	0
1247	6.1364	P08574	CYC1	0
1248	6.13472	Q5JVZ4;Q5JVZ5;Q96JJ3	ELMO2	0
1249	6.1345	Q00577	PURA	0
1250	6.13437	P62820;E7END7;A0A2R8YDI9;H0YLJ8;H0YL94;H0YMN7;H0YNE9;G3V196;A0A2R8YFB8;Q92930;P61006;P59190	RAB1A	0
1251	6.13344	D6RC54;E7EQ12;A0A0C4DGB5;A0A6Q8PGN6;B7Z574;E7EVY3;A0A6Q8PG72;E9PCH5;A0A6Q8PGG5;E7ES10;E9PDE4;A0A6Q8PFE5;A0A6Q8PFF6;H0Y9H6;H0Y7F0;E7EQA0;H0YD33;A0A6Q8PH20;P20810	CAST	0
1252	6.13223	G3V3Y1;Q8N8N7	PTGR2	0
1253	6.12911	J3QL58;J3QSA6;J3QS20;J3QRV5;Q6P1M3	LLGL2	0
1254	6.12678	D6RDU5;D6RGI3;D6RER5;Q9NVA2;B1AMS2;Q14141;D6RDP1;D6R9Y6;C9JV02;H0Y961;A0A087X142;A6NMH6;A6NFQ9;F8W8I8;Q92599	SEPT11;SEPT6	0
1255	6.12662	P55145;H7C2D6	MANF	0
1256	6.12607	A0A0A0MR36;Q9ULV0	MYO5B	0
1257	6.12603	H0YDD4;E9PEJ4;P10515	DLAT	0
1258	6.12434	Q9Y678;H0Y8X7;Q9UBF2	COPG1	0
1259	6.12428	A0A087X0K1;Q9Y376	CAB39	0
1260	6.12336	P30038;Q5TF55	ALDH4A1	0
1261	6.12251	Q16543;K7EL68;K7EQA9;K7EKQ2	CDC37	0
1262	6.12235	D6REX3;O94979;D6RHZ5;H7BXG7;H0YAB3;H0Y8V7;H0Y9K1;H0YAF5;H0Y9T9;H0Y8W8	SEC31A	0
1263	6.12143	C9JRU6;C9J0B2;C9J8R4;C9JVE2;Q96GG9	DCUN1D1	0
1264	6.121	J3QTS8;A0A087WUI4;A0A087X1U0;Q15661;P20231;A0A0C4DGM1;A0A0C4DFZ7;Q9BZJ3	TPSAB1;TPSB2;TPSD1	0
1265	6.12071	A0A590UJJ1;A0A590UJY3;P63151;E5RFR9;Q66LE6;Q00005;Q9Y2T4	PPP2R2A;PPP2R2D	0
1266	6.11998	O75396	SEC22B	0
1267	6.11916	Q14032;A0A6Q8PF60;A0A6Q8PHR9	BAAT	0
1268	6.11638	C9JD73;H7C003;Q15435;B5MBZ8;C9J177;H7C118;C9JRC4	PPP1R7	0
1269	6.11611	P31942	HNRNPH3	0
1270	6.11571	Q8TC12;G3V2G6;G3V234	RDH11	0
1271	6.10731	A0A4V7I672;K7EJ46	SMIM22	0
1272	6.10711	P31150	GDI1	0
1273	6.10609	O15438	ABCC3	0
1274	6.1025	Q16563	SYPL1	0
1275	6.10154	C9J8U2;G5E977;Q6XQN6;H0YF31;H0YDA6;A0A087WUT5	NAPRT	0
1276	6.10116	P55290	CDH13	0
1277	6.10058	A0A0M3HER2;Q7Z7K6	CENPV	0
1278	6.09377	I3L0N3;P46459;I3L0L3;I3L338;I3L4Q9;I3L2G1;K7EQD6	NSF	0
1279	6.09304	Q9Y3L5;A0A087X2C3	RAP2C	0
1280	6.09103	A0A1B0GW23;Q03154;A0A1B0GVA5;A0A1B0GV31;A0A1B0GU86;C9JMV9;C9JYZ0;F8WC59;A0A1B0GVZ3;A0A1B0GVG0;A0A1B0GU36;A0A1B0GUT4;A0A1B0GTG3	ACY1;ABHD14A-ACY1	0
1281	6.09047	O43747;B4DGE1;H3BR36;H3BUN9;H3BNR4	AP1G1	0
1282	6.0904	F8VZI0;A0A2R8Y891;P08237;F8VX13;F8VZQ1;F8VSF7;F8VTQ3;F8VW30;F8VUB8;F8VYK8;F8VVE3;F8VP00	PFKM	0
1283	6.09015	F5H4Z6;F5GZ45;F5H3Z4;E7EU04;J3KR13;P14207	FOLR2	0
1284	6.0892	Q9UM22;D6RIH7	EPDR1	0
1285	6.0892	Q6IBS0;D6RG15;H0Y858;H7C5I2	TWF2	0
1286	6.08877	Q96HR9	REEP6	0
1287	6.08785	E9PI87;Q9BUP3	HTATIP2	0
1288	6.08561	Q60FE5;P21333;A0A087WWY3;F8WE98;H0Y5C6	FLNA	0
1289	6.08518	K7EII6;K7EKG3;A0A0C4DGQ7;C9JRL6;K7EIK7;O95834	EML2	0
1290	6.08472	Q9BTY2;Q7Z6V2	FUCA2	0
1291	6.08304	Q9UMX0;Q9UHD9	UBQLN1;UBQLN2	0
1292	6.08293	Q14974;J3KTM9;J3QRG4;J3QR48;J3QKQ5	KPNB1	0
1293	6.08282	O95747;C9JIG9	OXSR1	0
1294	6.08016	Q9Y512	SAMM50	0
1295	6.07987	Q07812;K4JQN1;I6LPK7	BAX	0
1296	6.07972	P13671	C6	0
1297	6.07835	E9PLT1;E7EU05;P16671;E7EX47	CD36	0
1298	6.07809	Q15008;C9J0E9;H7C531;C9J7B7	PSMD6	0
1299	6.07416	J3KND8;P00439;A0A0U1RQY4;F8W0A0;A0A0U1RQI3	PAH	0
1300	6.07284	O95342;A0A3B3IS78;Q53S60;A0A3B3ITV9;A0A3B3ISD4	ABCB11	0
1301	6.07225	Q10567;C9J1E7;H7C034	AP1B1	0
1302	6.06985	P03915	MT-ND5	0
1303	6.06848	Q96AG4;I3L223	LRRC59	0
1304	6.06778	H3BQZ7;Q1KMD3	HNRNPUL2-BSCL2;HNRNPUL2	0
1305	6.06737	E9PEK4;P07333	CSF1R	0
1306	6.06423	B4DM51;B4DHE8;A0A6Q8PF05;Q96DH6;A0A6Q8PHP1;A0A6Q8PGD8	MSI2	0
1307	6.06206	F5H5N1;A0A087WXF6;A0A087WTI3;F5GXJ1;O75251	NDUFS7	0
1308	6.06096	P16401	HIST1H1B	0
1309	6.06024	A0A075B7D9;Q92804	TAF15	0
1310	6.05979	A0A0A0MSA9;A0A0C4DG49;P15151	PVR	0
1311	6.05926	Q9HAT2	SIAE	0
1312	6.05873	F8W031;F8W1K5;F8VXJ7;Q9Y2B0;H0YI18	CNPY2	0
1313	6.05839	C9JBI3;P78330	PSPH	0
1314	6.05827	E7EPV7;A0A669KB41;A0A669KBH5;P37840;D6RA31;H6UYS7	SNCA	0
1315	6.05736	C9JXG8;C9JGV6;F6WQW2;P43487	RANBP1	0
1316	6.05687	Q8NBS9	TXNDC5	0
1317	6.05419	Q14204;A0A2R8Y706;A0A2R8YFZ7;A0A2R8Y5T0;A0A2R8Y542;A0A2R8Y6H2;A0A2R8YGC7;A0A2R8Y6I5;H0YJ21	DYNC1H1	0
1318	6.05342	G3V1D3;G3V180;Q9NY33;E9PNX5;E9PKK8;E9PQ14;E9PPK9	DPP3	0
1319	6.05285	C9J0K6;B4DHQ6;P30626	SRI	0
1320	6.05269	F5GY55;Q16531;F5GYG8;F5GWI0;F5GZY8;F5H198;F5H2L3	DDB1	0
1321	6.05162	Q07954;Q6PJ72;H0YJI8	LRP1	0
1322	6.04848	Q9Y266;A0A0A0MSS4;A0A0A0MSU9	NUDC	0
1323	6.04798	P12236	SLC25A6	0
1324	6.04653	A8MUH2;P18859	ATP5J	0
1325	6.04517	P24844	MYL9	0
1326	6.04474	G3V1U5;F5H6U7;Q9Y3E0	GOLT1B	0
1327	6.04324	D6RG39;D6RIT9;Q9NX40;D6R918;D6RBC5;D6RDI5;D6RI08;D6RA54;D6RC55;D6RDK1;D6RIV2;D6R9T5;D6RDK6;D6RBN5	OCIAD1	0
1328	6.04033	O60613;A0A087X1G7;A0A0J9YX89	44454	0
1329	6.03949	K7ENV7;K7EKW4;Q96AB3	ISOC2	0
1330	6.03802	Q9H223	EHD4	0
1331	6.03719	P09496;F8WF69;C9J8P9	CLTA	0
1332	6.03507	Q9UHY7;A0A0C4DGY8;D6RA00	ENOPH1	0
1333	6.0333	Q8IZ83;F5H4B6	ALDH16A1	0
1334	6.03314	H0YJN9;G3V2T4;G3V4E4;Q99538	LGMN	0
1335	6.03266	Q96NY7	CLIC6	0
1336	6.03173	A0A0A0MSN4;P12821;J3QLR4;J3KTH9;F6X3S4;J3KSQ5;J3KTB8;J3KS28	ACE	0
1337	6.03133	B1AKZ5;Q15121	PEA15	0
1338	6.02869	Q9H3K2	GHITM	0
1339	6.02747	Q96HE7;G3V2H0;G3V503;G3V3E6	ERO1L	0
1340	6.02731	P02549	SPTA1	0
1341	6.02682	P31944	CASP14	0
1342	6.02617	Q7L9L4;Q9H8S9;D6RCK3	MOB1B;MOB1A	0
1343	6.02604	O75936	BBOX1	0
1344	6.02498	Q96NT5	SLC46A1	0
1345	6.02301	A0A087X2I1;P62333;H0YJC0;H0YJE9;H0YJT1;H0YJS8	PSMC6	0
1346	6.02078	P31948	STIP1	0
1347	6.02007	A0A0G2JL76;Q53GD3;H0Y5I3;A0A0G2JIN1	SLC44A4	0
1348	6.0197	K7EJE8;K7EKE6;P36776;K7ER27	LONP1	0
1349	6.01858	A0A075B6F6;A0A0S2Z6F0;A0A3B3IT72;A0A3B3IUB5;Q8TCT9	HM13	0
1350	6.01712	A6NNI4;A0A2R8Y478;G8JLH6;P21926;A0A087WU13	CD9	0
1351	6.0157	P27144;F8VS11	AK4	0
1352	6.01423	Q08623	HDHD1	0
1353	6.01199	K7ES74;K7EKT3;Q92947	GCDH	0
1354	6.01089	P20742;F5GXY0	PZP	0
1355	6.01077	K7EP56;Q9Y4W6	AFG3L2	0
1356	6.01064	H7BY36;A0A0D9SFL3;B0QYK0;C9JGE3;Q01844	EWSR1	0
1357	6.01005	P51452;K7ES89;K7ELG5	DUSP3	0
1358	6.00582	O43181	NDUFS4	0
1359	6.00574	Q15848	ADIPOQ	0
1360	6.00501	A0A0C4DFZ2;P15289	ARSA	0
1361	6.00501	Q16270	IGFBP7	0
1362	6.00497	A0A0G2JS82;O94973;A0A0G2JQM1;A0A0G2JRS3;A0A0G2JRF9;A0A0G2JQA4;E9PR62;E9PQP4;E9PNC4;A0A0G2JS17;A0A0G2JQT9;H0YDE9;H0YEG0	AP2A2	0
1363	6.00376	Q9H3N1;G3V448	TMX1	0
1364	6.0029	P83111;H0YNN5	LACTB	0
1365	6.00052	G3V1B6;H7C1U8;Q9BUR5	APOO	0
1366	6.0003	P20337	RAB3B	0
1367	5.99937	K7ENJ0;K7ELW1;A0A494C0B4;P54725	RAD23A	0
1368	5.99714	Q9HA64;I3L3W5;I3L2G3;I3L139;I3L378	FN3KRP	0
1369	5.99662	P17612;Q15136;K7ERP6	PRKACA	0
1370	5.99528	Q9BRF8	CPPED1	0
1371	5.99445	Q8TCJ2	STT3B	0
1372	5.99324	P36955;I3L4Z0;I3L2R7;I3L4N7;CON__Q95121	SERPINF1	0
1373	5.99187	Q07955;J3KTL2;J3KSR8	SRSF1	0
1374	5.98734	U3KQS2;U3KPU7;O43826	SLC37A4	0
1375	5.98592	C9JIZ3;H7C2Z6;H7BXD5;P28676	GCA	0
1376	5.98493	Q9NZT1	CALML5	0
1377	5.98299	O00231;J3QRY4	PSMD11	0
1378	5.98251	P07357	C8A	0
1379	5.98205	P08754	GNAI3	0
1380	5.98134	P49326;E9PQ84;E9PP51;E9PJF3	FMO5	0
1381	5.98042	P78310	CXADR	0
1382	5.9791	F5GWZ1;Q9BTZ2	DHRS4	0
1383	5.97798	Q13393;H7C0L3;C9IY79	PLD1	0
1384	5.97748	Q16799;Q2NKQ5;A8MT72	RTN1	0
1385	5.97742	Q16134;D6RAD5	ETFDH	0
1386	5.97635	Q96LJ7;H0YNC2	DHRS1	0
1387	5.97557	Q14166	TTLL12	0
1388	5.97535	Q9H8Y8	GORASP2	0
1389	5.97238	A0A096LPE2;P35542	SAA2-SAA4;SAA4	0
1390	5.9693	P25685;M0R080;M0QYT3;M0QXK0;M0R128;A0A1B0GX60;M0R1D6;M0QZD0	DNAJB1	0
1391	5.96742	P31153;Q00266	MAT2A	0
1392	5.96622	E9PL01;A0A087WUC6;E9PI68;Q15005;E9PRB9;H0YE04	SPCS2	0
1393	5.96555	J3KPF6;A0A2P0CTB1;J3KPF5;A0A0A0MT35;Q8TBF2;J3QKK8;A0A0G2JSF1;A0A2P0CTH9;J3KRV9;A0A2P0CU24;A0A0A0MRV4;A0A0G2JRR6	FAM213B	0
1394	5.96462	A0A087WXX8	SDHB	0
1395	5.9609	Q5T2W1;A8MUH7;A0A0C4DG67	PDZK1;PDZK1P1	0
1396	5.95878	P03905	MT-ND4	0
1397	5.95764	Q5VW32;F5GXQ0	BROX	0
1398	5.95703	O95197	RTN3	0
1399	5.95702	J3KSW8;H0Y7E2;H0Y2S9;A0A494BZV2;Q6WCQ1;K7EL39;J3QRL2;H7C3G6	MPRIP	0
1400	5.95538	A0A0A6YYA0;Q9Y3B3	TMED7-TICAM2;TMED7	0
1401	5.95353	M0QXB5;O95571	ETHE1	0
1402	5.95284	P28074	PSMB5	0
1403	5.95194	R4GNF8;A0A3F2YNX7;Q7L5Y1	ENOSF1	0
1404	5.95167	P62195;J3QLH6;J3KRP2;J3QSA9;J3QQM1;J3QRR3;J3QSE0	PSMC5	0
1405	5.94213	Q9UMS4	PRPF19	0
1406	5.94176	H7C1W2;E9PF84;G5E9Q7;E7EQB8;P51553	IDH3G	0
1407	5.93713	F8VYN9;P40616;B4DZG7;F8VP99;F8VP63	ARL1	0
1408	5.93394	B4DR61;P61619;H7C1Q9;C9JXC6;H7C069;A6NK38;F2Z2C7;A6NIF9;C9JJV4;F8W776;Q8TC24;Q9H9S3	SEC61A1;SEC61A2	0
1409	5.93151	Q2VIR3;P41091	EIF2S3L;EIF2S3	0
1410	5.93047	Q9Y490;Q9Y4G6	TLN1	0
1411	5.93012	A0A0C4DH41;P01825;A0A0J9YWU9;P0DP08;P0DP06;P01824	IGHV4-61	0
1412	5.92885	I3L159;I3L1F5;A0A087WT44;P30519;I3L276;I3L4P8;A0A1B0GXH0;I3L463	HMOX2	0
1413	5.92785	Q7Z406;M0QY43	MYH14	0
1414	5.92532	P31939;C9JLK0;F8WEF0;H7C1S2	ATIC	0
1415	5.9247	P43686	PSMC4	0
1416	5.92468	O60884	DNAJA2	0
1417	5.92398	Q13200;H7C1H2;H7C2Q3;C9JPC0	PSMD2	0
1418	5.92378	P33176;A0A0G2JMZ6;J3KNA1;A0A6Q8PEZ8;A0A6Q8PGJ3;O60282;Q12840;A0A6Q8PGT2;A0A6Q8PGN1;A0A6Q8PFV6	KIF5B	0
1419	5.9233	H3BV04;H3BN93;H3BUB6;H3BPL9;O15127	SCAMP2	0
1420	5.9228	V9GYF4;B0QY02;B0QY01;O60784;V9GZ68;Q6UW50	TOM1	0
1421	5.92101	A0A0R4J2E8;A8MXP9;P43243;H0Y8T4;B3KM87;D6REM6;D6RBK5;D6R991;D6RBI2;D6RE02;D6RIA2	MATR3	0
1422	5.92051	Q9HAW8;B5MCT4;Q9HAW9;Q9HAW7;O60656;P19224;P22309;P35504;P35503;P22310	UGT1A10;UGT1A6;UGT1A8;UGT1A7;UGT1A9;UGT1A1;UGT1A5;UGT1A3;UGT1A4	0
1423	5.92047	Q92828	CORO2A	0
1424	5.9204	M0R389;Q15102;M0QXS6;M0R323;M0QZT2;M0R1K3	PAFAH1B3	0
1425	5.91868	P48052	CPA2	1
1426	5.91541	I3L297;P46108	CRK	0
1427	5.91486	A0A494C0L6;C9JGI3;P19971;A0A494C1N7	TYMP	0
1428	5.91367	A0A2R8YCK2;A0A2R8YEW1;V9GYA2;A0A2R8Y4D6;A0A2R8Y4H0;A0A2R8YDP2;A0A2R8Y5A0;A0A2R8YF43;A0A2R8YFU2;A0A2R8YD58;E7EU96;Q8NEV1;P68400	CSNK2A1;CSNK2A3	0
1429	5.91063	C9JG32;C9JT21;F8VPA7;F8VS27;P43897	TSFM	0
1430	5.91059	X6R8A1;X6R5C5;P10619	CTSA	0
1431	5.90962	P09543	CNP	0
1432	5.90909	P11233;H7C3P7;F8WEQ6;C9JPE8;C9JYR1	RALA	0
1433	5.90859	P00739;A0A0A0MRD9	HPR	0
1434	5.90799	Q15223	PVRL1	0
1435	5.90769	Q12882	DPYD	0
1436	5.90613	P09486;F5GY03;E5RK62	SPARC	0
1437	5.9059	E9PKG6;P80303;Q2L696;H0YD18;E9PLR0;H0YEG8;E9PLE9;A0A2R8Y6G7	NUCB2;Nucb2	0
1438	5.90424	E9PLA9;G3V153;Q14444	CAPRIN1	0
1439	5.90374	Q9Y5S9	RBM8A	0
1440	5.8994	P16452;F5H563;H3BPV8	EPB42	0
1441	5.89681	Q16610	ECM1	0
1442	5.89671	P45954	ACADSB	0
1443	5.89606	Q12931;I3L0K7;I3L239	TRAP1	0
1444	5.89553	P01040	CSTA	0
1445	5.89345	Q9HB40;I3L506;I3L4Z3	SCPEP1	0
1446	5.89226	P18510	IL1RN	0
1447	5.89078	Q6UXC1;A0A0C4DGF7	MAMDC4	0
1448	5.89041	A0A2R8YCS7;Q9Y3Z3;A0A2R8YD90;A0A2R8YG48;A0A2R8Y7R5;A0A2R8Y755;A0A2R8Y586;A0A2R8Y6J9;A0A2R8YF51;A0A2R8Y5D2	SAMHD1	0
1449	5.88936	P17050	NAGA	0
1450	5.8892	Q8N0X4;Q5JVC1;Q5JVC2;Q5JVB9;Q5JVC0	CLYBL	0
1451	5.88768	Q9NZP8;F5H2Z5;F5GWF3	C1RL	0
1452	5.88688	A0A0A0MQU4;Q96I15;H7C3V9;H7C277;C9JNL5	SCLY	0
1453	5.8866	E9PK85;P62070;P10301	RRAS2;RRAS	0
1454	5.88593	P21439;A0A2R8Y291;A0A2R8Y8A1;E7EQI1	ABCB4	0
1455	5.88442	O43809;H3BND3;H3BV41	NUDT21	0
1456	5.88365	P42025;A0A1B0GVS3	ACTR1B	0
1457	5.88242	E9PN50;E9PMD8;E9PKD5;E9PM69;R4GNH3;P17980;E9PLG2	PSMC3	0
1458	5.88201	Q8WVV4	POF1B	0
1459	5.88125	O43242	PSMD3	0
1460	5.88112	H3BND4;Q6P996;Q86XE2;Q6XYB5;J3KNK7;H3BNL6;Q6P474	PDXDC1	0
1461	5.88097	H0YGX7;P52566;F5H2R5;F5H6Q0;F5H3P3	ARHGDIB	0
1462	5.88055	Q9BX68	HINT2	0
1463	5.87822	P20290	BTF3	0
1464	5.87512	P48163	ME1	0
1465	5.87324	H0YJH7;G5E972;P42167;P42166	TMPO	0
1466	5.8724	K7EP16;K7ER90;K7EL20;K7ENA8;O75821	EIF3G	0
1467	5.87099	C9JGM0;Q96GK7	FAHD2A	0
1468	5.86829	H3BNT7;H3BTM8;P51665	PSMD7	0
1469	5.86787	Q9Y6Q5;K7EJJ1;K7EJL1;E7ENJ6;Q9BXS5;K7EK69;K7ERH5;K7EL08;K7EQX3;K7EPR4;K7EMG5	AP1M2;AP1M1	0
1470	5.86526	O60506;B7Z645;F6UXX1	SYNCRIP	0
1471	5.85796	B3KWK7;A6XND1;A6XND0;P17936	IGFBP3	0
1472	5.85737	P22792	CPN2	0
1473	5.85465	A0A6Q8PHS8;A0A0A0MQU1;A0A6Q8PFW4;A0A087X118;A0A6Q8PGC7;A0A6Q8PF29;A0A6Q8PH25;A0A6Q8PF44;A0A6Q8PGN3;A0A6Q8PHG2;A0A6Q8PH71;A0A6Q8PHA2;Q27J81;A0A6Q8PH63	INF2	0
1474	5.85441	P02775	PPBP	0
1475	5.85324	Q9BUF5;K7EK43;K7ESQ3;K7EQT3;K7EJ64;K7ERA8;K7EJZ4;K7ES63;K7EL29;K7EN98;K7EPE5	TUBB6	0
1476	5.84936	E5RFU2;P34913;E5RFH6;E5RI53;H0YAW7	EPHX2	0
1477	5.84843	Q96HC4;H0Y929;A0A0D9SFR4;H0YBI4	PDLIM5	0
1478	5.84616	P50570;K7EMQ3;A0A1B0GUX5;E5RHK8;A0A0D9SFB1;A0A0U1RQP1;A0A0D9SFE4;Q05193;Q9UQ16	DNM2	0
1479	5.84505	Q8N4T8	CBR4	0
1480	5.8443	G3XAL9;P55011	SLC12A2	0
1481	5.84185	P55884;C9JZG1	EIF3B	0
1482	5.84045	Q15046;J3KRL2;H3BPV7	KARS	0
1483	5.84006	Q12864;E7EN24;H0YBL0;E5RJT3	CDH17	0
1484	5.83962	A0A6Q8PHM1;Q9Y2G1	MYRF	0
1485	5.83905	Q8NFW8	CMAS	0
1486	5.8378	G3V4P8;P60983	GMFB	0
1487	5.8332	Q9H756	LRRC19	0
1488	5.8316	P20645;F5GXE0;H0YGE9;F5GXU0;H0YGT2;F5H883;F5GX30	M6PR	0
1489	5.83116	O60763	USO1	0
1490	5.82955	K7EQ02;K7EQ55;K7EK33;Q96EP5	DAZAP1	0
1491	5.82506	G3V1D7;Q86UN3	RTN4RL2	0
1492	5.82275	Q8TD06;B5MC62;H7C040	AGR3	0
1493	5.82263	F5GZY1;Q9H993	ARMT1	0
1494	5.81803	H0YCV6;H7C1R2;H7C368;H7C428;A0A0A0MSB4;Q6ZN50;P22059;Q969R2	OSBP;OSBP2	0
1495	5.81794	P54136	RARS	0
1496	5.81614	Q86SX6	GLRX5	0
1497	5.81465	F5GZS6;J3KPF3;P08195;H0YFX4;F5GZI0	SLC3A2	0
1498	5.8144	Q5STX8;P55008	AIF1	0
1499	5.81262	Q13409;E9PGG1;E7EU01;E7EUM4;E7ERR6;E7ERH4;E7ET01;E7ETL8;E7EQU2;E7ESD3;E7EMU4;E7EV09;E7EQL5	DYNC1I2	0
1500	5.80909	Q9H444	CHMP4B	0
1501	5.80716	Q9Y3B4	SF3B6	0
1502	5.80613	P21695	GPD1	0
1503	5.80509	A0A5H1ZRQ2;A0A1X7SBZ2;Q92841	DDX17	0
1504	5.80485	P14868;C9J7S3;C9JLC1	DARS	0
1505	5.80479	U3KPS2;P24158	PRTN3	0
1506	5.80325	A0A087WW43;Q06033;E7ET33;CON__Q0V8M9	ITIH3	0
1507	5.80107	P35998;C9JLS9	PSMC2	0
1508	5.79784	P51153;A0A087WWB9	RAB13	0
1509	5.79403	Q8NBJ4;F8WAT9;C9JYM4	GOLM1	0
1510	5.79253	Q9NR30	DDX21	0
1511	5.79187	A0A669KB62;A0A669KB05;C9JZR2;O60716	CTNND1	0
1512	5.79007	Q14554	PDIA5	0
1513	5.79001	Q15067;K7ENF1;K7ESC7;K7ELT1;I3L0T4	ACOX1	0
1514	5.78936	E9PP27;Q15293	RCN1	0
1515	5.78737	P07948;E5RJ37	LYN	0
1516	5.78645	Q5TFQ8;H3BUA5;H3BTT9;H3BQ21;H3BSK5	SIRPB1	0
1517	5.78631	Q3LXA3;H0YCY6;E9PJG8	DAK;TKFC	0
1518	5.78599	P04439;A0A1W2PS24;Q5SRN5;Q5SRN7;A0A1W2PSE7;A0A0G2JL56;A0A0G2JI36;A0A1W2PQD0;Q5SUL5;A0A0G2JIF2;A0A0G2JH50;A0A140T9X5;A0A140T913;A0A0G2JIF0;A0A1W2PS56;Q5RIP0;A0A140T9I0;A0A1W2PRT9;A0A1W2PPQ2;A0A140T933;A0A140T955;A2BF26;Q53Z42	HLA-A;HLA-Cw;HLA-C	0
1519	5.78523	P32321;D6RBJ9	DCTD	0
1520	5.78392	B4DFG0;H0Y993;A0A494C028;P35659;D6RDA2;H0Y8X0;A0A494C198	DEK	0
1521	5.78205	Q6UXV4;A0A087WYF7;A0A087WUX8	APOOL	0
1522	5.78067	Q14435;H7BZS4;E7EUL0;C9J2C3	GALNT3	0
1523	5.78025	S4R468;Q8NE86	MCU	0
1524	5.77996	Q01813;Q5VSR5;V9GYV7;V9GY25;B1APP6	PFKP	0
1525	5.77608	A0A1B0GWI2;O75503;A0A087WZY0;A0A1B0GTR6;A0A1B0GWJ7;A0A1C7CYZ2;A0A1B0GTV7;A0A1B0GUE8;A0A1B0GV94	CLN5	0
1526	5.77522	P35813	PPM1A	0
1527	5.77498	Q9UIJ7	AK3	0
1528	5.77136	P22897	MRC1	0
1529	5.76864	Q7KZF4;H7C597	SND1	0
1530	5.76819	Q03252	LMNB2	0
1531	5.76148	P31689	DNAJA1	0
1532	5.76051	Q9BR76;A0A087WW53;F5H390	CORO1B	0
1533	5.75951	A0A0C4DH22;A0A1B0GTW6;Q9H4G0;Q4VXN0;Q4VXN1;A0A1B0GTF8;A8K968;A0A0A0MRA8;Q9Y2J2	EPB41L1	0
1534	5.75546	Q6YHK3	CD109	0
1535	5.75251	H0YJS4;G3V4T5;P05198	EIF2S1	0
1536	5.7521	H3BSV8;H3BR35;P15170;Q8IYD1	GSPT1;GSPT2	0
1537	5.7492	O00232	PSMD12	0
1538	5.7489	Q14520	HABP2	0
1539	5.74639	E7EW69;E7EX04;B5ME97;Q9P0V9;F5GYV2;F5H1F2	2010-09-01	0
1540	5.74511	F5H6E2;O00159;I3L501;I3L3Y6	MYO1C	0
1541	5.74312	A2BFX2;A0A5S8K7D1;A0A182DWH4;Q30154;D7RIG5;P79483;E9PIB1;A0A140T958;X5D2U9;A0A0G2JJQ8;P13762	HLA-DRB1;HLA-DRB5	0
1542	5.7423	Q5QPE4;Q9Y5X3	SNX5	0
1543	5.73751	Q07666	KHDRBS1	0
1544	5.73562	H0YA22;P36551	CPOX	0
1545	5.73546	A0A2R8Y7M3;A0A2R8Y5S7;P35241;E9PNV3;A0A2R8Y5P0	RDX	0
1546	5.73389	D3DSM0;A0A494C0X7;P05107;J3KNI6	ITGB2	0
1547	5.73344	Q00059;H7BYN3	TFAM	0
1548	5.72414	Q9H6R3;A0A0B4J1R2;F8VZB4	ACSS3	0
1549	5.72387	O14980;C9JKM9;H7BZC5;C9IZS4;C9JQ02;C9JV99;C9J673	XPO1	0
1550	5.72361	J3QLR6;K7EQZ7;Q13045	FLII	0
1551	5.71645	Q9Y2T2	AP3M1	0
1552	5.71446	Q16706	MAN2A1	0
1553	5.71336	Q9GZP4;X6RHB9	PITHD1	0
1554	5.71198	P37235;H7BZC1;E9PC71;P84074;P61601	HPCAL1;HPCA;NCALD	0
1555	5.70742	O75339	CILP	0
1556	5.70648	Q00688	FKBP3	0
1557	5.70598	Q9BRX8	FAM213A	0
1558	5.70551	P42785;E9PLY4;E9PNF7;E9PQB5;E9PL85;E9PNJ1;E9PQN3;E9PKN6;E9PIG4;E9PL49	PRCP	0
1559	5.70542	P62191	PSMC1	0
1560	5.70449	Q8WTV0;F5H4X0;B7ZKQ9	SCARB1	0
1561	5.69511	Q86U17	SERPINA11	0
1562	5.69489	P55010	EIF5	0
1563	5.69366	A0A494C0Q7;A0A494C1K3;P78347	GTF2I	0
1564	5.69343	G3V5X9;A0A0A0MRI2;Q9UNH7;Q86XE0	SNX6;SNX32	0
1565	5.69109	D6RBT3;O75380	NDUFS6	0
1566	5.68993	A0A3B3IUA7;Q14258	TRIM25	0
1567	5.68886	Q5TEJ7;P15927	RPA2	0
1568	5.68822	Q96PD5	PGLYRP2	0
1569	5.68806	Q8WWA0;Q8WWU7	ITLN1;ITLN2	0
1570	5.68704	P80723	BASP1	0
1571	5.68517	D6RHU3;P55212	CASP6	0
1572	5.68418	H7C089;Q5R3I4	TTC38	0
1573	5.68414	Q86YB7	ECHDC2	0
1574	5.68362	O75356;G3V4I0;G3V450	ENTPD5	0
1575	5.68182	J3KTA4;P17844;J3QSF1;J3KRZ1;A0A0U1RQJ0	DDX5	0
1576	5.67773	Q86XK7	VSIG1	0
1577	5.67356	A0A6Q8PHD1;A0A6Q8PFA9;A0A3B3IUC4;P06280;A0A6Q8PHM8;A0A6Q8PGG0	GLA	0
1578	5.67245	Q9UNZ2	NSFL1C	0
1579	5.66905	Q695T7	SLC6A19	0
1580	5.6676	Q9Y3A5;A0A087X020;F8WE72	SBDS	0
1581	5.66597	Q14254;J3QLD9;E7EMK3	FLOT2	0
1582	5.66459	P20700	LMNB1	0
1583	5.6605	O94874	UFL1	0
1584	5.65932	O75844;A0A6Q8PHG9	ZMPSTE24	0
1585	5.65813	E7EXA3;Q6X734;Q9GZT8	NIF3L1	0
1586	5.65735	Q5T6W2	HNRNPK	0
1587	5.65558	K7EJR3;R4GMR5;P48556;K7ERW6;K7ENY6;K7EJC1	PSMD8	0
1588	5.654	E9PJS0;A1L0T0;M0R1B5;E9PL44;M0R026	ILVBL	0
1589	5.65376	O75581;F5H7J9;H0YGW5	LRP6	0
1590	5.65353	Q8IV08	PLD3	0
1591	5.65297	P10155;H0Y9N5;G5E9R9	TROVE2	0
1592	5.6521	Q9NZ08;D6RAL9;H0Y9X5	ERAP1	0
1593	5.65093	Q99541	PLIN2	0
1594	5.65007	Q5TEE2;Q13547;Q92769	HDAC1;HDAC2	0
1595	5.64689	A0A140T8Z1;Q5Y7D3	HLA-DQB1	0
1596	5.64635	Q92887	ABCC2	0
1597	5.64497	P21281;H0YC04	ATP6V1B2	0
1598	5.64406	A0A0G2JJA7;A2ACR1;P28065	PSMB9	0
1599	5.64098	P12004	PCNA	0
1600	5.63865	A0A087X097;Q9H251;A0A087WYR8;A0A0A0MS94;Q8N5B3;B1AVV0;R4GN92;G8JLI8;A0A2R8YEM1;A0A087WWD9;A0A2R8Y663	CDH23	0
1601	5.63414	E9PFW2;A0A2R8YEC9;O00462;A0A2R8Y7A0;A0A2R8Y211;A0A2R8YE79;A0A2R8YCE9;A0A2R8Y4U7;A0A2R8Y524;A0A2R8Y7A7	MANBA	0
1602	5.63367	Q9NYU2	UGGT1	0
1603	5.6336	H0Y653;H0YDU4;A0A494C128;O00567	NOP56	0
1604	5.63323	H7C5G1;Q2TAA2	IAH1	0
1605	5.62947	Q9Y6U3;E5RHN8;E5RHX6;C9JGB6	SCIN	0
1606	5.62936	Q92896;H3BM42	GLG1	0
1607	5.62921	C4P0D4;Q5VVQ1;C4P0D6;C4P0D8;Q99598	DISC1;TSNAX	0
1608	5.62765	E9PF16;Q96CM8	ACSF2	0
1609	5.6264	E5RHB5;A0A087WZ32;A0A087X038;A8K727;Q9HB19	PLEKHA2	0
1610	5.62622	E9PNH0	OSBPL5	0
1611	5.62459	H7BZ16;H7BZ81;Q6NUM9	RETSAT	0
1612	5.62393	Q13057;K7EP09;K7EPT0;K7ESK6;K7ES73;K7EN91	COASY	0
1613	5.62039	O00487	PSMD14	0
1614	5.61775	Q6PL18	ATAD2	0
1615	5.61708	Q9BWD1	ACAT2	0
1616	5.61649	A0A494C1C4;P78552	IL13RA1	0
1617	5.61389	Q9H008	LHPP	0
1618	5.61313	Q14117;E5RG28	DPYS	0
1619	5.6115	Q6YN16	HSDL2	0
1620	5.61094	H0Y8Z9;Q9H845	ACAD9	0
1621	5.60814	Q15393;I3L4G7	SF3B3	0
1622	5.6072	F8VVQ7;F8VTU2;F8VRN8;Q9UHB6	LIMA1	0
1623	5.60697	E9PII3;E9PK52;A0A2R8Y5B3;E9PHY5;O43491;E9PQD2	EPB41L2	0
1624	5.60627	B3KYB7;A0A0A0MSW4;P48739	PITPNB	0
1625	5.60506	O75636	FCN3	0
1626	5.60453	A0A0G2JQJ0;A0A087WSZ0	IGKV1D-8	0
1627	5.6018	Q9BSJ8	ESYT1	0
1628	5.60116	P53041;H0YDU8;A8MU39	PPP5C	0
1629	5.60047	E7ENL6;P12111	COL6A3	0
1630	5.59997	H0Y6T7;Q92542	NCSTN	0
1631	5.5989	A0A5H1ZRP2;A0A5F9UY30;O43493	TGOLN2	0
1632	5.59533	Q96HY6;A0A0A0MRX2	DDRGK1	0
1633	5.59189	I3L1E8;F6RGN5;B4DLN1;Q9UBX3	SLC25A10	0
1634	5.59148	P16157;H0YBS0;A0A2R8Y4B0	ANK1	0
1635	5.59047	P19367;B1AR62	HK1	0
1636	5.58618	Q53S08;Q9H0N0	RAB6C	0
1637	5.58536	P98088	MUC5AC	0
1638	5.58187	F8WBJ7;H7C0G1;Q9H330	TMEM245	0
1639	5.58027	A0A087X2E5;A0A087WZN1;O43837	IDH3B	0
1640	5.57863	Q9Y5P6	GMPPB	0
1641	5.57388	Q8IW45	CARKD	0
1642	5.57113	O60318	MCM3AP	0
1643	5.5691	E9PF17;P13611;Q86W61;D6RGZ6	VCAN	0
1644	5.56808	P04003	C4BPA	0
1645	5.56369	Q92520	FAM3C	0
1646	5.56307	Q8N807;I3L1W7	PDILT	0
1647	5.56003	Q13492;E5RFU0;E5RHK9;E9PI56;E9PKP6;E5RFC6;E5RK51;E5RIJ5;E9PLJ8;E5RGY9;E9PDG8;O60641	PICALM;SNAP91	0
1648	5.55952	O43615;M0QXU7;M0QXM9	TIMM44	0
1649	5.55938	O00571;A0A0D9SFB3;A0A2R8Y645;A0A2R8Y4A4;A0A2U3TZJ9;A0A2R8YFS5;A0A2R8YFR4;A0A0D9SG12;A0A2R8YCW1;A0A2R8YF78;F6S8Q4;A0A2R8Y5G6;A0A2R8Y7T2;A0A2R8YDT5;A0A0D9SF53;A0A0J9YVQ7;A0A2R8YDH3;O15523;A0A087WVZ1	DDX3X;DDX3Y	0
1650	5.55817	Q58FF8	HSP90AB2P	0
1651	5.55764	P51911;K7ERM8;K7ER02;B7Z7E1	CNN1	0
1652	5.55255	A0A6Q8PGR9;A0A6Q8PGE8;A0A6Q8PF33;A0A6Q8PFY2;A0A6Q8PGN5;P49588;A0A6Q8PFK3;A0A6Q8PGB5;H3BPK7;A0A6Q8PG62;A0A6Q8PG28;A0A6Q8PF77;A0A6Q8PHP3;A0A6Q8PHP7;A0A6Q8PH44;A0A6Q8PHJ2	AARS	0
1653	5.55129	P11182;Q5VVL7	DBT	0
1654	5.5477	A0A0U1RQX0;A0A096LPK7;A0A182DWF2;D3YTF8;A0A182DWF3;Q9NNW7	TXNRD2	0
1655	5.54665	P53396	ACLY	0
1656	5.54529	A0A5F9ZHN7;Q9NTJ5;E9PGZ4;F8WCQ2;F8WDN7	SACM1L	0
1657	5.54134	Q96RL7	VPS13A	0
1658	5.54104	Q9NXG2	THUMPD1	0
1659	5.53934	Q5TDG6;Q6Q759	SPAG17	0
1660	5.53519	A0A6Q8PFG9;A0A6Q8PFN6;A0A6Q8PHE3;B4DDD8;A0A6Q8PFF2;A0A6Q8PHA5;A0A6Q8PF47;E7ETE2;P12081	HARS	0
1661	5.52524	E5RHS5;E5RGA2;P60228	EIF3E	0
1662	5.52401	Q13201	MMRN1	0
1663	5.51836	P21980	TGM2	0
1664	5.51697	Q9BZA8;Q9BZA7	PCDH11Y;PCDH11X	0
1665	5.51635	A0A499FJL1;P48147	PREP	0
1666	5.51451	Q9BXW7;A8MYZ9	CECR5	0
1667	5.5135	F5H4Z7;S4R3P5;Q96EY8	MMAB	0
1668	5.51328	Q8TF65	GIPC2	0
1669	5.51264	A0A2R8YFH5;Q15437;Q5QPE1;Q5QPE2;F5H365;Q15436	SEC23B	0
1670	5.51207	J3KRG2;Q96QA5	GSDMA	0
1671	5.50904	P36406	TRIM23	0
1672	5.50833	P55060	CSE1L	0
1673	5.50668	P26639	TARS	0
1674	5.50508	D6R9P4;D6RFF8;P46926;D6RFK5;V9GYK3;D6R917;D6RB13;D6RAY7;Q8TDQ7	GNPDA1;GNPDA2	0
1675	5.50443	H0Y630;Q8NBY1;B4DR80;B4E0Y9;Q9P289;Q9Y6E0;C9JJV0;Q5JV99;C9JDH9;C9J6L2;C9JCC0;C9J232;Q5JV98;H7C279;O00506	STK24;STK26;STK25	0
1676	5.49914	Q504U8;E9PFD7;P00533;C9JYS6	EGFR	0
1677	5.49848	Q9Y3I1	FBXO7	0
1678	5.49835	F5H6Y5;F5H4J1;A0A087WY61;Q14980	NUMA1	0
1679	5.49385	O94826	TOMM70A	0
1680	5.4935	O43252	PAPSS1	0
1681	5.48635	A0A0A0MRF9;P16885;H3BQV5;H3BPZ3	PLCG2	0
1682	5.48579	P11277;H0YJE6	SPTB	0
1683	5.48061	O75460	ERN1	0
1684	5.47962	A0A087X0S5;P12109	COL6A1	0
1685	5.47861	P43155	CRAT	0
1686	5.47219	Q7L1Q6;C9IZ80;C9JV57;H0Y503;C9J188;C9JWF5;C9JFN4	BZW1	0
1687	5.47041	P98155	VLDLR	0
1688	5.46852	Q9GZP0	PDGFD	0
1689	5.46818	Q5T5C7;P49591	SARS	0
1690	5.46339	M0R0M7;Q15833;M0R376;M0R0D4;M0R118;M0R1A1	STXBP2	0
1691	5.46324	Q92598;D6RJ96;A0A0A0MSM0;E9PDE8;O95757	HSPH1;HSPA4L	0
1692	5.45939	Q9H190	SDCBP2	0
1693	5.45811	Q9H3P7	ACBD3	0
1694	5.45559	P43490;A0A0C4DFS8	NAMPT	0
1695	5.45481	H3BS51;Q9NY59	SMPD3	0
1696	5.45399	P54802;K7ENX5	NAGLU	0
1697	5.45139	A0A140T975;Q9GJ45;A0A1W2PS39;Q5RJ27	HLA-A	0
1698	5.44976	O00534;B4DHS6	VWA5A	0
1699	5.44881	P13866;Q9NY91	SLC5A1;SLC5A4	0
1700	5.44858	Q9BZZ5;G3V1C3;H0YER7	API5	0
1701	5.44464	Q12965;O00160;H0YLE5;H0YNQ8	MYO1E;MYO1F	0
1702	5.4434	E9PHX8;Q12866	MERTK	0
1703	5.43998	A0A3B3ISQ4;Q9H6S3	EPS8L2	0
1704	5.43842	D6RHH7;P24387	CRHBP	0
1705	5.4381	Q99611	SEPHS2	0
1706	5.43699	P08183	ABCB1	0
1707	5.42053	P19086	GNAZ	0
1708	5.41989	Q9UBC5;G3V342;G3V587	MYO1A	0
1709	5.41111	B4E2I4;E1CEI4;A0A2R8YEL6;P48506;A0A0C4DGB2;A0A2R8Y648	GCLC	0
1710	5.40858	O75494;Q5JRI1;Q6IQ42	SRSF10;FUSIP1	0
1711	5.40676	H7C5Q2;Q9Y305	ACOT9	0
1712	5.40406	Q05655	PRKCD	0
1713	5.40374	H0Y5L2;Q9NTX5	ECHDC1	0
1714	5.39768	K7EPU3;Q9BT22	ALG1	0
1715	5.39664	A0A024R4E5;Q00341;H7C0A4;H0Y394	HDLBP	0
1716	5.39243	P53004;C9J1E1	BLVRA	0
1717	5.39215	Q5Y7D1;A0A5S8K798;A0A5S8K7D6;B4DJG1;A0A140T9T0;Q5EP54;A0A182DWE9;A0A140T9P7;A0A140T928;H0Y5P2;A0A182DWF5;A0A140T9I3;A0A140T9Y2;A0A140T9Q1;A0A140T9Y0;H0Y7G7;A0A182DWG2;A0A140T8Z7;A0A140T9P1;A0A140T9A5;A0A140T976;A0A140T966;A0A140T915;A0A140T9T6;A0A0G2JII1;	HLA-DRB1	0
1718	5.39134	P37173	TGFBR2	0
1719	5.38986	P08253;H3BV48;H3BR66	MMP2	0
1720	5.38308	P54886	ALDH18A1	0
1721	5.38211	P09874	PARP1	0
1722	5.38162	P78527;H0YG84	PRKDC	0
1723	5.37774	P01031;CON__Q1A7A4	C5	0
1724	5.37756	E9PPA0;Q9BWS9;E9PI70;E9PIP0;E9PRL3;E9PPH0	CHID1	0
1725	5.37707	P61758	VBP1	0
1726	5.37614	A0A087WY71;E9PFW3;Q96CW1	AP2M1	0
1727	5.37376	Q99828;A0A3B3ISY8	CIB1	0
1728	5.37131	O75955;A0A140T974;A2AB13;A0A140T9W4;A2AB11;A0A0G2JJQ6;A2AB12;A2AB10;A0A140T9R1	FLOT1	0
1729	5.36665	P04259	KRT6B	0
1730	5.36616	P10109	FDX1	0
1731	5.36575	A0A6I8PRU9;A0A6I8PTV8;A0A6I8PIP7;A0A6I8PS05;A0A6I8PLB8;A0A6I8PRS0;A0A6I8PL42;B4DER1;A0A6I8PIT3;A0A6I8PIV1;Q9P2J5;A0A6I8PLB3	LARS	0
1732	5.36339	P16278;E7EQ29;C9J539;C9J4G9	GLB1	0
1733	5.36299	Q9Y5C1	ANGPTL3	0
1734	5.36222	Q5VV41;B0QZD3;B0QZD4	ARHGEF16	0
1735	5.35671	E5RJH0;Q93088	BHMT	0
1736	5.35295	F8W717;A0A3B3IU69;O00423	EML1	0
1737	5.35266	P50552	VASP	0
1738	5.35174	J3QTA2;Q99933	BAG1	0
1739	5.34586	O15195;D6R9H2;E9PFV5	VILL	0
1740	5.34571	Q8NI60	ADCK3	0
1741	5.34445	H0Y783;M0QXT1;C9JME2;Q9Y4F1	FARP1	0
1742	5.34169	Q8TEB7	RNF128	0
1743	5.33288	H0YEC5;H0YD77;H0YCH5;H0Y3P2;D3DQV9;P78344	EIF4G2	0
1744	5.33023	B8ZZP4;C9J7U9;C9K052;Q12765	SCRN1	0
1745	5.32654	O14672	ADAM10	0
1746	5.32597	Q9H8L6	MMRN2	0
1747	5.3256	G5EA09;O00560	SDCBP	0
1748	5.32408	A0A6Q8JR05;Q6V0I7	FAT4	0
1749	5.31214	V9GZ78;V9GYY3;A0A384N5Y3;F5H2F4;P11586;A0A494C1T2	MTHFD1	0
1750	5.30539	Q71U36;P0DPH8;P0DPH7;Q6PEY2;F8VQQ4	TUBA1A;TUBA3E	0
1751	5.30477	Q6AWB1;E7EX90;Q14203	DKFZp686E0752;DCTN1	0
1752	5.29486	P00748	F12	0
1753	5.28968	B7Z7P8;P62495	ETF1	0
1754	5.2788	H7BZI1;Q02818	NUCB1	0
1755	5.27517	E9PM35;P49407	ARRB1	0
1756	5.27268	A0A140T936;P26640;A0A140T904;A2ABF4;A0A0G2JJT9;A0A140T954	VARS	0
1757	5.27154	A0A494C1B7;A0A1W2PQ90;Q92878	RAD50	0
1758	5.27073	Q9Y2A7	NCKAP1	0
1759	5.26338	P33908	MAN1A1	0
1760	5.2577	A0A2R8Y491;E7EWD9;O95718	ESRRB	0
1761	5.25575	E9PDF6;O43795;C9JYW1;H7C2Y7;E7EQD9	MYO1B	0
1762	5.25518	Q99613;B5ME19	EIF3C;EIF3CL	0
1763	5.25079	E9PIT5;A0A087WWG1;Q8TE77	SSH3	0
1764	5.24716	P20020;P23634;E7ERY9;Q16720	ATP2B1;ATP2B4;ATP2B3	0
1765	5.23462	P23470	PTPRG	0
1766	5.22745	B0QZ43;O75477	ERLIN1	0
1767	5.22136	Q7L576;H0YL50	CYFIP1	0
1768	5.21966	Q99650	OSMR	0
1769	5.21021	Q14934	NFATC4	0
1770	5.20809	E7EMD0;H0Y4R2;P16435	POR	0
1771	5.20074	Q6P2Q9;I3L0J9;I3L3Z8	PRPF8	0
1772	5.19573	P56192;H0YHV5	MARS	0
1773	5.19515	F8WE53;F8WAH1;Q9UDR5	AASS	0
1774	5.18879	Q09666	AHNAK	0
1775	5.18797	P51687	SUOX	0
1776	5.18316	P21709	EPHA1	0
1777	5.16744	P07814;V9GYZ6	EPRS	0
1778	5.16593	Q9UHN6;B4E1B9;H3BLY0;F5H6B2;H3BLX9	TMEM2	0
1779	5.1567	O43143	DHX15	0
1780	5.15381	P32929	CTH	0
1781	5.14907	A8K7I4	CLCA1	0
1782	5.14563	P29350	PTPN6	0
1783	5.13678	Q8TE67	EPS8L3	0
1784	5.13415	G8JLH9;P40763	STAT3	0
1785	5.11883	P22033	MUT	0
1786	5.11737	P32456;P32455	GBP2;GBP1	0
1787	5.11601	E9PG71;P54764	EPHA4	0
1788	5.1113	A0A0G2JNZ5;A0A0G2JNZ0;A0A0G2JLB3;P04062	GBA	0
1789	5.10992	Q15746	MYLK	0
1790	5.10554	X6RAN8;Q9NRD8;Q9NRD9	DUOX2;DUOX1	0
1791	5.07958	P35858	IGFALS	0
1792	5.07766	Q16401	PSMD5	0
1793	5.0754	Q9UKK3	PARP4	0
1794	5.07298	Q8WWI5	SLC44A1	0
1795	5.07203	P05164;J3QSF7	MPO	0
1796	5.05903	H0Y8C6;O00410	IPO5	0
1797	5.04941	O75533;H7C341	SF3B1	0
1798	5.04387	G3V126;Q9UI12	ATP6V1H	0
1799	5.01301	Q9H7Z7;X6RJ95;A6NHH0	PTGES2	0
1800	4.99472	O00754;M0R174	MAN2B1	0
1801	4.99357	G3V4F7;P61011	SRP54	0
1802	4.99356	O14617;A0A087WYN6;A0A2R8Y4J3;K7ELX8;A0A2R8Y611	AP3D1	0
1803	4.95093	K7EKI8;O60437	PPL	0
1804	4.92497	P26006	ITGA3	0
1805	4.92473	A0A2R8YFD1;A0A2R8YGE5;A0A2R8Y3X5;A0A2R8YE78;A0A2R8YDM2;C9JMB8;E5KLJ9;O60313	OPA1	0
1806	4.92361	O00204	SULT2B1	0
1807	4.91809	P39060;H7BXV5;H7C457	COL18A1	0
1808	4.91345	O00429	DNM1L	0
1809	4.91082	E9PBM9;A0A0C4DFQ8;Q9NR71	ASAH2	0
1810	4.90602	Q9UHB9	SRP68	0
1811	4.88479	Q92614;A0A0D9SFK2;H0YEV9	MYO18A	0
1812	4.88117	Q3KPI9;F5GWR7;P23468	PTPRD	0
1813	4.87439	Q9H195;Q02505	MUC3B;MUC3A	0
1814	4.81267	Q12955;A0A087WTF3;A0A087WZ65	ANK3	0
1815	4.80059	A0A0G2JR96;A0A0G2JQT1;A0A0G2JRX2;A0A087WU52;A0A0G2JRV9;A0A087WWL1;A0A0G2JQH3;A0A087WVZ5;E7EW33;H7C229;E7EVJ5;Q96F07		0
1816	4.76163	A0A2R8Y5C5;O43520	ATP8B1	0
1817	4.72731	A0A3B3ISG5;P14735	IDE	0
1818	4.60282	H0YD14;Q9NZM1	MYOF	0
1819	4.5988	Q02413	DSG1	0
1820	4.58064	P35573	AGL	0
1821	4.56821	O00203;A0A590UK64;A0A590UKD3;A0A590UJU7;A0A590UJU0;A0A590UJE5;A0A590UJ60;A0A590UK04;A0A5F9UJV3;A0A2R8Y2A8;A0A590UKC4;Q13367	AP3B1;AP3B2	0
1822	4.53644	P20908	COL5A1	0
1823	4.29855	P12270	TPR	0
