# Supplementary material for: Gut microbiota restricts intestinal lipid uptake via modulation of bile phosphatidylcholine metabolism in mice
Source: Nat Microbiol. 2026 Jul 29;11(8):2349–64. doi: 10.1038/s41564-026-02434-z (PMC13423828; doi:10.1038/s41564-026-02434-z)
Supplement: Supplementary file 10 — Statistical source data. [file 41564_2026_2434_MOESM10_ESM.xlsx]

## Sheet: Fig 5A-B D-G
Fig. 5A
	GF	GF	GF	GF	GF	GF	GF	GF	GF	GF	GF	GF	GF	GF	GF	GF	GF	GF	GF	OMM12	OMM12	OMM12	OMM12	OMM12	OMM12	OMM12	OMM12	OMM12	OMM12	OMM12	OMM12	OMM12	OMM12	OMM12	OMM12	OMM12	OMM12	OMM12	OMM12	SPF	SPF	SPF	SPF	SPF	SPF	SPF	SPF	SPF	SPF
bMCA	0.423932	0.647275	0.655217	0.416778	0.594468	0.498645	0.390387	0.454544	0.41854	0.433283	0.61067	0.760709	0.878637	0.677837	0.835898	0.600759	0.614674	0.222646	0.662924	2.76186	4.73877	1.3358	2.44588	1.48472	1.07058	4.42257	2.63966	5.08515	1.78717	3.22392	1.24221	0.923827	1.36806	4.35623	0.895742	0.90777	1.162	0.84789	0.386113	0.224181	1.38558	0.449212	0.233967	0.621382	0.326058	0.456657	0.25081	0.328081	0.376439
TaMCA	2.87153	2.0622	2.06642	4.11777	3.07364	2.77634	3.58132	2.94805	2.86004	3.5779	2.44762	2.04663	1.97767	2.08792	1.77677	2.24473	2.16039	2.60212	1.9289	4.34848	4.0256	4.60255	4.16057	5.0541	4.20248	4.88104	4.3978	3.72535	3.97149	3.02193	3.27063	2.4032	2.54107	2.59567	3.25938	2.33746	2.72442	2.62125	3.35661	6.23012	8.92381	6.15136	5.37868	6.22919	6.94238	5.8172	4.55783	6.69637	4.79173
TbMCA	68.2718	74.2661	72.4848	71.2994	68.7771	71.1813	71.2008	69.108	71.5332	67.0646	71.5858	71.7166	75.0713	73.9526	77.4177	73.2753	74.5797	39.4385	74.0342	45.5309	45.4438	44.825	42.9308	45.516	45.4747	47.2386	51.3375	40.2121	41.2053	42.4787	40.3923	55.4212	58.3825	53.0506	51.9553	54.8291	50.0524	52.0298	33.5259	24.8212	22.4884	27.4702	26.1405	30.0095	24.5586	26.5963	24.5842	30.4831	27.7168
TUDCA	2.44186	2.48922	2.2619	2.72689	3.19682	3.08656	2.54618	2.52211	2.45238	2.78039	2.54163	2.28258	2.13822	2.26813	2.06733	2.16806	2.33766	1.78061	2.14076	4.6154	4.64934	5.28512	4.59887	4.88678	3.32297	5.53466	4.93441	3.92176	5.29088	3.67883	4.39249	2.61252	3.66964	3.32413	2.3638	2.64132	3.79434	3.04242	1.78283	2.83584	2.63723	2.67215	2.86724	3.0134	2.82532	2.87167	2.77978	2.86469	2.65962
THDCA	0	0.00013415	0	0	0.00031878	0.00158759	0	0	0.00043586	7.4701e-05	0	0.00075437	0	0.00018984	0.0007489	0	0	0.00123732	0	0.00060809	0	0	4.8097e-05	0.00313507	0.013564	0.00059906	0.00123432	0.00198016	0	0	0.00363911	0.00010039	0	0	0.00242839	0.00157353	0	0.0015925	0	1.57624	2.54723	0.772735	1.24386	0.237498	1.26729	1.51159	1.27585	0.27917	0.534798
TCA	23.3502	17.1323	19.0412	17.9053	21.7051	20.2044	19.5872	22.5402	20.4305	22.3137	19.2786	19.7947	17.2021	17.7191	15.5465	19.0177	16.8003	53.54	18.782	39.6726	37.735	40.7917	42.549	38.394	42.5779	33.4949	32.7858	43.1086	43.7722	43.7724	47.5338	35.6963	31.2407	33.4987	38.5854	36.6716	39.3192	38.7475	58.3252	58.9974	48.6858	55.1429	59.8468	51.8055	58.1204	56.5763	62.6167	52.8735	58.768
TCDCA	1.96071	1.3706	1.36359	2.95059	2.29975	1.65526	2.14346	1.98472	1.802	3.04879	1.46286	1.36133	1.13234	1.31199	0.94269	1.28491	1.34927	1.20387	0.904296	1.64273	1.55188	2.09083	2.12035	3.16767	2.22394	2.12307	2.81558	2.17198	2.10042	2.34731	1.82991	0.760556	0.914662	0.70135	1.49412	0.604959	0.988943	0.941918	1.93277	3.16988	6.63014	3.03136	1.47305	2.3276	2.884	1.30932	1.24894	3.25257	1.76434
TDCA	0	0	0	0	0	0	0	0	0	0	0	0.0011439	0	0	0.00013404	0	0.00053294	0	0	0	0	0	0.0007549	0	0.0482057	0	0	0	0	0	0	0	0	0.0005575	0	0.00296069	0	0	0	0.987518	3.01839	2.56915	1.68612	3.4343	1.61594	3.34613	1.3223	1.28987	1.79927
Fig. 5B
	GF	GF	GF	GF	GF	GF	GF	GF	GF	GF	GF	GF	GF	GF	GF	OMM12	OMM12	OMM12	OMM12	OMM12	OMM12	OMM12	OMM12	OMM12	OMM12	OMM12	OMM12	OMM12	OMM12	OMM12	GF	GF	GF	GF	GF	GF	GF	GF	GF	GF	GF	GF	GF	GF	GF	GF
TaMCA	2.5015	2.3183	1.3788	1.123	1.3876	1.2939	2.864	1.6285	2.3785	1.9196	3.6783	3.3515	2.276	2.8177	2.0347	4.6643	4.2074	3.9468	2.5413	4.3626	3.9935	5.458	5.3657	1.9861	5.0842	4.8914	4.1904	3.0605	4.0504	4.3106	7.6392	9.4695	4.3069	8.0484	3.1051	6.964	5.7878	6.6753	10.2471	7.1897	3.1672	6.9019	7.4185	8.0868	5.878	9.1125
TbMCA	81.9755	90.3754	92.7355	94.44	91.8501	93.0067	86.9007	89.2952	87.2384	88.8762	75.4516	84.6926	88.422	85.277	87.5259	75.6869	67.3367	80.7166	79.6549	73.2771	68.6522	61.5346	68.9379	74.739	68.1439	73.617	69.2741	71.9274	72.726	62.9021	40.8746	48.7247	59.0109	47.9416	40.247	57.146	50.8041	40.4156	42.5307	52.2436	29.289	47.3594	44.148	45.1636	47.5994	47.0142
TUDCA	1.3609	1.077	0.6228	0.7034	0.844	0.8787	1.0604	1.0417	1.3276	0.9365	1.3248	1.391	0.915	1.3129	1.0392	2.1082	1.494	2.941	1.5558	5.1405	1.8165	2.64	3.6167	3.0524	4.0219	3.3405	3.6705	3.4181	2.9414	2.0957	2.1836	2.1425	1.3402	1.5504	1.3565	2.4988	1.2186	2.6877	2.0762	2.6329	0.6731	2.0372	1.8596	1.6576	2.617	1.961
TCA	12.5174	4.5086	4.0086	2.3954	4.1311	3.8851	7.8356	6.2379	7.5545	6.7659	17.69	8.0393	6.527	8.073	7.5926	15.3902	21.5828	6.5678	13.1613	12.6258	22.3527	27.7596	18.1265	16.7657	17.0652	14.9278	19.6279	18.0989	17.3647	28.3792	43.2663	27.1428	30.5619	32.0374	45.3067	27.1139	37.9499	46.164	39.7491	28.0767	63.746	35.367	37.309	40.2594	30.8818	34.9385
TDCA	0	0.0047	0.0075	0.0192	0.095	0	0	0	0.0111	0	0	0.0192	0.0037	0.0101	0	0.0018	0.0359	1.2992	0.0146	0	0.0089	0.0195	0.004	0	0.0338	0.0163	0	0.0047	0	0	2.0909	3.609	0.1137	5.4045	2.8828	3.3724	0.2883	1.648	1.3823	5.9936	0.6029	4.1508	5.0468	1.0959	4.8839	1.9591
TCDA	0.9	0.6963	0.351	0.2219	0.312	0.2853	0.7257	0.5191	0.7343	0.4597	0.8348	1.4186	0.6828	1.5561	0.5946	0.5717	1.2434	0.4219	0.7127	1.4326	1.3186	1.4954	1.026	0.8148	2.146	1.1555	1.1069	1.2426	0.8661	0.8709	2.2031	4.3438	1.8261	2.0393	1.3205	1.2283	1.3743	1.0281	1.9931	1.9215	0.7029	1.3787	2.3752	1.3408	3.2894	3.3934
Fig. 5D
Gene name	GF	OMM12	SPF
Cyp27a1	5.53281	5.10085	5.15112
Cyp7b1	4.364	2.22354	0.236907
Cyp2c70	5.67182	4.81375	5.03183
Cyp7a1	-0.248233	-0.724712	0.595696
Cyp8b1	2.99083	1.61312	2.63082
Baat	5.71391	5.18744	5.41337
Fig. 5E
	GF	GF	GF	GF	GF	GF	GF	GF	GF	GF	GF	GF	GF	GF	GF	OMM12	OMM12	OMM12	OMM12	OMM12	OMM12	OMM12	OMM12	OMM12	OMM12	OMM12	OMM12	OMM12	OMM12	OMM12	SPF	SPF	SPF	SPF	SPF	SPF	SPF	SPF	SPF	SPF	SPF	SPF	SPF	SPF	SPF	SPF
TbMCA/27-HC	1.28203	1.07775	2.09921	2.1871	0.590099	0.442081	0.742295	0.754394	1.78768	0.872706	3.93729	1.70684	0.9952	0.636207	1.3667	0.641229	0.429557	0.282199	1.00863	1.15141	0.178339	0.690536	0.696339	0.452059	0.391313	0.564914	0.394159	0.462542	1.01188	0.708463	0.218458	0.423898	0.182638	0.516495	0.509681	0.347275	0.380453	0.149309	0.197958	0.257676	0.280332	0.440752	0.130769	0.757478	0.344749	0.218462
Fig. 5E
	GF	GF	GF	GF	GF	GF	GF	GF	GF	GF	GF	GF	GF	GF	GF	OMM12	OMM12	OMM12	OMM12	OMM12	OMM12	OMM12	OMM12	OMM12	OMM12	OMM12	OMM12	OMM12	OMM12	OMM12	SPF	SPF	SPF	SPF	SPF	SPF	SPF	SPF	SPF	SPF	SPF	SPF	SPF	SPF	SPF	SPF
TCA/TbMCA	0.1527	0.0499	0.0254	0.0902	0.0866	0.0949	0.0738	0.0947	0.0432	0.045	0.0418	0.0699	0.0761	0.2345	0.0867	0.2033	0.0814	0.1723	0.4511	0.2629	0.2504	0.2028	0.2833	0.2516	0.2388	0.4512	0.3205	0.1652	0.3256	0.2243	1.0585	0.5571	0.6683	0.4745	1.1422	0.9346	0.5374	0.7468	0.8451	0.8914	0.7431	0.5179	1.1257	0.747	2.1764	0.6488
Fig. 5G
	PBS	PBS	PBS	GF	GF	GF	OMM12	OMM12	OMM12	OMM12	OMM12	OMM12	SPF	SPF	SPF	SPF	SPF	SPF
bMCA (30 min)	0.02	0.02	0.01	0.07	0.09	0.1	6.66	8.11	9.8	7.73	8.69	10.87	4.96	9.78	5.41	10.4	10.91	10.2
bMCA (90 min)	0.02	0.02	0.02	0.08	0.07	0.07	7.31	9.88	10.2	10.26	10.98	12.91	6.31	11.27	7.51	12.96	11.05	10.82
CA (30 min)	0.78	0.9	0.89	0.73	0.74	0.77	2.83	2.62	3.16	2.94	3.08	3.79	1.95	2.46	2.81	1.87	2.5	2.47
CA (90 min)	0.77	0.87	0.67	0.86	0.74	0.84	2.85	3.26	3.12	4.15	4.43	4.69	2.37	3.66	3.47	2.73	2.79	2.82
[truncated: 1 more columns]

## Sheet: Fig 5C
Gene name	Protein Group IDs	Directed p-value, GF_OMM12	Directed p-value GF_SPF
Cyp4a12b	1860	-2.35006	-4.97175
Mup7	3932	-1.36481	-2.67819
Nat8	1677	-3.45318	-3.09102
Serpina1e	3302	-2.6289	-1.54459
Selenbp2	1091	-2.80388	-3.72357
Mup1	4207	-2.81443	-3.44379
Hsd3b5	3835	-3.86617	-5.18843
Mup14	7229	-1.48008	-3.57362
Eif2s3y	6913	-3.89392	-3.80409
Selenbp2	44	-2.9668	-3.42176
Cyp7b1	5846	-2.58855	-4.86963
Cyp2d9	6121	-4.4013	-5.3373
Cyp4a12a	2969	-3.64325	-2.7604
C6	2837	-3.01519	-4.87774
Slco1a1	1636	-3.79083	-2.05424
Ddx3y	4146	-4.67759	-6.51118
Mup17	1465	-2.01555	-4.11629
Mup20	3729	-2.80374	-2.96274
Cys1	3598	-2.2386	-3.6437
Asns	7475	-2.95595	-2.2692
Gstp1	3395	-3.72791	-3.73169
Ttc39c	5207	-3.786	-4.64861
C8a	3063	-3.06679	-2.87899
Ociad2	5273	-2.26202	-3.77007
Hao1	2062	-3.81356	-5.21131
Mup3	1140	-3.0901	-3.30389
Sult2a8	1125	-3.93584	-5.05259
Srd5a1	2069	-3.57466	-4.2022
Cyp2u1	5801	-2.93298	-5.15931
Ces3a	6172	-3.65771	-3.62198
Ugt2b1	4492	-3.66498	-3.9151
Scp2	5739	-4.39515	-4.78284
Egfr	2054	-3.12984	-2.04399
Mup2	4342	-2.31608	-2.32899
Pfkfb3	879	-3.37546	-3.55468
Phlda1	148	-2.84175	-2.11419
Nudt7	1742	-2.63159	-5.39402
Clic5	3332	-4.1318	-3.26549
Znrf2	4804	-0.864667	-2.27499
Rpl22l1	4832	-1.41414	-3.20744
Ces3b	7490	-3.97492	-2.62076
Aox3	4797	-4.45642	-4.41293
Keg1	4062	-4.04763	-3.58101
Abcg2	16	-2.93357	-3.37544
Enpp3	6751	-2.82855	-2.58761
Dst	4182	-2.49721	-1.56983
Rex1bd	5778	-2.59978	-3.62441
Hsd3b3	1012	-2.12254	-4.43463
Rbm3	2988	-2.33219	-2.78847
Selenbp1	7228	-2.5122	-2.31754
2200002D01Rik	1771	-3.14118	-1.99009
Cyp2c23	6128	-3.3777	-3.18133
Cmah	6480	-2.67791	-2.9781
Tpmt	4886	-3.88141	-4.36089
Pard3b	5544	-2.536	-2.71403
Gys2	6574	-2.60842	-2.63292
Lad1	3131	-2.39882	-2.86718
C9	5495	-2.45534	-2.15682
Pgm3	5245	-4.45865	-3.54995
Fkbp11	5876	-2.82875	-2.99005
Echdc2	6930	-3.07845	-3.66675
Cyp4v2	4762	-3.40484	-3.92428
Cyp1a2	6959	-3.9948	-4.61765
Tpp2	2256	-3.34952	-4.35257
C8b	7039	-1.9379	-2.22587
Phyh	4422	-4.17754	-3.16997
Ugt2b35	1843	-3.08217	-3.53462
Adh4	4518	-2.15716	-2.92137
MINDY3	4777	-2.2555	-2.29631
Mpv17l	3794	-1.80925	-3.57797
Pfkfb1	6041	-2.32122	-3.89197
Eps8l2	6805	-3.13868	-3.03679
Hsd3b7	6706	-3.75801	-4.07801
Comt	1775	-3.59328	-3.9501
Stub1	4104	-3.49405	-3.67235
F11	5208	-2.45392	-2.18878
Dpy19l1	6057	-1.68927	-4.05127
Cyp2c54	3299	-2.4424	-1.16417
Sdr39u1	5775	-2.27412	-3.3669
Slc22a30	3696	-3.30642	-2.90234
Stbd1	2278	-3.25431	-3.23968
Grb14	7414	-3.76492	-4.85552
Tmem19	4150	-2.21902	-1.74649
Arl6ip1	6377	-2.29912	-2.39853
Fth1	1428	-2.49434	-2.02263
Lmcd1	4161	-1.49005	-2.06297
Cyp2c70	1967	-2.60545	-3.0536
Cyp2j5	6200	-2.9437	-2.65695
Gstm6	6008	-3.14947	-2.59627
Gde1	2114	-2.27108	-2.33909
Cyp2d22	4938	-2.53362	-2.81739
Slc25a17	1397	-2.63983	-1.98371
Grhpr	6253	-2.7779	-3.1427
C8g	813	-2.73697	-2.95491
Agxt2	3976	-2.88177	-2.68622
Sult1b1	7006	-2.10844	-2.01763
Pah	2060	-3.37572	-3.10064
Acmsd	3036	-3.21225	-2.30318
Fdx1	4590	-3.62139	-2.28101
Acsl4	5293	-3.38871	-1.32789
Ugt1a6b	7201	-2.32094	-2.54026
Aadat	4336	-2.83279	-2.33625
Cyp2f2	7454	-2.09673	-2.76071
Soat2	308	2.38799	1.80006
Uba7	5625	1.94515	2.53429
Hexb	3930	2.35435	2.89893
Btd	1181	2.85788	2.67943
Gimap8	2533	2.04447	1.7617
Map2k6	2805	3.86314	1.35097
Abcc3	3173	2.33169	2.05448
Ifit1	2950	1.89905	2.16244
Vnn3	3152	2.53383	2.37838
Stat5a	7385	4.39218	2.57954
Sult1c2	4217	2.5082	1.86802
Fabp5	3052	1.36005	2.0532
Cdkn2c	3707	3.60957	4.86415
Hacl1	2486	3.21893	2.06017
Adss1	4449	2.07491	2.07455
Igtp	6528	0.894955	2.23754
Ptdss1	7267	2.69992	3.48932
Uck1	5319	3.18231	2.40128
Maoa	5351	2.3177	2.38986
Lgals1	4471	1.84223	2.18913
Nmt2	1837	3.61044	3.38296
Slc4a4	1626	2.94516	2.64327
Aldh2	4625	2.83115	3.84748
Man2b2	1823	4.13342	4.06163
Cd36	300	3.31502	1.36534
Map3k20	7465	0.803975	2.45459
Sdc1	7521	1.73772	2.08101
Rab3d	7180	1.66265	3.55054
Rtn4	1962	2.29493	2.4736
Nt5e	6323	2.30297	2.83665
Ddah1	2870	3.28632	3.54175
Gga2	1062	2.37595	2.59764
Aldh1b1	6348	3.25051	3.33232
Ggct	6288	3.20243	3.45174
Fmo4	6780	2.84473	3.00789
Cyp2a5	3927	1.48189	2.21914
Acot11	954	2.18027	2.37088
Rdh16f2	1688	3.10021	3.70729
Slc16a7	718	1.37255	2.19327
Aldh3a2	3744	2.61414	2.60377
Ctsc	1588	3.29977	3.52056
Acot1	2529	2.32262	1.99793
Abcb1a	6115	2.312	3.39505
Fam126a	6304	1.79141	2.54914
Mt1	7134	2.06049	1.52128
Tgm1	5103	3.28283	4.4194
Fsip2	5154	2.38719	2.6874
Sult5a1	3714	1.80713	2.73556
Septin6	1390	2.23341	1.98358
Gstt3	4396	2.31844	3.26171
Papss2	858	1.97584	2.19202
Fmo2	5068	3.43203	3.8781
Acot2	7433	2.67099	2.54643
Acot4	1737	3.01196	2.45499
Cyp2c40	636	3.6838	3.00215
Nqo1	4858	3.69775	3.12742
Gstt3	7002	1.65999	2.38346
Cyp39a1	5150	1.59639	2.31705
Cyp2c69	7003	3.39723	3.60401
Ugt1a5	7305	2.76226	4.72516
Igha	4004	1.73996	2.27122
Vnn1	3806	3.45803	2.92066
Slco1a4	7124	2.21031	3.01416
Fmo9	2107	2.21767	2.49743
Acss3	6458	3.59603	3.61468
Csad	7520	3.35231	3.13446
Serpinb1a	6489	2.99565	2.56198
Slc22a27	6667	2.24669	2.61743
Abcd2	1856	5.22554	3.69521
Nova2	1695	1.62352	2.18517
Cyp3a44	5140	3.06105	2.44807
Acot3	2591	3.83749	2.93261
Cyp17a1	3786	3.68551	3.09858
Sult2a4	5500	2.88259	1.8435
A1bg	6485	3.13837	2.10769
Cyp2b13	1290	3.90917	3.74684
Cyp3a11	5579	3.90235	4.09803
Cyp2a22	1306	3.55102	3.11329
Sult2a5	5627	1.9284	2.4024
Hao2	1712	2.48511	1.96796
Cyp3a16	7488	1.41847	2.56767
Slc22a26	3250	3.23316	3.34872
Sult3a1	6880	3.46228	3.26483
Cyp2b9	5233	4.0239	4.18555
Cyp2b10	5358	2.65933	3.77692
Cyp3a41a	5005	3.63596	3.5025
Sult2a2	2332	3.16113	3.70981
Fmo3	2970	3.50092	3.61237
Cyp2a4	4869	2.45337	2.40144
Sult2a1	2602	1.84365	2.76154
