# Supplementary material for: Gut microbiota restricts intestinal lipid uptake via modulation of bile phosphatidylcholine metabolism in mice
Source: Nat Microbiol. 2026 Jul 29;11(8):2349–64. doi: 10.1038/s41564-026-02434-z (PMC13423828; doi:10.1038/s41564-026-02434-z)
Supplement: Supplementary file 11 — Statistical source data. [file 41564_2026_2434_MOESM11_ESM.xlsx]

## Sheet: Fig 6A
Fig. 6A
Dataset	Fischer_Odds_ratio	Fischer_FDR_neglog10	FullText	highlight_values
E_GEOD_73911_g4_g3	55.0259	62.2197	'Sav1 heterozygous knockout' vs 'wild type'	1
E_GEOD_31115_g11_g8	23.7728	11.046	'Myd88 -/- mutant' vs 'wild type' in 'liver; GF'	1
E_GEOD_73911_g4_g2	22.3419	46.5248	'Rassf1a knockout, Sav1 heterozygous knockout' vs 'wild type'	1
E_GEOD_73911_g4_g1	21.853	37.9577	'Rassf1a knockout' vs 'wild type'	1
E_GEOD_52644_g8_g4	19.7751	45.4436	'CAR deficient; ethanol and trans-resveratrol' vs 'wild type; ethanol and trans-resveratrol'	1
E_GEOD_52644_g7_g3	19.6956	35.7673	'CAR deficient; ethanol and ellagic acid' vs 'wild type; ethanol and ellagic acid'	1
E_MEXP_3734_g2_g1	18.0154	17.5723	'SGLT5 knockout' vs 'wild type' in 'non-alcoholic fatty liver disease'	1
E_GEOD_52644_g1_g4	16.5243	40.5908	'CAR deficient; ethanol and trans-resveratrol' vs 'CAR deficient; control'	1
E_GEOD_52644_g1_g2	16.2189	42.4557	'CAR deficient; ethanol' vs 'CAR deficient; control'	1
E_GEOD_59460_g1_g2	14.4052	23.7312	'Nr1d1-/-' vs 'wild type genotype'	1
E_GEOD_21048_g4_g3	14.3714	9.57472	'vehicle; dimerization-defective glucocorticoid receptor' vs 'vehicle; wild type'	1
E_GEOD_52644_g5_g6	14.2723	25.3897	'wild type; ethanol' vs 'wild type; control'	1
E_MTAB_6435_g4_g2	13.9558	17.4392	'19 month' vs '4 month' in 'wild type genotype'	1
E_GEOD_52644_g1_g3	13.5681	33.6057	'CAR deficient; ethanol and ellagic acid' vs 'CAR deficient; control'	1
E_GEOD_52644_g6_g2	13.4224	36.4988	'CAR deficient; ethanol' vs 'wild type; ethanol'	1
E_GEOD_21048_g3_g1	13.3214	9.84224	'prednisolone; dimerization-defective glucocorticoid receptor' vs 'vehicle; dimerization-defective glucocorticoid receptor'	1
E_GEOD_25937_g1_g2	12.7315	10.8177	'liver-specific depletion of HDAC3' vs 'wild type HDAC3'	1
E_MTAB_3774_g4_g1	12.6541	39.9471	'hepatocyte-specific deletion of JAK2' vs 'wild type genotype' in '12 week'	1
E_MEXP_2505_g3_g1	12.2594	23.927	'Fxr -/-' vs 'wild type'	1
E_MTAB_5775_g5_g1	12.1139	18.9245	'Gabpa miRNA' vs 'control miRNA' in 'db/db; fasted'	1
E_GEOD_5959_g2_g1	11.9399	7.54513	'low serum IGF-1' vs 'wild type'	1
E_GEOD_18305_g1_g2	11.4743	13.038	'Chromogranin A knockout' vs 'wild type genotype'	1
E_MTAB_3774_g8_g5	11.1651	37.4874	'hepatocyte-specific deletion of JAK2' vs 'wild type genotype' in '40 week'	1
E_MEXP_2505_g3_g2	11.1319	29.4935	'fed 0.5 percent cholate for 30 days; wild type' vs 'wild type'	1
E_MTAB_4989_g3_g1	11.1107	30.3922	'high fat diet' vs 'regular chow diet' in 'liver-specific Pit1 knockout'	1
E_GEOD_37468_g3_g1	11.0862	18.5195	'Mdr2-knockout' vs 'wild type'	1
E_GEOD_2198_g5_g2	10.9959	6.1135	'3 month; glycogen synthase knockout; liver' vs '3 month; wild type; liver'	1
E_MTAB_4989_g4_g3	10.1266	21.3936	'liver-specific Pit1 knockout' vs 'wild type genotype' in 'regular chow diet'	1
E_GEOD_31115_g5_g2	10.041	6.32222	'Myd88 -/- mutant' vs 'wild type' in 'liver; CONV-R'	1
GSE73489_g2_g1	10.0083	16.478	Liver MyD88 KO mice vs WT fed with control diet	1
E_MTAB_8934_g5_g1	57.4286	1.90118	'Cstb knockout' vs 'wild type genotype' in 'neurophere' at '0 day'	0
E_GEOD_6614_g5_g2	57.4286	1.90118	'nicotine; beta4 nachr subunit knockout' vs 'none; beta4 nachr subunit knockout'	0
E_MTAB_5755_g1_g2	57.4286	1.90118	'heterozygous Cav1.1 mutant' vs 'Cav1.1 wild type' in 'embryonic day 14.5'	0
E_MTAB_8443_g2_g1	57.4286	1.90118	'Slc18b1 homozygous knockout' vs 'wild type genotype'	0
E_GEOD_7333_g1_g2	48.6111	4.68135	'miRNA-1-2 knockout' vs 'wild type genotype'	0
E_GEOD_65775_g19_g8	28.709	1.64486	'Het (Q175) knock-in' vs 'wild type' in 'hypothalamus and thalamus'	0
E_GEOD_33091_g1_g2	28.709	1.64486	'homozygous TNC mutant' vs 'wild type'	0
E_MTAB_6384_g2_g1	28.5632	0.853698	'Bmal1 knockout' vs 'wild type genotype' in 'alarm substance cell' at '8 hour'	0
E_MTAB_7496_g1_g3	28.5632	0.853698	'CT18 hour' vs 'CT0 hour' in 'Sox2fl/fl'	0
E_GEOD_1482_g2_g1	28.5632	0.853698	'10 day; heterozygous NF1' vs '10 day; wild type'	0
E_MEXP_3495_g4_g3	28.5632	0.853698	'Gli3 heterozygote' vs 'control'	0
E_MEXP_3734_g4_g3	25.1166	4.72066	'SGLT5 knockout' vs 'wild type' in 'normal'	0
E_MTAB_8934_g7_g3	21.6383	2.25393	'Cstb knockout' vs 'wild type genotype' in 'neurosphere in differentiation medium' at '12 day'	0
E_GEOD_57086_g1_g2	21.6383	2.25393	'macroH2A1 macroH2A2 double knockout' vs 'wild type genotype'	0
E_GEOD_30495_g1_g11	19.3298	2.87124	'triolein' vs 'none' in 'PPARalpha knockout'	0
E_GEOD_60932_g2_g1	19.1358	1.48088	'Nipbl heterozygous mutant' vs 'wild type'	0
E_GEOD_60780_g3_g2	17.8451	6.3064	'K8 R341H variant' vs 'K8 wild type variant'	0
E_GEOD_35013_g2_g1	17.3074	2.0884	'Tbx1-/- mutant' vs 'Tbx1+/+'	0
E_GEOD_61373_g5_g2	17.3074	2.0884	'Nav1.8 knockout' vs 'wild type'	0
E_GEOD_38138_g4_g2	17.1703	4.79694	'0.5% phloridzin' vs 'control' in 'streptozotocin-induced diabetes'	0
E_MTAB_8934_g8_g4	14.4202	1.96532	'Cstb knockout' vs 'wild type genotype' in 'neurosphere in differentiation medium' at '5 day'	0
E_GEOD_39595_g3_g2	14.3492	1.3422	'DEC1 knock-out' vs 'wild type' in 'anti-CD3 + anti CD28'	0
E_GEOD_68921_g3_g1	14.2789	0.72081	'human-Mfn2 T111A/S442A-overexpressing (Mfn2AA)' vs 'tet-off control' in '1 day; heart'	0
E_MTAB_5600_g2_g1	14.2789	0.72081	'Mizâˆ†POZ expression' vs 'wild type'	0
E_MTAB_7496_g5_g6	14.2789	0.72081	'CT12 hour' vs 'CT0 hour' in 'Vgat-cre;Sox2fl/fl'	0
E_GEOD_6614_g6_g3	14.2789	0.72081	'nicotine; wild type' vs 'none; wild type'	0
E_GEOD_60780_g3_g1	13.5761	6.1992	'K8 G62C variant' vs 'K8 wild type variant'	0
E_GEOD_44356_g3_g1	13.238	3.06141	'Hmgn1-/-' vs 'wild type' in '12 week; N-nitrosodiethylamine; 10 milligram per kilogram'	0
E_GEOD_7342_g2_g1	11.8208	4.61084	'p38alpha null' vs 'wild type genotype' in 'embryonic day 15.5'	0
E_GEOD_25250_g8_g7	11.5893	2.32352	'chlorpyrifos; 0.35 milligram per kilogram per day; tgHuPON1R192' vs 'chlorpyrifos; 0.35 milligram per kilogram per day; wild type'	0
E_GEOD_65775_g12_g1	11.4772	1.23276	'Het (Q175) knock-in' vs 'wild type' in 'brainstem'	0
E_GEOD_1463_g3_g6	11.4772	1.23276	'utrophin/distrophin double knockout' vs 'distrophin knockout' in 'myocardium'	0
E_MTAB_5772_g2_g1	11.1973	2.8315	'Nrg conditional knockout' vs 'wild type genotype'	0
E_GEOD_84243_g4_g3	11.1346	5.02643	'Ezh1, Ezh2 Camk Cre' vs 'wild type' in '3 month'	0
E_GEOD_48191_g2_g1	10.8304	3.87547	'NML-KO' vs 'wild type'	0
E_MTAB_9864_g9_g8	10.7422	4.39211	'Insig1 -/-' vs 'wild type genotype' in 'none; western diet and sugar water; non-alcoholic steatohepatitis and chronic liver damage'	0
E_MEXP_1711_g4_g2	9.86927	18.6889	'24 month; RXRa hepatic deficiency; male' vs '24 month; wild type; male'	0
E_GEOD_30495_g2_g12	9.60816	1.63659	'triolein' vs 'none' in 'wild type'	0
E_GEOD_37458_g1_g2	9.56261	1.1433	'VAChT homozygous knockdown' vs 'wild type genotype'	0
E_GEOD_31839_g3_g4	9.51754	0.623723	'active Mstn exon 3 floxed' vs 'active wild type'	0
E_MTAB_5800_g4_g3	9.51754	0.623723	'homozygous knockout of miR-183 and miR-96' vs 'wild type genotype'	0
E_MTAB_7496_g8_g6	9.51754	0.623723	'CT12 hour' vs 'CT6 hour' in 'Vgat-cre;Sox2fl/fl'	0
E_GEOD_30495_g1_g3	9.51754	0.623723	'pirinixic acid' vs 'none' in 'PPARalpha knockout'	0
E_MEXP_1028_g1_g4	9.51754	0.623723	'ClC-2 knock out' vs 'wild type' in '14 day'	0
E_MTAB_3774_g8_g7	9.39033	37.6808	'transgenic hepatic growth hormone and hepatocyte-specific deletion of JAK2' vs 'wild type genotype' in '40 week'	0
E_GEOD_38138_g3_g4	9.28333	36.1986	'control; streptozotocin-induced diabetes' vs 'control; control'	0
E_MTAB_6435_g3_g1	9.20996	17.8856	'19 month' vs '4 month' in 'C/EBPÎ²-Î”uORF expression'	0
E_GEOD_30495_g2_g6	9.09274	2.53515	'tridocosahexaenoin' vs 'none' in 'wild type'	0
E_GEOD_8199_g1_g3	9.09274	2.53515	'ERRgamma heterozygous null mutant' vs 'wild type'	0
E_MTAB_2727_g2_g3	9.08281	3.99363	'miR-1-1/133a-2KO' vs 'wild type genotype'	0
E_MEXP_834_g1_g2	8.89935	23.0389	'Ercc1 knock-out' vs 'wild type'	0
E_MTAB_4035_g12_g8	8.79377	13.3859	'Sik1 knockout; liver' vs 'wild type genotype; liver'	0
E_GEOD_21048_g2_g1	8.78873	15.6223	'prednisolone; dimerization-defective glucocorticoid receptor' vs 'prednisolone; wild type'	0
E_GEOD_30495_g1_g7	8.74479	3.90313	'trilinolein' vs 'none' in 'PPARalpha knockout'	0
E_MTAB_7017_g3_g1	8.70838	13.3015	'Nr1d1 homozygous knockout' vs 'wild type genotype' in 'dexamethasome; 1 milligram per kilogram; ZT18'	0
E_GEOD_44146_g2_g1	8.64574	1.55652	'TNFÎ±' vs 'none' in 'IRAK1BP1 KO'	0
E_MTAB_9864_g9_g7	8.61514	7.63998	'Insig1 +/-' vs 'wild type genotype' in 'none; western diet and sugar water; non-alcoholic steatohepatitis and chronic liver damage'	0
E_MEXP_856_g1_g4	8.59648	12.7464	'Alb-Cre;HIF1dPA' vs 'Alb-Cre'	0
E_GEOD_30495_g2_g8	8.55629	2.45159	'trilinolein' vs 'none' in 'wild type'	0
E_MTAB_6248_g4_g3	8.55629	2.45159	'PPARg flox/flox; Villin-Cre' vs 'wild type genotype' in 'caloric restriction'	0
E_MTAB_7398_g2_g4	8.4688	14.8016	'Kctd13 homozygous knockout' vs 'Kctd13 heterozygous knockout' in 'hippocampal formation'	0
E_GEOD_37559_g3_g2	8.39636	25.177	'Mdr2-knockout/IL-6-knockout' vs 'wild type'	0
E_GEOD_44356_g4_g2	8.35058	2.87124	'Hmgn1-/-' vs 'wild type' in '12 week; saline; 10 milligram per kilogram'	0
E_MEXP_1325_g2_g1	8.35058	2.87124	'bic knock out' vs 'wild type'	0
E_GEOD_52644_g5_g1	8.34391	16.357	'CAR deficient; control' vs 'wild type; control'	0
E_GEOD_42100_g2_g1	8.27196	1.97527	'stabilization-competent' vs 'stabilization-incompetent' in '14 day; secondary reprogramming cell'	0
E_MEXP_1240_g1_g2	8.27196	1.97527	'Cited2 knock-out' vs 'wild type genotype'	0
E_GEOD_54628_g2_g1	8.22196	3.2972	'Tdp2Delta1-3' vs 'wild type'	0
E_GEOD_49937_g2_g1	8.19501	1.06905	'SR-BI-/- apoE-/-' vs 'control' in '21 day; Chow diet'	0
E_MTAB_5395_g1_g5	8.19501	1.06905	'YAP S127A' vs 'Empty vector' at '24 hour'	0
E_MTAB_3774_g8_g6	8.10551	32.4179	'transgenic hepatic growth hormone' vs 'wild type genotype' in '40 week'	0
E_MEXP_3734_g4_g2	8.07343	16.7808	'non-alcoholic fatty liver disease' vs 'normal' in 'wild type'	0
E_MEXP_3734_g3_g1	7.99605	22.8506	'non-alcoholic fatty liver disease' vs 'normal' in 'SGLT5 knockout'	0
E_MTAB_5032_g3_g1	7.85832	1.48279	'Ddit4 knockout' vs 'wild type genotype' in 'high GLUT1 expression'	0
E_GEOD_51108_g2_g1	7.76555	32.8838	'Ghrh-KO' vs 'wild type'	0
E_GEOD_46515_g2_g1	7.67526	5.31399	'Rictor knockout' vs 'wild type'	0
E_GEOD_17438_g2_g6	7.66286	7.05886	'Myd88 -/-' vs 'wild type genotype' in 'raised in conventional environment; duodenum'	0
E_GEOD_31115_g4_g1	7.6528	2.29758	'Myd88 -/- mutant' vs 'wild type' in 'epidimymal fat; CONV-R'	0
E_GEOD_47953_g2_g1	7.6528	2.29758	'Nkx2.9 knockout' vs 'wild type'	0
E_MTAB_3774_g4_g3	7.64281	27.0681	'transgenic hepatic growth hormone and hepatocyte-specific deletion of JAK2' vs 'wild type genotype' in '12 week'	0
E_MTAB_4534_g2_g1	7.61079	3.57435	'blocked NF-kB pathway' vs 'wild type genotype'	0
E_MEXP_835_g4_g2	7.4744	18.0967	'Csbm/m/Xpa-/-' vs 'wild type'	0
E_GEOD_31115_g6_g3	7.26882	2.22406	'Myd88 -/- mutant' vs 'wild type' in 'subcutaneous fat; CONV-R'	0
E_MTAB_7260_g7_g3	7.23529	1.83036	'Lrrc40 overexpression' vs 'wild type phenotype'	0
E_MTAB_5707_g2_g4	7.20508	3.85952	'smoking' vs 'non-smoking' in 'wild type genotype'	0
E_GEOD_15452_g4_g8	7.16931	0.998211	'FGFR3 and FGFR4 double heterozygous mutant' vs 'wild type genotype' in '8 day'	0
E_MTAB_8521_g4_g2	7.16931	0.998211	'brain endothelial cell specific GÎ±q/11 knockout' vs 'control' in 'cerebral cortex'	0
E_MTAB_5032_g4_g2	7.13684	0.557599	'Ddit4 knockout' vs 'wild type genotype' in 'low GLUT1 expression'	0
E_GEOD_19626_g2_g1	7.13684	0.557599	'embryonic day 10.5; Vax2 knockout' vs 'embryonic day 10.5; wild type'	0
E_GEOD_25250_g4_g2	7.13684	0.557599	'DMSO; tgHuPON1Q192' vs 'DMSO; wild type'	0
E_MEXP_3493_g5_g2	7.13684	0.557599	'Bdr mutant' vs 'wild type' at 'Zeitgeber time 13'	0
E_GEOD_44674_g6_g3	7.12684	11.9274	'imiglucerase' vs 'saline' in '9V/null; spleen'	0
E_MEXP_2505_g3_g4	7.01595	23.1835	'wild type; pregnant' vs 'wild type'	0
E_MTAB_5775_g7_g3	6.85325	10.4078	'Gabpa miRNA' vs 'control miRNA' in 'db/db; re-fed'	0
E_GEOD_16623_g1_g2	6.7896	6.84848	'ERRa knock out' vs 'wild type'	0
E_MEXP_1711_g7_g5	6.77119	14.3673	'6 month; RXRa hepatic deficiency; female' vs '6 month; wild type; female'	0
E_GEOD_37468_g3_g2	6.7582	15.7388	'Mdr2-knockout/IL-6-knockout' vs 'wild type'	0
E_MTAB_10041_g4_g2	6.72834	22.7113	'Nutlin-3a; 150 milligram per kilogram per day' vs 'none' in 'p53R248Q heterozygous mutant'	0
E_GEOD_21048_g4_g2	6.72516	12.1325	'prednisolone; wild type' vs 'vehicle; wild type'	0
E_MTAB_8883_g3_g2	6.6745	27.0496	'conventional dendritic cell; wild type genotype; germ free' vs 'conventional dendritic cell; wild type genotype; specific pathogen free'	0
GSE73489_g3_g1	6.65963	15.5595	Liver WT fed with high-fat diet vs WT control diet	0
E_MTAB_7398_g6_g4	6.64938	8.2725	'Kctd13 homozygous knockout' vs 'wild type genotype' in 'hippocampal formation'	0
E_MTAB_5707_g4_g3	6.61932	5.94432	'Atg16l1 T300A' vs 'wild type genotype' in 'smoking'	0
E_MTAB_10149_g1_g2	6.60896	4.00745	'TNC+/-' vs 'TNC+/+'	0
E_GEOD_52644_g5_g7	6.58503	16.4075	'wild type; ethanol and ellagic acid' vs 'wild type; control'	0
E_MTAB_7398_g5_g3	6.55181	7.41877	'Kctd13 homozygous knockout' vs 'wild type genotype' in 'cerebral cortex'	0
E_MTAB_5775_g4_g3	6.55079	26.6104	'db/db' vs 'wild type genotype' in 'Gabpa miRNA; re-fed'	0
E_GEOD_30495_g2_g10	6.54766	3.21137	'trilinolenin' vs 'none' in 'wild type'	0
E_GEOD_52644_g5_g8	6.50711	15.9199	'wild type; ethanol and trans-resveratrol' vs 'wild type; control'	0
E_GEOD_2362_g1_g2	6.45989	12.102	'Liver-Cpr-null deletion' vs 'Cpr-lox control'	0
E_MTAB_7398_g1_g3	6.45017	8.07239	'Kctd13 homozygous knockout' vs 'Kctd13 heterozygous knockout' in 'cerebral cortex'	0
E_MEXP_1483_g2_g1	6.429	1.68858	'kainic acid; seizure; ZIF268(Egr1) homozygous knockout' vs 'kainic acid; seizure; wild type'	0
E_MTAB_7398_g6_g2	6.38635	8.00831	'Kctd13 heterozygous knockout' vs 'wild type genotype' in 'hippocampal formation'	0
E_GEOD_25250_g1_g9	6.37155	0.939822	'chlorpyrifos; 0.5 milligram per kilogram per day; Pon1 knockout' vs 'DMSO; ; Pon1 knockout'	0
E_GEOD_25250_g8_g6	6.37155	0.939822	'chlorpyrifos; 0.35 milligram per kilogram per day; tgHuPON1Q192' vs 'chlorpyrifos; 0.35 milligram per kilogram per day; wild type'	0
E_GEOD_38218_g2_g1	6.37155	0.939822	'HDAC4het' vs 'wild type genotype'	0
E_MEXP_835_g4_g1	6.31795	4.2442	'Xpa-/-' vs 'wild type'	0
E_GEOD_30767_g2_g1	6.3172	2.03364	'VEGF120 knock-in (VEGF164 deficient)' vs 'wild type'	0
E_GEOD_37609_g1_g2	6.17097	1.2841	'Atf5-/-' vs 'wild type genotype'	0
E_GEOD_53480_g1_g2	6.17097	1.2841	'transcription factor EB overexpression' vs 'control' in 'Tg4510 genotype'	0
E_MTAB_9864_g4_g3	6.13945	16.3982	'Insig1 -/-' vs 'wild type genotype' in 'none; standard diet; acute liver damage'	0
E_MEXP_1711_g3_g1	6.12464	11.9181	'24 month; RXRa hepatic deficiency; female' vs '24 month; wild type; female'	0
E_GEOD_37559_g3_g1	6.09762	17.4644	'Mdr2-knockout' vs 'wild type'	0
E_GEOD_62049_g4_g3	6.0895	1.62994	'expression of a dominant negative form of MCU' vs 'wild type' in 'neonate'	0
E_GEOD_30495_g1_g5	6.03802	2.31846	'tridocosahexaenoin' vs 'none' in 'PPARalpha knockout'	0
E_GEOD_33161_g2_g1	5.98845	19.4106	'NEMO-TNFR1 double knockout' vs 'wild type'	0
E_GEOD_50028_g4_g3	5.90748	13.1439	'RA-treated' vs 'control' in 'wild type'	0
E_MTAB_7398_g5_g1	5.87223	7.12444	'Kctd13 heterozygous knockout' vs 'wild type genotype' in 'cerebral cortex'	0
E_GEOD_7137_g4_g2	5.86983	14.5843	'KLF15 null' vs 'wild type genotype' in 'liver'	0
E_MTAB_8643_g8_g4	5.80968	1.93389	'high fat' vs 'normal' in 'wild type genotype; male'	0
E_MTAB_1722_g1_g2	5.79392	19.8614	'FXR KO' vs 'wild type genotype'	0
E_GEOD_38138_g4_g1	5.75851	1.23276	'0.1% phloridzin' vs 'control' in 'streptozotocin-induced diabetes'	0
E_MEXP_923_g1_g2	5.75851	1.23276	'ED-L2/Klf5 transgenic' vs 'wild type genotype'	0
E_MTAB_2727_g2_g1	5.75851	1.23276	'miR-1-2/133a-1KO' vs 'wild type genotype'	0
E_MTAB_3774_g4_g2	5.75622	23.5773	'transgenic hepatic growth hormone' vs 'wild type genotype' in '12 week'	0
E_MTAB_4989_g4_g2	5.75145	20.954	'high fat diet' vs 'regular chow diet' in 'wild type genotype'	0
E_GEOD_2362_g1_g3	5.74586	9.96211	'hypomorphic Cpr (Cpr low)' vs 'Cpr-lox control'	0
E_MTAB_4528_g3_g4	5.73333	0.885919	'15 degree celsius' vs '20 to 22 degree celsius' in 'wild type genotype'	0
E_MEXP_3495_g4_g1	5.73333	0.885919	'Gli3 conditional knockout' vs 'control'	0
E_MEXP_2089_g1_g2	5.71825	6.2965	'KLF10 knock out' vs 'wild type'	0
E_MTAB_6259_g2_g1	5.70842	0.502175	'Ctcf heterozygous knockout' vs 'wild type genotype'	0
E_GEOD_16744_g1_g2	5.70842	0.502175	'COUP-TFI-/-' vs 'wild type genotype'	0
E_GEOD_53760_g2_g1	5.70842	0.502175	'Sox3 null' vs 'wild type'	0
E_GEOD_71695_g3_g1	5.70842	0.502175	'RA839; Nrf2 knockout' vs 'vehicle control; Nrf2 knockout'	0
E_MEXP_3748_g1_g4	5.70842	0.502175	'induced overexpression of let7c' vs 'control'	0
E_MTAB_5775_g8_g4	5.5862	15.8911	'Gabpa miRNA' vs 'control miRNA' in 'wild type genotype; re-fed'	0
E_GEOD_1413_g2_g4	5.58519	1.88287	'RAD001' vs 'placebo' in 'wild type' at '12 hour'	0
E_MTAB_5775_g8_g7	5.58101	22.306	'db/db' vs 'wild type genotype' in 'control miRNA; re-fed'	0
E_MTAB_8402_g4_g1	5.5445	17.0861	'ReverbÎ± -/-' vs 'wild type genotype'	0
E_GEOD_30495_g1_g9	5.54258	3.15443	'trilinolenin' vs 'none' in 'PPARalpha knockout'	0
E_MTAB_5329_g4_g2	5.52265	7.40567	'SHP knockout' vs 'wild type' in 'high fat diet'	0
E_GEOD_1301_g4_g3	5.50751	1.52806	E_GEOD_1301_g4_g3	0
E_MTAB_10238_g3_g4	5.44848	18.4945	'ulcer' vs 'distant normal tissue' in 'wild type genotype'	0
E_MTAB_7260_g7_g5	5.39761	1.18543	'Pparg overexpression' vs 'wild type phenotype'	0
E_GEOD_31115_g10_g7	5.39761	1.18543	'Myd88 -/- mutant' vs 'wild type' in 'epidimymal fat; GF'	0
E_GEOD_53480_g3_g4	5.39761	1.18543	'transcription factor EB overexpression' vs 'control' in 'wild type'	0
E_MTAB_2608_g1_g2	5.39761	1.18543	'microRNA-155 knock-out' vs 'wild type genotype'	0
E_MTAB_6248_g2_g1	5.39761	1.18543	'PPARg flox/flox; Villin-Cre' vs 'wild type genotype' in 'ad libitum'	0
E_MTAB_7614_g4_g2	5.39617	2.44997	'Vgll3 overexpression' vs 'empty vector' at '48 hour'	0
E_MTAB_4989_g2_g1	5.32242	11.9429	'liver-specific Pit1 knockout' vs 'wild type genotype' in 'high fat diet'	0
E_GEOD_68921_g7_g6	5.3189	3.04727	'human-Mfn2-overexpressing (Mfn2wt)' vs 'tet-off control' in '3 week; left ventricle'	0
E_MTAB_6435_g2_g1	5.3189	3.04727	'C/EBPÎ²-Î”uORF expression' vs 'wild type genotype' in '19 month'	0
E_GEOD_58368_g3_g1	5.30221	2.10233	'heterozygous for Notch3' vs 'Notch3 knockout' in 'aorta'	0
E_MEXP_1503_g1_g2	5.27509	17.2426	'Ercc1 knock out' vs 'wild type'	0
E_GEOD_44653_g2_g1	5.2562	1.48088	'high fat' vs 'normal' in 'apolipoprotein E knockout'	0
E_MTAB_5775_g6_g5	5.2398	21.2868	'db/db' vs 'wild type genotype' in 'control miRNA; fasted'	0
E_MTAB_5775_g2_g1	5.21979	20.6503	'db/db' vs 'wild type genotype' in 'Gabpa miRNA; fasted'	0
E_GEOD_1463_g1_g4	5.21116	0.839608	'utrophin/distrophin double knockout' vs 'distrophin knockout' in 'extra-ocular muscle'	0
E_MTAB_6796_g2_g1	5.18433	1.77456	'Cited4-/-' vs 'wild type genotype' in 'none'	0
E_MTAB_5755_g1_g4	5.14531	2.05562	'homozygous Cav1.1 mutant' vs 'Cav1.1 wild type' in 'embryonic day 14.5'	0
E_MEXP_3490_g2_g1	5.12446	2.34413	'numbl knockout' vs 'wild type'	0
E_MTAB_10226_g2_g1	5.11243	2.94347	'UO126; 0.2 milligram per kilogram; miR-1-133a_dKO' vs 'miR-1-133a_FGFR1_tKO'	0
E_GEOD_53442_g3_g1	5.07916	1.13692	'BAHD1 knockout' vs 'wild type' in 'liver'	0
E_GEOD_5475_g4_g2	5.07916	1.13692	'diet with PPAR-alpha ligand WY14,643' vs 'control diet' in 'PPARalpha knockout'	0
E_GEOD_6443_g1_g2	5.07916	1.13692	'Klf9 null' vs 'wild type genotype'	0
E_MTAB_5441_g6_g5	5.02674	1.43098	'heart-specific p53 knockout; 28 day' vs 'heart-specific p53 knockout; 7 day'	0
E_GEOD_18344_g20_g6	5.00936	4.09664	'smoke; 375 microgram' vs 'control; 0 microgram' in 'Nrf2 knockout' at 'after 1 day exposure'	0
E_MTAB_8012_g2_g1	4.99737	2.01682	'Zrsr1 loss of function mutant' vs 'wild type genotype'	0
E_GEOD_2198_g6_g3	4.98472	10.1044	'3 month; glycogen synthase knockout; medial gastrocnemius' vs '3 month; wild type; medial gastrocnemius'	0
E_MTAB_5775_g6_g2	4.90447	13.9958	'Gabpa miRNA' vs 'control miRNA' in 'wild type genotype; fasted'	0
E_MTAB_10041_g3_g1	4.85945	14.334	'Nutlin-3a; 150 milligram per kilogram per day' vs 'none' in 'p53 heterozygous mutant'	0
E_MEXP_1413_g3_g1	4.8164	1.38523	'E2F2 knockout' at '0 hour' vs 'wild type' at '0 hour'	0
E_GEOD_2926_g1_g2	4.7848	3.64431	'SCD1 knock-out' vs 'wild type'	0
E_MTAB_7496_g1_g2	4.75614	0.457536	'CT12 hour' vs 'CT0 hour' in 'Sox2fl/fl'	0
E_GEOD_6614_g3_g2	4.75614	0.457536	'nicotine; beta4 nachr subunit knockout' vs 'nicotine; wild type'	0
E_GEOD_31115_g12_g9	4.74372	2.76473	'Myd88 -/- mutant' vs 'wild type' in 'subcutaneous fat; GF'	0
E_MEXP_856_g1_g5	4.72742	17.3507	'Alb-Cre;HIF2dPA' vs 'Alb-Cre'	0
E_MTAB_2455_g1_g2	4.72549	1.93501	'Id3-/-' vs 'wild type genotype'	0
E_MTAB_8883_g3_g1	4.70245	13.845	'conventional dendritic cell; Ifnar1 knock out; specific pathogen free' vs 'conventional dendritic cell; wild type genotype; specific pathogen free'	0
E_GEOD_37098_g3_g2	4.65514	2.16907	'null (knockout)' vs 'wild type'	0
E_GEOD_33161_g2_g3	4.63198	13.1855	'NEMO knockout' vs 'wild type'	0
E_TABM_367_g2_g1	4.62289	1.34212	'conditional POR knock-out' vs 'wild type'	0
E_TABM_232_g1_g2	4.61088	3.23764	'T-helper 1 cell; bic-deficient' vs 'T-helper 1 cell; wild type genotype'	0
E_MTAB_7987_g2_g1	4.60028	1.89473	'dCas9-KRAB+;Slc25a44 gRNA+' vs 'wild type phenotype'	0
E_GEOD_44356_g6_g5	4.59541	4.84594	'Hmgn1-/-' vs 'wild type' in '4 week; none'	0
E_GEOD_57133_g5_g4	4.58874	7.49598	'Smad4f/f x CCSPicrePtenf/f' vs 'wild type' at '7 month'	0
E_GEOD_57133_g5_g3	4.55941	10.9126	'Ptenf/f x CCSPiCre' vs 'wild type' at '7 month'	0
E_GEOD_21379_g2_g1	4.55085	2.12632	'SAP knockout' vs 'control'	0
E_GEOD_38219_g1_g3	4.54283	1.05274	'R6/2::HDAC4het' vs 'wild type genotype'	0
E_GEOD_18344_g11_g1	4.53914	3.46487	'smoke; 375 microgram' vs 'control; 0 microgram' in 'wild type' at 'after 1 day exposure'	0
E_MEXP_755_g1_g2	4.53293	1.59012	'parp-2 knock out' vs 'wild type'	0
E_GEOD_19793_g2_g1	4.5037	4.48771	'azoxymethane and dextran sodium sulfate; Myd88 knockout' vs 'azoxymethane and dextran sodium sulfate; wild type'	0
E_GEOD_49804_g2_g1	4.49511	4.22784	'caveolin-1 knockout' vs 'wild type' in 'dexamethasone; 100 nanomolar'	0
E_GEOD_50028_g2_g1	4.47765	9.28455	'RA-treated' vs 'control' in 'Hepatic RXR_alpha-Knockout'	0
E_GEOD_83550_g2_g1	4.44426	1.29845	'AIF1 homozygous knockout' vs 'wild type genotype' in 'AIF1; C57BL6/J'	0
E_GEOD_54886_g3_g1	4.44426	1.29845	'Nxnl1 knockout' vs 'control' in 'exposed to 2500 lux light'	0
E_GEOD_20523_g4_g1	4.42541	3.37673	'CD4-CRE+ (PPAR g null)' vs 'wild type genotype' at '2 day'	0
E_MTAB_9864_g6_g5	4.42147	3.10453	'Insig1 +/-' vs 'wild type genotype' in 'none; virgin olive oil; normal'	0
E_GEOD_19534_g8_g6	4.40781	0.750521	'6 month; SNCA knockout; striatum' vs '6 month; wild type; striatum'	0
E_MEXP_3748_g2_g5	4.40781	0.750521	'induced overexpression of let7c, miR99a' vs 'control'	0
E_MEXP_2249_g2_g1	4.3741	14.8773	'conditional UPF2 knockout; 36 hour after partial hepatechtomy' vs 'conditional UPF2 knockout; before partial hepatechtomy'	0
E_GEOD_74904_g3_g2	4.35557	2.04584	'LRAT knockout' vs 'wild type' in 'vitamin A sufficient'	0
E_GEOD_15452_g4_g5	4.35489	2.81014	'FGFR3 and FGFR4 double knockout' vs 'wild type genotype' in '8 day'	0
E_MTAB_6846_g2_g1	4.35054	2.29758	'Sox9 heterozygous knockout' vs 'wild type genotype' in 'embryonic cell'	0
E_GEOD_20570_g2_g1	4.34702	3.8366	'PTIP knockout' vs 'control'	0
E_GEOD_18396_g1_g2	4.31489	1.01094	'Dmrt flox/flox' vs 'wild type'	0
E_GEOD_46821_g2_g1	4.31489	1.01094	'PRDM5 knockout' vs 'wild type'	0
E_MTAB_1569_g1_g2	4.27987	2.50692	'PD1-/-' vs 'wild type genotype'	0
E_MTAB_6547_g5_g3	4.27887	1.26024	'MR1 homozygous knockout' vs 'wild type genotype' in 'ascending colon'	0
E_MTAB_5112_g2_g1	4.27887	1.26024	'tamoxifen-inducible repression of Huwe1' vs 'wild type'	0
E_GEOD_36437_g2_g1	4.26404	2.01682	'Notch3 knockout' vs 'wild type'	0
E_GEOD_85569_g4_g2	4.26131	1.76891	'RenTg, Ins2Akita double transgenic' vs 'wild type' in 'C57BL/6'	0
E_GEOD_70681_g4_g2	4.25885	12.6072	'Pten knockout' vs 'wild type' at '3 month'	0
E_MEXP_1711_g8_g6	4.2383	8.95458	'6 month; RXRa hepatic deficiency; male' vs '6 month; wild type; male'	0
E_MTAB_2569_g3_g4	4.17624	1.98205	'obese diabetic' vs 'lean non diabetic'	0
E_MTAB_5395_g1_g3	4.17624	1.98205	'TAZ S89A' vs 'Empty vector' at '24 hour'	0
E_MTAB_6547_g5_g1	4.16855	2.69471	'IL17A homozygous knockout' vs 'wild type genotype' in 'ascending colon'	0
E_MTAB_5357_g3_g1	4.14209	1.48071	'Fam208a heterozygous mutant' vs 'wild type'	0
E_MTAB_10238_g4_g2	4.138	12.1775	'Bmp4 overexpression' vs 'wild type genotype' in 'ulcer'	0
E_MTAB_6451_g2_g1	4.12529	1.22567	'Ilf7 knockout' vs 'wild type phenotype'	0
E_MEXP_2320_g4_g1	4.12196	13.8797	'S6K1 knockout' vs 'wild type' in 'liver'	0
E_GEOD_46890_g4_g2	4.1154	5.02775	'17-beta estradiol; 0.05 milligram; continuous release pellets over 60 days' vs 'none' in 'K14E7 transgenic'	0
E_MTAB_7076_g2_g1	4.10866	0.977914	'Alpk1 homozygous knockout' vs 'wild type phenotype' in 'Helicobacter hepaticus'	0
E_MTAB_8755_g2_g1	4.10866	0.977914	'Tcf7l2 knockout' vs 'wild type genotype' in 'adult'	0
E_GEOD_2192_g6_g5	4.10866	0.977914	'PPARgamma2 overexpression' vs 'empty vector' at '2 day'	0
E_GEOD_68921_g7_g5	4.09221	0.712598	'human-Mfn2 T111A/S442A-overexpressing (Mfn2AA)' vs 'tet-off control' in '3 week; left ventricle'	0
E_MTAB_9361_g4_g3	4.09221	0.712598	'Titin-N2B knockout' vs 'wild type genotype' in 'none'	0
E_GEOD_8972_g6_g1	4.09221	0.712598	'Nrl null' vs 'wild type genotype' in '2 day'	0
GSE73489_g4_g1	4.0852	8.5781	Liver MyD88 KO fed with high-fat diet vs WT control diet	0
E_GEOD_27720_g1_g2	4.08262	17.4665	'L-Pex5 knock-out' vs 'wild type'	0
E_GEOD_17438_g3_g5	4.08005	2.39721	'Myd88 -/-' vs 'wild type genotype' in 'raised in germ-free environment; jejunum'	0
E_MTAB_7595_g4_g1	4.07776	16.7168	'H-Ras expression' vs 'wild type'	0
E_GEOD_68921_g4_g2	4.07594	0.418186	'human-Mfn2-overexpressing (Mfn2wt)' vs 'wild type' in '1 day; heart'	0
E_GEOD_30495_g2_g4	4.07594	0.418186	'pirinixic acid' vs 'none' in 'wild type'	0
E_GEOD_49028_g4_g3	4.07594	0.418186	'Fyn knockout' vs 'control' in 'saline'	0
E_GEOD_6662_g3_g2	4.07594	0.418186	'alphaMHC-Cre+/0;MAT1F/F' vs 'alphaMHC-Cre+/0;MAT1F/+' in '2 week'	0
E_MTAB_5218_g8_g1	4.07594	0.418186	'Rat IgG1 isotype control; 500 microgram' vs 'saline' in 'wild type; Mycobacterium tuberculosis H37Rv'	0
E_GEOD_50813_g5_g4	4.01384	3.28801	'transgenic C3(1)-SV40Tag' vs 'wild type' in '8 week'	0
E_GEOD_49804_g4_g3	3.98415	2.80325	'caveolin-1 knockout' vs 'wild type' in 'ethanol'	0
E_GEOD_56389_g2_g1	3.9823	1.19156	'Olig2 knockout' vs 'control'	0
E_GEOD_61373_g4_g1	3.9823	1.19156	'Nav1.7 knockout' vs 'wild type'	0
E_MTAB_6009_g2_g1	3.97803	5.96443	'Kaiso knockout' vs 'wild type phenotype'	0
E_GEOD_32697_g8_g5	3.95678	2.3231	'last 3 domains of type 1 repeats of TSP-1' vs 'saline' in 'colitis; wild type'	0
E_GEOD_44146_g4_g3	3.92118	0.940849	'TNFÎ±' vs 'none' in 'wild type'	0
E_GEOD_39946_g1_g2	3.84884	1.15692	'Shhcre:Hdac1fl/fl; Hdac2 fl/fl' vs 'Shhcre'	0
E_MTAB_5329_g3_g1	3.84137	2.69655	'SHP knockout' vs 'wild type' in 'chow diet'	0
E_MEXP_582_g4_g1	3.84066	2.25861	'Crem knockout' vs 'wild type'	0
E_GEOD_50028_g3_g1	3.83504	7.7553	'Hepatic RXR_alpha-Knockout' vs 'wild type' in 'RA-treated'	0
E_GEOD_25250_g4_g1	3.81869	0.675236	'DMSO; Pon1 knockout' vs 'DMSO; wild type'	0
E_GEOD_25250_g8_g5	3.81869	0.675236	'chlorpyrifos; 0.35 milligram per kilogram per day; Pon1 knockout' vs 'chlorpyrifos; 0.35 milligram per kilogram per day; wild type'	0
E_GEOD_36888_g6_g3	3.81792	4.20062	'STAT5 double knocked in' vs 'wild type' in 'interleukin-2' at '17 hour'	0
E_GEOD_19793_g4_g2	3.81351	3.10329	'azoxymethane and dextran sodium sulfate' vs 'control' in 'wild type'	0
E_MTAB_7329_g2_g1	3.80411	2.87489	'hepatocyte-specific Hamp1 knockout' vs 'wild type' in 'iron replete diet'	0
E_TABM_669_g2_g3	3.79459	1.58485	'retinoic acid' vs 'none' in 'neuron' at '10 day'	0
E_GEOD_52797_g2_g1	3.78354	2.01682	'MeCP2TG' vs 'wild type'	0
E_MTAB_8883_g6_g5	3.75317	10.6124	'plasmacytoid dendritic cell; wild type genotype; germ free' vs 'plasmacytoid dendritic cell; wild type genotype; specific pathogen free'	0
E_MEXP_2238_g4_g3	3.75166	2.6276	'HP1g knockdown' vs 'control' in 'embryonic stem cell'	0
E_GEOD_47002_g2_g1	3.75	0.908604	'homozygous dumbo' vs 'wild type'	0
E_MTAB_7428_g6_g2	3.73351	5.10882	'Ubc9 overexpression' vs 'wild type genotype' in 'differentiated; oxygen/glucose-deprivation followed by restoration of oxygen/glucose'	0
E_GEOD_30495_g6_g5	3.73108	2.19191	'tridocosahexaenoin; PPARalpha knockout' vs 'tridocosahexaenoin; wild type'	0
E_GEOD_29632_g7_g1	3.72366	5.49837	'Nrf knockout; air; 1 day' vs 'control; air; 1 day'	0
E_GEOD_52354_g2_g1	3.72346	2.81517	'Foxd1 null' vs 'wild type'	0
E_GEOD_18216_g3_g1	3.72279	1.98519	'Tgfb1 heterozygote; 0 Gray' at '1 week' vs 'wild type; 0 Gray' at '1 week'	0
E_GEOD_84243_g2_g1	3.7165	1.77246	'Ezh1, Ezh2 Camk Cre' vs 'wild type' in '1.5 month'	0
E_MEXP_438_g2_g3	3.71345	5.07786	'20 micromole per kilogram; cadmium' vs 'none' in 'Mtf1-Mx-cre'	0
E_MTAB_9975_g2_g1	3.71317	1.55523	'homozygous IKZF1-L132P mutant' vs 'wild type genotype'	0
E_GEOD_73296_g2_g1	3.71317	1.55523	'Cnot7 overexpression' vs 'control'	0
E_MTAB_10238_g3_g1	3.71126	8.19271	'Bmp4 overexpression' vs 'wild type genotype' in 'distant normal tissue'	0
E_MTAB_9392_g2_g1	3.68189	8.8228	'Mif knockout' vs 'wild type genotype'	0
E_MTAB_4167_g2_g1	3.67857	2.15782	'acute oropharyngeal candidiasis in IL-17A knockout mice' vs 'acute oropharyngeal candidiasis in wild type genotype mice'	0
E_GEOD_53301_g1_g2	3.63514	1.52334	'24 hour' vs '0 hour' in 'Cre'	0
E_MTAB_9773_g4_g2	3.63398	5.33609	'Pbx1 -/-; Pbx2 -/-' vs 'wild type genotype' at '24 hour'	0
E_GEOD_45284_g2_g1	3.57937	0.640002	'4-hydroxytamoxifen-mediated deletion of Prmt5' vs 'wild type' in 'mouse embryonic fibroblast cell'	0
E_GEOD_53105_g3_g1	3.56579	0.383428	'Dlx3Oc-c knockout' vs 'wild type' in 'femur diaphysis'	0
E_GEOD_68921_g8_g6	3.56579	0.383428	'human-Mfn2-overexpressing (Mfn2wt)' vs 'wild type' in '3 week; left ventricle'	0
E_GEOD_83550_g10_g9	3.56579	0.383428	'HEM1 homozygous knockout' vs 'wild type genotype' in 'HEM1; C57BL6/J'	0
E_MTAB_7496_g4_g2	3.56579	0.383428	'CT12 hour' vs 'CT6 hour' in 'Sox2fl/fl'	0
E_MTAB_4561_g4_g2	3.56579	0.383428	'FOXP3 overexpression' vs 'empty vector' in 'none'	0
E_MTAB_5755_g6_g8	3.56579	0.383428	'heterozygous Cav1.1 mutant' vs 'Cav1.1 wild type' in 'embryonic day 18.5'	0
E_MEXP_856_g1_g3	3.56315	13.8237	'Alb-Cre;HIF1dPA/HIF2dPA' vs 'Alb-Cre'	0
E_MTAB_10083_g1_g2	3.56187	7.41817	'SERF2-/-' vs 'SERF2+/+'	0
E_GEOD_50059_g2_g1	3.56029	1.49411	'Z/Edn2' vs 'control'	0
E_MTAB_10238_g1_g2	3.53616	13.1543	'ulcer' vs 'distant normal tissue' in 'Bmp4 overexpression'	0
E_GEOD_2259_g2_g1	3.532	1.27339	'Sertoli cell-selective androgen receptor knockout' vs 'control'	0
E_GEOD_3100_g4_g1	3.5223	1.67073	'CFTR-; female; B6' vs 'wild type; female; B6'	0
E_TABM_275_g2_g3	3.5223	1.67073	'17beta-estradiol' vs 'DMSO' in 'ERalpha knock out'	0
E_MTAB_4035_g10_g1	3.5115	7.95705	'1810027O10Rik knockout; gonad adipose tissue' vs 'wild type genotype; gonad adipose tissue'	0
E_GEOD_32697_g3_g4	3.50993	3.60906	'colitis' vs 'normal' in 'TSP-null'	0
E_MEXP_1413_g4_g2	3.50335	6.74037	'E2F2 knockout' at '48 hour' vs 'wild type' at '48 hour'	0
E_MTAB_9618_g2_g1	3.497	1.06691	'Lyl-1 defective' vs 'wild type genotype' in 'embryonic day 10'	0
E_GEOD_32697_g7_g5	3.49317	3.77943	'last 2 domains of type 1 repeats of TSP-1 + RFK sequence' vs 'saline' in 'colitis; wild type'	0
E_GEOD_59672_g2_g1	3.48555	3.57659	'doxorubicin; 15 milligram per kilogram; CHIP knockout' vs 'doxorubicin; 15 milligram per kilogram; wild type'	0
E_GEOD_3621_g5_g4	3.48236	2.03577	'27 week; R6/1 transgenic' vs '27 week; wild_type'	0
E_MTAB_7497_g2_g1	3.47975	13.6248	'liver specific SMARCB1 knockout' vs 'wild type'	0
E_MTAB_5928_g3_g1	3.46196	1.63918	'Klhl6 knock out' vs 'wild type genotype' at '0 hour'	0
E_MTAB_8840_g8_g7	3.44726	1.24454	'ReverbÎ±Flox2-6AdipoCre+' vs 'ReverbÎ±Flox2-6AdipoCre-' in 'normal chow; 28 week'	0
E_GEOD_32277_g3_g2	3.43184	2.19191	'KrasG12D extinction' vs 'sustained KrasG12D expression' in 'parental culture'	0
E_GEOD_57133_g2_g1	3.42867	10.369	'Smad4f/f x CCSPicrePtenf/f' vs 'wild type' at '12 month'	0
E_GEOD_49937_g6_g5	3.40362	1.61231	'SR-BI-/- apoE-/-' vs 'control' in '31 day; Chow diet'	0
E_GEOD_18567_g8_g7	3.39352	1.03464	'7 day; Alpha9 knockout' vs '7 day; wild type'	0
E_GEOD_22575_g1_g2	3.39052	3.99931	'floxed HIF2alpha' vs 'wild type HIF2alpha'	0
E_GEOD_19793_g4_g3	3.36819	0.608397	'control; Myd88 knockout' vs 'control; wild type'	0
E_GEOD_2084_g1_g4	3.36819	0.608397	E_GEOD_2084_g1_g4	0
E_GEOD_51650_g4_g2	3.36647	1.21925	'Gdap1 knock-out' vs 'wild type' in 'sciatic nerve'	0
E_GEOD_58998_g4_g3	3.35301	1.40393	'Ezh2 knockout' vs 'control' in 'CD62Llo regulatory T cell'	0
E_MTAB_7546_g6_g3	3.35301	1.40393	'epithelium-specific Bcl9; Bcl9l knockout' vs 'wild type'	0
E_GEOD_34773_g3_g1	3.35301	1.40393	'calorie restriction diet; FLOX' vs 'control; FLOX'	0
E_GEOD_6858_g3_g2	3.35259	2.13219	'10 microgram; ovalbumin' vs 'none' in 'RAG null mutant'	0
E_GEOD_73131_g4_g3	3.34614	1.77456	'Sgpp2 knockout' vs 'wild type' in 'normal'	0
E_MTAB_9809_g3_g1	3.34154	3.02177	'adipose tissue specific Trim28 knockout' vs 'wild type genotype' in 'female'	0
E_MTAB_2791_g7_g3	3.33333	3.91085	'LKB1 knockout; floxed LKB1 with Ins1-Cre' vs 'floxed LKB1 without Ins1-Cre; wild type'	0
E_MEXP_2249_g4_g3	3.32466	8.98197	'control; 36 hour after partial hepatechtomy' vs 'control; before partial hepatechtomy'	0
E_MTAB_9618_g4_g3	3.31547	0.820766	'Lyl-1 defective' vs 'wild type genotype' in 'embryonic day 9'	0
E_GEOD_25250_g4_g8	3.31547	0.820766	'chlorpyrifos; 0.35 milligram per kilogram per day; wild type' vs 'DMSO; ; wild type'	0
E_GEOD_73131_g3_g1	3.29595	1.00767	'high fat diet' vs 'normal' in 'Sgpp2 knockout'	0
E_GEOD_60528_g3_g1	3.28459	3.13287	'one year after pulmonary macrophage transplantation; Csf2rb-/-' vs 'untreated; wild type'	0
E_MEXP_438_g1_g4	3.28414	4.6746	'20 micromole per kilogram; cadmium' vs 'none' in 'Mtf1-loxP'	0
E_GEOD_48339_g2_g1	3.28337	4.18045	'PgrCre/+ Foxa2flox/flox' vs 'wild type'	0
E_MEXP_582_g4_g2	3.24024	2.04907	'beta1-adrenoceptor overexpression' vs 'wild type'	0
E_GEOD_48340_g2_g1	3.23973	1.53255	'PUGKO' vs 'wild type'	0
E_MTAB_8883_g6_g4	3.23754	7.40567	'plasmacytoid dendritic cell; Ifnar1 knock out; specific pathogen free' vs 'plasmacytoid dendritic cell; wild type genotype; specific pathogen free'	0
E_GEOD_8199_g1_g2	3.22763	1.34664	'ERRgamma knock out' vs 'wild type'	0
E_GEOD_68921_g11_g10	3.22393	1.88439	'human-Mfn2-overexpressing (Mfn2wt)' vs 'tet-off control' in '5 week; left ventricle'	0
E_GEOD_65775_g22_g11	3.22078	5.51205	'Het (Q175) knock-in' vs 'wild type' in 'white adipose tissue around intestine'	0
E_MTAB_7260_g7_g4	3.21565	1.16584	'Lrrc40dec overexpression' vs 'wild type phenotype'	0
E_MTAB_8240_g2_g1	3.21565	1.16584	'Nolz1-/-' vs 'wild type genotype'	0
E_MTAB_10104_g5_g1	3.21019	8.47396	'FusÎ”NLS/+' vs 'wild type genotype' at '0 hour'	0
E_MEXP_3350_g6_g3	3.2038	0.980044	'miR233 knock-out' at '8 day' vs 'wild type' at '8 day'	0
E_GEOD_52857_g2_g1	3.19208	0.791579	'Xbp1 knockout' vs 'wild type'	0
E_GEOD_19534_g4_g2	3.18048	0.582292	'21 month; SNCA knockout; striatum' vs '21 month; wild type; striatum'	0
E_GEOD_19534_g7_g5	3.18048	0.582292	'6 month; SNCA knockout; cerebellum' vs '6 month; wild type; cerebellum'	0
E_MTAB_4167_g7_g4	3.18048	0.582292	'anti-IL-17A treatment' vs 'no treatment' in wild type mice with acute oropharyngeal candidiasis	0
E_GEOD_32277_g5_g4	3.16937	2.00969	'KrasG12D extinction' vs 'sustained KrasG12D expression' in 'xenograft tumour'	0
E_GEOD_47703_g4_g3	3.16901	0.352316	'Aicda knockout' vs 'wild type' in 'naive B cell'	0
E_GEOD_26025_g4_g2	3.16901	0.352316	'5HTT heterozygous; prenatal stress' vs 'wild type; prenatal stress'	0
E_MTAB_4561_g3_g1	3.16901	0.352316	'FOXP3 overexpression' vs 'empty vector' in 'anti-CD3/anti-CD28'	0
E_MTAB_6547_g6_g4	3.16835	1.31872	'MR1 homozygous knockout' vs 'wild type genotype' in 'ileum'	0
E_GEOD_22989_g2_g1	3.11664	0.955708	'Tgfbr2fl/fl;Wnt1-Cre' vs 'wild type'	0
E_GEOD_5475_g3_g2	3.11112	3.88641	'PPARalpha knockout' vs 'wild type genotype' in 'diet with PPAR-alpha ligand WY14,643'	0
E_GEOD_41895_g2_g1	3.10816	4.03211	'dmrt1 knockout' vs 'wild type' in '129Sv'	0
E_MTAB_1679_g1_g2	3.10521	2.75587	'Map3k1C338A,I340A' vs 'wild type genotype'	0
E_GEOD_85569_g3_g1	3.10148	1.9627	'RenTg, Ins2Akita double transgenic' vs 'wild type' in '129/SvEv'	0
E_GEOD_65388_g2_g1	3.09838	2.4277	'NKCC1 knockout' vs 'wild type'	0
E_GEOD_58960_g2_g4	3.09838	2.4277	'overexpression of CA-NFATc3' vs 'control'	0
E_MTAB_6248_g2_g4	3.08937	3.5321	'caloric restriction' vs 'ad libitum' in 'wild type genotype'	0
E_GEOD_71695_g4_g2	3.07852	1.6091	'RA839; wild type genotype' vs 'vehicle control; wild type genotype'	0
E_MEXP_2332_g1_g2	3.07767	1.11448	'Pitx2-lacZ heterozygous mutant' vs 'wild type genotype'	0
E_MTAB_5224_g10_g9	3.07751	0.763842	'1700007K13Rik knockout' vs 'wild type genotype'	0
E_MTAB_5442_g5_g3	3.07751	0.763842	'K14-Cre-ERT2 / CK1Î± fl/fl; 4-hydroxytamoxifen; none; 7 day' vs 'K14-Cre-ERT2; none; none'	0
E_GEOD_36806_g3_g4	3.06205	3.33217	'trinitrobenzene sulfonic acid' vs 'none' in 'wild type'	0
E_MTAB_8922_g3_g1	3.05605	1.26704	'24 month' vs '3 month' in 'wild type genotype'	0
E_MTAB_9773_g3_g1	3.04988	4.51139	'Pbx1 -/-; Pbx2 -/-' vs 'wild type genotype' at '12 hour'	0
E_MTAB_5775_g3_g1	3.04057	6.33037	'fasted' vs 're-fed' in 'db/db; Gabpa miRNA'	0
E_MTAB_9809_g4_g2	3.03836	4.48771	'adipose tissue specific Trim28 knockout' vs 'wild type genotype' in 'male'	0
E_GEOD_30495_g10_g9	3.03797	1.58485	'trilinolenin; PPARalpha knockout' vs 'trilinolenin; wild type'	0
E_MTAB_2777_g8_g7	3.03797	1.58485	'Adipo-H363Y' vs 'wild type genotype' in 'Calorie restriction; 40 week'	0
E_GEOD_30076_g1_g2	3.03406	0.931744	'Ezh2f/f;Mef2cAHF::Cre knockout' vs 'Ezh2f/f wild type'	0
E_GEOD_54924_g3_g2	3.03406	0.931744	'Rb1DeltaG mutant' vs 'wild type'	0
E_GEOD_30485_g2_g3	3.02978	7.4162	'TLR4 mutant' vs 'wild type genotype' in 'CCl4 and diethylnitrosamine'	0
E_GEOD_47777_g2_g1	3.0243	3.73401	'Cebpg-/-' vs 'wild type'	0
E_GEOD_33766_g1_g2	3.01253	0.557599	'homozygous Trps1 mutant' vs 'wild type'	0
E_MEXP_3355_g4_g2	3.01253	0.557599	'Ts65Dn' vs 'wild type'	0
E_MTAB_2354_g1_g2	3.01253	0.557599	'Zbp1-/-Eu-Myc' vs 'Zbp1+/+Eu-Myc'	0
E_GEOD_54931_g1_g2	3.00963	2.4835	'Setd2 knock out' vs 'wild type genotype'	0
E_MEXP_1431_g1_g2	3.00283	4.98143	'mdm2 knock out' vs 'wild type'	0
E_MTAB_5329_g1_g2	3.00274	5.25512	'high fat diet' vs 'chow diet' in 'SHP knockout'	0
E_MTAB_8156_g3_g1	3.00004	2.3231	'all-trans-retinoic acid; 10 micromolar' vs 'none' in 'wild type genotype'	0
E_MTAB_5395_g2_g4	2.99085	2.16599	'TAZ S89A' vs 'Empty vector' at '48 hour'	0
E_GEOD_15729_g3_g1	2.98757	2.46265	'diabetes mellitus' vs 'normal' in 'ApoE RAGE double knockout'	0
E_GEOD_68382_g2_g1	2.97579	4.6311	'Yin Yang 1 adipose tissue specific deletion' vs 'wild type phenotype'	0
E_GEOD_30495_g4_g3	2.97394	1.86497	'pirinixic acid; PPARalpha knockout' vs 'pirinixic acid; wild type'	0
E_GEOD_68511_g3_g2	2.97084	0.73891	'miR-155 knockout' vs 'wild type' in 'CD8+ T cell'	0
E_MTAB_10233_g3_g1	2.96405	7.10806	'pabpn1l -/-' vs 'wild type genotype' in 'oocyte'	0
E_GEOD_48911_g10_g9	2.95571	0.907061	'Glud1 transgenic' vs 'wild type' in '9 month'	0
E_GEOD_29145_g1_g2	2.95471	1.38165	'PKCzeta knock out' vs 'wild type'	0
E_MEXP_3495_g4_g2	2.95095	1.06834	'Gli3 constitutive knockout' vs 'control'	0
E_GEOD_50813_g5_g2	2.94873	3.00414	'transgenic C3(1)-SV40Tag; 16 week' vs 'wild type; 8 week'	0
E_MTAB_4528_g4_g2	2.93231	2.98007	'Adrb1, Adrb2 and Adrb3 knockout' vs 'wild type genotype' in '15 degree celsius'	0
E_MTAB_6399_g1_g2	2.91539	3.82228	'Ptf1a-Cre;LSL-KrasG12D;Ptpn11fl/fl' vs 'Ptf1a-Cre;LSL-KrasG12D'	0
E_MEXP_1597_g2_g1	2.91196	1.35686	'high frequency of leukemia stem cell' vs 'low frequency of leukemia stem cell'	0
E_MEXP_2200_g2_g1	2.91196	1.35686	'Lap2alpha knockout' vs 'wild type'	0
E_GEOD_37646_g6_g3	2.9078	6.9952	'Stat5abfl/fl;MMTV-Cre' vs 'wild type' at 'pregnancy'	0
E_MTAB_10087_g5_g2	2.90672	4.60391	'IL6 knockout' vs 'wild type genotype' at '3 hour'	0
E_GEOD_50028_g4_g2	2.90568	4.47094	'Hepatic RXR_alpha-Knockout' vs 'wild type' in 'control'	0
E_MTAB_8963_g2_g1	2.8914	1.04278	'J20 hAPP' vs 'wild type genotype'	0
E_GEOD_69124_g3_g1	2.88538	2.2064	'Med1 knockout' vs 'wild type' in 'lateral prostate'	0
E_GEOD_5500_g4_g3	2.87128	0.714242	'Gata4+/-' vs 'wild type genotype' in 'no pressure overload'	0
E_MTAB_7279_g1_g6	2.86138	0.53468	'cerebellar hemisphere' at 'rheumatoid arthritis model expressing hsTNFÉ‘' vs 'wild type'	0
E_MTAB_8668_g2_g1	2.86138	0.53468	'Cyba knockout' vs 'wild type'	0
E_TABM_304_g1_g2	2.86138	0.53468	'p48-Cre;KrasG12D' vs 'wild type'	0
E_MTAB_8161_g3_g1	2.86136	2.46265	'Xist-/-' vs 'wild type genotype' in 'gastrointestinal polyp'	0
E_MEXP_1733_g1_g2	2.85197	9.91781	'Albumin Cre+/-;Hnf4a fl/fl' vs 'wild type genotype'	0
E_MTAB_7496_g4_g3	2.85158	0.32468	'CT18 hour' vs 'CT6 hour' in 'Sox2fl/fl'	0
E_GEOD_44653_g4_g2	2.85158	0.32468	'apolipoprotein E knockout' vs 'wild type' in 'normal'	0
E_GEOD_65775_g13_g2	2.84407	2.03128	'Het (Q175) knock-in' vs 'wild type' in 'brown adipose tissue'	0
E_GEOD_51255_g2_g1	2.83418	1.01888	'miR-126 knockout' vs 'wild type'	0
E_MTAB_5952_g1_g2	2.83079	8.33882	98 to 119 week; reproductively old vs "6 to 12 week; reproductively young"	0
E_MTAB_5901_g6_g2	2.80962	6.63619	'actinomycin D; 8 hour' vs 'none' in 'Alb-Cre-ERT2 / Cnot1 flox/flox'	0
E_GEOD_52357_g2_g1	2.80606	1.58269	'Alk5 fl/fl; Wnt1-Cre' vs 'control'	0
E_MTAB_5395_g2_g6	2.80606	1.58269	'YAP S127A' vs 'Empty vector' at '48 hour'	0
E_MTAB_5775_g7_g5	2.8023	6.18119	'fasted' vs 're-fed' in 'db/db; control miRNA'	0
E_MTAB_3038_g3_g2	2.79829	4.63263	'dox-induced over-expression of oncogenes for 5 days then off 7 days' vs 'untreated control'	0
E_GEOD_56376_g2_g1	2.77916	0.997854	'R-17-92 knockout' vs 'control'	0
E_GEOD_29048_g1_g2	2.77814	0.689327	'Pdx1 knockout' vs 'wild type genotype'	0
E_GEOD_70681_g3_g1	2.7767	8.5119	'Pten knockout' vs 'wild type' at '15 month'	0
E_GEOD_61499_g4_g2	2.7739	1.6908	'Usp18 knockout' vs 'wild type'	0
E_MTAB_9000_g2_g1	2.77318	5.4301	'BCL9 HD1/HD2 mutant' vs 'wild type genotype'	0
E_MTAB_10087_g6_g3	2.7696	3.90341	'IL6 knockout' vs 'wild type genotype' at '6 hour'	0
E_GEOD_21525_g3_g2	2.7619	1.13458	'Sohlh1-/-' vs 'wild type'	0
E_GEOD_30495_g2_g1	2.7619	1.13458	'none; PPARalpha knockout' vs 'none; wild type'	0
E_GEOD_32609_g1_g2	2.75416	9.36965	'Lmna G609G/G609G knock in' vs 'wild type'	0
E_GEOD_21525_g3_g1	2.7525	1.26469	'Sohlh2-/-' vs 'wild type'	0
E_GEOD_18344_g13_g3	2.75212	4.28748	'smoke; 1500 microgram' vs 'control; 0 microgram' in 'wild type' at 'after 5 month exposure'	0
E_GEOD_36806_g4_g2	2.74746	1.67073	'Fn14 knockout' vs 'wild type' in 'trinitrobenzene sulfonic acid'	0
E_MEXP_582_g4_g3	2.7448	2.83677	'beta1-adrenoceptor overexpression, Crem knockout' vs 'wild type'	0
E_MTAB_7345_g4_g3	2.74306	0.840804	'B cell specific Ahr knockout' vs 'wild type' in 'lipopolysaccharide; 10 milligram per milliliter; anti-IgM; 10 microgram per milliliter'	0
E_MTAB_4035_g14_g9	2.72621	0.977914	'Sik1 knockout; abdominal muscle' vs 'wild type genotype; abdominal muscle'	0
E_GEOD_17438_g10_g12	2.72621	0.977914	'Myd88 -/-' vs 'wild type genotype' in 'raised in conventional environment; jejunum'	0
E_GEOD_2192_g4_g9	2.72621	0.977914	'PPARgamma2 overexpression' vs 'empty vector' at '0 day'	0
E_MTAB_5441_g7_g1	2.72621	0.977914	'heart-specific Mdm2 knockout; 14 day' vs 'wild type phenotype'	0
E_GEOD_61499_g4_g3	2.72462	0.508247	'Usp18, Ifnar double knockout' vs 'wild type'	0
E_MEXP_3442_g1_g2	2.71999	9.31233	'Taf10-/-' vs 'wild type'	0
E_GEOD_5583_g1_g2	2.71824	1.11448	'HDAC1 knock out' vs 'wild type'	0
E_GEOD_58120_g4_g3	2.71824	1.11448	'IL2 knockout' vs 'wild type'	0
E_TABM_426_g1_g3	2.71824	1.11448	'Dcrfx/fx;MisCre' vs 'wild type' in '0 day'	0
E_MTAB_6547_g6_g2	2.71774	1.51878	'IL17A homozygous knockout' vs 'wild type genotype' in 'ileum'	0
E_GEOD_5475_g1_g3	2.71721	2.91155	'diet with PPAR-alpha ligand WY14,643' vs 'control diet' in 'wild type genotype'	0
E_MTAB_8156_g1_g2	2.70461	2.89204	'none; XPF knockout' vs 'all-trans-retinoic acid; 10 micromolar; wild type genotype'	0
E_GEOD_18344_g25_g9	2.69624	2.95587	'smoke; 1500 microgram' vs 'control; 0 microgram' in 'Nrf2 knockout' at 'after 5 month exposure and 1 day post-exposure'	0
E_MEXP_558_g1_g2	2.69603	1.62885	'connexin30 knock out' vs 'wild type'	0
E_GEOD_37646_g6_g2	2.6887	6.50214	'Stat5ab+/null' vs 'wild type' at 'pregnancy'	0
E_GEOD_30495_g8_g7	2.67906	1.22567	'trilinolein; PPARalpha knockout' vs 'trilinolein; wild type'	0
E_GEOD_69124_g4_g2	2.67885	2.4835	'Med1 knockout' vs 'wild type' in 'ventral prostate'	0
E_GEOD_17438_g1_g8	2.67877	0.819934	'Myd88 -/-' vs 'wild type genotype' in 'raised in germ-free environment; ileum'	0
E_MEXP_856_g1_g2	2.67112	8.39864	'Alb-Cre;VHLf/f' vs 'Alb-Cre'	0
E_GEOD_7196_g1_g2	2.66095	1.98467	'ERRalpha null mutant' vs 'wild type genotype'	0
E_GEOD_58719_g2_g1	2.65533	2.64897	'Klf5 knockout' vs 'wild type Klf5'	0
E_GEOD_2413_g4_g5	2.65276	1.34126	'Kin-' vs 'wild type' in 'control' at '0 hour'	0
E_GEOD_35396_g6_g2	2.65276	1.34126	'NeuroD1 conditional knockout' vs 'control' in 'pineal gland' at 'Zeitgeber time 6'	0
E_MTAB_6381_g2_g1	2.63489	1.07203	'Cd1d homozyous knockout' vs 'wild type genotype' in 'none'	0
E_GEOD_1301_g2_g1	2.6261	0.937557	E_GEOD_1301_g2_g1	0
E_GEOD_55203_g4_g1	2.6261	0.937557	'Notch3 homozygous knockout' vs 'wild type genotype' in 'cerebellar microvascular fragments'	0
E_GEOD_24594_g2_g1	2.6174	0.796799	'MMTV-Myc in E2F2 null background' vs 'MMTV-Myc'	0
E_MEXP_3355_g4_g1	2.6088	0.643175	'Ms5Yah' vs 'wild type'	0
E_MTAB_2791_g8_g4	2.60767	3.85816	'LKB1 knockout; floxed LKB1 with RIP-Cre' vs 'floxed LKB1 without RIP-Cre; wild type'	0
E_MEXP_3478_g2_g1	2.60596	8.59404	'ko cyld-/-' vs 'wild type'	0
E_MTAB_5218_g8_g3	2.60204	3.49507	'anti mTNF-alpha; 250 microgram' vs 'saline' in 'wild type; Mycobacterium tuberculosis H37Rv'	0
E_MEXP_3355_g4_g3	2.60029	0.487198	'Ts65Dn/Ms5Yah' vs 'wild type'	0
E_GEOD_48622_g1_g3	2.59187	0.298665	'APP/APLP2 double conditional knockout' vs 'APLP2 knockout'	0
E_GEOD_53358_g1_g2	2.59187	0.298665	'lacZ positive (Wnt+)' vs 'control'	0
E_MEXP_3748_g3_g6	2.59187	0.298665	'induced overexpression of miR99a' vs 'control'	0
E_MTAB_5775_g4_g2	2.58625	6.15729	'fasted' vs 're-fed' in 'wild type genotype; Gabpa miRNA'	0
E_GEOD_56378_g2_g1	2.56386	1.27805	'R-17-92 knockout' vs 'control'	0
E_TABM_102_g1_g9	2.56244	2.04584	'ATF3 -/-' vs 'wild type' in '10 nanogram per milliliter; lipopolysaccharide' at '4 hour'	0
E_GEOD_53105_g4_g2	2.55625	3.16319	'Dlx3Oc-c knockout' vs 'wild type' in 'femur metaphysis'	0
E_GEOD_36806_g3_g1	2.54321	1.14692	'Fn14 knockout' vs 'wild type' in 'none'	0
E_GEOD_66211_g2_g1	2.53436	2.03341	'mecp2-null' vs 'wild type' in 'microglia cell'	0
E_GEOD_17157_g2_g1	2.5316	0.622898	'homozygous Igf1 mutant' vs 'wild type'	0
E_MTAB_8922_g3_g2	2.5316	0.622898	'endothelial mTOR knockout' vs 'wild type genotype' in '3 month'	0
E_TABM_669_g4_g5	2.51892	1.01191	'retinoic acid' vs 'none' in 'neuron' at '14 day'	0
E_MTAB_8402_g4_g3	2.50371	4.98143	'ReverbÎ±flox/floxAlbCreERT2-' vs 'wild type genotype'	0
E_MTAB_8439_g2_g1	2.50154	6.39581	'Er1F/-' vs 'wild type genotype'	0
E_MTAB_5329_g3_g4	2.49561	2.48364	'high fat diet' vs 'chow diet' in 'wild type'	0
E_MTAB_8695_g3_g2	2.49493	2.87149	'NOD allele at SNP rs50454566' vs 'wild type genotype'	0
E_GEOD_59672_g4_g2	2.49493	2.87149	'doxorubicin; 15 milligram per kilogram; wild type' vs 'none; ; wild type'	0
E_GEOD_66717_g3_g1	2.48573	7.79868	'hepatocyte-specific Pten and Tgfbr2 knockout' vs 'wild type'	0
E_GEOD_34773_g4_g2	2.48247	0.995641	'calorie restriction diet; MKO' vs 'control; MKO'	0
E_GEOD_38218_g2_g4	2.48247	0.995641	'R6/2' vs 'wild type genotype'	0
E_GEOD_63272_g5_g6	2.47404	2.34161	'CD2AP-/-' vs 'wild type genotype' in 'renal glomerular mesangial cell'	0
E_MTAB_3836_g4_g3	2.46424	2.09956	'wounded skin; PKC alpha-/-' vs 'wounded skin; wild type genotype'	0
E_MTAB_7017_g5_g1	2.45889	5.10805	'dexamethasome' vs 'methyl beta-clodextrin' in 'Nr1d1 homozygous knockout; 1 milligram per kilogram; ZT18'	0
E_MTAB_3884_g3_g2	2.45881	0.602533	'humanised KRT12 homozygote' vs 'wild type genotype'	0
E_GEOD_1413_g6_g8	2.45881	0.602533	'RAD001' vs 'placebo' in 'AKT transgenic' at '12 hour'	0
E_MTAB_4035_g15_g6	2.4537	6.74037	'3110043O21Rik knockout; spleen' vs 'wild type genotype; spleen'	0
E_GEOD_50189_g1_g2	2.4533	2.43388	'IEC-specific HDAC3 deletion' vs 'floxed HDAC3 (wild type)'	0
E_GEOD_26727_g2_g1	2.45185	1.53883	'KLF2âˆ†/âˆ†' vs 'LysMCre/Cre'	0
E_GEOD_74538_g2_g1	2.44897	0.737167	'Ezh2 knockout' vs 'wild type genotype'	0
E_GEOD_83144_g3_g1	2.42817	2.81362	'overexpression of miR-25' vs 'wild type'	0
E_GEOD_2372_g1_g2	2.42773	1.96521	'apoE knock-out' vs 'wild type'	0
E_MTAB_6792_g1_g2	2.42029	1.07521	'Cerox1 overexpression' vs 'Cerox1 knockdown by shRNA'	0
E_GEOD_1025_g9_g12	2.4131	1.2841	'mdx' vs 'wild type' in 'postnatal day 112'	0
E_MTAB_2777_g6_g1	2.40592	3.75614	'Adipo-SIRT1' vs 'wild type genotype' in 'Ad libitum; 40 week'	0
E_GEOD_44674_g6_g12	2.40502	0.844462	'velaglucerase' vs 'saline' in '9V/null; spleen'	0
E_GEOD_73131_g2_g1	2.40502	0.844462	'Sgpp2 knockout' vs 'wild type' in 'high fat diet'	0
E_MTAB_4526_g3_g4	2.40382	2.04216	'15 degree celsius' vs '20 to 22 degree celsius' in 'wild type genotype'	0
E_MTAB_8674_g2_g1	2.40382	2.04216	'Rel-/-' vs 'wild type genotype'	0
E_GEOD_38219_g1_g4	2.39234	2.34104	'R6/2' vs 'wild type genotype'	0
E_GEOD_77739_g2_g1	2.39137	1.06021	'TNKO' vs 'wild type'	0
E_GEOD_75431_g8_g7	2.39007	0.582597	'PS2APP transgenic' vs 'non transgenic' in 'astrocyte' at '7 month'	0
E_MTAB_4526_g4_g2	2.38985	3.61309	'Adrb1, Adrb2 and Adrb3 knockout' vs 'wild type genotype' in '15 degree celsius'	0
E_GEOD_29632_g11_g5	2.38288	1.36868	'Nrf knockout; hyperoxia; 2 day' vs 'control; hyperoxia; 2 day'	0
E_GEOD_2192_g4_g1	2.38272	0.447238	'early B-cell factor 1 overexpression' vs 'empty vector' at '0 day'	0
E_MTAB_3836_g2_g1	2.38214	2.51898	'normal skin; PKC alpha-/-' vs 'normal skin; wild type genotype'	0
E_GEOD_68284_g2_g1	2.38079	2.63614	'Rfx2 knock out' vs 'wild type genotype'	0
E_GEOD_18344_g22_g8	2.38047	2.85767	'smoke; 1500 microgram' vs 'control; 0 microgram' in 'Nrf2 knockout' at 'after 5 month exposure'	0
E_GEOD_36888_g8_g5	2.37912	0.942272	'STAT5 double knocked in' vs 'wild type' in 'interleukin-2' at '6 hour'	0
E_GEOD_23421_g2_g1	2.37847	3.77553	'PPAR gamma deficient' vs 'wild type genotype'	0
E_MEXP_495_g4_g2	2.37544	0.277751	E_MEXP_495_g4_g2	0
E_MTAB_5218_g8_g4	2.37544	0.277751	'anti-mIL-17A; 500 microgram' vs 'saline' in 'wild type; Mycobacterium tuberculosis H37Rv'	0
E_GEOD_33878_g1_g2	2.37266	2.31641	'Aire knock out' vs 'wild type'	0
E_MTAB_9797_g6_g1	2.36891	2.01205	'Zbtb2 -/-' vs 'wild type genotype' in '2iLIF' at '0 day'	0
E_MTAB_5012_g2_g1	2.36873	1.2518	'Ccr2 knockout' vs 'wild type genotype'	0
E_MTAB_6774_g6_g4	2.36772	3.46134	'Trp53 Arg178Asp' vs 'wild type genotype' in 'dimethyl sulfoxide; 0.1 microliter'	0
E_GEOD_52220_g2_g1	2.35888	1.43518	'Wnt1Cre Ezh2lox/lox' vs 'control'	0
E_MTAB_4726_g2_g1	2.35801	2.9876	'Abcc8 knockout' vs 'wild type'	0
E_GEOD_69556_g3_g1	2.35011	6.30788	'Pkhd1Cre; Pkd2 F/F' vs 'wild type'	0
E_GEOD_65775_g21_g10	2.34844	2.48095	'Het (Q175) knock-in' vs 'wild type' in 'white adipose tissue around gonad'	0
E_MEXP_2096_g1_g2	2.34814	0.697632	'Tbx1 homozygous knockout' vs 'Tbx1 heterozygous knockout'	0
E_GEOD_30485_g4_g1	2.34079	6.80743	'antibiotics, CCl4 and diethylnitrosamine' vs 'none' in 'wild type genotype'	0
E_GEOD_66717_g3_g2	2.34052	6.77079	'hepatocyte-specific Pten knockout' vs 'wild type'	0
E_MTAB_5775_g8_g6	2.33828	4.90398	'fasted' vs 're-fed' in 'wild type genotype; control miRNA'	0
E_GEOD_44653_g3_g1	2.33155	2.72591	'apolipoprotein E knockout' vs 'wild type' in 'high fat'	0
E_GEOD_58368_g4_g2	2.32918	1.12369	'heterozygous for Notch3' vs 'Notch3 knockout' in 'brain'	0
E_GEOD_44674_g5_g11	2.32696	1.41641	'velaglucerase' vs 'saline' in '9V/null; lung'	0
E_GEOD_30980_g2_g1	2.32657	0.809795	'Tbx1-/- mutant' vs 'Tbx1+/+'	0
E_GEOD_22009_g4_g3	2.31894	5.45688	'liver-specific Gp130 knockout mice [Gp130delta(hepa)]; cecal ligation and puncture' vs 'liver-specific Gp130 knockout mice [Gp130delta(hepa)]; control'	0
E_MTAB_8402_g4_g2	2.31553	5.2397	'ReverbÎ±flox/floxAlbCreERT2+' vs 'wild type genotype'	0
E_GEOD_65775_g20_g9	2.30947	1.88733	'Het (Q175) knock-in' vs 'wild type' in 'skin'	0
E_GEOD_17438_g7_g9	2.30075	0.679969	'Myd88 -/-' vs 'wild type genotype' in 'raised in conventional environment; ileum'	0
E_MEXP_2248_g4_g3	2.29346	4.32245	'conditional UPF2 knockout' vs 'control' in 'embryonic day 18.5'	0
E_MTAB_10104_g8_g4	2.29023	5.07549	'FusÎ”NLS/+' vs 'wild type genotype' at '8 hour'	0
E_GEOD_63810_g2_g1	2.28698	0.429734	'BC027072 -/-' vs 'wild type genotype'	0
E_MTAB_2777_g4_g2	2.28662	2.92258	'Adipo-SIRT1' vs 'wild type genotype' in 'Ad libitum; 8 week'	0
E_MTAB_7017_g6_g2	2.28276	4.45885	'dexamethasome' vs 'methyl beta-clodextrin' in 'Nr1d1 homozygous knockout; 1 milligram per kilogram; ZT6'	0
E_GEOD_3100_g7_g3	2.28218	0.993129	'CFTR-; male; BALB' vs 'wild type; male; BALB'	0
E_GEOD_18344_g19_g5	2.27887	2.48095	'smoke; 2250 microgram' vs 'control; 0 microgram' in 'wild type' at 'after 5 month exposure and 15 days post-exposure'	0
E_GEOD_19793_g3_g1	2.27887	2.48095	'azoxymethane and dextran sodium sulfate' vs 'control' in 'Myd88 knockout'	0
E_GEOD_32697_g6_g5	2.26801	2.36556	'last 2 domains of type 1 repeats of TSP-1' vs 'saline' in 'colitis; wild type'	0
E_MTAB_4035_g12_g5	2.26516	4.4204	'3110043O21Rik knockout; liver' vs 'wild type genotype; liver'	0
E_GEOD_52092_g2_g1	2.26449	1.03785	'AR3 transgenic' vs 'wild type'	0
E_MTAB_5445_g4_g2	2.25384	0.876907	'STAT1 knockout' vs 'wild type genotype'	0
E_MTAB_5928_g4_g2	2.25384	0.876907	'Klhl6 knock out' vs 'wild type genotype' at '24 hour'	0
E_GEOD_55247_g3_g4	2.25302	0.772965	'Vldlr knockout' vs 'wild type genotype' in 'house dust mite'	0
E_TABM_426_g2_g4	2.24854	3.3741	'Dcrfx/fx;MisCre' vs 'wild type' in '5 day'	0
E_TABM_778_g2_g1	2.24244	1.25274	'zinc deficient diet; Cox-2-/-' vs 'zinc deficient diet; wild type'	0
E_GEOD_44674_g5_g2	2.24133	3.63271	'imiglucerase' vs 'saline' in '9V/null; lung'	0
E_MTAB_8834_g3_g2	2.23746	4.35738	'doxycycline; 200 nanogram per milliliter; neoplasm; 12 day' vs 'none; normal; 0 day'	0
E_MTAB_7291_g5_g1	2.22915	1.55523	'Tet3homozygous knock out' vs 'wild type genotype' in 'Ly6C-positive'	0
E_GEOD_2198_g4_g1	2.22453	0.861825	'3 month; glycogen synthase knockout; anterior tibialis' vs '3 month; wild type; anterior tibialis'	0
E_GEOD_54785_g2_g1	2.21795	0.756707	'HDAC2 knockout' vs 'control'	0
E_GEOD_62846_g1_g3	2.21795	0.756707	'doxycycline' vs 'control' in 'Pax4/rtTA'	0
E_GEOD_35396_g7_g3	2.21205	2.55928	'NeuroD1 conditional knockout' vs 'control' in 'retina' at 'Zeitgeber time 20'	0
E_MTAB_6774_g6_g5	2.21178	3.89869	'Trp53 knockout' vs 'wild type genotype' in 'dimethyl sulfoxide; 0.1 microliter'	0
E_GEOD_59928_g2_g1	2.21056	1.8156	'Ins2-rtTA;tetO-Sox17' vs 'control'	0
E_MTAB_8840_g7_g5	2.21039	4.47094	'high fat diet' vs 'normal chow' in '28 week; ReverbÎ±Flox2-6AdipoCre+'	0
E_TABM_624_g4_g3	2.20499	0.53468	'Arrb2 knockout' vs 'wild type' in 'parathyroid hormone; 10 nanomolar'	0
E_GEOD_22351_g1_g2	2.19596	0.847229	'expressing human TDP-43' vs 'non transgenic'	0
E_GEOD_18344_g21_g7	2.19418	2.03364	'smoke; 2250 microgram' vs 'control; 0 microgram' in 'Nrf2 knockout' at 'after 2 month exposure'	0
E_MTAB_9009_g2_g1	2.19246	4.43381	'eIF6+/-' vs 'wild type genotype'	0
E_MTAB_8838_g6_g3	2.19231	0.255853	'homozygous MATR3 S85C' vs 'wild type genotype' in 'cerebellum'	0
E_MTAB_9745_g1_g2	2.19231	0.255853	'MxCre; Cyp26b1 fl/fl' vs 'Cyp26b1 fl/fl'	0
E_GEOD_22046_g2_g1	2.19231	0.255853	'myog knock out' vs 'wild type'	0
E_GEOD_50120_g4_g3	2.18736	1.00902	'Runx3 knockout' vs 'wild type genotype' in 'CD27-high, CD11b-low natural killer cell'	0
E_MEXP_2320_g5_g2	2.18065	1.92954	'S6K1 knockout' vs 'wild type' in 'muscle'	0
E_GEOD_14226_g1_g2	2.18018	1.21706	'Hunk knockout' vs 'wild type genotype'	0
E_GEOD_53301_g3_g4	2.18018	1.21706	'24 hour' vs '0 hour' in 'WT1+KTS'	0
E_MTAB_7655_g4_g1	2.17898	2.02681	'Sall4 ZFC1-2Î”' vs 'wild type genotype'	0
E_GEOD_31406_g4_g2	2.17837	2.32032	'progesterone' vs 'vehicle' in 'SRC-2 mutant'	0
E_GEOD_52358_g2_g1	2.17394	0.893265	'Alk5 fl/fl; Wnt1-Cre' vs 'control'	0
E_MTAB_8366_g4_g3	2.16687	5.19592	'adipose tissue specific Cnot1 knockout' vs 'wild type phenotype' in 'inguinal fat pad'	0
E_GEOD_18344_g16_g4	2.16419	2.20539	'smoke; 1500 microgram' vs 'control; 0 microgram' in 'wild type' at 'after 5 month exposure and 1 day post-exposure'	0
E_GEOD_18344_g12_g2	2.15738	2.1986	'smoke; 2250 microgram' vs 'control; 0 microgram' in 'wild type' at 'after 2 month exposure'	0
E_GEOD_44653_g4_g3	2.15738	2.1986	'high fat' vs 'normal' in 'wild type'	0
E_MTAB_6496_g1_g2	2.15657	2.01205	'miR-10a overexpression' vs 'control vector-GFP'	0
E_GEOD_50120_g2_g1	2.15341	0.886518	'Runx3 knockout' vs 'wild type genotype' in 'CD27-high, CD11b-high natural killer cell'	0
E_MTAB_6329_g3_g4	2.15069	0.994413	'male' vs 'female' in 'MIP-GFP'	0
E_GEOD_59672_g4_g3	2.14943	1.64486	'none; ; CHIP knockout' vs 'none; ; wild type'	0
E_GEOD_69556_g3_g2	2.14742	4.80274	'Pkhd1Cre; Pkd2 F/F; miR-21null' vs 'wild type'	0
E_GEOD_15840_g1_g2	2.14094	0.818465	'Dnmt1 fl/fl Mx-Cre' vs 'Dnmt1 fl/fl' in 'Lineage-c-Kit+Sca-1-'	0
E_MTAB_8580_g4_g2	2.13578	3.64439	'Ink4a/Arf-/-; EGFRvIII' vs 'wild type genotype' in 'separate'	0
E_GEOD_59422_g2_g1	2.13564	0.76538	'GP91 Phox knockout; treated with angiotensin II' vs 'GP91 Phox knockout; vehicle'	0
E_MTAB_9797_g9_g4	2.13402	1.53883	'Zbtb2 -/-' vs 'wild type genotype' in 'SerumLIF' at '1 day'	0
E_GEOD_68390_g2_g1	2.13402	1.53883	'Hox6 mutant' vs 'wild type'	0
E_TABM_669_g9_g10	2.13373	1.08669	'retinoic acid' vs 'none' in 'embryoid body' at '8 day'	0
E_GEOD_79164_g2_g1	2.13325	0.879615	'Rev-erb alpha knockout' vs 'wild type'	0
E_MTAB_5032_g2_g1	2.13296	2.56937	'high GLUT1 expression' vs 'low GLUT1 expression' in 'Ddit4 knockout'	0
E_MEXP_2238_g2_g1	2.1287	2.06611	'HP1g knockdown' vs 'control' in 'embryoid body'	0
E_MTAB_4035_g10_g7	2.12015	1.9755	'Sik1 knockout; gonad adipose tissue' vs 'wild type genotype; gonad adipose tissue'	0
E_GEOD_16192_g1_g2	2.11197	1.61051	'overexpression of alpha- and beta- Hb chains' vs 'control vector'	0
E_MTAB_4578_g3_g1	2.11114	2.69471	'Tet1 gt/gt' vs 'wild type'	0
E_MTAB_7655_g4_g3	2.11092	4.35654	'Sall4 homozygous knockout' vs 'wild type genotype'	0
E_GEOD_38219_g1_g2	2.1076	2.0919	'HDAC4het' vs 'wild type genotype'	0
E_GEOD_29632_g9_g3	2.10223	1.07033	'Nrf knockout; air; 3 day' vs 'control; air; 3 day'	0
E_MTAB_8643_g6_g2	2.09665	0.502175	'high fat' vs 'normal' in 'Abcc8-/-; male'	0
E_GEOD_3621_g2_g1	2.08965	0.596553	'18 week; R6/1 transgenic' vs '18 week; wild_type'	0
E_GEOD_52550_g4_g3	2.08925	1.29955	'24 month; Pgc-1 alpha knockout' vs '24 month; wild type'	0
E_MTAB_2777_g6_g3	2.08441	3.39558	'Adipo-H363Y' vs 'wild type genotype' in 'Ad libitum; 40 week'	0
E_MTAB_9143_g2_g1	2.08212	1.84274	'Meis1; Meis2 conditional knockout' vs 'wild type phenotype'	0
E_MTAB_5755_g7_g11	2.08085	0.960644	'homozygous RYR1 mutant' vs 'RYR1 wild type' in 'embryonic day 18.5'	0
E_GEOD_51932_g1_g2	2.07348	1.08669	'irf4-/-' vs 'wild type genotype'	0
E_GEOD_11759_g1_g2	2.07342	2.72591	'Hnf4a conditional knockout' vs 'wild type genotype'	0
E_GEOD_7381_g2_g1	2.06981	1.19156	'Get-1 null mutant' vs 'wild type'	0
E_GEOD_16533_g2_g1	2.0691	0.747802	'E2f1, E2f2, E2f3 triple knockout' vs 'control' at 'embryonic day 17.5'	0
E_MTAB_7546_g6_g4	2.06909	2.71924	'epithelium-specific Bcl9; Bcl9l knockout and mutant beta-catenin expression' vs 'wild type'	0
E_TABM_695_g2_g3	2.06688	1.56356	'Cebpa K/L mutant' vs 'wild type'	0
E_GEOD_59037_g3_g2	2.06646	1.38523	'Cdx2 knockdown' vs 'scramble shRNA' in 'induced hepatocyte'	0
E_MTAB_2551_g1_g2	2.06524	1.13437	'KFCPA3' vs 'KF'	0
E_MTAB_4526_g3_g1	2.06388	2.0884	'Adrb1, Adrb2 and Adrb3 knockout' vs 'wild type genotype' in '20 to 22 degree celsius'	0
E_MEXP_1979_g1_g2	2.06332	0.624861	'Hnf1a+/-' vs 'wild type genotype'	0
E_MEXP_835_g4_g3	2.0576	0.678551	'Csbm/m' vs 'wild type'	0
E_GEOD_60243_g3_g1	2.05619	0.85101	'Double knockout (TNFR1-/-, TNFR2-/-)' vs 'wild type'	0
E_MTAB_6977_g1_g3	2.05565	4.68135	muscularis externa layer of small intestine vs "lamina propria of small intestine" in "YFP negative"	0
E_GEOD_18304_g1_g2	2.05195	0.582436	'Chromogranin A knockout' vs 'wild type genotype'	0
E_GEOD_45826_g2_g1	2.05195	0.582436	'Pygo2 SS knockout; MaSC/basal' vs 'wild type; MaSC/basal'	0
E_MEXP_891_g2_g1	2.05195	0.582436	'Akt1 knock out' vs 'wild type'	0
E_GEOD_42100_g10_g9	2.04874	1.85903	'stabilization-competent' vs 'stabilization-incompetent' in '27 day; secondary reprogramming cell'	0
E_GEOD_44146_g4_g2	2.04826	2.17444	'IRAK1BP1 KO' vs 'wild type' in 'none'	0
E_GEOD_7342_g3_g4	2.04635	0.486567	'p38alpha null' vs 'wild type genotype' in 'embryonic day 13.5'	0
E_MTAB_6248_g1_g3	2.04632	1.27288	'caloric restriction' vs 'ad libitum' in 'PPARg flox/flox; Villin-Cre'	0
E_GEOD_44146_g3_g1	2.04346	2.54731	'IRAK1BP1 KO' vs 'wild type' in 'TNFÎ±'	0
E_GEOD_59672_g3_g1	2.03732	1.73952	'doxorubicin; 15 milligram per kilogram; CHIP knockout' vs 'none; ; CHIP knockout'	0
E_MTAB_7428_g5_g1	2.03685	1.35943	'Ubc9 overexpression' vs 'wild type genotype' in 'differentiated; none'	0
E_MTAB_7562_g4_g2	2.03534	0.239345	'TRAIL homozygous knock out' vs 'wild type genotype' in 'none'	0
E_GEOD_22073_g2_g1	2.03534	0.239345	'Alkbh1 knockout' vs 'wild type'	0
E_GEOD_5475_g1_g4	2.03534	0.239345	'PPARalpha knockout' vs 'wild type genotype' in 'control diet'	0
E_MTAB_6432_g2_g1	2.02655	2.7702	'p-ERK High' vs 'p-ERK Low'	0
E_MEXP_2332_g1_g3	2.02427	1.07033	'Pitx2-lacZ homozygous mutant' vs 'wild type genotype'	0
E_GEOD_53225_g1_g2	2.01967	0.836179	'miR92 overexpression' vs 'control'	0
E_GEOD_41896_g2_g1	2.0153	0.925987	'dmrt1 knockout' vs 'wild type'	0
E_MTAB_5445_g4_g3	2.0153	0.925987	'STAT2 knockout' vs 'wild type genotype'	0
E_MTAB_7260_g7_g1	2.01458	0.61525	'Bhlhe40 overexpression' vs 'wild type phenotype'	0
E_GEOD_42997_g2_g1	2.01458	0.61525	'Snfl2 Ex6DEL' vs 'wild type' in '4 hours after hCG treatment'	0
E_MTAB_7104_g2_g1	2.00195	4.56044	'XBP1s overexpression' vs 'wild type genotype' in '4Î¼8C; 15 micromolar'	0
E_GEOD_42061_g2_g1	2.00051	1.05998	'Porphyromonas gingivalis; hyperlipidemia' vs 'Porphyromonas gingivalis; normal'	0
E_GEOD_38218_g2_g3	1.9997	0.500623	'R6/2::HDAC4het' vs 'wild type genotype'	0
E_GEOD_36806_g1_g2	1.99954	0.915902	'trinitrobenzene sulfonic acid' vs 'none' in 'Fn14 knockout'	0
E_GEOD_71695_g7_g5	1.99169	1.14548	'wild type genoytpe; siRNA Keap1-2' vs 'wild type genotype; scrambled shRNA'	0
E_GEOD_78701_g4_g1	1.97935	4.22784	'uterine-specific Tsc2-null' vs 'wild type' in '17beta-estradiol'	0
E_MTAB_7876_g13_g11	1.9786	2.80357	'Sod1G86R' vs 'wild type genotype' in '90 day; callosal sulcus'	0
E_GEOD_53480_g3_g1	1.97103	0.847229	'Tg4510 genotype' vs 'wild type'	0
E_GEOD_36095_g1_g2	1.97008	0.362085	'HDAC9-/-' vs 'wild type genotype'	0
E_GEOD_30485_g4_g2	1.96982	4.28474	'CCl4 and diethylnitrosamine' vs 'none' in 'wild type genotype'	0
E_MEXP_1729_g1_g4	1.96873	0.895297	'Hnf1a heterozygous mutant' vs 'wild type genotype'	0
E_GEOD_22094_g3_g1	1.96721	0.810006	'Fancg-/-' vs 'wild type'	0
E_MTAB_10104_g6_g2	1.96613	4.05937	'FusÎ”NLS/+' vs 'wild type genotype' at '12 hour'	0
E_MTAB_6774_g3_g1	1.9635	2.73764	'Trp53 Arg178Asp' vs 'wild type genotype' in 'Nutlin-3a; 10 micromolar'	0
E_GEOD_18344_g26_g9	1.95882	1.58146	'smoke; 2250 microgram' vs 'control; 0 microgram' in 'Nrf2 knockout' at 'after 5 month exposure and 1 day post-exposure'	0
E_GEOD_75431_g10_g9	1.95743	0.844446	'PS2APP transgenic' vs 'non transgenic' in 'microglia cell' at '7 month'	0
E_GEOD_18344_g23_g8	1.95655	2.03	'smoke; 2250 microgram' vs 'control; 0 microgram' in 'Nrf2 knockout' at 'after 5 month exposure'	0
E_MTAB_7876_g2_g1	1.95371	2.87124	'Sod1G86R' vs 'wild type genotype' in '105 day; callosal sulcus'	0
E_GEOD_61404_g2_g1	1.94964	1.42875	'cofilin-2 knockout' vs 'wild type'	0
E_MTAB_6323_g3_g1	1.94913	1.8901	'CEBPa K159Q/K298Q expression' vs 'wild type CEBPa expression'	0
E_MTAB_8840_g1_g2	1.94644	2.29214	'ReverbÎ±-/- global knockout' vs 'ReverbÎ± wild type' in 'not applicable; 13 week'	0
E_MTAB_7428_g8_g4	1.94606	1.19377	'Ubc9 overexpression' vs 'wild type genotype' in 'undifferentiated; oxygen/glucose-deprivation followed by restoration of oxygen/glucose'	0
E_MTAB_3139_g1_g2	1.93776	1.93376	'Pdx1::Ngn3ER' vs 'Ngn3 knock out'	0
E_MTAB_9361_g3_g1	1.93694	2.60913	'RBM20 antisense oligonucleotide' vs 'none' in 'Titin-N2B knockout'	0
E_MEXP_2248_g2_g1	1.93648	1.69094	'conditional UPF2 knockout' vs 'control' in 'embryonic day 16.5'	0
E_MTAB_2791_g6_g2	1.93235	1.01888	'AMPK double knockout; floxed AMPK alpha 1 and 2 with RIP-Cre' vs 'floxed AMPK without RIP-Cre; wild type'	0
E_GEOD_42303_g5_g6	1.93153	3.90046	'unilateral ureteral obstruction' vs 'sham' in 'wild type'	0
E_GEOD_16533_g4_g3	1.93095	1.68702	'E2f1, E2f2, E2f3 triple knockout' vs 'control' at 'neonate'	0
E_GEOD_39989_g2_g1	1.92862	0.694424	'olfactomedin 4 knockout' vs 'wild type'	0
E_GEOD_4866_g1_g2	1.92595	1.23565	'PolgD257A/D257A' vs 'wild type'	0
E_GEOD_24625_g4_g2	1.92528	2.87149	'Crx knockout' vs 'control' at '6 zeitgeber'	0
E_MTAB_10149_g1_g3	1.91736	0.780688	'TNC-/-' vs 'TNC+/+'	0
E_MTAB_8005_g4_g2	1.91373	0.531874	'Ts1Rhr' vs 'wild type genotype'	0
E_MTAB_9797_g8_g3	1.91296	1.26653	'Zbtb2 -/-' vs 'wild type genotype' in 'EpiLC' at '2 day'	0
E_GEOD_36336_g1_g2	1.91062	1.85999	'Timp3-/-' vs 'wild type genotype'	0
E_MTAB_5442_g5_g2	1.9096	2.02457	'K14-Cre-ERT2 / CK1Î± fl/fl; 4-hydroxytamoxifen; none; 14 day' vs 'K14-Cre-ERT2; none; none'	0
E_GEOD_40377_g4_g2	1.90887	0.444521	'PDE10 inhibitor; PDE10A knockout; striatum' vs 'PDE10 inhibitor; wild type; striatum'	0
E_MTAB_7182_g3_g1	1.90768	3.92361	'liver-specific Cnot1 knockout' vs 'wild type'	0
E_GEOD_31839_g1_g2	1.90406	0.347955	'sedentary Mstn exon 3 floxed' vs 'sedentary wild type'	0
E_GEOD_6688_g4_g2	1.90406	0.347955	'MyD88 knockout; mock' vs 'wild type; mock'	0
E_GEOD_19004_g2_g1	1.90382	3.98569	'Rb^{lox/lox}; p130^{lox/lox}; p107+/-' vs 'wild type'	0
E_MTAB_1404_g2_g1	1.90168	0.915902	'Ring1b knockout' vs 'wild type'	0
E_MTAB_7428_g7_g3	1.90167	1.85461	'Ubc9 overexpression' vs 'wild type genotype' in 'undifferentiated; none'	0
E_GEOD_15452_g7_g1	1.90128	0.771739	'FGFR3 and FGFR4 double heterozygous mutant' vs 'wild type genotype' in '1 day'	0
E_MTAB_5218_g9_g8	1.90117	2.28058	'Mycobacterium tuberculosis H37Rv' vs 'none' in 'wild type'	0
E_MTAB_6765_g3_g4	1.8993	0.223388	'MHC II-positive' vs 'MHC II-negative' in 'Pre-B cell; wild type genotype'	0
E_MTAB_4335_g2_g1	1.8993	0.223388	'MyT1-V5 expression' vs 'wild type phenotype'	0
E_GEOD_61582_g2_g1	1.89845	1.43697	'Mst1/2 knockout' vs 'control'	0
E_GEOD_67644_g1_g2	1.89479	1.93389	'mutant (Pdgfc-/-; Pdgfra GFP/+)' vs 'control'	0
E_MTAB_8279_g3_g1	1.89304	0.48009	'Fgf10 -/-' vs 'wild type genotype' in 'none'	0
E_GEOD_3100_g5_g2	1.89304	0.48009	'CFTR-; female; BALB' vs 'wild type; female; BALB'	0
E_GEOD_65859_g2_g1	1.89207	1.43098	'Men1-null' vs 'wild type'	0
E_GEOD_36888_g7_g4	1.89186	0.677907	'STAT5 double knocked in' vs 'wild type' in 'interleukin-2' at '2 hour'	0
E_MTAB_5357_g3_g2	1.89158	1.25656	'Fam208a homozygous mutant' vs 'wild type'	0
E_TABM_695_g2_g4	1.89158	1.25656	'Cebpa K/K mutant' vs 'wild type'	0
E_MTAB_6977_g2_g4	1.8903	3.71066	muscularis externa layer of small intestine vs "lamina propria of small intestine" in "YFP positive"	0
E_GEOD_71695_g6_g5	1.88576	1.20617	'wild type genoytpe; siRNA Keap1-1' vs 'wild type genotype; scrambled shRNA'	0
E_GEOD_45834_g1_g3	1.88547	0.762723	'expression of Pax5 G183S mutant' vs 'control (empty vector)'	0
E_GEOD_59422_g6_g2	1.88161	0.716743	'GP91 Phox knockout; vehicle' vs 'wild type; vehicle'	0
E_MTAB_7017_g7_g3	1.87956	1.96449	'dexamethasome' vs 'methyl beta-clodextrin' in 'wild type genotype; 1 milligram per kilogram; ZT18'	0
E_GEOD_18344_g15_g3	1.8772	1.50862	'smoke; 3000 microgram' vs 'control; 0 microgram' in 'wild type' at 'after 5 month exposure'	0
E_GEOD_43133_g1_g2	1.87615	2.42848	'CD47 knockdown; endothelialâ€™ vs 'wild type; endothelial'	0
E_GEOD_35396_g8_g4	1.87198	1.50688	'NeuroD1 conditional knockout' vs 'control' in 'retina' at 'Zeitgeber time 6'	0
E_GEOD_66264_g2_g1	1.87166	1.95753	'NHD13 mutant' vs 'wild type'	0
E_GEOD_22094_g3_g4	1.86925	1.67164	'Fancc-/-' vs 'wild type'	0
E_MTAB_8024_g1_g2	1.86811	0.475428	'MyD88fl/fl x Foxn1Cre' vs 'MyD88fl/fl'	0
E_GEOD_35616_g1_g2	1.86702	0.430704	'Sip1 knock out' vs 'wild type'	0
E_MTAB_2791_g5_g1	1.86026	1.45438	'AMPK double knockout; floxed AMPK alpha 1 and 2 with Ins1-Cre' vs 'floxed AMPK without Ins1-Cre; wild type'	0
E_GEOD_18216_g5_g2	1.8513	0.359821	'Tgfb1 heterozygote; 0.1 Gray' at '4 week' vs 'wild type; 0.1 Gray' at '4 week'	0
E_MTAB_8840_g8_g6	1.85118	3.27188	'high fat diet' vs 'normal chow' in '28 week; ReverbÎ±Flox2-6AdipoCre-'	0
E_GEOD_19517_g2_g1	1.84487	1.143	'Ihhd/d' vs 'wild type'	0
E_GEOD_36888_g2_g1	1.84381	0.469706	'STAT5 double knocked in' vs 'wild type' in 'control' at '0 hour'	0
E_GEOD_52550_g2_g1	1.84381	0.469706	'10 week; Pgc-1 alpha knockout' vs '10 week; wild type'	0
E_MTAB_7182_g3_g2	1.84063	3.49993	'liver-specific Cnot3 knockout' vs 'wild type'	0
E_MEXP_703_g3_g1	1.83672	1.21991	'cardiotoxin; 40 microliter' vs 'none' in 'MLC-CnAb1 overexpression' at '12 day'	0
E_GEOD_26343_g4_g1	1.83438	0.87632	'NFAT5 knock-out' vs 'wild type' in 'lipopolysaccharide'	0
E_MTAB_7526_g2_g1	1.83008	1.60208	'PH3 homozygous knockout' vs 'wild type phenotype'	0
E_GEOD_65617_g3_g1	1.82445	1.63918	'Aire knockout' vs 'wild type' in 'cTEC'	0
E_GEOD_49200_g2_g1	1.82383	1.38523	'KrasG12D' vs 'wild type'	0
E_MTAB_6639_g5_g1	1.82375	1.1314	'Rorc homozygous knockout' vs 'wild type phenotype' in 'methotrexate; first dose 120 milligram per kilogram; second dose 60 milligram per kilogram' at '1 day'	0
E_MEXP_2249_g4_g2	1.82239	3.20032	'conditional UPF2 knockout; before partial hepatechtomy' vs 'control; before partial hepatechtomy'	0
E_GEOD_1025_g1_g5	1.82232	0.643175	'mdx' vs 'wild type' in 'postnatal day 23'	0
E_MTAB_7375_g3_g2	1.82232	0.643175	'CD21hiCD24hi' vs 'CD21intCD24int' in 'wild type genotype'	0
E_GEOD_30883_g2_g1	1.82177	1.41358	'Bach2 knockout' vs 'wild type'	0
E_GEOD_5500_g1_g2	1.82158	0.35497	'Gata4+/-' vs 'wild type genotype' in 'TAC-mediated heart pressure overload'	0
E_MEXP_1636_g4_g2	1.82013	0.463996	'11beta-HSD knockout' vs 'wild type' in 'subcutaneous adipose tissue'	0
E_GEOD_61636_g3_g1	1.81802	1.77456	'co-cultured with hematopoietic stem cell for 9 days' vs 'non co-cultured for 9 days' in 'endothelial cell; expressing AKT1'	0
E_GEOD_30248_g1_g2	1.81752	1.16644	'miR-155 overexpression' vs 'wild type genotype'	0
E_GEOD_61147_g2_g1	1.81471	0.915898	'IkL/L mutant' vs 'wild type genotype'	0
E_GEOD_68921_g8_g5	1.81456	0.693571	'human-Mfn2 T111A/S442A-overexpressing (Mfn2AA)' vs 'wild type' in '3 week; left ventricle'	0
E_GEOD_43714_g4_g3	1.81321	1.50798	'ATF5 knockdown' vs 'wild type' in 'DMSO'	0
E_GEOD_48962_g3_g1	1.81073	0.949841	'R6/2 transgenic' vs 'wild type' in '12 week; brain cortex'	0
E_GEOD_53442_g4_g2	1.81011	0.592821	'BAHD1 knockout' vs 'wild type' in 'placenta'	0
E_GEOD_42100_g4_g3	1.80684	1.24215	'stabilization-competent' vs 'stabilization-incompetent' in '21 day; secondary reprogramming cell'	0
E_MTAB_9752_g3_g2	1.80571	0.633985	'all-trans-retinoic acid; 5 micromolar' vs 'none' in 'wild type phenotype'	0
E_MTAB_5936_g3_g1	1.79905	0.821564	'Pax7 driven Mef2a overexpression' vs 'wild type'	0
E_GEOD_1025_g7_g11	1.79704	0.459315	'mdx' vs 'wild type' in 'postnatal day 28'	0
E_MTAB_7017_g8_g6	1.79426	1.93389	'Nr1d1 homozygous knockout' vs 'wild type genotype' in 'methyl beta-clodextrin; 1 milligram per kilogram; ZT6'	0
E_MTAB_7017_g8_g4	1.79282	1.79937	'dexamethasome' vs 'methyl beta-clodextrin' in 'wild type genotype; 1 milligram per kilogram; ZT6'	0
E_MTAB_5901_g7_g6	1.78637	2.71132	'Alb-Cre-ERT2 / Cnot1 flox/flox' vs 'Cnot1 flox/flox' in 'none'	0
E_GEOD_69166_g4_g3	1.78287	1.09874	'90 day; Sod1 G93A' vs '90 day; wild type genotype'	0
E_MTAB_5707_g2_g1	1.78026	0.210742	'Atg16l1 T300A' vs 'wild type genotype' in 'non-smoking'	0
E_GEOD_24594_g2_g3	1.78026	0.210742	'MMTV-Myc in E2F3 heterozygous background' vs 'MMTV-Myc'	0
E_GEOD_55247_g1_g2	1.78026	0.210742	'Vldlr knockout' vs 'wild type genotype' in 'saline'	0
E_MTAB_6796_g4_g3	1.78026	0.210742	'Cited4-/-' vs 'wild type genotype' in 'rosiglitazone; 100 nanomolar'	0
E_MTAB_4528_g3_g1	1.77652	0.677885	'Adrb1, Adrb2 and Adrb3 knockout' vs 'wild type genotype' in '20 to 22 degree celsius'	0
E_MTAB_7343_g4_g1	1.77465	1.92954	'Sall4 -/-' vs 'wild type genotype'	0
E_MTAB_7375_g2_g1	1.77336	0.487723	'IL-10 egfp/egfp' vs 'wild type genotype' in 'CD21hiCD24hi'	0
E_GEOD_65617_g5_g2	1.77317	1.47095	'Aire knockout' vs 'wild type' in 'mTEClo'	0
E_MTAB_8695_g3_g1	1.77243	2.32865	'129S1 allele at SNP rs50454566' vs 'wild type genotype'	0
E_TABM_304_g1_g4	1.76963	1.08683	'Ela-Tgfa' vs 'wild type'	0
E_GEOD_15325_g1_g4	1.76672	1.51272	'K-ras mutant' vs 'wild type'	0
E_MTAB_7655_g4_g2	1.76603	1.05763	'Sall4 ZFC4mut' vs 'wild type genotype'	0
E_GEOD_68238_g8_g7	1.76278	1.67803	'total RNA; HRasV12 and c-Myc overexpression and Eif4e wild type' vs 'total RNA; wild type'	0
E_GEOD_48962_g8_g6	1.76226	0.753819	'R6/2 transgenic' vs 'wild type' in '8 week; striatum'	0
E_GEOD_1413_g1_g3	1.75393	0.57909	'RAD001' vs 'placebo' in 'AKT transgenic' at '48 hour'	0
E_MTAB_8934_g1_g2	1.75317	2.89204	'neurosphere in differentiation medium; 1 day' vs 'neurosphere; 0 day' in 'Cstb knockout'	0
E_GEOD_1463_g2_g5	1.75256	0.446664	'utrophin/distrophin double knockout' vs 'distrophin knockout' in 'hindlimb muscle'	0
E_GEOD_59422_g6_g3	1.75174	0.392448	'wild type; treated with angiotensin II' vs 'wild type; vehicle'	0
E_GEOD_6858_g4_g1	1.75073	1.4968	'10 microgram; ovalbumin' vs 'none' in 'wild type'	0
E_MTAB_9797_g10_g5	1.75011	0.963719	'Zbtb2 -/-' vs 'wild type genotype' in 'SerumLIF' at '2 day'	0
E_MTAB_3971_g2_g1	1.74335	0.795979	'inhibitor of kappaB kinase beta constitutively active-transgenic' vs 'wild type or single transgenic'	0
E_GEOD_73131_g4_g2	1.73781	0.342851	'high fat diet' vs 'normal' in 'wild type'	0
E_MTAB_10056_g2_g1	1.73608	1.62308	'Was knockout' vs 'wild type genotype'	0
E_GEOD_49843_g3_g1	1.73454	2.62922	'TRIM28(flox/flox):Mx1Cre' vs 'TRIM28(flox/flox)' in 'CD71(hi)TER119+'	0
E_GEOD_29632_g8_g2	1.73146	1.27491	'Nrf knockout; air; 2 day' vs 'control; air; 2 day'	0
E_MTAB_8643_g7_g3	1.73099	0.956147	'high fat' vs 'normal' in 'wild type genotype; female'	0
E_GEOD_18344_g27_g9	1.72931	1.22567	'smoke; 3000 microgram' vs 'control; 0 microgram' in 'Nrf2 knockout' at 'after 5 month exposure and 1 day post-exposure'	0
E_GEOD_71695_g4_g3	1.72624	1.44532	'vehicle control; Nrf2 knockout' vs 'vehicle control; wild type genotype'	0
E_GEOD_15729_g4_g2	1.72551	0.785261	'diabetes mellitus' vs 'normal' in 'ApoE knockout'	0
E_GEOD_18344_g14_g3	1.72363	1.15005	'smoke; 2250 microgram' vs 'control; 0 microgram' in 'wild type' at 'after 5 month exposure'	0
E_MTAB_4893_g3_g1	1.71957	1.11448	'Trim24 knockdown' vs 'wild type'	0
E_GEOD_139480_g6_g3	1.71275	0.696549	'HDAC2 deletion' vs 'wild type'	0
E_GEOD_53896_g5_g2	1.71275	0.696549	'Btk Slp KO (VH81x transgenic Rag1-/-)' vs 'control'	0
E_TABM_232_g3_g4	1.71275	0.696549	'T-helper 2 cell; bic-deficient' vs 'T-helper 2 cell; wild type genotype'	0
E_GEOD_41895_g4_g3	1.71267	0.73891	'dmrt1 knockout' vs 'wild type' in 'C57BL/6'	0
E_GEOD_30495_g12_g11	1.71019	0.43219	'triolein; PPARalpha knockout' vs 'triolein; wild type'	0
E_GEOD_54678_g1_g2	1.70869	1.5716	'overexpression of SRC-2' vs 'control'	0
E_GEOD_60243_g4_g2	1.70608	2.20539	'Triple knockout (Zfp36-/-, TNFR1-/-, TNFR2-/-)' vs 'wild type'	0
E_GEOD_21189_g2_g1	1.70467	0.737167	'PolgD257A knockout' vs 'control'	0
E_GEOD_18344_g17_g4	1.7025	1.18402	'smoke; 2250 microgram' vs 'control; 0 microgram' in 'wild type' at 'after 5 month exposure and 1 day post-exposure'	0
E_MTAB_5901_g6_g1	1.69679	1.3422	'actinomycin D; 4 hour' vs 'none' in 'Alb-Cre-ERT2 / Cnot1 flox/flox'	0
E_GEOD_50119_g2_g1	1.69456	1.00767	'Runx3 knockout' vs 'wild type genotype'	0
E_MTAB_7077_g2_g1	1.69348	0.507341	'Aatf homozygous knockout' vs 'wild type genotype'	0
E_GEOD_26343_g2_g3	1.68975	0.428982	'NFAT5 knock-out' vs 'wild type' in 'none'	0
E_MTAB_2569_g3_g2	1.68606	0.33212	'lean diabetic' vs 'lean non diabetic'	0
E_GEOD_43940_g4_g3	1.68242	0.218424	'Tshz3LacZ/LacZ' vs 'wild type' in 'Embryonic day 16.5'	0
E_MTAB_4893_g3_g2	1.6804	1.59012	'Trim24,Trp53 double knockdown' vs 'wild type'	0
E_MTAB_3662_g4_g2	1.6788	0.292357	'Klf14 Knockout' vs 'wild type genotype' in 'liver'	0
E_MEXP_1237_g2_g1	1.6788	0.292357	'PARP-1 knockout; none' vs 'wild type genotype; none'	0
E_MEXP_3350_g4_g1	1.67822	0.595406	'miR233 knock-out' at '12 day' vs 'wild type' at '12 day'	0
E_MTAB_7291_g4_g2	1.67523	0.196746	'miR-150homozygous knock out' vs 'wild type genotype' in 'Ly6C-negative'	0
E_GEOD_49237_g2_g1	1.67523	0.196746	'Tbr1-/-' vs 'wild type'	0
E_MTAB_2439_g1_g2	1.67523	0.196746	'miR-206/133b knock-out' vs 'wild type genotype'	0
E_MEXP_2320_g6_g3	1.66934	1.41358	'S6K1 knockout' vs 'wild type' in 'white adipose tissue'	0
E_GEOD_2198_g8_g7	1.66825	0.592596	'8 month; GSL30 overexpression; medial gastrocnemius' vs '8 month; wild type; medial gastrocnemius'	0
E_GEOD_6688_g2_g1	1.66568	0.721067	'Chlamydia pneumoniae' vs 'mock' in 'MyD88 knockout'	0
E_GEOD_64500_g2_g1	1.66226	1.16864	'MED23 knockout' vs 'wild type'	0
E_GEOD_43133_g1_g3	1.66126	1.71667	'CD47 knockdown; cell from embryoid body-like clusterâ€™ vs 'wild type; endothelial'	0
E_GEOD_43713_g4_g3	1.65501	1.4968	'CHOP-/-' vs 'wild type' in 'DMSO'	0
E_MTAB_6496_g1_g3	1.65144	0.925987	'miR-335 overexpression' vs 'control vector-GFP'	0
E_GEOD_53301_g5_g6	1.65144	0.925987	'24 hour' vs '0 hour' in 'WT1-KTS'	0
E_MTAB_5755_g6_g10	1.64988	0.839658	'homozygous Cav1.1 mutant' vs 'Cav1.1 wild type' in 'embryonic day 18.5'	0
E_GEOD_1008_g3_g1	1.64975	0.217092	'mdx' vs 'wild type' in 'postnatal day 56'	0
E_GEOD_20523_g5_g2	1.64975	0.217092	'CD4-CRE+ (PPAR g null)' vs 'wild type genotype' at '0 day'	0
E_GEOD_35160_g2_g1	1.64975	0.217092	'caNrf2 expression' vs 'wild type'	0
E_MTAB_8840_g6_g5	1.6438	0.836179	'ReverbÎ±Flox2-6AdipoCre+' vs 'ReverbÎ±Flox2-6AdipoCre-' in 'high fat diet; 28 week'	0
E_MTAB_8279_g3_g4	1.64082	0.460146	'recombinant Fgf10 (1 milligram per milliliter)' vs 'none' in 'wild type genotype'	0
E_GEOD_60318_g3_g2	1.63919	0.537408	'fl-p300/Foxp3cre' vs 'wild type'	0
E_TABM_275_g1_g4	1.63775	0.832391	'17beta-estradiol' vs 'DMSO' in 'wild type'	0
E_GEOD_44907_g2_g1	1.63705	1.12369	'Mkl1-RFP with a mutated SRF-interaction site' vs 'full length Mkl1-RFP'	0
E_MTAB_9275_g15_g14	1.63569	1.50432	'MEF2C/D knockout' vs 'wild type genotype' in 'primary cell line; none'	0
E_MEXP_1040_g1_g2	1.63054	0.279253	'Foxa3 knockout' vs 'wild type genotype'	0
E_GEOD_68921_g12_g10	1.62816	0.500623	'human-Mfn2-overexpressing (Mfn2wt)' vs 'wild type' in '5 week; left ventricle'	0
E_MTAB_5442_g5_g1	1.62183	0.747802	'K14-Cre-ERT2 / CK1Î± fl/fl / p53 fl/fl; 4-hydroxytamoxifen; none; 7 day' vs 'K14-Cre-ERT2; none; none'	0
E_GEOD_60528_g2_g1	1.61407	1.58415	'one year after pulmonary macrophage transplantation; Csf2rb-/-' vs 'untreated; Csf2rb-/-'	0
E_GEOD_47536_g2_g1	1.60245	2.13708	'Gata6 knockout' vs 'wild type'	0
E_MTAB_6977_g3_g4	1.5976	0.36026	YFP positive vs "YFP negative" in "muscularis externa layer of small intestine"	0
E_MTAB_2561_g2_g1	1.59438	0.394345	'Reg3beta knockout' vs 'wild type' in 'tissue from infarction zone'	0
E_MTAB_6706_g1_g2	1.59438	0.394345	'K-RasG12D/+; Enpp2 knockout' vs 'K-RasG12D/+'	0
E_MTAB_5708_g2_g1	1.59189	1.20514	'beta cell specific Pax6 knockout' vs 'wild type'	0
E_GEOD_34232_g1_g3	1.59146	0.65442	'Mist1 knockout with induced Mist1 expression' vs 'wild type genotype'	0
E_MEXP_634_g1_g2	1.58594	0.977914	'Gata3 knock out' vs 'wild type'	0
E_MTAB_6028_g2_g1	1.58495	0.267478	Tgfbr2 knockout in CD11c positive cells vs "wild type phenotype"	0
E_GEOD_21546_g7_g5	1.58187	0.184013	'Sap knockout; none' vs 'wild type; none'	0
E_MTAB_8521_g3_g1	1.58187	0.184013	'brain endothelial cell specific GÎ±q/11 knockout' vs 'control' in 'brainstem'	0
E_GEOD_62741_g2_g1	1.58129	2.01682	'cortical epithelial cell; Lin- Dapi-EpCAM+ CD31-UEA1-Ly51+ td-tomato+t vs 'medullary epithelial cell; Lin- Dapi-EpCAM+ CD31-UEA1+Ly51- td-tomato-'	0
E_MTAB_8643_g7_g5	1.58115	1.3088	'Abcc8-/-' vs 'wild type genotype' in 'normal; female'	0
E_MTAB_7104_g4_g2	1.58113	1.9627	'4Î¼8C; 15 micromolar' vs 'none' in 'wild type genotype'	0
E_GEOD_84243_g6_g5	1.57875	0.572224	'Ezh1, Ezh2 Camk Cre' vs 'wild type' in '6 month'	0
E_MEXP_2249_g3_g1	1.57874	1.9864	'conditional UPF2 knockout; 36 hour after partial hepatechtomy' vs 'control; 36 hour after partial hepatechtomy'	0
E_GEOD_54924_g3_g1	1.57856	0.648298	'Rb1 mutant' vs 'wild type'	0
E_GEOD_63272_g1_g4	1.57732	0.485111	'CD2AP-/-' vs 'wild type genotype' in 'renal glomerular endothelial cell'	0
E_GEOD_760_g2_g1	1.57657	0.387955	'heterozygous dn-p21ras' vs 'wild type'	0
E_MTAB_6774_g3_g2	1.57407	1.49411	'Trp53 knockout' vs 'wild type genotype' in 'Nutlin-3a; 10 micromolar'	0
E_MTAB_4349_g2_g1	1.56642	1.143	'Sdhb knockout' vs 'wild type'	0
E_GEOD_46006_g2_g1	1.56515	1.30327	'Villin-Claudin-2 transgenic (Cl-2TG)' vs 'wild type genotype' in 'dextran sodium sulfate (DSS)-induced colitis'	0
E_TABM_778_g4_g3	1.56509	0.569069	'zinc sufficient diet; Cox-2-/-' vs 'zinc sufficient diet; wild type'	0
E_GEOD_52616_g2_g1	1.56119	0.852119	'Lmp7-/-Mecl1-/-' vs 'wild type'	0
E_MTAB_9361_g4_g2	1.55971	0.893668	'RBM20 antisense oligonucleotide' vs 'none' in 'wild type genotype'	0
E_GEOD_25250_g12_g9	1.55914	0.255584	'chlorpyrifos; 0.5 milligram per kilogram per day; Pon1 knockout' vs 'chlorpyrifos; 0.5 milligram per kilogram per day; wild type'	0
E_MEXP_793_g3_g2	1.55914	0.255584	'BMI1 over-expression' vs 'empty vector'	0
E_GEOD_2192_g6_g3	1.5589	0.207651	'early B-cell factor 1 overexpression' vs 'empty vector' at '2 day'	0
E_GEOD_32697_g1_g2	1.55433	1.44257	'colitis' vs 'normal' in 'wild type'	0
E_GEOD_59422_g6_g4	1.55354	0.351316	'wild type; treated with angiotensin II and 2-hydroxybenzylamine' vs 'wild type; vehicle'	0
E_MTAB_8872_g3_g2	1.55332	1.72369	'Mettl6 knockout clone G6' vs 'wild type genotype'	0
E_GEOD_30561_g2_g1	1.55246	0.935482	'Alkbh1-/-' vs 'wild type'	0
E_GEOD_43366_g8_g3	1.55079	1.8156	'SOD1-G93A transgenic' vs 'wild type' at 'day 65' in 'B6/SJL'	0
E_MTAB_3503_g2_g1	1.55042	0.429734	'inducible knockout of Rif1 (Rif1-/-)' vs 'wild type genotype' in '2 days cre induction'	0
E_GEOD_16361_g3_g5	1.54827	0.475428	'sciatic nerves at the midtight level crushed by compression' vs 'none' in 'wild type; gastrocnemius'	0
E_GEOD_48962_g4_g2	1.54622	1.1984	'R6/2 transgenic' vs 'wild type' in '12 week; striatum'	0
E_MEXP_2072_g2_g1	1.54424	0.820555	'granulocyte monocyte progenitor cell; myelodysplastic syndrome; SALL4B overexpression; C57BL/6J' vs 'granulocyte monocyte progenitor cell; normal; wild type genotype; C57BL/6J'	0
E_GEOD_1025_g6_g3	1.53798	0.603452	'mdx' vs 'wild type' in 'postnatal day 56'	0
E_GEOD_63848_g1_g2	1.53342	1.12636	'cardiac-specific constitutive expression of an activated Akt (caAkt)' vs 'wild type genotype'	0
E_GEOD_72491_g2_g1	1.53193	0.557599	'Pcbp2 knockout' vs 'wild type genotype'	0
E_MTAB_7876_g10_g9	1.52928	0.78523	'Sod1G86R' vs 'wild type genotype' in '60 day; corticospinal tract'	0
E_GEOD_21944_g2_g1	1.5267	0.293684	'ERR-beta -/- knockout' vs 'wild type'	0
E_GEOD_58960_g3_g1	1.52311	0.852266	'Foxd3 knockout' vs 'control'	0
E_GEOD_6623_g3_g4	1.51955	0.85101	'myeloid progenitor cell; FoxO1/3/4 triple knockout' vs 'myeloid progenitor cell; wild type genotype'	0
E_GEOD_50813_g5_g1	1.51508	0.480181	'transgenic C3(1)-SV40Tag; 12 week' vs 'wild type; 8 week'	0
E_GEOD_16361_g4_g2	1.51459	0.301239	'transgenic humanSODG93A' vs 'wild type' in 'triceps'	0
E_MTAB_5338_g3_g1	1.5142	1.18543	'CD4-positive T cell' vs 'CD8-positive T cell' in 'Egr2 and Egr3 knockout'	0
E_MTAB_4528_g1_g2	1.51181	0.34094	'15 degree celsius' vs '20 to 22 degree celsius' in 'Adrb1, Adrb2 and Adrb3 knockout'	0
E_MTAB_2777_g4_g5	1.51092	0.825041	'Adipo-H363Y' vs 'wild type genotype' in 'Ad libitum; 8 week'	0
E_GEOD_44674_g4_g1	1.5072	0.385728	'imiglucerase' vs 'saline' in '9V/null; liver'	0
E_GEOD_85_g1_g2	1.50572	0.683673	'aire knock out' vs 'wild type'	0
E_MTAB_8643_g8_g6	1.50245	1.07033	'Abcc8-/-' vs 'wild type genotype' in 'normal; male'	0
E_MTAB_1192_g2_g1	1.50097	0.244895	'InsR, Igf1R double knockout' vs 'wild type' in 'embryonic day 17.5'	0
E_GEOD_78701_g5_g2	1.50008	1.4561	'uterine-specific Tsc2-null' vs 'wild type' in 'intact'	0
E_GEOD_68155_g2_g1	1.49834	0.17174	'Gpr34 knockout' vs 'wild type' in 'bone marrow; lipopolysaccharide'	0
E_GEOD_16360_g4_g2	1.49834	0.17174	'transgenic humanSODG93A' vs 'wild type' in 'triceps'	0
E_GEOD_19534_g3_g1	1.49834	0.17174	'21 month; SNCA knockout; cerebellum' vs '21 month; wild type; cerebellum'	0
E_MEXP_703_g4_g3	1.49834	0.17174	'MLC-CnAb1 overexpression' vs 'wild type' at '0 day'	0
E_MTAB_6069_g2_g1	1.49834	0.17174	'Bhlhe23 knockout' vs 'wild type genotype'	0
E_MTAB_7470_g2_g1	1.49622	0.500623	'Rel -/-; Nfkb1-/-; CD4Cre Rela fx/fx' vs 'wild type genotype'	0
E_MTAB_7859_g5_g3	1.49571	1.30918	'CKIÎ±Î”gut/p53R172H' vs 'CKIÎ±Î”gut/p53Î”gut' in 'jejunum'	0
E_GEOD_139439_g1_g3	1.49123	1.38391	'oxidized low density lipoprotein; 25 microgram per milliliter' vs 'none' in 'CD36 knockout'	0
E_GEOD_55356_g2_g1	1.49057	0.429734	'p38a knockout' vs 'wild type'	0
E_MTAB_7595_g4_g2	1.48657	1.55428	'H-Ras expression; c-Myc activation' vs 'wild type'	0
E_GEOD_67991_g2_g1	1.48575	0.982611	'Ffar3 knockout' vs 'wild type'	0
E_GEOD_58078_g2_g1	1.47744	0.196746	'OT-I T cell; Tfap4-/-; Listeria monocytogenes expressing ovalbumin' vs 'OT-I T cell; wild type; Listeria monocytogenes expressing ovalbumin'	0
E_GEOD_65775_g15_g4	1.47739	0.244895	'Het (Q175) knock-in' vs 'wild type' in 'corpus callosum'	0
E_MTAB_6992_g5_g3	1.47739	0.244895	'Elp3fl/fl Trp53fl/fl vav-iCreT/+' vs 'Trp53fl/fl vav-iCreT/+' in 'myeloid lineage restricted progenitor cell'	0
E_MTAB_8840_g4_g3	1.46716	0.278208	'ReverbÎ±Flox2-6AdipoCre+' vs 'ReverbÎ±Flox2-6AdipoCre-' in 'not applicable; 13 week'	0
E_MTAB_4578_g3_g2	1.46703	0.421518	'Tet1 gt/wt' vs 'wild type'	0
E_MTAB_3242_g1_g2	1.46542	0.779953	'mTOR knock down' vs 'wild type genotype'	0
E_GEOD_68921_g4_g1	1.46222	0.0786659	'human-Mfn2 T111A/S442A-overexpressing (Mfn2AA)' vs 'wild type' in '1 day; heart'	0
E_GEOD_68238_g8_g6	1.46079	0.893265	'total RNA; HRasV12 and c-Myc overexpression and Eif4e heterozygous knockout' vs 'total RNA; wild type'	0
E_MTAB_6275_g2_g1	1.45934	0.418891	'Atg5 heterozygous knockout' vs 'Atg5 wildtype' in 'pancreatic cancer model KrasG12D;p48Cre'	0
E_MTAB_9148_g2_g1	1.45833	0.29351	'Gucy2c S839I mutant' vs 'wild type genotype'	0
E_GEOD_60318_g3_g1	1.45833	0.29351	'fl-CBP/Foxp3cre' vs 'wild type'	0
E_GEOD_6487_g8_g4	1.45833	0.29351	'mutant MyoD expression' at '12 hour' vs 'wild type MyoD expression' at '12 hour'	0
E_GEOD_9913_g2_g3	1.45711	1.00767	'missense mutation (G9492A) in Mucin 2 (Muc2)' vs 'wild type genotype'	0
E_GEOD_150847_g2_g1	1.45535	1.39681	'adenoviral vector expressing human ACE2' vs 'empty adenoviral vector'	0
E_MTAB_10104_g7_g3	1.45394	0.83087	'FusÎ”NLS/+' vs 'wild type genotype' at '24 hour'	0
E_GEOD_73296_g3_g4	1.44916	0.460968	'shRNA75 Cnot7 knockdown' vs 'shRNA control'	0
E_MTAB_5032_g4_g3	1.44609	0.870211	'high GLUT1 expression' vs 'low GLUT1 expression' in 'wild type genotype'	0
E_MTAB_8580_g2_g1	1.44288	0.628905	'co-culture' vs 'separate' in 'Ink4a/Arf-/-; EGFRvIII'	0
E_MTAB_5338_g2_g1	1.44249	0.895363	'Egr2 and Egr3 knockout' vs 'Egr2-GFP knockin; Egr2-GFP high' in 'CD4-positive T cell'	0
E_GEOD_79929_g4_g2	1.43557	0.54104	'nmf205 mutant' vs 'wild type'	0
E_MTAB_7017_g4_g3	1.43557	0.54104	'ZT18' vs 'ZT6' in 'dexamethasome; 1 milligram per kilogram; wild type genotype'	0
E_MEXP_1707_g1_g2	1.43423	0.756707	'Hnf1a knock out' vs 'wild type'	0
E_GEOD_68921_g11_g9	1.43392	1.25656	'human-Mfn2 T111A/S442A-overexpressing (Mfn2AA)' vs 'tet-off control' in '5 week; left ventricle'	0
E_MTAB_7260_g7_g6	1.43226	0.237712	'Scara3 overexpression' vs 'wild type phenotype'	0
E_MTAB_6323_g3_g2	1.43089	0.538319	'CEBPa K159R/K298R expression' vs 'wild type CEBPa expression'	0
E_MTAB_7315_g4_g1	1.42841	0.87567	'dextran sodium sulfate' vs 'none' in 'wild type genotype'	0
E_MTAB_9275_g11_g10	1.42597	0.969339	'MEF2C/D knockout' vs 'wild type genotype' in 'primary cell line; lipopolysaccharide; 10 nanogram per milliliter and prostaglandin E2; 1 micromolar'	0
E_GEOD_47694_g2_g1	1.4254	0.077484	'Klf4-conditional null' vs 'wild type' in 'embryonic day 16.5'	0
E_GEOD_61373_g6_g3	1.42316	0.159823	'Nav1.9 knockout' vs 'wild type'	0
E_MTAB_1192_g4_g3	1.42305	0.560958	'InsR, Igf1R double knockout' vs 'wild type' in 'postnatal day 5'	0
E_GEOD_466_g1_g2	1.42292	0.430704	'mdx/mdx' vs 'wild type'	0
E_GEOD_52416_g4_g2	1.42292	0.430704	'Zfx fl/y CreER; infected with control retrovirus with GFP selectable marker' vs 'wild type; infected with control retrovirus with GFP selectable marker'	0
E_GEOD_24625_g3_g1	1.42131	1.01934	'Crx knockout' vs 'control' at '20 zeitgeber'	0
E_MTAB_6977_g1_g2	1.41829	1.0954	YFP positive vs "YFP negative" in "lamina propria of small intestine"	0
E_MTAB_7546_g6_g1	1.41792	1.28566	'epithelium-specific Apc knockout' vs 'wild type'	0
E_MTAB_8872_g3_g1	1.41159	1.12255	'Mettl6 knockout clone D1' vs 'wild type genotype'	0
E_GEOD_37646_g6_g1	1.41119	1.07323	'Stat5a (Stat5abnull/Stat5b-)' vs 'wild type' at 'pregnancy'	0
E_MTAB_5189_g1_g2	1.40999	0.731274	'Setd5 homozygous (null) knockout' vs 'Setd5 heterozygous knockout'	0
E_GEOD_21309_g2_g1	1.40927	0.821564	'Gprc5a knockout' vs 'control'	0
E_GEOD_22009_g2_g1	1.40888	1.19466	'control mice [Gp130f/f]; cecal ligation and puncture' vs 'control mice [Gp130f/f]; control'	0
E_GEOD_61077_g2_g1	1.40601	0.281953	'TCRbeta-negative CD44loCD62Lhi' vs 'wild type'	0
E_CBIL_26_g1_g2	1.40399	0.184943	'Irs gene knockout' vs 'wild type genotype'	0
E_MTAB_2510_g2_g1	1.40218	1.07521	'PF-04691502â€“resistant cell; 1 micromolar; PF-04691502' vs 'parental AKP cell; dimethyl sulfoxide'	0
E_MEXP_3623_g1_g2	1.40038	0.508247	'Rag1-/-' vs 'wild type'	0
E_MTAB_8580_g3_g1	1.39923	0.956147	'Ink4a/Arf-/-; EGFRvIII' vs 'wild type genotype' in 'co-culture'	0
E_GEOD_68958_g3_g1	1.39751	0.465215	'Runx1 P1-GFP::P2-hCD4/+' vs 'wild type'	0
E_MTAB_7876_g6_g4	1.39492	0.908588	'Sod1G86R' vs 'wild type genotype' in '30 day; callosal sulcus'	0
E_GEOD_18061_g1_g2	1.39365	0.32869	'Crebbp+/-' vs 'wild type'	0
E_GEOD_47422_g2_g1	1.39365	0.32869	'TFIIAa-b nc/nc' vs 'wild type'	0
E_TABM_411_g3_g1	1.38807	0.871598	'pkd1 knockout' vs 'wild type' in 'absence of fluid flow'	0
E_GEOD_31406_g1_g3	1.38633	0.583331	'progesterone' vs 'vehicle' in 'SRC-2 wild type'	0
E_GEOD_50933_g2_g1	1.38588	0.557599	'Id3 knockout' vs 'wild type' in 'Tet+CD24-CD44+NK1.1- Invariant natural killer T'	0
E_GEOD_46890_g3_g1	1.38584	0.541572	'17-beta estradiol; 0.05 milligram; continuous release pellets over 60 days' vs 'none' in 'FvB'	0
E_GEOD_41293_g3_g5	1.38568	1.09609	'synovial sarcoma' vs 'control'	0
E_GEOD_35357_g2_g1	1.38109	0.18156	'Smad4 mutant' vs 'control'	0
E_MTAB_6909_g3_g1	1.38015	0.746738	'Apc and Msx1 knockout in Villin1 positive cells' vs 'wild type'	0
E_TABM_624_g2_g4	1.37749	0.142027	'parathyroid hormone; 10 nanomolar' vs 'none' in 'wild type'	0
E_MTAB_6909_g3_g2	1.377	0.810166	'Apc knockout in Villin1 positive cells' vs 'wild type'	0
E_GEOD_53385_g2_g1	1.37627	0.394985	'Msi2KO' vs 'wild type'	0
E_MTAB_9865_g2_g1	1.37614	0.225879	'Bach2-/-' vs 'wild type genotype'	0
E_GEOD_78701_g6_g3	1.37554	0.993871	'uterine-specific Tsc2-null' vs 'wild type' in 'oopherectomized'	0
E_GEOD_46298_g2_g1	1.37378	0.329581	'transgenic' vs 'wild type' in '101 day; 129Sv'	0
E_GEOD_1301_g3_g1	1.37004	0.466653	E_GEOD_1301_g3_g1	0
E_GEOD_68958_g3_g2	1.36953	0.377156	'Runx1 P1-GFP::P2-hCD4/-' vs 'wild type'	0
E_MEXP_1636_g3_g1	1.36603	0.298636	'11beta-HSD knockout' vs 'wild type' in 'mesenteric adipose tissue'	0
E_GEOD_39509_g1_g2	1.36296	1.05052	'tamoxifen induction at 2 months, wait 3 months' vs 'no tamoxifen induction' in 'basal cell of prostate epithelium; CK5-CreERT2 transgenic line'	0
E_GEOD_41293_g3_g1	1.36175	0.942668	'clear cell sarcoma; Rosa26CreER' vs 'control'	0
E_MTAB_8643_g3_g1	1.35932	0.53468	'Abcc8-/-' vs 'wild type genotype' in 'high fat; female'	0
E_GEOD_5324_g4_g3	1.35804	0.721333	'tristetrapolin knockout' vs 'wild type' in 'actinomycin D' at '60 minute'	0
E_MTAB_8729_g2_g1	1.35799	0.743901	'Cnot3 knockout' vs 'wild type'	0
E_GEOD_61636_g7_g5	1.35737	0.775668	'co-cultured with hematopoietic stem cell for 9 days' vs 'non co-cultured for 9 days' in 'stromal cell; expressing AKT1'	0
E_MTAB_7794_g2_g1	1.35702	0.0748489	'Coq9R239X' vs 'wild type genotype' in 'none'	0
E_MTAB_8580_g4_g3	1.35529	0.401775	'co-culture' vs 'separate' in 'wild type genotype'	0
E_GEOD_21143_g1_g2	1.35202	0.387136	'p53 null mutant; plagL2 vector' vs 'p53 null mutant; empty vector'	0
E_GEOD_50188_g1_g2	1.35199	0.460968	'IEC-specific HDAC3 deletion' vs 'floxed HDAC3 (wild type)'	0
E_GEOD_58120_g4_g2	1.35146	0.372535	'curdlan' vs 'none' in 'wild type'	0
E_GEOD_18344_g28_g10	1.35056	0.577356	'smoke; 2250 microgram' vs 'control; 0 microgram' in 'Nrf2 knockout' at 'after 5 month exposure and 15 days post-exposure'	0
E_MTAB_4035_g12_g2	1.34887	0.343318	'1810027O10Rik knockout; liver' vs 'wild type genotype; liver'	0
E_MTAB_3988_g4_g2	1.34452	0.60396	'malignant peritoneal mesothelioma; hi SV40 virus large TAg genotype (hiTAg)' vs 'malignant peritoneal mesothelioma; wild type genotype'	0
E_GEOD_53403_g3_g4	1.344	0.53468	'Macrophage of F4/80+, CD11b+, CD11c-; obese leptin-deficient' vs 'Macrophage of F4/80+, CD11b+, CD11c-; control'	0
E_GEOD_50120_g6_g5	1.34131	0.224026	'Runx3 knockout' vs 'wild type genotype' in 'CD27-low, CD11b-high natural killer cell'	0
E_GEOD_68921_g12_g9	1.33879	0.929615	'human-Mfn2 T111A/S442A-overexpressing (Mfn2AA)' vs 'wild type' in '5 week; left ventricle'	0
E_GEOD_46298_g16_g15	1.33743	0.172705	'transgenic' vs 'wild type' in '56 day; C57BL/6'	0
E_MTAB_9749_g4_g3	1.3368	0.217296	'Rarb -/-' vs 'wild type genotype' in 'all-trans-retinoic acid; 5 micromolar'	0
E_GEOD_46298_g4_g3	1.33465	0.352316	'transgenic' vs 'wild type' in '111 day; 129Sv'	0
E_MTAB_7017_g2_g1	1.33296	0.588919	'ZT18' vs 'ZT6' in 'dexamethasome; 1 milligram per kilogram; Nr1d1 homozygous knockout'	0
E_GEOD_68283_g2_g1	1.3297	0.538189	'Rfx2 knock out' vs 'wild type genotype'	0
E_TABM_669_g7_g8	1.32869	0.137037	'retinoic acid' vs 'none' in 'embryoid body' at '6 day'	0
E_GEOD_30671_g2_g1	1.3279	0.240708	'Akt1 -/-' vs 'wild type'	0
E_TABM_304_g1_g3	1.3272	0.626909	'p48-Cre;KrasG12D;Ela-Tgfa' vs 'wild type'	0
E_MTAB_8515_g3_g4	1.32705	0.222523	'Myh6-cre;LSL-R26CAG-c-MycERT2/+' vs 'LSL-R26CAG-c-MycERT2/+'	0
E_MTAB_7017_g4_g2	1.32523	0.545926	'Nr1d1 homozygous knockout' vs 'wild type genotype' in 'dexamethasome; 1 milligram per kilogram; ZT6'	0
E_GEOD_17844_g1_g2	1.32521	0.0731035	'dominant active mutant DREAM transgenic' vs 'wild type'	0
E_GEOD_25250_g4_g3	1.32521	0.0731035	'DMSO; tgHuPON1R192' vs 'DMSO; wild type'	0
E_GEOD_24765_g1_g2	1.32417	0.216048	'Lkb1 knock out' vs 'wild type'	0
E_MTAB_5338_g4_g3	1.32406	0.594323	'Egr2 and Egr3 knockout' vs 'Egr2-GFP knockin; Egr2-GFP high' in 'CD8-positive T cell'	0
E_GEOD_62049_g2_g1	1.32212	0.392448	'expression of a dominant negative form of MCU' vs 'wild type' in 'adult'	0
E_GEOD_77576_g4_g1	1.32212	0.392448	'Nkx2-5 knockout' vs 'wild type'	0
E_GEOD_77576_g4_g2	1.32185	0.251822	'Tbx5 knockout' vs 'wild type'	0
E_GEOD_70562_g2_g1	1.31618	0.648095	'Yin Yang 1 adipose tissue specific deletion' vs 'wild type phenotype'	0
E_GEOD_51650_g3_g1	1.31535	0.421212	'Gdap1 knock-out' vs 'wild type' in 'motoneurons'	0
E_GEOD_39509_g4_g6	1.31532	0.861923	'tamoxifen induction at 2 months, wait 3 months' vs 'no tamoxifen induction' in 'luminal cell of prostate epithelium; Nkx3.1-CreERT2 targeted allele'	0
E_GEOD_52157_g3_g1	1.31178	0.108513	'Rb knock-out' vs 'wild type'	0
E_MTAB_7017_g7_g5	1.30986	0.508357	'Nr1d1 homozygous knockout' vs 'wild type genotype' in 'methyl beta-clodextrin; 1 milligram per kilogram; ZT18'	0
E_MTAB_8366_g2_g1	1.30789	0.806892	'adipose tissue specific Cnot1 knockout' vs 'wild type phenotype' in 'brown adipose tissue'	0
E_TABM_493_g4_g1	1.30786	0.386601	'R1_Pax4+' at '0 day' vs 'wild type' at '0 day'	0
E_MTAB_9275_g13_g12	1.30084	0.56699	'MEF2C/D knockout' vs 'wild type genotype' in 'primary cell line; lipopolysaccharide; 10 nanogram per milliliter'	0
E_MTAB_9797_g7_g2	1.29984	0.281953	'Zbtb2 -/-' vs 'wild type genotype' in 'EpiLC' at '1 day'	0
E_MTAB_9275_g4_g3	1.29412	0.516687	'MEF2A knockout' vs 'wild type genotype' in 'Hoxb8-FL; none'	0
E_GEOD_1025_g8_g2	1.2933	0.137037	'mdx' vs 'wild type' in 'postnatal day 7'	0
E_GEOD_21546_g5_g6	1.2933	0.137037	'Sap knockout; stimulated with plate-bound alphaCD3 for 30 min' vs 'Sap knockout; none'	0
E_GEOD_40377_g8_g4	1.2933	0.137037	'PDE10 inhibitor; wild type; striatum' vs 'vehicle control; wild type; striatum'	0
E_MEXP_3786_g2_g1	1.2933	0.137037	'overexpressing IGF-I' vs 'wild type'	0
E_GEOD_68511_g6_g4	1.29264	0.217092	'Socs1 knock-in' vs 'wild type' in 'natural killer cell'	0
E_GEOD_18322_g3_g4	1.28926	0.232954	'B140H; cytosine arabinoside resistant' vs 'B140P; cytosine arabinosine sensitive'	0
E_MTAB_5441_g7_g2	1.28916	0.538189	'heart-specific Mdm2 knockout; 7 day' vs 'wild type phenotype'	0
E_GEOD_43366_g6_g4	1.28816	0.684555	'SOD1-G93A transgenic' vs 'wild type' at 'day 130/end-stage' in 'B6/SJL'	0
E_MTAB_9624_g3_g2	1.28716	0.667961	'PTEN null, P53-/-' vs 'wild type genotype'	0
E_TABM_411_g4_g2	1.28244	0.580204	'pkd1 knockout' vs 'wild type' in 'presence of fluid flow'	0
E_MTAB_9495_g4_g2	1.28175	0.660924	'Zbtb10 knockdown' vs 'control' at '6 hour'	0
E_MTAB_6774_g6_g3	1.28132	0.184943	'Nutlin-3a; 10 micromolar' vs 'dimethyl sulfoxide; 0.1 microliter' in 'wild type genotype'	0
E_GEOD_36826_g4_g3	1.28088	0.472384	'Staphylococcus aureus cutaneous infection' vs 'none' in 'wild type'	0
E_MTAB_7343_g4_g3	1.27683	0.161023	'Sall4 ZFC4Î”' vs 'wild type genotype'	0
E_GEOD_63272_g3_g2	1.27342	0.308254	'CD2AP-/-' vs 'wild type genotype' in 'renal glomerular podocyte'	0
E_GEOD_37319_g2_g1	1.27106	0.184943	'Roquinsan/san(sanroque)' vs 'wild type'	0
E_GEOD_39803_g1_g2	1.27101	0.287951	'overexpression of miR-142-3p' vs 'control'	0
E_GEOD_6688_g4_g3	1.26911	0.319164	'Chlamydia pneumoniae' vs 'mock' in 'wild type'	0
E_GEOD_77997_g4_g3	1.26691	0.372535	'RBPjk null' vs 'wild type'	0
E_GEOD_47425_g2_g1	1.26632	0.212574	'gata5 knockout' vs 'wild type'	0
E_GEOD_54351_g3_g1	1.26219	0.475428	'Kras G12D' vs 'wild type'	0
E_TABM_493_g5_g2	1.25958	0.272594	'R1_Pax4+' at '16 day' vs 'wild type' at '16 day'	0
E_MTAB_10087_g4_g1	1.25937	0.460968	'IL6 knockout' vs 'wild type genotype' at '0 hour'	0
E_GEOD_58120_g3_g1	1.25839	0.217092	'curdlan' vs 'none' in 'IL2 knockout'	0
E_MTAB_7428_g5_g6	1.25839	0.217092	'oxygen/glucose-deprivation followed by restoration of oxygen/glucose' vs 'none' in 'wild type genotype; differentiated'	0
E_MTAB_6595_g2_g1	1.25782	0.0421886	'endothelial cell-specific CPT1A knockout' vs 'wild type'	0
E_GEOD_61499_g4_g1	1.25451	0.126838	'Ifnar knockout' vs 'wild type'	0
E_MTAB_6796_g2_g4	1.25337	0.416048	'rosiglitazone; 100 nanomolar' vs 'none' in 'wild type genotype'	0
E_MTAB_3518_g4_g2	1.25255	0.179606	'miR-22 KO/ex3ERalpha KO' vs 'wild type genotype'	0
E_MTAB_5441_g7_g5	1.24493	0.364664	'heart-specific p53 knockout; 28 day' vs 'wild type phenotype'	0
E_GEOD_15325_g1_g2	1.24487	0.271475	'Wt1-null' vs 'wild type'	0
E_MTAB_6763_g2_g1	1.24264	0.255853	'MHC II overexpression'vs 'empty retroviral vector'	0
E_MTAB_7546_g6_g2	1.24234	0.577793	'epithelium-specific Apc; Bcl9; Bcl9l knockout' vs 'wild type'	0
E_MTAB_7279_g3_g7	1.24194	0.102565	'corpus striatum' at 'rheumatoid arthritis model expressing hsTNFÉ‘' vs 'wild type'	0
E_GEOD_58948_g1_g2	1.24102	0.127624	'Nod2-/-' vs 'wild type genotype'	0
E_MTAB_8266_g1_g2	1.23965	0.294719	'osteoarthritis, knee; right knee destabilisation of the medial meniscus' vs 'normal; sham' in 'wild type genotype'	0
E_MTAB_5441_g7_g3	1.23825	0.394281	'heart-specific p53 and Mdm2 knockout; 1 day' vs 'wild type phenotype'	0
E_GEOD_41293_g3_g2	1.23812	0.487578	'clear cell sarcoma; TATCre' vs 'control'	0
E_GEOD_18551_g1_g2	1.2381	0.0681659	'YAC128' vs 'wild type genotype' in '24 month'	0
E_GEOD_43806_g2_g1	1.2381	0.0681659	'KLF5 knockout' vs 'wild type'	0
E_MTAB_8643_g5_g1	1.23684	0.127022	'high fat' vs 'normal' in 'Abcc8-/-; female'	0
E_MTAB_8755_g4_g3	1.23684	0.127022	'Tcf7l2 knockout' vs 'wild type genotype' in 'embryonic day 18'	0
E_GEOD_19732_g2_g1	1.23667	0.278657	'adipogenic' vs 'non-adipogenic'	0
E_GEOD_50121_g2_g1	1.23477	0.244895	'Runx3 knockout' vs 'wild type genotype'	0
E_MTAB_4035_g13_g3	1.23197	0.253008	'1810027O10Rik knockout; lung' vs 'wild type genotype; lung'	0
E_GEOD_18344_g24_g8	1.23197	0.381606	'smoke; 3000 microgram' vs 'control; 0 microgram' in 'Nrf2 knockout' at 'after 5 month exposure'	0
E_GEOD_139439_g2_g1	1.2281	0.243246	'CD36 knockout' vs 'wild type genotype' in 'none'	0
E_MTAB_2561_g4_g3	1.22707	0.122109	'Reg3beta knockout' vs 'wild type' in 'tissue from remote zone'	0
E_MTAB_5077_g2_g1	1.22289	0.266028	'Sall1 deficient microglia' vs 'wild type microglia'	0
E_MTAB_2520_g1_g2	1.22143	0.0407204	'LAF4 over expression' vs 'control'	0
E_GEOD_45284_g4_g3	1.21533	0.281964	'4-hydroxytamoxifen-mediated deletion of Prmt5' vs 'wild type' in 'mouse neural progenitor cell'	0
E_GEOD_39009_g2_g1	1.21443	0.275802	'Yin Yang 1 (YY1) knockout' vs 'wild type'	0
E_GEOD_56690_g2_g1	1.21325	0.422083	'Utx knockout' vs 'wild type' in 'spleen'	0
E_MTAB_5338_g4_g2	1.2127	0.376272	'CD4-positive T cell' vs 'CD8-positive T cell' in 'Egr2-GFP knockin; Egr2-GFP high'	0
E_GEOD_65697_g2_g1	1.21212	0.43167	'induced neuronal cell' vs 'pluripotent embryonic stem cell'	0
E_GEOD_46122_g3_g1	1.21177	0.246941	'anti-CD3/CSA' vs 'anti-CD3' in 'cyclosporine-resistant'	0
E_MTAB_2995_g1_g3	1.21177	0.246941	'homozygous conditional dicer1 knockout' vs 'wild type genotype' in 'P7 forebrain Aldh1l1-EGFP positive cell'	0
E_GEOD_62210_g3_g2	1.21153	0.0662308	'mutant hungtingtin; p62 -/-' vs 'wild type huntingtin; p62 +/+'	0
E_GEOD_36826_g4_g2	1.20841	0.216205	'IL-1R knockout' vs 'wild type' in 'none'	0
E_GEOD_18567_g4_g3	1.204	0.0402157	'3 day; Alpha9 knockout' vs '3 day; wild type'	0
E_GEOD_42303_g1_g2	1.20371	0.430704	'unilateral ureteral obstruction' vs 'sham' in 'TIMP2 -/-'	0
E_GEOD_44907_g2_g3	1.20205	0.244895	'Mkl1-RFP with a deletion of the SAP domain' vs 'full length Mkl1-RFP'	0
E_GEOD_55203_g2_g3	1.20079	0.117865	'Notch3 homozygous knockout' vs 'wild type genotype' in 'cerebral microvascular fragments'	0
E_GEOD_43714_g4_g2	1.20015	0.172774	'MG132; 1 micromolar' vs 'DMSO' in 'wild type'	0
E_MTAB_2569_g3_g1	1.19929	0.0979628	'intermediate phenotype' vs 'lean non diabetic'	0
E_GEOD_49975_g2_g1	1.199	0.12326	'Cebpafl/fl;Mx1Cre' vs 'wild type'	0
E_GEOD_36826_g3_g1	1.19489	0.142027	'IL-1R knockout' vs 'wild type' in 'Staphylococcus aureus cutaneous infection'	0
E_MTAB_5936_g4_g2	1.1914	0.262418	'Pax7 driven ablation of miR-1/133a' vs 'wild type'	0
E_GEOD_139480_g6_g4	1.19112	0.0720631	'Mef2c deletion' vs 'wild type'	0
E_GEOD_66088_g2_g1	1.18947	0.151273	'blocked acetylation on lysine 7 residues of RNA Pol II subunit RPB1' vs 'control'	0
E_MTAB_3975_g2_g1	1.18911	0.110457	'inhibitor of kappaB kinase beta constitutively active' vs 'wild type'	0
E_GEOD_77997_g4_g2	1.18664	0.212288	'Psen 1 and 2 null' vs 'wild type'	0
E_GEOD_21546_g8_g6	1.18509	0.117865	'Sap knockout; stimulated with plate-bound alphaCD3 for 30 min' vs 'wild type; stimulated with plate-bound alphaCD3 for 30 min'	0
E_MTAB_7017_g6_g5	1.18392	0.308859	'ZT18' vs 'ZT6' in 'methyl beta-clodextrin; 1 milligram per kilogram; Nr1d1 homozygous knockout'	0
E_GEOD_66420_g2_g1	1.18327	0.178835	'MFP2 knockout' vs 'wild type'	0
E_GEOD_60528_g3_g2	1.18123	0.292357	'untreated; Csf2rb-/-' vs 'untreated; wild type'	0
E_GEOD_43366_g5_g1	1.17807	0.239345	'SOD1 transgenic' vs 'wild type' at 'day 100' in 'B6/SJL'	0
E_GEOD_59241_g2_g1	1.17383	0.224771	'Cbs knockout' vs 'wild type'	0
E_GEOD_71695_g2_g1	1.1737	0.21286	'RA839; Nrf2 knockout' vs 'RA839; wild type genotype'	0
E_GEOD_63653_g2_g1	1.17334	0.0789959	'vimentin deficient' vs 'wild type'	0
E_TABM_624_g2_g1	1.17058	0.0384603	'Arrb2 knockout' vs 'wild type' in 'none; 0 nanomolar'	0
E_MTAB_8934_g5_g8	1.16766	0.34094	'neurosphere in differentiation medium; 5 day' vs 'neurosphere; 0 day' in 'wild type genotype'	0
E_MEXP_3202_g4_g3	1.16513	0.184685	'AhCre Cited1 knockout' vs 'control'	0
E_MTAB_8934_g6_g2	1.16231	0.0918625	'Cstb knockout' vs 'wild type genotype' in 'neurosphere in differentiation medium' at '1 day'	0
E_MTAB_5224_g4_g3	1.16165	0.0625964	'Cnot4 knockout' vs 'wild type genotype'	0
E_GEOD_65067_g4_g3	1.1608	0.0625964	'Trem2 knockout, 5XFAD transgenic' vs 'wild type'	0
E_GEOD_5324_g7_g1	1.15887	0.212969	'tristetrapolin knockout' vs 'wild type' in 'none' at '0 minute'	0
E_GEOD_15325_g1_g3	1.15802	0.196746	'K-ras mutant/Wt1-null' vs 'wild type'	0
E_MTAB_9812_g5_g3	1.1556	0.0702399	'Cln3Î”ex7/8' vs 'wild type genotype' in 'vehicle; female'	0
E_MTAB_7546_g6_g5	1.15335	0.305827	'epithelium-specific mutant beta-catenin expression' vs 'wild type'	0
E_MTAB_2510_g3_g1	1.15097	0.217759	'PF-04691502â€“resistant cell; 1 micromolar; PF-04691502 removed for 48 hours' vs 'parental AKP cell; dimethyl sulfoxide'	0
E_MEXP_1729_g1_g2	1.15021	0.152596	'pancreas-specific Hnf4alpha knockout' vs 'wild type genotype'	0
E_GEOD_18567_g6_g5	1.1406	0.077484	'60 day; Alpha9 knockout' vs '60 day; wild type'	0
E_MEXP_703_g2_g1	1.13968	0.0208248	'MLC-CnAb1 overexpression' vs 'wild type' in 'cardiotoxin; 40 microliter' at '12 day'	0
E_MTAB_10233_g4_g2	1.13945	0.233513	'pabpn1l -/-' vs 'wild type genotype' in 'zygote'	0
E_GEOD_2084_g2_g3	1.13747	0.1087	E_GEOD_2084_g2_g3	0
E_GEOD_46298_g12_g11	1.13539	0.0732933	'transgenic' vs 'wild type' in '152 day; C57BL/6'	0
E_MTAB_9628_g3_g4	1.1325	0.121481	'Elp3fl/fl vav-iCreT/+' vs 'Elp3fl/fl' in 'total RNA'	0
E_MTAB_3419_g2_g1	1.1325	0.121481	'Bmi1-overexpressing lentiviral vector' vs 'empty vector control'	0
E_GEOD_15379_g3_g1	1.1323	0.156375	'cecal ligation and puncture surgery' vs 'sham surgery' in 'PPTA knockout'	0
E_MTAB_8185_g6_g5	1.12911	0.147839	'ABIN1[D485N] knock-in' vs 'wild type genotype' in 'non-classical monocyte'	0
E_MTAB_9624_g3_g1	1.12894	0.198238	'PTEN null' vs 'wild type genotype'	0
E_GEOD_34959_g3_g2	1.12782	0.0946891	'Ezh2 knockout' vs 'control'	0
E_GEOD_139480_g6_g5	1.12575	0.0756475	'Mef2d deletion' vs 'wild type'	0
E_GEOD_16364_g2_g1	1.12351	0.10906	'Pcl2 knockdown' vs 'control'	0
E_GEOD_64779_g5_g4	1.12268	0.0519936	'Id3 knockout' vs 'wild type' in 'CD4+TCRb+CD8â€“ cell; thymus'	0
E_MEXP_1729_g1_g3	1.12267	0.0897322	'Hnf4a-pKO;Hnf1aHET double mutant' vs 'wild type genotype'	0
E_MTAB_9275_g15_g7	1.12108	0.197084	'lipopolysaccharide; 10 nanogram per milliliter and PFI-1; 10 nanogram per milliliter' vs 'none' in 'primary cell line; wild type genotype'	0
E_GEOD_62741_g4_g3	1.11937	0.198238	'Lin- Dapi-EpCAM- CD31+td-tomato+' vs 'Lin- Dapi-EpCAM- CD31+td-tomato-' in 'vascular endothelial cell'	0
E_GEOD_39509_g1_g3	1.11935	0.197168	'tamoxifen induction at 2 months, wait 6 months' vs 'no tamoxifen induction' in 'basal cell of prostate epithelium; CK5-CreERT2 transgenic line'	0
E_MTAB_8025_g2_g1	1.11818	0.0749607	'TLR9 ligand CpG ODN (1826)' vs 'none' in 'MyD88 homozygous knockout'	0
E_GEOD_558_g3_g1	1.11568	0.0573595	'dominant-negative caPI3K transgenic' vs 'wild type'	0
E_GEOD_22313_g1_g2	1.11312	0.0687605	'B6.Sle1a.1' vs 'wild type'	0
E_GEOD_54073_g1_g2	1.11307	0.00918693	'E-FABP knockout' vs 'wild type'	0
E_GEOD_54351_g3_g2	1.11252	0.184943	'Lkb1 -/- Pten-/-' vs 'wild type'	0
E_GEOD_68238_g4_g1	1.10401	0.0720631	'polysomal RNA; Eif4e heterozygous knockout' vs 'polysomal RNA; wild type'	0
E_GEOD_16994_g4_g2	1.09868	0.0679938	'Tyr mutant' vs 'wild type'	0
E_MTAB_3503_g4_g3	1.0971	0.0566066	'inducible knockout of Rif1 (Rif1-/-)' vs 'wild type genotype' in '4 days cre induction'	0
E_GEOD_33979_g1_g2	1.09559	0.104056	'Klf1-/-' vs 'wild type'	0
E_MTAB_10226_g5_g2	1.09444	0.0484499	'miR-1-133a_FGFR1_tKO' vs 'wild type genotype'	0
E_GEOD_15452_g7_g6	1.09402	0.0553548	'FGFR3 and FGFR4 double knockout' vs 'wild type genotype' in '1 day'	0
E_GEOD_49028_g2_g1	1.09402	0.0553548	'Fyn knockout' vs 'control' in 'ethanol; 3 gram per kilogram'	0
E_MTAB_8025_g4_g3	1.09274	0.0960493	'TLR9 ligand CpG ODN (1826)' vs 'none' in 'wild type genotype'	0
E_MTAB_4526_g1_g2	1.0922	0.0918625	'15 degree celsius' vs '20 to 22 degree celsius' in 'Adrb1, Adrb2 and Adrb3 knockout'	0
E_MTAB_8266_g3_g2	1.08737	0.0666668	'ColIITg cog' vs 'wild type genotype' in 'osteoarthritis, knee; right knee destabilisation of the medial meniscus'	0
E_GEOD_39509_g4_g5	1.08333	0.102565	'tamoxifen induction at 2 months, wait 1 months' vs 'no tamoxifen induction' in 'luminal cell of prostate epithelium; Nkx3.1-CreERT2 targeted allele'	0
E_GEOD_50123_g2_g1	1.0818	0.020196	'Runx3 knockout' vs 'wild type genotype'	0
E_MTAB_8934_g5_g6	1.08056	0.104105	'neurosphere in differentiation medium; 1 day' vs 'neurosphere; 0 day' in 'wild type genotype'	0
E_GEOD_61157_g2_g1	1.08046	0.0314111	'Dicer -/-' vs 'control'	0
E_GEOD_44674_g8_g5	1.08017	0.0805045	'9V/null' vs 'wild type' in 'saline; lung'	0
E_MEXP_3922_g2_g1	1.07902	0.0756475	'NrlGFP positive' vs 'NrlGFP negative'	0
E_GEOD_42303_g3_g4	1.07692	0.0756475	'unilateral ureteral obstruction' vs 'sham' in 'TIMP3 -/-'	0
E_MEXP_703_g4_g2	1.07683	0.0414539	'cardiotoxin; 40 microliter' vs 'none' in 'wild type' at '12 day'	0
E_MTAB_9164_g4_g2	1.07318	0.0530441	'Irgm1 knockout' vs 'wild type genotype' in 'brain'	0
E_GEOD_1008_g5_g8	1.07318	0.0530441	'mdx' vs 'wild type' in 'postnatal day 112'	0
E_GEOD_42100_g6_g5	1.07283	0.0720631	'stabilization-competent' vs 'stabilization-incompetent' in '22 day; secondary reprogramming cell'	0
E_MTAB_7876_g14_g12	1.07175	0.0720631	'Sod1G86R' vs 'wild type genotype' in '90 day; corticospinal tract'	0
E_MTAB_7315_g4_g3	1.07153	0.0477839	'Il10-/-; Rabgef1 IEC-KO' vs 'wild type genotype' in 'none'	0
E_GEOD_5324_g10_g2	1.07119	0.0592607	'tristetrapolin knockout' vs 'wild type' in 'actinomycin D' at '30 minute'	0
E_GEOD_5324_g9_g5	1.05997	0.0231901	'tristetrapolin knockout' vs 'wild type' in 'actinomycin D' at '90 minute'	0
E_MTAB_6639_g6_g2	1.05962	0.0404235	'Rorc homozygous knockout' vs 'wild type phenotype' in 'methotrexate; first dose 120 milligram per kilogram; second dose 60 milligram per kilogram' at '4 day'	0
E_MTAB_6723_g3_g1	1.05867	0.0231901	'gamma radiation; 8 Gray' vs 'none' in 'Lgr5-Cre-ERT2; Il22-/-'	0
E_MTAB_7595_g4_g3	1.05756	0.0252039	'c-Myc activation' vs 'wild type'	0
E_GEOD_59452_g2_g1	1.05393	0.000623589	'MMTV-ras/p53R172H/R172H' vs 'MMTV-ras/p53+/+'	0
E_GEOD_52416_g3_g1	1.05262	-3.86e-16	'Zfx fl/y CreER; infected with Myc expressing and control retrovirus with GFP selectable marker' vs 'wild type; infected with Myc expressing and control retrovirus with GFP selectable marker'	0
E_GEOD_46298_g10_g9	1.05143	0.00515706	'transgenic' vs 'wild type' in '133 day; C57BL/6'	0
E_MTAB_9275_g15_g5	1.05103	0.0314111	'PFI-1; 10 nanogram per milliliter' vs 'none' in 'primary cell line; wild type genotype'	0
E_GEOD_43714_g3_g1	1.04918	-3.86e-16	'MG132; 1 micromolar' vs 'DMSO' in 'ATF5 knockdown'	0
E_GEOD_17985_g2_g1	1.04906	0.00265768	'Dicer knock out' vs 'wild type'	0
E_GEOD_50813_g5_g3	1.04834	0.0276824	'transgenic C3(1)-SV40Tag; 20 week' vs 'wild type; 8 week'	0
E_MTAB_10226_g5_g4	1.04682	0.0179649	'miR-1-133a_dKO' vs 'wild type genotype'	0
E_GEOD_34232_g1_g2	1.04385	0.0123179	'Mist1 knockout' vs 'wild type genotype'	0
E_GEOD_49120_g1_g2	1.04325	-3.86e-16	'menin-deficient' vs 'control'	0
E_MTAB_8643_g4_g2	1.04181	0.00254983	'Abcc8-/-' vs 'wild type genotype' in 'high fat; male'	0
E_GEOD_5324_g6_g8	1.04108	-3.86e-16	'tristetrapolin knockout' vs 'wild type' in 'actinomycin D' at '120 minute'	0
E_GEOD_51499_g2_g1	1.04035	0.0276824	'PR knockout' vs 'control'	0
E_GEOD_40282_g1_g2	1.03826	-3.86e-16	'Lsd1fl/fl Mx1Cre' vs 'Lsd1fl/fl'	0
E_MTAB_5218_g7_g6	1.03811	0.00467786	'Mycobacterium tuberculosis H37Rv' vs 'none' in 'TNF-alpha knockout'	0
E_MTAB_1171_g4_g2	1.03711	-3.86e-16	'Runx1 knockdown; none' vs 'wild type; none'	0
E_MTAB_3938_g3_g1	1.03377	0.0484499	'heterozygous R299Q AMPK g2' vs 'wild type genotype'	0
E_GEOD_8972_g2_g4	1.03377	0.0484499	'Nrl null' vs 'wild type genotype' in '10 day'	0
E_MTAB_6796_g1_g3	1.03314	-3.86e-16	'rosiglitazone; 100 nanomolar' vs 'none' in 'Cited4-/-'	0
E_GEOD_56492_g3_g1	1.03232	-3.86e-16	'AUY922; 100 nanomolar' vs 'DMSO; 0.1 percent' in 'Mll1 knockout'	0
E_MTAB_9704_g3_g1	1.03213	-3.86e-16	'etoposide; 2.5 micromolar' vs 'none' in 'H2afj-âˆ†7-KO'	0
E_MTAB_5441_g7_g6	1.03206	-3.86e-16	'heart-specific p53 knockout; 7 day' vs 'wild type phenotype'	0
E_GEOD_62846_g2_g4	1.02762	0.026807	'doxycycline' vs 'control' in 'Pax4R121W/rtTA'	0
E_GEOD_41042_g2_g1	1.02604	-3.86e-16	'BCL6 knockout and inducible BACH2 overexpression' vs 'wild type and inducible BACH2 overexpression'	0
E_GEOD_46298_g14_g13	1.02218	-3.86e-16	'transgenic' vs 'wild type' in '160 day; C57BL/6'	0
E_GEOD_37646_g6_g5	1.02012	-3.86e-16	'Stat5b (Stat5abnull/Stat5a-)' vs 'wild type' at 'pregnancy'	0
E_MTAB_9275_g15_g8	1.01952	-3.86e-16	'lipopolysaccharide; 10 nanogram per milliliter and SGC-CBP30; 10 nanogram per milliliter' vs 'none' in 'primary cell line; wild type genotype'	0
E_MTAB_6723_g4_g2	1.01705	-3.86e-16	'gamma radiation; 8 Gray' vs 'none' in 'Lgr5-Cre-ERT2'	0
E_TABM_493_g6_g3	1.01522	-3.86e-16	'R1_Pax4+' at '28 day' vs 'wild type' at '28 day'	0
E_GEOD_46006_g3_g4	1.01504	-3.86e-16	'Villin-Claudin-2 transgenic (Cl-2TG)' vs 'wild type genotype' in 'none'	0
E_GEOD_6210_g2_g3	1.01504	-3.86e-16	'PGC-1beta mutant' vs 'wild type genotype' in 'quadriceps femoris'	0
E_MTAB_7321_g3_g2	1.01224	-3.86e-16	Evi1-GFP positive vs "Evi1-GFP negative"	0
E_GEOD_139439_g2_g4	1.00766	-3.86e-16	'oxidized low density lipoprotein; 25 microgram per milliliter' vs 'none' in 'wild type genotype'	0
E_GEOD_6210_g1_g4	1.00404	-3.86e-16	'PGC-1beta mutant' vs 'wild type genotype' in 'liver'	0
E_GEOD_16994_g4_g1	1.00322	-3.86e-16	'Lyst mutant' vs 'wild type'	0
E_GEOD_44651_g2_g1	1.00317	-3.86e-16	'bER knockout' vs 'wild type' in 'human chorionic gonadotropin; 5 International Unit'	0
E_MTAB_5258_g1_g2	1.00312	-3.86e-16	'FLT3-ITD Y842F mutant' vs 'FLT3-ITD'	0
E_MTAB_7876_g7_g5	1.00307	-3.86e-16	'Sod1G86R' vs 'wild type genotype' in '30 day; corticospinal tract'	0
E_MTAB_5441_g7_g4	1.00161	-3.86e-16	'heart-specific p53 and Mdm2 knockout; 7 day' vs 'wild type phenotype'	0
E_GEOD_53896_g5_g3	1.0015	-3.86e-16	'Slp KO (VH81x transgenic Rag1-/-)' vs 'control'	0
E_MTAB_9275_g17_g16	1.00039	-3.86e-16	'MEF2C/D knockout' vs 'wild type genotype' in 'primary cell line; prostaglandin E2; 1 micromolar'	0
E_MTAB_7017_g8_g7	0.998669	-3.86e-16	'ZT18' vs 'ZT6' in 'methyl beta-clodextrin; 1 milligram per kilogram; wild type genotype'	0
E_GEOD_1008_g2_g6	0.997122	-3.86e-16	'mdx' vs 'wild type' in 'postnatal day 14'	0
E_MTAB_8834_g3_g1	0.996705	-3.86e-16	'doxycycline; 200 nanogram per milliliter; neoplasm; 5 day' vs 'none; normal; 0 day'	0
E_GEOD_15379_g2_g1	0.992923	-3.86e-16	'cecal ligation and puncture surgery; PPTA knockout' vs 'cecal ligation and puncture surgery; wild type'	0
E_GEOD_139439_g4_g3	0.991031	-3.86e-16	'CD36 knockout' vs 'wild type genotype' in 'oxidized low density lipoprotein; 25 microgram per milliliter'	0
E_MTAB_8344_g3_g10	0.990639	-3.86e-16	'undifferentiated' vs 'differentiated; rosiglitazone' in 'AKR/J'	0
E_GEOD_33141_g1_g2	0.989024	-3.86e-16	'Nrl-/-' vs 'wild type'	0
E_GEOD_45834_g1_g2	0.985296	-3.86e-16	'expression of Pax5' vs 'control (empty vector)'	0
E_GEOD_21546_g1_g2	0.979855	-3.86e-16	'Elk knockout; stimulated with plate-bound alphaCD3 for 30 min' vs 'Elk knockout; none'	0
E_GEOD_35396_g5_g1	0.979855	-3.86e-16	'NeuroD1 conditional knockout' vs 'control' in 'pineal gland' at 'Zeitgeber time 20'	0
E_GEOD_15379_g4_g2	0.979748	-3.86e-16	'cecal ligation and puncture surgery' vs 'sham surgery' in 'wild type'	0
E_GEOD_68238_g4_g3	0.978941	-3.86e-16	'polysomal RNA; HRasV12 and c-Myc overexpression and Eif4e wild type' vs 'polysomal RNA; wild type'	0
E_GEOD_59452_g2_g3	0.977564	-3.86e-16	'MMTV-ras/p53-/-' vs 'MMTV-ras/p53+/+'	0
E_GEOD_33292_g3_g2	0.973529	-3.86e-16	'8 to 12 week; thymocyte; TCF-1 knockout' vs '8 to 12 week; thymocyte; wild type'	0
E_GEOD_68429_g2_g1	0.971984	-3.86e-16	'Yin Yang 1 adipose tissue specific deletion' vs 'wild type phenotype'	0
E_GEOD_7257_g1_g2	0.969619	-3.86e-16	'Lim1 mutant' vs 'wild type genotype'	0
E_GEOD_31042_g1_g2	0.96949	-3.86e-16	'Nr4a1 Nr4a3 double knockout' vs 'wild type genotype'	0
E_GEOD_21546_g7_g8	0.962963	-3.86e-16	'wild type; stimulated with plate-bound alphaCD3 for 30 min' vs 'wild type; none'	0
E_GEOD_55735_g2_g1	0.962429	-3.86e-16	'Drosha -/-' vs 'wild type genotype'	0
E_MTAB_9704_g4_g2	0.962186	0.00203044	'etoposide; 2.5 micromolar' vs 'none' in 'wild type genotype'	0
E_GEOD_42061_g4_g2	0.961584	-3.86e-16	'Porphyromonas gingivalis; normal' vs 'normal'	0
E_TABM_102_g6_g8	0.959538	-3.86e-16	'ATF3 -/-' vs 'wild type' in '10 nanogram per milliliter; lipopolysaccharide' at '1 hour'	0
E_MTAB_6381_g4_g3	0.959032	-3.86e-16	'Cd1d homozyous knockout' vs 'wild type genotype' in 'Î±-GalCer; 2 microgram'	0
E_MTAB_6765_g4_g2	0.957538	-3.86e-16	'Follicular B cell' vs 'Pre-B cell' in 'wild type genotype; MHC II-positive'	0
E_GEOD_1025_g4_g10	0.957268	-3.86e-16	'mdx' vs 'wild type' in 'postnatal day 14'	0
E_GEOD_9913_g2_g1	0.952279	-3.86e-16	'missense mutation (T2996C) in Mucin 2 (Muc2)' vs 'wild type genotype'	0
E_GEOD_41293_g3_g4	0.949977	0.0279316	'osteosarcoma' vs 'control'	0
E_GEOD_18344_g18_g4	0.948879	-3.86e-16	'smoke; 3000 microgram' vs 'control; 0 microgram' in 'wild type' at 'after 5 month exposure and 1 day post-exposure'	0
E_MTAB_6644_g1_g2	0.947018	-3.86e-16	'Jak2+/V617F; CRISPR/Cas9 mediated knockout of Dnmt3a' vs 'Jak2+/V617F'	0
E_GEOD_17438_g4_g11	0.947018	-3.86e-16	'Myd88 -/-' vs 'wild type genotype' in 'raised in germ-free environment; proximal colon'	0
E_MTAB_6723_g2_g1	0.946454	-3.86e-16	'Lgr5-Cre-ERT2; Il22-/-' vs 'Lgr5-Cre-ERT2' in 'gamma radiation; 8 Gray'	0
E_MTAB_7343_g4_g2	0.946454	-3.86e-16	'Sall4 ZFC4mut' vs 'wild type genotype'	0
E_MTAB_9752_g3_g1	0.945878	-3.86e-16	'4-oxoretinoic acid; 5 micromolar' vs 'none' in 'wild type phenotype'	0
E_MEXP_2568_g2_g1	0.944383	-3.86e-16	'Slc4a11 knock out' vs 'wild type'	0
E_GEOD_51960_g2_g1	0.938177	-3.86e-16	'Tmod3 knockout; small fetal liver, anemia' vs 'control; normal'	0
E_MTAB_5441_g2_g1	0.933387	0.0435479	'heart-specific Mdm2 knockout; 14 day' vs 'heart-specific Mdm2 knockout; 7 day'	0
E_GEOD_77997_g4_g1	0.930318	-3.86e-16	'Notch 1 and 2 null' vs 'wild type'	0
E_GEOD_16994_g4_g3	0.929276	-3.86e-16	'Tyrp1, Gpnmb double mutant' vs 'wild type'	0
E_MTAB_8934_g1_g4	0.926292	0.0756475	'neurosphere in differentiation medium; 5 day' vs 'neurosphere; 0 day' in 'Cstb knockout'	0
E_GEOD_16361_g3_g1	0.924782	-3.86e-16	'transgenic humanSODG93A' vs 'wild type' in 'gastrocnemius'	0
E_MTAB_9495_g3_g1	0.924676	0.0789959	'Zbtb10 knockdown' vs 'control' at '2 hour'	0
E_MTAB_8344_g4_g11	0.9244	0.102285	'undifferentiated' vs 'differentiated; rosiglitazone' in 'C57BL/6J'	0
E_MTAB_10226_g5_g3	0.922193	-3.86e-16	'miR-1-133a_OSMR_tKO' vs 'wild type genotype'	0
E_GEOD_43075_g1_g3	0.916779	0.0720631	'lipopolysaccharide; 1 microgram per milliliter' vs 'none' in 'wild type'	0
E_GEOD_50399_g6_g5	0.916299	-3.86e-16	'MCKcre Pitx2 Flox/Flox' vs 'wild type' in '6 week'	0
E_GEOD_2192_g2_g10	0.915408	-3.86e-16	'PPARgamma2 overexpression' vs 'empty vector' at '4 day'	0
E_GEOD_41997_g2_g1	0.915408	-3.86e-16	'Estrogen Receptor alpha knock-out' vs 'wild type'	0
E_MTAB_7859_g4_g2	0.913569	-3.86e-16	'CKIÎ±Î”gut/p53R172H' vs 'CKIÎ±Î”gut/p53Î”gut' in 'ileum'	0
E_MTAB_9275_g15_g13	0.911696	0.108513	'lipopolysaccharide; 10 nanogram per milliliter' vs 'none' in 'primary cell line; wild type genotype'	0
E_MTAB_9275_g14_g16	0.907597	0.0366506	'prostaglandin E2; 1 micromolar' vs 'none' in 'primary cell line; MEF2C/D knockout'	0
E_MTAB_8344_g6_g13	0.90699	0.132475	'undifferentiated' vs 'differentiated; rosiglitazone' in 'F1.B6x129'	0
E_GEOD_139480_g6_g1	0.9055	-3.86e-16	'Dyrk1 deletion' vs 'wild type'	0
E_MTAB_8344_g7_g14	0.903597	0.165985	'undifferentiated' vs 'differentiated; rosiglitazone' in 'SWR/J'	0
E_GEOD_7694_g1_g4	0.902483	0.0789959	'dinitrofluorobenzene' vs 'control' in 'Cnr1 -/- /Cnr2 -/-'	0
E_GEOD_7694_g2_g3	0.901889	0.0821958	'dinitrofluorobenzene' vs 'control' in 'wild type'	0
E_MTAB_3988_g4_g1	0.901832	0.0625964	'malignant peritoneal mesothelioma; lo SV40 virus large TAg genotype (loTAg)' vs 'malignant peritoneal mesothelioma; wild type genotype'	0
E_GEOD_54976_g2_g1	0.90171	0.078179	'Tfc knockout; normal' vs 'control'	0
E_MTAB_9275_g15_g17	0.900971	0.0384603	'prostaglandin E2; 1 micromolar' vs 'none' in 'primary cell line; wild type genotype'	0
E_MTAB_8882_g3_g1	0.900588	0.102285	'Ifnar1 knockout' vs 'wild type genotype' in 'specific pathogen free C57BL/6'	0
E_MTAB_8344_g2_g9	0.898009	0.165985	'undifferentiated' vs 'differentiated; rosiglitazone' in 'A/J'	0
E_MEXP_1371_g1_g4	0.896346	-3.86e-16	'Upf2fl/fl;LckCre' vs 'wild type genotype' in 'thymocyte'	0
E_MTAB_5019_g2_g1	0.894324	0.102285	'Rac1 knockout in luminal mammary gland cells' vs 'wild type'	0
E_MTAB_6635_g2_g3	0.892695	0.170183	'5 week' vs '1 week' in 'Jak2+/V617F; CRISPR/Cas9 mediated knockout of Dnmt3a'	0
E_MTAB_4035_g14_g4	0.890544	0.0476399	'1810027O10Rik knockout; abdominal muscle' vs 'wild type genotype; abdominal muscle'	0
E_GEOD_36826_g2_g1	0.887983	0.0749607	'Staphylococcus aureus cutaneous infection' vs 'none' in 'IL-1R knockout'	0
E_GEOD_25250_g4_g12	0.8875	-3.86e-16	'chlorpyrifos; 0.5 milligram per kilogram per day; wild type' vs 'DMSO; ; wild type'	0
E_GEOD_42061_g4_g1	0.8867	0.0982538	'Porphyromonas gingivalis; hyperlipidemia' vs 'normal'	0
E_GEOD_6614_g3_g1	0.886303	-3.86e-16	'nicotine; alpha7 nachr subunit l250t heterozygous' vs 'nicotine; wild type'	0
E_MTAB_8344_g5_g12	0.886157	0.227118	'undifferentiated' vs 'differentiated; rosiglitazone' in 'F1.129xB6'	0
E_GEOD_57244_g2_g1	0.884094	0.093193	'Tet2 knockout' vs 'wild type' in 'hematopoietic progenitor cell'	0
E_GEOD_2507_g3_g2	0.881906	-3.86e-16	'dysferlin mutant' vs 'wild type' in 'skeletal muscle'	0
E_GEOD_38341_g1_g2	0.877243	0.0772356	'miR-34a overexpression' vs 'control'	0
E_MTAB_7279_g4_g8	0.873822	-3.86e-16	'dorsal+ventral thalamus' at 'rheumatoid arthritis model expressing hsTNFÉ‘' vs 'wild type'	0
E_MTAB_9812_g6_g4	0.873822	-3.86e-16	'Cln3Î”ex7/8' vs 'wild type genotype' in 'vehicle; male'	0
E_MTAB_7221_g2_g1	0.87246	-3.86e-16	'Hmox1 homozygous knockout' vs 'wild type genotype'	0
E_MTAB_5441_g3_g4	0.871474	0.200378	'heart-specific p53 and Mdm2 knockout; 7 day' vs 'heart-specific p53 and Mdm2 knockout; 1 day'	0
E_MTAB_9275_g4_g2	0.867694	0.298665	'lipopolysaccharide; 10 nanogram per milliliter' vs 'none' in 'Hoxb8-FL; wild type genotype'	0
E_MTAB_9749_g2_g1	0.864922	-3.86e-16	'Rarb -/-' vs 'wild type genotype' in '4-oxoretinoic acid; 5 micromolar'	0
E_MTAB_8025_g3_g1	0.862565	0.230956	'MyD88 homozygous knockout' vs 'wild type genotype' in 'TLR9 ligand CpG ODN (1826)'	0
E_MTAB_7123_g2_g1	0.862097	0.190858	'BAG6 homozygous knockout' vs 'wild type genotype'	0
E_GEOD_50554_g2_g1	0.86197	-3.86e-16	'Klf3-/-' vs 'wild type'	0
E_GEOD_2413_g1_g3	0.861936	0.020196	'Kin-' vs 'wild type' in 'cAMP' at '2 hour'	0
E_MTAB_5442_g5_g4	0.861244	0.0789674	'K14-Cre-ERT2; none; UVB irradiation; 7 day' vs 'K14-Cre-ERT2; none; none'	0
E_MTAB_9164_g3_g1	0.857366	-3.86e-16	'Irgm1 knockout' vs 'wild type genotype' in 'bone marrow'	0
E_MTAB_8834_g1_g2	0.848491	0.351388	'12 day' vs '5 day' in 'doxycycline; 200 nanogram per milliliter; neoplasm'	0
E_MEXP_1361_g3_g2	0.848337	0.0860383	'M-27; over-expressing IGF-IR' vs 'M-27; wild type'	0
E_TABM_624_g1_g3	0.846719	-3.86e-16	'parathyroid hormone; 10 nanomolar' vs 'none' in 'Arrb2 knockout'	0
E_MTAB_5901_g7_g3	0.845599	0.351316	'actinomycin D; 4 hour' vs 'none' in 'Cnot1 flox/flox'	0
E_MTAB_10226_g5_g1	0.844201	0.0625964	'UO126; 0.2 milligram per kilogram; miR-1-133a_dKO' vs 'wild type genotype'	0
E_GEOD_56492_g2_g4	0.842505	0.226776	'AUY922; 100 nanomolar' vs 'DMSO; 0.1 percent' in 'wild type'	0
E_GEOD_48438_g2_g1	0.8391	0.159998	'Scl-tTA::TRE-BCR/ABL' vs 'control'	0
E_MTAB_5901_g7_g4	0.838186	0.383428	'actinomycin D; 8 hour' vs 'none' in 'Cnot1 flox/flox'	0
E_GEOD_44651_g3_g1	0.837053	0.383428	'human chorionic gonadotropin; 5 International Unit' vs 'none' in 'bER knockout'	0
E_MTAB_9628_g1_g2	0.831624	0.165312	'Elp3fl/fl vav-iCreT/+' vs 'Elp3fl/fl' in 'polysome associated RNA'	0
E_TABM_102_g2_g3	0.83145	0.0702399	'ATF3 -/-' vs 'wild type' in 'none' at '0 hour'	0
E_MTAB_9275_g15_g11	0.830338	0.40199	'lipopolysaccharide; 10 nanogram per milliliter and prostaglandin E2; 1 micromolar' vs 'none' in 'primary cell line; wild type genotype'	0
E_MTAB_970_g1_g2	0.828646	0.463996	'Sox17.Epi' vs 'Sox17.Endo'	0
E_GEOD_6662_g1_g4	0.827035	0.0702399	'alphaMHC-Cre+/0;MAT1F/F' vs 'alphaMHC-Cre+/0;MAT1F/+' in '4 week'	0
E_GEOD_65067_g4_g1	0.82667	0.104654	'5XFAD transgenic' vs 'wild type'	0
E_MTAB_8005_g4_g3	0.826303	0.244895	'Ts1Rhr; KRASG12D' vs 'wild type genotype'	0
E_MTAB_5445_g4_g1	0.821869	-3.86e-16	'IRF9 knockout' vs 'wild type genotype'	0
E_GEOD_70706_g8_g6	0.819554	0.50466	'doxorubicin; 17.5 milligram per kilogram body weight' vs 'vehicle' in 'scramble; podocyte'	0
E_MTAB_4561_g2_g1	0.815785	0.236913	'anti-CD3/anti-CD28' vs 'none' in 'FOXP3 overexpression'	0
E_GEOD_2192_g2_g8	0.815262	0.0478523	'early B-cell factor 1 overexpression' vs 'empty vector' at '4 day'	0
E_GEOD_48622_g4_g3	0.810977	-3.86e-16	'APP/APLP2 double conditional knockout' vs 'control'	0
E_GEOD_62210_g3_g1	0.810977	-3.86e-16	'mutant hungtingtin; p62 +/+' vs 'wild type huntingtin; p62 +/+'	0
E_MTAB_3662_g3_g1	0.809977	-3.86e-16	'Arl10 Knockout' vs 'wild type genotype' in 'cardiac ventricle'	0
E_GEOD_42100_g8_g7	0.809897	0.508357	'stabilization-competent' vs 'stabilization-incompetent' in '23 day; secondary reprogramming cell'	0
E_GEOD_44674_g7_g4	0.807867	0.407754	'9V/null' vs 'wild type' in 'saline; liver'	0
E_MTAB_7428_g3_g4	0.807285	0.187639	'oxygen/glucose-deprivation followed by restoration of oxygen/glucose' vs 'none' in 'Ubc9 overexpression; undifferentiated'	0
E_GEOD_6487_g7_g6	0.801151	0.195759	'mutant MyoD expression' at '6 hour' vs 'wild type MyoD expression' at '0 hour'	0
E_GEOD_49843_g3_g2	0.800913	0.475428	'TRIM28(flox/flox):Mx1Cre' vs 'TRIM28(flox/flox)' in 'CD71(hi)TER119-'	0
E_GEOD_43713_g3_g1	0.800503	0.350069	'MG132; 1 micromolar' vs 'DMSO' in 'CHOP-/-'	0
E_GEOD_45826_g2_g3	0.800136	0.537321	'wild type; mature luminal' vs 'wild type; MaSC/basal'	0
E_GEOD_139480_g6_g2	0.79842	-3.86e-16	'HDAC1 deletion' vs 'wild type'	0
E_MTAB_7428_g1_g2	0.798234	0.166578	'oxygen/glucose-deprivation followed by restoration of oxygen/glucose' vs 'none' in 'Ubc9 overexpression; differentiated'	0
E_GEOD_1988_g1_g2	0.79671	0.078179	'eNOS knockout' vs 'wild type'	0
E_GEOD_22094_g3_g2	0.795942	0.201586	'double Fancc-/- Fancg-/-' vs 'wild type'	0
E_GEOD_53403_g1_g2	0.795634	0.343603	'Macrophage of F4/80+, CD11b+, CD11c-+; obese leptin-deficient' vs 'Macrophage of F4/80+, CD11b+, CD11c-+; control'	0
E_MTAB_9275_g2_g1	0.793406	0.606823	'MEF2A knockout' vs 'wild type genotype' in 'Hoxb8-FL; lipopolysaccharide; 10 nanogram per milliliter'	0
E_GEOD_68155_g4_g2	0.791118	0.525005	'lipopolysaccharide' vs 'none' in 'bone marrow; wild type'	0
E_MTAB_8040_g3_g2	0.790812	0.475428	'Dmd-mdx mutation' vs 'wild type genotype' in 'none'	0
E_GEOD_62734_g2_g1	0.787531	0.319164	'Col1a1-tetO-MLL/ENL' vs 'wild type' in 'hematopoietic stem cell'	0
E_MTAB_9275_g15_g6	0.780274	0.544366	'SGC-CBP30; 10 nanogram per milliliter' vs 'none' in 'primary cell line; wild type genotype'	0
E_MTAB_8515_g1_g2	0.780011	0.362218	'AAV9-Ccnt1;Myh6-cre;LSL-R26CAG-c-MycERT2/+' vs 'AAV9-Ccnt1;LSL-R26CAG-c-MycERT2/+'	0
E_MTAB_4167_g9_g2	0.780011	0.362218	'acute oropharyngeal candidiasis wild type mice'; female' vs 'healthy wild type genotype mice'	0
E_GEOD_8972_g5_g3	0.778694	-3.86e-16	'Nrl null' vs 'wild type genotype' in '60 day'	0
E_MTAB_8344_g1_g8	0.777925	0.75613	'undifferentiated' vs 'differentiated; rosiglitazone' in '129S6sv/ev'	0
E_MTAB_4561_g4_g3	0.773439	0.314304	'anti-CD3/anti-CD28' vs 'none' in 'empty vector'	0
E_GEOD_7020_g1_g2	0.771975	0.43167	'Nix knock out' vs 'wild type'	0
E_MTAB_3988_g4_g3	0.771457	0.43974	'malignant peritoneal mesothelioma; int SV40 virus large TAg genotype (intTAag)' vs 'malignant peritoneal mesothelioma; wild type genotype'	0
E_GEOD_6614_g6_g4	0.770893	0.134508	'none; alpha7 nachr subunit l250t heterozygous' vs 'none; wild type'	0
E_MTAB_8882_g3_g2	0.767827	0.565702	'germ free C57BL/6' vs 'specific pathogen free C57BL/6' in 'wild type genotype'	0
E_MTAB_7178_g7_g3	0.766856	-3.86e-16	'Vgamma4+, IL-17+' at '21 month' vs '3 month'	0
E_GEOD_17438_g13_g14	0.766856	-3.86e-16	'Myd88 -/-' vs 'wild type genotype' in 'raised in conventional environment; proximal colon'	0
E_MTAB_6783_g1_g2	0.763116	0.00277553	'Ythdf2 knockout; Meis1/Hoxa9 overexpression' vs 'Meis1/Hoxa9 overexpression'	0
E_MTAB_1171_g4_g3	0.761412	0.46388	'induce erythroid differentiation' vs 'none' in 'wild type'	0
E_GEOD_6487_g10_g6	0.759669	0.196168	'mutant MyoD expression' at '6 hour' vs 'wild type MyoD expression' at '6 hour'	0
E_MTAB_7104_g4_g3	0.757515	0.402397	'XBP1s overexpression' vs 'wild type genotype' in 'none'	0
E_GEOD_6614_g4_g1	0.757409	-3.86e-16	'nicotine; alpha7 nachr subunit l250t heterozygous' vs 'none; alpha7 nachr subunit l250t heterozygous'	0
E_MTAB_9275_g14_g12	0.757309	0.681206	'lipopolysaccharide; 10 nanogram per milliliter' vs 'none' in 'primary cell line; MEF2C/D knockout'	0
E_GEOD_44674_g9_g6	0.750921	0.560642	'9V/null' vs 'wild type' in 'saline; spleen'	0
E_GEOD_21546_g7_g1	0.74753	0.00265768	'Elk knockout; none' vs 'wild type; none'	0
E_MTAB_6639_g5_g3	0.74679	0.604057	'anti-IL-22; 150 micrograms' vs 'none' in 'methotrexate; first dose 120 milligram per kilogram; second dose 60 milligram per kilogram; wild type phenotype' at '1 day'	0
E_MTAB_8185_g2_g1	0.745314	0.770025	'ABIN1[D485N] knock-in' vs 'wild type genotype' in 'classical monocyte'	0
E_MTAB_6992_g4_g3	0.74515	0.0645398	'Elp3fl/fl Trp53fl/fl vav-iCreT/+' vs 'Elp3fl/fl vav-iCreT/+' in 'myeloid lineage restricted progenitor cell'	0
E_GEOD_43713_g4_g2	0.743572	0.583331	'MG132; 1 micromolar' vs 'DMSO' in 'wild type'	0
E_MTAB_6792_g3_g2	0.741087	0.0645398	'Cerox1 overexpression' vs 'empty vector'	0
E_MTAB_8005_g4_g1	0.739415	0.446664	'KRASG12D' vs 'wild type genotype'	0
E_GEOD_43133_g1_g4	0.738453	0.937557	'V6.5; embryonic stem cellâ€™ vs 'wild type; endothelial'	0
E_GEOD_65067_g4_g2	0.737234	0.0123179	'Trem2 knockout' vs 'wild type'	0
E_GEOD_6614_g6_g5	0.737066	0.0645398	'none; beta4 nachr subunit knockout' vs 'none; wild type'	0
E_GEOD_34961_g2_g1	0.729895	0.569069	'Ezh2 knockout' vs 'control'	0
E_GEOD_68511_g6_g5	0.727921	0.321788	'miR-155 knockout' vs 'wild type' in 'natural killer cell'	0
E_TABM_102_g7_g4	0.727477	0.287951	'ATF3 -/-' vs 'wild type' in '10 nanogram per milliliter; lipopolysaccharide' at '2 hour'	0
E_GEOD_44651_g4_g2	0.723152	0.87567	'human chorionic gonadotropin; 5 International Unit' vs 'none' in 'wild type'	0
E_GEOD_32129_g1_g2	0.719359	1.02745	'doxycycline-induced inactivation of ErbB3' vs 'ErbB3 expression'	0
E_MTAB_6223_g2_g1	0.719027	0.661587	'Nkrp1g positive' vs 'Nkrp1g negative'	0
E_MTAB_1171_g2_g1	0.718829	0.525532	'induce erythroid differentiation' vs 'none' in 'Runx1 knockdown'	0
E_GEOD_79929_g4_g3	0.718778	0.578488	'nmf205, Gcn2 double mutant' vs 'wild type'	0
E_MTAB_5399_g1_g3	0.716925	0.460968	'p19Arf' vs 'eGFP control'	0
E_GEOD_75431_g4_g3	0.71572	0.661576	'PS2APP transgenic' vs 'non transgenic' in 'microglia cell' at '13 month'	0
E_MEXP_3202_g4_g2	0.7154	1.02933	'AhCre Apc Floxed Cited1 knockout' vs 'control'	0
E_GEOD_3203_g2_g1	0.715296	0.557599	'influenza' vs 'uninfected' in 'wild type'	0
E_MTAB_9749_g6_g4	0.712915	0.537408	'all-trans-retinoic acid; 5 micromolar' vs 'none' in 'wild type genotype'	0
E_GEOD_68238_g4_g2	0.712426	0.77837	'polysomal RNA; HRasV12 and c-Myc overexpression and Eif4e heterozygous knockout' vs 'polysomal RNA; wild type'	0
E_GEOD_36564_g2_g1	0.709758	0.601132	'DKO' vs 'wild type'	0
E_GEOD_3822_g2_g3	0.708987	0.648156	'HoxA11 HoxD11 null' vs 'wild type' in 'metanephric mesenchyme'	0
E_GEOD_64779_g5_g3	0.707755	0.869432	'Id2_Id3_double knockout' vs 'wild type' in 'CD4+TCRb+CD8â€“ cell; thymus'	0
E_MEXP_1383_g2_g1	0.705851	0.0120877	'3 month; alpha-synuclein overexpression' vs '3 month; wild type'	0
E_GEOD_2192_g7_g11	0.705565	0.429734	'PPARgamma2 overexpression' vs 'empty vector' at '10 day'	0
E_GEOD_44651_g4_g3	0.705293	0.582292	'bER knockout' vs 'wild type' in 'none'	0
E_GEOD_57244_g4_g3	0.704501	0.986304	'Tet2 knockout' vs 'wild type' in 'hematopoietic stem cell'	0
E_MEXP_2282_g4_g3	0.704192	0.661587	'none; wasp knockout' vs 'none; wild type'	0
E_GEOD_21546_g3_g4	0.702688	0.131622	'Elk/Sap double knockout; stimulated with plate-bound alphaCD3 for 30 min' vs 'Elk/Sap double knockout; none'	0
E_GEOD_75431_g6_g5	0.702207	0.536965	'PS2APP transgenic' vs 'non transgenic' in 'neuron' at '13 month'	0
E_MTAB_5755_g7_g5	0.70193	0.721067	'homozygous RYR1 mutant' vs 'RYR1 wild type' in 'embryonic day 14.5'	0
E_GEOD_1413_g5_g7	0.701081	0.187646	'RAD001' vs 'placebo' in 'wild type' at '48 hour'	0
E_GEOD_54976_g2_g3	0.7009	0.887368	'Tfc knockout; thymic lymphoma' vs 'control'	0
E_MEXP_3202_g4_g1	0.698288	1.01004	'AhCre Apc Floxed' vs 'control'	0
E_GEOD_42912_g4_g2	0.696159	1.2874	'Nurr1 knockout' vs 'control' in 'ventral tegmental area'	0
E_GEOD_59422_g6_g5	0.695371	1.1984	'wild type; treated with angiotensin II and a combination of hydralazine and hydrochlorothiazide' vs 'wild type; vehicle'	0
E_MTAB_7562_g4_g3	0.694749	1.20781	'Lymphocytic choriomeningitis mammarenavirus' vs 'none' in 'wild type genotype'	0
E_MTAB_5755_g7_g3	0.693441	0.871598	'heterozygous RYR1 mutant' vs 'RYR1 wild type' in 'embryonic day 14.5'	0
E_MTAB_7104_g3_g1	0.691528	-3.86e-16	'4Î¼8C; 15 micromolar' vs 'none' in 'XBP1s overexpression'	0
E_MEXP_1028_g3_g2	0.691528	-3.86e-16	'ClC-2 knock out' vs 'wild type' in '35 day'	0
E_MTAB_9275_g14_g10	0.69121	1.09383	'lipopolysaccharide; 10 nanogram per milliliter and prostaglandin E2; 1 micromolar' vs 'none' in 'primary cell line; MEF2C/D knockout'	0
E_MTAB_7859_g3_g1	0.689867	1.02983	'gallic acid; 15 microgram per milliliter' vs 'none' in 'CKIÎ±Î”gut/p53R172H; jejunum'	0
E_MTAB_9749_g5_g3	0.685986	0.366831	'all-trans-retinoic acid; 5 micromolar' vs 'none' in 'Rarb -/-'	0
E_MTAB_7315_g4_g2	0.685298	0.642186	'Il10-/-' vs 'wild type genotype' in 'none'	0
E_GEOD_42997_g4_g3	0.680382	0.536761	'Snfl2 Ex6DEL' vs 'wild type' in 'control'	0
E_MTAB_8934_g1_g3	0.680303	1.53224	'neurosphere in differentiation medium; 12 day' vs 'neurosphere; 0 day' in 'Cstb knockout'	0
E_GEOD_18322_g2_g1	0.676025	0.364664	'B117H; cytosine arabinoside resistant' vs 'B117P; cytosine arabinosine sensitive'	0
E_GEOD_83144_g3_g2	0.675342	1.51143	'reduced expression of miR-25' vs 'wild type'	0
E_GEOD_75431_g2_g1	0.673567	0.925519	'PS2APP transgenic' vs 'non transgenic' in 'astrocyte' at '13 month'	0
E_GEOD_46122_g4_g2	0.672262	0.791579	'anti-CD3/CSA' vs 'anti-CD3' in 'cyclosporine-sensitive'	0
E_GEOD_49937_g10_g9	0.666326	0.43219	'SR-BI-/- apoE-/-' vs 'control' in '43 day; Chow diet'	0
E_GEOD_18765_g1_g2	0.663862	1.49622	'neuronal stem cell; positive staining for GFP and prominin' vs 'astrocyte; positive staining for GFP'	0
E_MTAB_5399_g1_g4	0.660131	0.954915	'p19Arf and interferon beta' vs 'eGFP control'	0
E_GEOD_7137_g1_g3	0.659285	0.480001	'KLF15 null' vs 'wild type genotype' in 'quadriceps skeletal muscle'	0
E_MTAB_8279_g2_g4	0.659119	-3.86e-16	'recombinant Fgf10 (1 milligram per milliliter)' vs 'PBS' in 'wild type genotype'	0
E_MTAB_6639_g5_g4	0.658025	1.28297	'isotype-control; 150 micrograms' vs 'none' in 'methotrexate; first dose 120 milligram per kilogram; second dose 60 milligram per kilogram; wild type phenotype' at '1 day'	0
E_GEOD_46298_g6_g5	0.657724	1.38355	'transgenic' vs 'wild type' in '121 day; 129Sv'	0
E_GEOD_2507_g4_g1	0.657243	0.308252	'dysferlin mutant' vs 'wild type' in 'left ventricle cardiac muscle'	0
E_GEOD_69166_g2_g1	0.655486	1.41616	'120 day; Sod1 G93A' vs '120 day; wild type genotype'	0
E_GEOD_52157_g3_g2	0.655478	1.23703	'E2f8 knock-out' vs 'wild type'	0
E_MTAB_4167_g8_g7	0.651956	1.18543	'acute oropharyngeal candidiasis' vs 'healthy' in wild type mice	0
E_MTAB_8040_g3_g1	0.651854	1.62994	'cardiotoxin; 10 micromolar' vs 'none' in 'wild type genotype'	0
E_GEOD_21546_g7_g3	0.651419	0.616305	'Elk/Sap double knockout; none' vs 'wild type; none'	0
E_MTAB_9749_g6_g2	0.642623	1.07323	'4-oxoretinoic acid; 5 micromolar' vs 'none' in 'wild type genotype'	0
E_TABM_695_g2_g1	0.641224	0.888932	'Cebpa L/L mutant' vs 'wild type'	0
E_MTAB_7076_g3_g1	0.64118	1.92255	'Helicobacter hepaticus' vs 'none' in 'Alpk1 homozygous knockout'	0
E_GEOD_45194_g4_g2	0.640972	1.62127	'Nras GFPhigh' vs 'wild type GFPhigh'	0
E_MTAB_3038_g3_g1	0.637724	1.44532	'dox-induced over-expression of oncogenes for 5 days' vs 'untreated control'	0
E_MTAB_8343_g7_g1	0.636094	1.63918	'Fhl1 knockdown by siRNA' vs 'wild type' at '1 day'	0
E_MTAB_5023_g2_g1	0.634036	1.32362	'Mesenchymal cell-specific homozygous deletion of Sbds' vs 'wild type genotype'	0
E_MTAB_9275_g3_g1	0.632478	2.0331	'lipopolysaccharide; 10 nanogram per milliliter' vs 'none' in 'Hoxb8-FL; MEF2A knockout'	0
E_GEOD_38001_g1_g2	0.630152	2.00969	'heat-shocked at 42 degreeC' vs 'grown at 33 degreeC' in 'HdhQ111 knock-in'	0
E_GEOD_53916_g1_g2	0.627685	1.77652	'renin-expression' vs 'control'	0
E_GEOD_39595_g4_g1	0.62565	0.0885222	'DEC1 knock-out' vs 'wild type' in 'anti-CD3'	0
E_GEOD_53896_g5_g1	0.624242	0.569069	'Btk KO (VH81x transgenic Rag1-/-)' vs 'control'	0
E_GEOD_55180_g2_g1	0.62322	2.0884	'upf3 knockout' vs 'wild type' in 'testis'	0
E_MTAB_10226_g4_g3	0.622134	1.36114	'miR-1-133a_OSMR_tKO' vs 'miR-1-133a_dKO'	0
E_MTAB_9180_g4_g2	0.621703	0.525161	'Mmp17-/-' vs 'wild type genotype' in 'intestine smooth muscle'	0
E_MTAB_8343_g7_g3	0.621012	1.74743	'Mxd1 knockdown by siRNA' vs 'wild type' at '1 day'	0
E_MTAB_1035_g6_g5	0.620187	2.09059	'fetal definitive erythroid cell' vs 'primitive erythroid cell' in 'mix of orthochromatic and polychromatophilic erythroblast'	0
E_GEOD_6487_g3_g6	0.619082	0.905617	'mutant MyoD expression' at '6 hour' vs 'control' at '6 hour'	0
E_GEOD_50122_g2_g1	0.615554	1.58269	'Runx3 knockout' vs 'wild type genotype' in 'IL-2'	0
E_GEOD_50399_g2_g1	0.615422	0.430704	'MCKcre Pitx2 Flox/Flox' vs 'wild type' in '12 week'	0
E_MTAB_9538_g2_g1	0.614785	0.334998	'Zfp800 -/-' vs 'wild type genotype'	0
E_MTAB_8934_g5_g7	0.612227	2.30821	'neurosphere in differentiation medium; 12 day' vs 'neurosphere; 0 day' in 'wild type genotype'	0
E_GEOD_62734_g4_g3	0.610316	1.62597	'Col1a1-tetO-MLL/ENL' vs 'wild type' in 'precursor for granulocyte-macrophage progenitor cell'	0
E_MTAB_7562_g2_g1	0.610301	2.01205	'Lymphocytic choriomeningitis mammarenavirus' vs 'none' in 'TRAIL homozygous knock out'	0
E_MTAB_5210_g2_g1	0.609524	0.881267	'Stella maternal / zygotic knockout' vs 'wild type genotype' in '1-cell embryo'	0
E_MTAB_6482_g3_g2	0.609359	2.08466	'intravenous injection of 10-100 thousand B-ALL cells' vs 'none' in 'lentiviral expression of mTie2-IFN-mirT and Tie2-driven overexpression of IFNalpha'	0
E_MTAB_7076_g4_g2	0.608907	2.19944	'Helicobacter hepaticus' vs 'none' in 'wild type phenotype'	0
E_GEOD_43075_g2_g4	0.60581	1.87997	'lipopolysaccharide; 1 microgram per milliliter' vs 'none' in 'Nfkbiz-/-'	0
E_MTAB_8343_g8_g2	0.599547	1.94736	'Fhl1 knockdown by siRNA' vs 'wild type' at '3 day'	0
E_GEOD_6487_g7_g4	0.599156	1.3635	'mutant MyoD expression' at '12 hour' vs 'wild type MyoD expression' at '0 hour'	0
E_MTAB_5210_g6_g5	0.598008	1.38804	'Stella knockout' vs 'wild type genotype' in 'oocyte'	0
E_MTAB_4167_g7_g3	0.596606	0.817953	'anti-IL-17A and anti-IL-17F treatment' vs 'no treatment' in 'wild type mice with acute oropharyngeal candidiasis'	0
E_MEXP_1702_g2_g1	0.595879	0.50466	'doxycycline; no induction of Sp1 expression' vs 'none; wild type human Sp1 expression'	0
E_GEOD_2413_g6_g2	0.592145	0.95469	'Kin-' vs 'wild type' in 'cAMP' at '6 hour'	0
E_MTAB_8343_g7_g5	0.591203	1.41358	'Zfp521 knockdown by siRNA' vs 'wild type' at '1 day'	0
E_MTAB_7428_g7_g8	0.591029	0.998889	'oxygen/glucose-deprivation followed by restoration of oxygen/glucose' vs 'none' in 'wild type genotype; undifferentiated'	0
E_GEOD_65913_g2_g1	0.590691	0.860823	'Tet1 knockout' vs 'wild type'	0
E_GEOD_42997_g4_g2	0.588639	1.65266	'4 hours after hCG treatment' vs 'control' in 'wild type'	0
E_MTAB_8343_g8_g4	0.587398	2.10405	'Mxd1 knockdown by siRNA' vs 'wild type' at '3 day'	0
E_MTAB_1035_g9_g8	0.586838	2.57619	'fetal definitive erythroid cell' vs 'primitive erythroid cell' in 'proerythroblast'	0
E_GEOD_6487_g1_g4	0.586762	0.72081	'mutant MyoD expression' at '12 hour' vs 'control' at '12 hour'	0
E_GEOD_6487_g9_g5	0.582077	0.458984	'mutant MyoD expression' at '24 hour' vs 'wild type MyoD expression' at '24 hour'	0
E_MTAB_1035_g9_g7	0.577636	2.79469	'adult definitive erythroid cell' vs 'primitive erythroid cell' in 'proerythroblast'	0
E_MTAB_3518_g4_g1	0.571126	0.364664	'miR-22 KO' vs 'wild type genotype'	0
E_GEOD_52157_g3_g4	0.568996	2.43719	'Rb;E2f8 knock-out' vs 'wild type'	0
E_GEOD_84838_g1_g2	0.566089	1.60208	'doxycicline-mediated expression of c-Jun' vs 'control'	0
E_MTAB_8185_g4_g3	0.563778	2.90526	'ABIN1[D485N] knock-in' vs 'wild type genotype' in 'neutrophil'	0
E_GEOD_45194_g3_g1	0.563412	1.98467	'Nras GFP-' vs 'wild type GFP-'	0
E_MTAB_8025_g4_g2	0.561481	0.362589	'MyD88 homozygous knockout' vs 'wild type genotype' in 'none'	0
E_MEXP_939_g1_g2	0.56121	1.88681	'PGC-1 beta knock in' vs 'wild type'	0
E_GEOD_42997_g3_g1	0.561001	2.42314	'4 hours after hCG treatment' vs 'control' in 'Snfl2 Ex6DEL'	0
E_GEOD_6623_g1_g2	0.560266	1.23276	'hematopoietic stem cell; FoxO1/3/4 triple knockout' vs 'hematopoietic stem cell; wild type genotype'	0
E_GEOD_48962_g7_g5	0.557446	2.02937	'R6/2 transgenic' vs 'wild type' in '8 week; brain cortex'	0
E_MTAB_1171_g3_g1	0.557292	1.13884	'Runx1 knockdown; induce erythroid differentiation' vs 'wild type; induce erythroid differentiation'	0
E_GEOD_46892_g3_g2	0.547114	1.55652	'CD45.2+MHCII-/- bone marrow to CD45.1+ WT' vs 'wild type' in 'naive CD4+ T cell'	0
E_GEOD_46151_g2_g1	0.54708	0.113472	'cSix1 KO' vs 'wild type'	0
E_MTAB_5210_g4_g3	0.546093	2.71924	'Stella maternal / zygotic knockout' vs 'wild type genotype' in '2-cell embryo'	0
E_MTAB_5399_g1_g2	0.542872	0.487578	'interferon beta' vs 'eGFP control'	0
E_GEOD_18567_g2_g1	0.533579	1.59012	'13 day; Alpha9 knockout' vs '13 day; wild type'	0
E_MTAB_10226_g4_g1	0.532056	1.85605	'UO126; 0.2 milligram per kilogram; miR-1-133a_dKO' vs 'miR-1-133a_dKO'	0
E_MTAB_7062_g4_g3	0.529499	1.08064	'UPF2 knockout' vs 'wild type'	0
E_MTAB_8343_g8_g6	0.527796	2.02114	'Zfp521 knockdown by siRNA' vs 'wild type' at '3 day'	0
E_MTAB_10226_g4_g2	0.527229	2.07546	'miR-1-133a_FGFR1_tKO' vs 'miR-1-133a_dKO'	0
E_GEOD_38001_g3_g4	0.526675	3.34451	'heat-shocked at 42 degreeC' vs 'grown at 33 degreeC' in 'wild type'	0
E_GEOD_77576_g4_g3	0.515689	2.14445	'Tbx5;Nkx2-5 knockout' vs 'wild type'	0
E_MTAB_1035_g12_g10	0.515375	4.16426	'adult definitive erythroid cell' vs 'primitive erythroid cell' in 'reticulocyte'	0
E_GEOD_75431_g12_g11	0.514163	-3.86e-16	'PS2APP transgenic' vs 'non transgenic' in 'neuron' at '7 month'	0
E_MTAB_10226_g3_g1	0.511578	1.52673	'UO126; 0.2 milligram per kilogram; miR-1-133a_dKO' vs 'miR-1-133a_OSMR_tKO'	0
E_MTAB_1035_g12_g11	0.505438	4.34162	'fetal definitive erythroid cell' vs 'primitive erythroid cell' in 'reticulocyte'	0
E_GEOD_21546_g8_g4	0.494913	1.48279	'Elk/Sap double knockout; stimulated with plate-bound alphaCD3 for 30 min' vs 'wild type; stimulated with plate-bound alphaCD3 for 30 min'	0
E_MTAB_6091_g2_g1	0.492357	0.491968	'CXCR4 overexpression' vs 'wild type'	0
E_GEOD_43897_g1_g2	0.491896	4.43852	'ALDH1 positive' vs 'ALDH1 negative'	0
E_GEOD_3203_g1_g4	0.491061	2.26439	'IFNR null' vs 'wild type' in 'influenza infected'	0
E_GEOD_2413_g8_g7	0.490739	2.32141	'Kin-' vs 'wild type' in 'cAMP' at '24 hour'	0
E_MTAB_9275_g15_g9	0.487632	4.56544	'lipopolysaccharide; 10 nanogram per milliliter and prostaglandin E2; 1 micromolar and interferon beta; 100 units per milliliter' vs 'none' in 'primary cell line; wild type genotype'	0
E_GEOD_3203_g2_g3	0.487401	3.37397	'interferon beta' vs 'none' in 'wild type; uninfected'	0
E_GEOD_58960_g2_g5	0.487296	0.0477839	'overexpression of Foxd3' vs 'control'	0
E_GEOD_19194_g1_g3	0.486243	2.81791	'Cbfb knockout' vs 'control of Cbfb knockout'	0
E_MTAB_7178_g6_g2	0.485314	1.57405	'Vgamma4+, IFN-gamma+' at '21 month' vs '3 month'	0
E_GEOD_19194_g2_g4	0.483916	3.64431	'Cbfb+/MYH11' vs 'control of Cbfb+/MYH11'	0
E_MEXP_2282_g2_g1	0.480621	1.9627	'Kit ligand; wasp knockout' vs 'Kit ligand; wild type'	0
E_MTAB_7178_g8_g4	0.473925	4.42637	'Vgamma6+, IL-17+' at '21 month' vs '3 month'	0
E_MTAB_9749_g6_g5	0.472682	0.485111	'Rarb -/-' vs 'wild type genotype' in 'none'	0
E_MTAB_3501_g2_g1	0.470877	0.047769	'conditional knockout of Rif1' vs 'wild type genotype'	0
E_GEOD_46298_g8_g7	0.470577	0.969339	'transgenic' vs 'wild type' in '56 day; 129Sv'	0
E_MTAB_5986_g2_g1	0.46769	0.844462	'Lmx1a and Lmx1b knockout' vs 'wild type genotype'	0
E_GEOD_41090_g2_g1	0.46452	3.43877	'mir181a1/b1 Knockout' vs 'wild type'	0
E_GEOD_44674_g4_g10	0.460335	1.62127	'velaglucerase' vs 'saline' in '9V/null; liver'	0
E_GEOD_6487_g2_g5	0.45809	2.62869	'mutant MyoD expression' at '24 hour' vs 'control' at '24 hour'	0
E_MTAB_1035_g3_g2	0.453128	5.49656	'fetal definitive erythroid cell' vs 'primitive erythroid cell' in 'basophilic erythroblast'	0
E_GEOD_59422_g3_g1	0.452243	0.453561	'GP91 Phox knockout; treated with angiotensin II' vs 'wild type; treated with angiotensin II'	0
E_MTAB_3322_g2_g3	0.451494	3.52535	'KDM4C knock-down' vs 'wild type genotype' in 'mixed-lineage leukemia'	0
E_GEOD_53896_g5_g4	0.451447	2.15483	'WT (VH81x transgenic Rag1-/-)' vs 'control'	0
E_GEOD_34959_g3_g1	0.44382	1.9755	'Eed knockout' vs 'control'	0
E_GEOD_22322_g1_g2	0.439162	4.05925	'dominant-negative Brg1' vs 'wild type'	0
E_MEXP_1371_g2_g3	0.437763	1.15095	'Upf2fl/fl;LysMCre' vs 'wild type genotype' in 'macrophage'	0
E_MTAB_6381_g2_g4	0.435556	5.72602	'Î±-GalCer; 2 microgram' vs 'none' in 'wild type genotype'	0
E_MTAB_4167_g7_g5	0.434526	1.02664	'anti-IL-17F treatment' vs 'no treatment' in wild type mice with acute oropharyngeal candidiasis	0
E_MTAB_3518_g4_g3	0.421502	0.546863	'miR-22 KO/muscle-specific ERalpha KO' vs 'wild type genotype'	0
E_GEOD_62360_g2_g1	0.421469	2.58521	'FoxM1 conditional knockout' vs 'wild type'	0
E_MTAB_8538_g2_g1	0.420035	2.28131	'Pabpn1 knockdown by shRNA' vs 'scrambled shRNA'	0
E_MTAB_9180_g3_g1	0.410757	3.03389	'Mmp17-/-' vs 'wild type genotype' in 'epithelium of crypt of Lieberkuhn'	0
E_MTAB_6723_g4_g3	0.409887	1.22121	'Lgr5-Cre-ERT2; Il22-/-' vs 'Lgr5-Cre-ERT2' in 'none'	0
E_GEOD_40284_g1_g2	0.403751	5.42718	'Lsd1fl/fl Mx1Cre' vs 'Lsd1fl/fl'	0
E_MEXP_2282_g4_g2	0.401425	5.11278	'Kit ligand' vs 'none' in 'wild type'	0
E_MTAB_1035_g6_g4	0.397187	7.49558	'adult definitive erythroid cell' vs 'primitive erythroid cell' in 'mix of orthochromatic and polychromatophilic erythroblast'	0
E_MTAB_7062_g4_g2	0.389924	3.23055	'TUT4; TUT7 double knockout' vs 'wild type'	0
E_GEOD_21546_g8_g2	0.379554	0.753819	'Elk knockout; stimulated with plate-bound alphaCD3 for 30 min' vs 'wild type; stimulated with plate-bound alphaCD3 for 30 min'	0
E_GEOD_6487_g7_g5	0.376702	5.57415	'mutant MyoD expression' at '24 hour' vs 'wild type MyoD expression' at '0 hour'	0
E_MTAB_6381_g1_g3	0.366781	9.38494	'Î±-GalCer; 2 microgram' vs 'none' in 'Cd1d homozyous knockout'	0
E_GEOD_42912_g3_g1	0.358999	3.53047	'Nurr1 knockout' vs 'control' in 'substantia nigra'	0
E_MTAB_7879_g2_g1	0.343499	10.9126	'Cox6a2 knockout' vs 'wild type'	0
E_TABM_755_g2_g1	0.336865	4.23929	'Cebpb bDCRE' vs 'wild type'	0
E_MTAB_7178_g5_g1	0.31083	4.13216	'Vgamma1+, IFN-gamma+' at '21 month' vs '3 month'	0
E_MTAB_7062_g4_g1	0.310553	5.66513	'TUT4 deficiency; TUT7 knockout' vs 'wild type'	0
E_GEOD_18551_g4_g3	0.297708	3.09965	'YAC128' vs 'wild type genotype' in '12 month'	0
E_MTAB_8435_g3_g4	0.290147	14.4599	'CD81 positive' vs 'CD81 negative' in 'visceral abdominal adipose tissue'	0
E_MEXP_2282_g3_g1	0.290042	9.48746	'Kit ligand' vs 'none' in 'wasp knockout'	0
E_GEOD_28710_g2_g1	0.282101	13.038	'alpha-amanitin; maternal Ring1-Rnf+' vs 'none; maternal Ring1-Rnf+'	0
E_MTAB_6992_g1_g2	0.280939	15.1286	'myeloid lineage restricted progenitor cell' vs 'long term hematopoietic stem cell' in 'Elp3fl/fl'	0
E_MTAB_9749_g5_g1	0.278414	6.99055	'4-oxoretinoic acid; 5 micromolar' vs 'none' in 'Rarb -/-'	0
E_MTAB_8435_g1_g2	0.275744	15.1922	'CD81 positive' vs 'CD81 negative' in 'subcutaneous adipose tissue'	0
E_MTAB_1035_g3_g1	0.273979	14.6474	'adult definitive erythroid cell' vs 'primitive erythroid cell' in 'basophilic erythroblast'	0
E_MTAB_7088_g2_g1	0.272369	0.962742	'Aire homozygous knockout' vs 'wild type genotype'	0
E_MEXP_1968_g1_g9	0.18908	0.868441	'0.6 joule per square meter ultraviolet light' vs 'none' in 'wild type'	0
E_GEOD_2515_g1_g2	0.161908	2.33427	'AIRE knock-out' vs 'wild type'	0
E_GEOD_59848_g1_g2	0.15353	2.47396	'Dicer knockout' vs 'wild type genotype'	0
E_MEXP_1968_g1_g2	0.134466	3.04727	'4 joule per square meter ultraviolet light' vs 'none' in 'wild type'	0
E_MEXP_1968_g4_g5	0	1.22068	'0.6 joule per square meter ultraviolet light' vs 'none' in 'csb mutant; xpa knock out'	0
E_MTAB_8964_g2_g1	0	1.07033	'CAG driven deletion of miR.16b~25' vs 'wild type phenotype'	0
E_MEXP_1968_g7_g3	0	0.506667	'0.6 joule per square meter ultraviolet light' vs 'none' in 'csb mutant'	0
E_MEXP_1968_g6_g8	0	0.239174	'0.6 joule per square meter ultraviolet light' vs 'none' in 'xpa knock out'	0
E_GEOD_53145_g2_g1	0	0.226776	'BLIMP knockout' vs 'wild type'	0
E_GEOD_50399_g4_g3	0	0.224324	'MCKcre Pitx2 Flox/Flox' vs 'wild type' in '3 week'	0
E_MEXP_1383_g4_g3	0	0.0919142	'9 month; alpha-synuclein overexpression' vs '9 month; wild type'	0
E_GEOD_47703_g2_g1	0	-3.86e-16	'Aicda knockout' vs 'wild type' in 'activated B cell'	0
E_GEOD_58261_g2_g3	0	-3.86e-16	'Dnmt1 conditional knockout' vs 'Dnmt1 wild type'	0
E_GEOD_63813_g21_g4	0	-3.86e-16	'miR-17, miR-20a and miR-18a deleted' vs 'wild type' in 'heart'	0
E_GEOD_63813_g21_g7	0	-3.86e-16	'miR-17,miR-20a, miR-18a, and miR-92a-1 deleted' vs 'wild type' in 'heart'	0
E_GEOD_63813_g21_g9	0	-3.86e-16	'miR-17-92 knockout' vs 'wild type' in 'heart'	0
E_GEOD_63813_g22_g10	0	-3.86e-16	'miR-17-92 knockout' vs 'wild type' in 'tail bud'	0
E_GEOD_63813_g22_g16	0	-3.86e-16	'miR-19a and miR-19b-1 deleted' vs 'wild type' in 'tail bud'	0
E_GEOD_63813_g22_g2	0	-3.86e-16	'miR-17 and miR-20a deleted' vs 'wild type' in 'tail bud'	0
E_GEOD_63813_g22_g5	0	-3.86e-16	'miR-17, miR-20a and miR-18a deleted' vs 'wild type' in 'tail bud'	0
E_GEOD_63813_g22_g8	0	-3.86e-16	'miR-17,miR-20a, miR-18a, and miR-92a-1 deleted' vs 'wild type' in 'tail bud'	0
E_GEOD_63813_g23_g11	0	-3.86e-16	'miR-17-92 knockout' vs 'wild type' in 'whole organism'	0
E_GEOD_63813_g23_g17	0	-3.86e-16	'miR-19a and miR-19b-1 deleted' vs 'wild type' in 'whole organism'	0
E_GEOD_63813_g23_g20	0	-3.86e-16	'miR-92a-1 deleted' vs 'wild type' in 'whole organism'	0
E_GEOD_63813_g23_g6	0	-3.86e-16	'miR-17, miR-20a and miR-18a deleted' vs 'wild type' in 'whole organism'	0
E_GEOD_65775_g14_g3	0	-3.86e-16	'Het (Q175) knock-in' vs 'wild type' in 'cerebellum'	0
E_GEOD_65775_g18_g7	0	-3.86e-16	'Het (Q175) knock-in' vs 'wild type' in 'hippocampus'	0
E_GEOD_68155_g6_g5	0	-3.86e-16	'Gpr34 knockout' vs 'wild type' in 'splenocyte; none'	0
E_GEOD_68511_g3_g1	0	-3.86e-16	'Socs1 knock-in' vs 'wild type' in 'CD8+ T cell'	0
E_GEOD_68921_g3_g2	0	-3.86e-16	'human-Mfn2-overexpressing (Mfn2wt)' vs 'tet-off control' in '1 day; heart'	0
E_GEOD_83550_g8_g7	0	-3.86e-16	'GPSM3 homozygous knockout' vs 'wild type genotype' in 'GPSM3; C57BL6/J'	0
E_MTAB_5224_g12_g11	0	-3.86e-16	'Camsap3 knockout' vs 'wild type genotype'	0
E_MTAB_5224_g14_g13	0	-3.86e-16	'Anks6 knockout' vs 'wild type genotype'	0
E_MTAB_5224_g18_g17	0	-3.86e-16	'Otud7b knockout' vs 'wild type genotype'	0
E_MTAB_5224_g20_g19	0	-3.86e-16	'Adamts3 knockout' vs 'wild type genotype'	0
E_MTAB_5671_g2_g3	0	-3.86e-16	'mesenchyme-specific knockout of mir17-92 and mir106b knockout' vs 'mir106b knockout'	0
E_MTAB_5671_g4_g1	0	-3.86e-16	'mesenchyme-specific knockout of Mycn' vs 'wild type'	0
E_MTAB_5707_g1_g3	0	-3.86e-16	'smoking' vs 'non-smoking' in 'Atg16l1 T300A'	0
E_MTAB_5914_g2_g1	0	-3.86e-16	'Amh driven deletion of miR17-92' vs 'wild type phenotype'	0
E_MTAB_6133_g2_g1	0	-3.86e-16	'Dicer conditional knockout' vs 'wild type'	0
E_MTAB_6336_g2_g1	0	-3.86e-16	'Bal1-cre; Slc7a5 flox/flox' vs 'wild type genotype'	0
E_MTAB_6435_g4_g3	0	-3.86e-16	'C/EBPÎ²-Î”uORF expression' vs 'wild type genotype' in '4 month'	0
E_MTAB_6639_g4_g3	0	-3.86e-16	'anti-IL-22; 150 micrograms' vs 'isotype-control; 150 micrograms' in 'wild type phenotype; methotrexate; first dose 120 milligram per kilogram; second dose 60 milligram per kilogram' at '1 day'	0
E_MTAB_6639_g8_g7	0	-3.86e-16	'Rorc homozygous knockout' vs 'wild type phenotype' in 'none; none' at '0 day'	0
E_MTAB_6992_g2_g4	0	-3.86e-16	'Elp3fl/fl vav-iCreT/+' vs 'Elp3fl/fl' in 'myeloid lineage restricted progenitor cell'	0
E_MTAB_7076_g4_g3	0	-3.86e-16	'Alpk1 homozygous knockout' vs 'wild type phenotype' in 'none'	0
E_MTAB_7291_g5_g3	0	-3.86e-16	'miR-150homozygous knock out' vs 'wild type genotype' in 'Ly6C-positive'	0
E_MTAB_7345_g2_g1	0	-3.86e-16	'AhR conditional knockout driven by Mb1-cre' vs 'wild type' in 'butyrate; 150 millimolar; none'	0
E_MTAB_7345_g6_g5	0	-3.86e-16	'B cell specific Ahr knockout' vs 'wild type' in 'none; none'	0
E_MTAB_7496_g1_g5	0	-3.86e-16	'Vgat-cre;Sox2fl/fl' vs 'Sox2fl/fl' in 'CT0 hour'	0
E_MTAB_7496_g2_g3	0	-3.86e-16	'CT18 hour' vs 'CT12 hour' in 'Sox2fl/fl'	0
E_MTAB_7496_g4_g8	0	-3.86e-16	'Vgat-cre;Sox2fl/fl' vs 'Sox2fl/fl' in 'CT6 hour'	0
E_MTAB_7496_g5_g7	0	-3.86e-16	'CT18 hour' vs 'CT0 hour' in 'Vgat-cre;Sox2fl/fl'	0
E_MTAB_7496_g5_g8	0	-3.86e-16	'CT6 hour' vs 'CT0 hour' in 'Vgat-cre;Sox2fl/fl'	0
E_MTAB_7496_g6_g7	0	-3.86e-16	'CT18 hour' vs 'CT12 hour' in 'Vgat-cre;Sox2fl/fl'	0
E_MTAB_7496_g8_g7	0	-3.86e-16	'CT18 hour' vs 'CT6 hour' in 'Vgat-cre;Sox2fl/fl'	0
E_MTAB_7562_g3_g1	0	-3.86e-16	'TRAIL homozygous knock out' vs 'wild type genotype' in 'Lymphocytic choriomeningitis mammarenavirus'	0
E_MTAB_7794_g1_g3	0	-3.86e-16	'rapamycin; 225 parts per million' vs 'none' in 'Coq9R239X'	0
E_MTAB_7856_g7_g3	0	-3.86e-16	'doxycycline' vs 'none' in 'Mapt null + APP/PS1 transgene + reversible human MAPT'	0
E_MTAB_8161_g4_g2	0	-3.86e-16	'Xist-/-' vs 'wild type genotype' in 'kidney'	0
E_MTAB_8411_g2_g1	0	-3.86e-16	'macrophage-specific Bmal1 knockout' vs 'wild type'	0
E_MTAB_8796_g2_g1	0	-3.86e-16	'Tnfaip8 -/-' vs 'wild type genotype'	0
E_MTAB_8838_g8_g2	0	-3.86e-16	'heterozygous MATR3 S85C' vs 'wild type genotype' in 'spinal cord'	0
E_MTAB_8838_g8_g5	0	-3.86e-16	'homozygous MATR3 S85C' vs 'wild type genotype' in 'spinal cord'	0
E_MTAB_9213_g2_g1	0	-3.86e-16	'Pax6os1 homozygous knockout' vs 'wild type genotype'	0
E_MTAB_9704_g2_g1	0	-3.86e-16	'H2afj-âˆ†7-KO' vs 'wild type genotype' in 'etoposide; 2.5 micromolar'	0
E_MTAB_9704_g4_g3	0	-3.86e-16	'H2afj-âˆ†7-KO' vs 'wild type genotype' in 'none'	0
E_GEOD_1008_g4_g7	0	-3.86e-16	'mdx' vs 'wild type' in 'postnatal day 28'	0
E_GEOD_1482_g4_g3	0	-3.86e-16	'15 day; heterozygous NF1' vs '15 day; wild type'	0
E_GEOD_15293_g3_g1	0	-3.86e-16	'Wfs1 knockout; 129S6' vs 'wild type; 129S6'	0
E_GEOD_15293_g4_g2	0	-3.86e-16	'Wfs1 knockout; C57BL/6' vs 'wild type; C57BL/6'	0
E_GEOD_16360_g3_g1	0	-3.86e-16	'transgenic humanSODG93A' vs 'wild type' in 'gastrocnemius'	0
E_GEOD_24594_g2_g4	0	-3.86e-16	'MMTV-Myc in E2F1 null background' vs 'MMTV-Myc'	0
E_GEOD_25250_g12_g10	0	-3.86e-16	'chlorpyrifos; 0.5 milligram per kilogram per day; tgHuPON1Q192' vs 'chlorpyrifos; 0.5 milligram per kilogram per day; wild type'	0
E_GEOD_25250_g12_g11	0	-3.86e-16	'chlorpyrifos; 0.5 milligram per kilogram per day; tgHuPON1R192' vs 'chlorpyrifos; 0.5 milligram per kilogram per day; wild type'	0
E_GEOD_25250_g2_g10	0	-3.86e-16	'chlorpyrifos; 0.5 milligram per kilogram per day; tgHuPON1Q192' vs 'DMSO; ; tgHuPON1Q192'	0
E_GEOD_25250_g2_g6	0	-3.86e-16	'chlorpyrifos; 0.35 milligram per kilogram per day; tgHuPON1Q192' vs 'DMSO; ; tgHuPON1Q192'	0
E_GEOD_26025_g1_g2	0	-3.86e-16	'5HTT heterozygous; prenatal stress' vs '5HTT heterozygous; control'	0
E_GEOD_26025_g3_g1	0	-3.86e-16	'5HTT heterozygous; control' vs 'wild type; control'	0
E_GEOD_26025_g3_g4	0	-3.86e-16	'wild type; prenatal stress' vs 'wild type; control'	0
E_GEOD_37098_g3_g1	0	-3.86e-16	'heterozygous' vs 'wild type'	0
E_GEOD_39194_g1_g2	0	-3.86e-16	'eGFP and ATF4-FLAG' vs 'control'	0
E_GEOD_39196_g1_g2	0	-3.86e-16	'overexpression of Gadd45a' vs 'control'	0
E_GEOD_40377_g3_g1	0	-3.86e-16	'PDE10 inhibitor; PDE10A knockout; hippocampus' vs 'PDE10 inhibitor; wild type; hippocampus'	0
E_GEOD_40377_g5_g1	0	-3.86e-16	'PDE10 inhibitor; PDE10A knockout; hippocampus' vs 'vehicle control; PDE10A knockout; hippocampus'	0
E_GEOD_40377_g6_g2	0	-3.86e-16	'PDE10 inhibitor; PDE10A knockout; striatum' vs 'vehicle control; PDE10A knockout; striatum'	0
E_GEOD_40377_g7_g3	0	-3.86e-16	'PDE10 inhibitor; wild type; hippocampus' vs 'vehicle control; wild type; hippocampus'	0
E_GEOD_40377_g7_g5	0	-3.86e-16	'vehicle control; PDE10A knockout; hippocampus' vs 'vehicle control; wild type; hippocampus'	0
E_GEOD_40377_g8_g6	0	-3.86e-16	'vehicle control; PDE10A knockout; striatum' vs 'vehicle control; wild type; striatum'	0
E_GEOD_4065_g1_g2	0	-3.86e-16	'AMPK gamma-3 R225Q mutant' vs 'wild type genotype'	0
E_GEOD_42230_g2_g1	0	-3.86e-16	'Ikbkap knockout' vs 'control'	0
E_GEOD_43940_g2_g1	0	-3.86e-16	'Tshz3LacZ/LacZ' vs 'wild type' in 'Embryonic day 14.5'	0
E_GEOD_43951_g5_g1	0	-3.86e-16	'Rx-Dnmt1-/-' vs 'wild type' in 'embryonic day 16.5'	0
E_GEOD_43951_g6_g2	0	-3.86e-16	'Rx-Dnmt1-/-' vs 'wild type' in 'postnatal day 0.5'	0
E_GEOD_4512_g3_g1	0	-3.86e-16	'heterozygous SP-C-humanCFTR' vs 'wild type'	0
E_GEOD_4512_g3_g2	0	-3.86e-16	'homozygous SP-C-humanCFTR' vs 'wild type'	0
E_GEOD_47426_g2_g1	0	-3.86e-16	'IL6ra knockout' vs 'control'	0
E_GEOD_48622_g2_g3	0	-3.86e-16	'APP/APLP2 double conditional knockout' vs 'APP knockout'	0
E_GEOD_48622_g4_g1	0	-3.86e-16	'APLP2 knockout' vs 'control'	0
E_GEOD_48622_g4_g2	0	-3.86e-16	'APP knockout' vs 'control'	0
E_GEOD_48911_g2_g1	0	-3.86e-16	'Glud1 transgenic' vs 'wild type' in '10 day'	0
E_GEOD_48911_g4_g3	0	-3.86e-16	'Glud1 transgenic' vs 'wild type' in '14.5 month'	0
E_GEOD_48911_g6_g5	0	-3.86e-16	'Glud1 transgenic' vs 'wild type' in '20 month'	0
E_GEOD_48911_g8_g7	0	-3.86e-16	'Glud1 transgenic' vs 'wild type' in '4.5 month'	0
E_GEOD_55014_g2_g1	0	-3.86e-16	'E4bp4 knockout' vs 'control'	0
E_GEOD_558_g3_g2	0	-3.86e-16	'constitutively active caPI3K transgenic' vs 'wild type'	0
E_GEOD_56503_g2_g3	0	-3.86e-16	'shRNA-mediated TDP-43 knockdown' vs 'control, shLuciferase'	0
E_GEOD_60058_g3_g1	0	-3.86e-16	'NeoNull (aflox/null); frontal nasal' vs 'wild type; frontal nasal'	0
E_GEOD_60058_g4_g2	0	-3.86e-16	'NeoNull (aflox/null); maxilla' vs 'wild type; maxilla'	0
E_GEOD_62013_g2_g1	0	-3.86e-16	'ob/ob' vs 'wild type genotype' in 'none'	0
E_GEOD_62013_g2_g3	0	-3.86e-16	'Streptozotocin-induced diabetes' vs 'none' in 'wild type genotype'	0
E_GEOD_62210_g3_g4	0	-3.86e-16	'wild type huntingtin; p62 -/-' vs 'wild type huntingtin; p62 +/+'	0
E_GEOD_65154_g2_g1	0	-3.86e-16	'Wls fl/fl ; Lecre +/-' vs 'wild type'	0
E_GEOD_6527_g2_g5	0	-3.86e-16	E_GEOD_6527_g2_g5	0
E_GEOD_6527_g4_g8	0	-3.86e-16	E_GEOD_6527_g4_g8	0
E_GEOD_6527_g7_g6	0	-3.86e-16	E_GEOD_6527_g7_g6	0
E_GEOD_67306_g3_g1	0	-3.86e-16	'ibuprofen; 375 part per million' vs 'none' in 'APPSwe-PS1deltaE9'	0
E_GEOD_67306_g4_g2	0	-3.86e-16	'ibuprofen; 375 part per million' vs 'none' in 'wild type'	0
E_GEOD_68238_g8_g5	0	-3.86e-16	'total RNA; Eif4e heterozygous knockout' vs 'total RNA; wild type'	0
E_GEOD_74905_g1_g2	0	-3.86e-16	'vitamin A sufficient diet' vs 'vitamin A deficient diet' in 'LRAT knockout'	0
E_GEOD_80633_g2_g1	0	-3.86e-16	'Crtc1 knockout' vs 'wild type'	0
E_MEXP_1314_g2_g1	0	-3.86e-16	'TBP105Q' vs 'wild type'	0
E_MEXP_1314_g2_g3	0	-3.86e-16	'TBP13Q' vs 'wild type'	0
E_MEXP_1483_g4_g3	0	-3.86e-16	'none; normal; ZIF268(Egr1) homozygous knockout' vs 'none; normal; wild type'	0
E_MEXP_2088_g1_g2	0	-3.86e-16	'doxycycline-induced expression of Xist transgene' vs 'no expression of Xist transgene'	0
E_MEXP_3493_g4_g1	0	-3.86e-16	'Bdr mutant' vs 'wild type' at 'Zeitgeber time 11'	0
E_MEXP_3493_g6_g3	0	-3.86e-16	'Bdr mutant' vs 'wild type' at 'Zeitgeber time 6'	0
E_MEXP_495_g3_g1	0	-3.86e-16	E_MEXP_495_g3_g1	0
E_MEXP_731_g1_g2	0	-3.86e-16	'ClC-6 knockout' vs 'wild type'	0
E_MEXP_886_g1_g2	0	-3.86e-16	'ataxin1 knock out' vs 'wild type'	0
E_MTAB_2790_g1_g2	0	-3.86e-16	'p27 knockout genotype' vs 'wild type genotype'	0
E_MTAB_3000_g1_g2	0	-3.86e-16	'Reg3beta-/-' vs 'wild type genotype'	0
E_MTAB_3145_g1_g2	0	-3.86e-16	'p63-/-' vs 'wild type genotype'	0
E_MTAB_3976_g4_g2	0	-3.86e-16	'rodless' vs 'wild type'	0
E_MTAB_3976_g4_g3	0	-3.86e-16	'rodless/coneless' vs 'wild type'	0
E_MTAB_4133_g1_g2	0	-3.86e-16	'homozygous Meis1 knockout' vs 'heterozygous Meis1 knockout'	0
E_MTAB_4167_g7_g6	0	-3.86e-16	'treatment with isotype controls' vs 'no treatment' in wild type mice with acute oropharyngeal candidiasis'	0
E_MTAB_5218_g8_g2	0	-3.86e-16	'Rat IgG2a isotype control; 500 microgram' vs 'saline' in 'wild type; Mycobacterium tuberculosis H37Rv'	0
E_MTAB_5218_g8_g5	0	-3.86e-16	'anti-mIL-17F; 500 microgram' vs 'saline' in 'wild type; Mycobacterium tuberculosis H37Rv'	0
E_MTAB_5304_g1_g3	0	-3.86e-16	'N2B27 medium; low expression of Rex1::GFP; 25 hour' vs '2i medium; 0 hour'	0
E_MTAB_5755_g7_g9	0	-3.86e-16	'heterozygous RYR1 mutant' vs 'RYR1 wild type' in 'embryonic day 18.5'	0
E_MTAB_6792_g4_g1	0	-3.86e-16	'Cerox1 knockdown by shRNA' vs 'scrambled shRNA'	0
E_MTAB_7040_g1_g3	0	-3.86e-16	'fasted for 24 hours-refed for 4 hours' vs 'ad libitum' in 'Hif1a knock out'	0
E_MTAB_7040_g1_g5	0	-3.86e-16	'fasted for 24 hours' vs 'ad libitum' in 'Hif1a knock out'	0
E_MTAB_7040_g2_g1	0	-3.86e-16	'Hif1a knock out' vs 'Hif1a wild type' in 'ad libitum'	0
E_MTAB_7040_g2_g4	0	-3.86e-16	'fasted for 24 hours-refed for 4 hours' vs 'ad libitum' in 'Hif1a wild type'	0
E_MTAB_7040_g2_g6	0	-3.86e-16	'fasted for 24 hours' vs 'ad libitum' in 'Hif1a wild type'	0
E_MTAB_7040_g3_g5	0	-3.86e-16	'fasted for 24 hours' vs 'fasted for 24 hours-refed for 4 hours' in 'Hif1a knock out'	0
E_MTAB_7040_g4_g6	0	-3.86e-16	'fasted for 24 hours' vs 'fasted for 24 hours-refed for 4 hours' in 'Hif1a wild type'	0
E_MTAB_7614_g3_g1	0	-3.86e-16	'Vgll3 overexpression' vs 'empty vector' at '24 hour'	0
E_MTAB_921_g2_g1	0	-3.86e-16	'Smchd1(MommeD1)-/-' vs 'wild type'	0
E_MTAB_9812_g3_g1	0	-3.86e-16	'flupirtine; 30 milligram per kilogram per day' vs 'vehicle' in 'Cln3Î”ex7/8; female'	0
E_MTAB_988_g2_g1	0	-3.86e-16	'Ms2Yah' vs 'wild type'	0

## Sheet: Fig 6B-I
Fig. 6B
	Myd88 -/-	Myd88 -/-	Myd88 -/-	Control	Control	Control	Control	Control	Control	Control
Cyp27a1	1.12	1.36	1.27	0.74	0.78	1	0.99	1.22	0.98	1.44
Cyp7b1	1.72	2.23	1.96	0.99	0.96	1.2	0.73	0.98	1.16	1.06
Cyp2c70	0.85	1.07	0.95	0.92	0.84	1.11	0.86	1.32	1.2	0.85
Cyp7a1	1.23	0.65	1.23	0.97	1.18	0.72	0.74	0.72	2.05	1.11
Cyp8b1	0.85	0.78	0.65	1.13	1.14	1.12	0.98	1.25	0.66	0.86
Fig. 6C
	Myd88 -/-	Myd88 -/-	Myd88 -/-	Myd88 -/-	Myd88 -/-	Myd88 -/-	Control	Control	Control	Control	Control	Control	Control	Control	Control	Control	Control
TaMCA	3.46	3.48	2.58	3.2	2.94	2.29	3.25	3.2	2.38	2.51	2.11	2.75	2.34	1.94	2.69	3.75	2.77
TbMCA	54.28	46.24	43.34	46.07	56.08	61.4	37.87	30.91	42.89	38.13	42.11	54.87	37.78	46.37	48.49	42.95	43.39
TUDCA	0.7	0.76	0.64	0.67	0.79	0.43	1.14	0.65	0.89	0.66	1.48	1.5	1.12	0.85	1	0.68	1.19
TCA	29.48	38.41	37.49	38.82	30.81	29.41	42.95	51.19	40.24	49.28	40.26	32.78	50.42	31.25	36.39	47.39	45.05
TDCA	2.95	4.01	4.18	3.24	4.37	2.35	7.48	5.53	6.04	4.89	8.44	4	4.38	8.44	4	1.94	3.67
TCDA	1.06	1.12	1.1	1.04	0.85	0.55	2.17	2.54	1.61	0.95	1	1.07	1.2	2.72	2.18	1.02	0.72
Fig. 6D
	Myd88 -/-	Myd88 -/-	Myd88 -/-	Myd88 -/-	Myd88 -/-	Myd88 -/-	Control	Control	Control	Control	Control	Control	Control	Control	Control	Control	Control
TCA/TbMCA	0.543126	0.830527	0.865016	0.842714	0.549473	0.479013	1.13412	1.65595	0.938169	1.29245	0.956147	0.597341	1.33456	0.673957	0.75048	1.10342	1.03816
Fig. 6E
		LPC 15:0		LPC7d 18:1
		PLA2		PLA1
		MEAN	SD	MEAN	SD
		nmol/ml	nmol/ml	nmol/ml	nmol/ml
Control	0	0	0	0	0
Control	2	0.116558	0.0246427	3.68507	0.207913
Control	15	0.165843	0.0199306	4.05379	0.0556076
Control	30	0.180519	0.00385333	4.17124	0.0844141
Control	60	0.203328	0.0121715	4.72338	0.425982
Control	120	0.363681	0.0272103	4.68908	0.207958
Myd88 -/-	0	0	0	0	0
Myd88 -/-	2	0.133216	0.016968	2.6525	0.073409
Myd88 -/-	15	0.111865	0.00358307	2.08665	0.110818
Myd88 -/-	30	0.102207	0.0022136	1.8327	0.0364801
Myd88 -/-	60	0.114137	0.00152478	1.8497	0.042848
Myd88 -/-	120	0.152167	0.00463594	1.77804	0.0328803
Inactivated	0	0	0	0	0
Inactivated	2	0.0993558	0.00408656	0.281974	0.121134
Inactivated	15	0.105179	0.00353286	0.192639	0.00802086
Inactivated	30	0.10417	0.00263083	0.190573	0.00724124
Inactivated	60	0.117772	0.00662246	0.203331	0.00281082
Inactivated	120	0.141714	0.00443407	0.2244	0.00260565
Fig. 6F
	Myd88 -/-	Myd88 -/-	Myd88 -/-	Myd88 -/-	Myd88 -/-	Control	Control	Control	Control	Control
LPC	7.08	5.5	5.1	5	5.07	12.1	11.75	11.88	12.5	14.44
Fig. 6G
	Myd88 -/-	Myd88 -/-	Myd88 -/-	Myd88 -/-	Myd88 -/-	Control	Control	Control	Control	Control
PC/LPC	3	3.91	4.09	4.29	4.94	1.29	1.42	1.41	1.21	1.92
Fig. 6H
	Myd88 -/-	Myd88 -/-	Myd88 -/-	Myd88 -/-	Myd88 -/-	Myd88 -/-	Myd88 -/-	Control	Control	Control	Control
FA 16:0 [D5]	0.03	0.011	0.029	0.014	0.051	0.033	0.035	0.009	0.01	0.013	0.01
FA 16:0 [D31]	0.028	0.016	0.04	0.02	0.052	0.041	0.045	0.01	0.012	0.01	0.013
Fig. 6I
	si Control	si Control	si Control	si Control	si Control	siMyd88 I	siMyd88 I	siMyd88 I	siMyd88 I	siMyd88 II	siMyd88 II	siMyd88 II	siMyd88 II
Myd88	1.4342	0.9931	1.0298	1.3584	1.0069	0.7685	0.7942	0.6733	0.8561	0.6827	0.6789	0.6827	0.6831
Cyp7b1	1.2484	0.673	0.7188	1.7665	1.4859	3.1619	4.6461	3.1494	2.6335	5.1225	2.7343	3.5099	2.3619
