# Supplementary material for: Gut microbiota restricts intestinal lipid uptake via modulation of bile phosphatidylcholine metabolism in mice
Source: Nat Microbiol. 2026 Jul 29;11(8):2349–64. doi: 10.1038/s41564-026-02434-z (PMC13423828; doi:10.1038/s41564-026-02434-z)
Supplement: Supplementary file 13 — Statistical source data. [file 41564_2026_2434_MOESM13_ESM.xlsx]

## Sheet: Ext Data Fig 1
Ext. Data Fig. 1A
Plasma
Time (h)	avg	stdev	avg	stdev	avg	stdev	avg	stdev	avg	stdev	avg	stdev
	nmol / 10µl of plasma	nmol / 10µl of plasma	nmol / 10µl of plasma	nmol / 10µl of plasma	nmol / 10µl of plasma	nmol / 10µl of plasma	nmol / 10µl of plasma	nmol / 10µl of plasma	nmol / 10µl of plasma	nmol / 10µl of plasma	nmol / 10µl of plasma	nmol / 10µl of plasma
	D5-18:0	D5-18:0	D5-18:0	D5-18:0	D5-18:0	D5-18:0	D31-18:0	D31-18:0	D31-18:0	D31-18:0	D31-18:0	D31-18:0
	FA 18:0 mz303	FA 18:0 mz303	FA 18:0 mz303	FA 18:0 mz303	FA 18:0 mz303	FA 18:0 mz303	FA18:0 mz329	FA18:0 mz329	FA18:0 mz329	FA18:0 mz329	FA18:0 mz329	FA18:0 mz329
	GF		OMM12		SPF		GF		OMM12		SPF
0	0	0	0	0	0	0	0	0	0	0	0	0
1	0	0	0	0	1.18e-05	2.63e-05	0	0	0.000625	0.00121	0.000429	0.000671
2	0.00344	0.00482	0.00276	0.00426	0.00319	0.0058	0.00459	0.00662	0.00418	0.00627	0.00428	0.00682
6	0.03579	0.00835	0.00506	0.00794	0.02504	0.01194	0.07232	0.01784	0.034	0.01541	0.0435	0.01213
Liver	avg	stdev	avg	stdev	avg	stdev	avg	stdev	avg	stdev	avg	stdev
Time (h)	nmol / mg wet weight	nmol / mg wet weight	nmol / mg wet weight	nmol / mg wet weight	nmol / mg wet weight	nmol / mg wet weight	nmol / mg wet weight	nmol / mg wet weight	nmol / mg wet weight	nmol / mg wet weight	nmol / mg wet weight	nmol / mg wet weight
	D5-18:0	D5-18:0	D5-18:0	D5-18:0	D5-18:0	D5-18:0	D31-18:0	D31-18:0	D31-18:0	D31-18:0	D31-18:0	D31-18:0
	GF		OMM12		SPF		GF		OMM12		SPF
0	0	0	0	0	0	0	0	0	0	0	0	0
1	0	0	0.00517	0.01034	0.00782	0.01098	0	0	0.01889	0.02249	0.00783	0.01751
2	0.03257	0.03356	0.04994	0.04372	0.03128	0.04676	0.05898	0.06414	0.07287	0.05307	0.05119	0.06097
6	0.10183	0.03492	0.05628	0.04661	0.11889	0.09128	0.22174	0.13734	0.1217	0.11303	0.27185	0.18286
Duodenum contents
Time (h)	Mean	Standard Deviation	Mean	Standard Deviation	Mean	Standard Deviation	Mean	Standard Deviation	Mean	Standard Deviation	Mean	Standard Deviation
	nmol/0.25mg dry gut content	nmol/0.25mg dry gut content	nmol/0.25mg dry gut content	nmol/0.25mg dry gut content	nmol/0.25mg dry gut content	nmol/0.25mg dry gut content	nmol/0.25mg dry gut content	nmol/0.25mg dry gut content	nmol/0.25mg dry gut content	nmol/0.25mg dry gut content	nmol/0.25mg dry gut content	nmol/0.25mg dry gut content
	D5-18:0	D5-18:0	D5-18:0	D5-18:0	D5-18:0	D5-18:0	D31-18:0	D31-18:0	D31-18:0	D31-18:0	D31-18:0	D31-18:0
	GF	GF	OMM12	OMM12	SPF	SPF	GF	GF	OMM12	OMM12	SPF	SPF
0	0		0		0		0		0		0
1	0.0121	0.0187	0.01531	0.01054	0.01252	0.01171	0.00586	0.0088	0.01181	0.01203	0.00966	0.00957
2	0.01491	0.00662	0.03207	0.0167	0.02758	0.0213	0.00818	0.00797	0.02175	0.01553	0.02339	0.01662
6	0.01541	0.00435	0.03393	0.01931	0.04688	0.02059	0.01822	0.00451	0.0258	0.01374	0.03857	0.01794
Jejunum contents
Time (h)	Mean	Standard Deviation	Mean	Standard Deviation	Mean	Standard Deviation	Mean	Standard Deviation	Mean	Standard Deviation	Mean	Standard Deviation
	nmol/0.25mg dry gut content	nmol/0.25mg dry gut content	nmol/0.25mg dry gut content	nmol/0.25mg dry gut content	nmol/0.25mg dry gut content	nmol/0.25mg dry gut content	nmol/0.25mg dry gut content	nmol/0.25mg dry gut content	nmol/0.25mg dry gut content	nmol/0.25mg dry gut content	nmol/0.25mg dry gut content	nmol/0.25mg dry gut content
	D5-18:0	D5-18:0	D5-18:0	D5-18:0	D5-18:0	D5-18:0	D31-18:0	D31-18:0	D31-18:0	D31-18:0	D31-18:0	D31-18:0
	GF	GF	OMM12	OMM12	SPF	SPF	GF	GF	OMM12	OMM12	SPF	SPF
0	0		0		0		0		0		0
1	0	0	0	0	0	0	0	0	0.00271	0.00354	0	0
2	0	0	0	0	0.00457	0.00487	0	0	0.0046	0.00632	0.00692	0.00447
6	0.00234	0.00468	0.00518	0.0071	0.00976	0.01675	0.00355	0.0041	0.00764	0.01072	0.01599	0.02107
Ext. Data Fig. 1B
Plasma
Time (h)	Colonization	Data	Lipid Class	Mean	Standard Deviation
				nmol/ml	nmol/ml
0	GF	GF 0 h	PC31d	0	--
1	GF	GF 1 h	PC31d	0.76368	0.84928
2	GF	GF 2 h	PC31d	5.76612	4.51169
6	GF	GF 6 h	PC31d	19.0347	4.77789
0	OMM12	OMM12 0 h	PC31d	0	--
1	OMM12	OMM12 1 h	PC31d	0.0718	0.09345
2	OMM12	OMM12 2 h	PC31d	6.45573	2.23973
6	OMM12	OMM12 6 h	PC31d	10.2471	0.55071
0	SPF	SPF 0 h	PC31d	0	--
1	SPF	SPF 1 h	PC31d	0.40633	0.47732
2	SPF	SPF 2 h	PC31d	5.76369	3.43105
6	SPF	SPF 6 h	PC31d	14.1874	4.39648
0	GF	GF 0 h	TG31d	0	--
1	GF	GF 1 h	TG31d	104.377	49.2069
2	GF	GF 2 h	TG31d	89.1171	75.694
6	GF	GF 6 h	TG31d	6.31168	4.19261
0	OMM12	OMM12 0 h	TG31d	0	--
1	OMM12	OMM12 1 h	TG31d	34.8417	18.4947
2	OMM12	OMM12 2 h	TG31d	62.6556	64.2733
6	OMM12	OMM12 6 h	TG31d	6.19791	2.56773
0	SPF	SPF 0 h	TG31d	0	--
1	SPF	SPF 1 h	TG31d	40.8836	7.04503
2	SPF	SPF 2 h	TG31d	42.261	42.2306
6	SPF	SPF 6 h	TG31d	7.21774	9.06376
Liver
Time (h)	Colonization	Data	Lipid Class	Mean	Standard Deviation
				nmol/mg wet weight	nmol/mg wet weight
0	GF	GF 0 h	PC31d	0	--
1	GF	GF 1 h	PC31d	0.00787	0.00602
2	GF	GF 2 h	PC31d	0.06551	0.03115
6	GF	GF 6 h	PC31d	0.17703	0.04831
0	OMM12	OMM12 0 h	PC31d	0	--
1	OMM12	OMM12 1 h	PC31d	0.00536	0.00821
2	OMM12	OMM12 2 h	PC31d	0.07278	0.04213
6	OMM12	OMM12 6 h	PC31d	0.09767	0.0075
0	SPF	SPF 0 h	PC31d	0.000117	--
1	SPF	SPF 1 h	PC31d	0.00542	0.00571
2	SPF	SPF 2 h	PC31d	0.03773	0.02243
6	SPF	SPF 6 h	PC31d	0.13797	0.03501
0	GF	GF 0 h	TG31d	0	--
1	GF	GF 1 h	TG31d	0.04587	0.03214
2	GF	GF 2 h	TG31d	0.12453	0.06298
6	GF	GF 6 h	TG31d	0.07985	0.03075
0	OMM12	OMM12 0 h	TG31d	0.000188	--
1	OMM12	OMM12 1 h	TG31d	0.01993	0.01231
2	OMM12	OMM12 2 h	TG31d	0.08875	0.06618
6	OMM12	OMM12 6 h	TG31d	0.09729	0.04319
0	SPF	SPF 0 h	TG31d	0	--
1	SPF	SPF 1 h	TG31d	0.02017	0.01197
2	SPF	SPF 2 h	TG31d	0.07377	0.04391
6	SPF	SPF 6 h	TG31d	0.14741	0.17578
eWAT
Time (h)	Colonization	Data	Data	Lipid Class	Mean	Standard Deviation
					nmol/mg wet weight	nmol/mg wet weight
0	GF	Sum	GF 0 h	TG31d	0	--
1	GF	Sum	GF 1 h	TG31d	0.000628	0.000987
2	GF	Sum	GF 2 h	TG31d	0.00226	0.00428
6	GF	Sum	GF 6 h	TG31d	0.37605	0.36611
0	OMM12	Sum	OMM12 0 h	TG31d	0	--
1	OMM12	Sum	OMM12 1 h	TG31d	0.000485	0.00108
2	OMM12	Sum	OMM12 2 h	TG31d	0.00255	0.00457
6	OMM12	Sum	OMM12 6 h	TG31d	0.00152	0.0014
0	SPF	Sum	SPF 0 h	TG31d	0	--
1	SPF	Sum	SPF 1 h	TG31d	0	0
2	SPF	Sum	SPF 2 h	TG31d	0.000787	0.00176
6	SPF	Sum	SPF 6 h	TG31d	0.01327	0.02967
