# Supplementary material for: Gut microbiota restricts intestinal lipid uptake via modulation of bile phosphatidylcholine metabolism in mice
Source: Nat Microbiol. 2026 Jul 29;11(8):2349–64. doi: 10.1038/s41564-026-02434-z (PMC13423828; doi:10.1038/s41564-026-02434-z)
Supplement: Supplementary file 14 — Statistical source data. [file 41564_2026_2434_MOESM14_ESM.xlsx]

## Sheet: Ext Data Fig 2
Ext. Data Fig. 2
Metabolite	Time	Experimental_data	Basic_Model_prediction	Extended_Model_prediction
D5FA16_OMM_Duodenum	0	0	0	0
D5FA16_OMM_Duodenum	1	449.329	1073.23	997.953
D5FA16_OMM_Duodenum	2	277.4	533.798	555.562
D5FA16_OMM_Duodenum	6	72.072	16.339	28.489
D5FA16_OMM_Jejunum	0	0	0	0
D5FA16_OMM_Jejunum	1	533.048	842.507	792.567
D5FA16_OMM_Jejunum	2	518.818	519.978	543.047
D5FA16_OMM_Jejunum	6	69.744	16.339	28.489
D5FA16_OMM_Ileum	0	0	0	0
D5FA16_OMM_Ileum	1	16.555	75.455	77.476
D5FA16_OMM_Ileum	2	75.982	47.69	54.425
D5FA16_OMM_Ileum	6	50.05	1.502	2.862
D5FA16_OMM_Plasma	0	0	0	0
D5FA16_OMM_Plasma	1	563.088	934.875	726.635
D5FA16_OMM_Plasma	2	1502.61	1646.89	1350.96
D5FA16_OMM_Plasma	6	383.541	523.884	510.572
D5FA16_OMM_Liver	0	0	0	0
D5FA16_OMM_Liver	1	175.059	40.461	28.497
D5FA16_OMM_Liver	2	454.412	206.812	150.825
D5FA16_OMM_Liver	6	373.535	753.507	596.272
D5FA16_OMM_Content_duodenum	0	0	0	0
D5FA16_OMM_Content_duodenum	1	290.164	616.153	628.524
D5FA16_OMM_Content_duodenum	2	111.579	21.904	22.035
D5FA16_OMM_Content_duodenum	6	30.696	0	0
D5FA16_OMM_Content_jejunum	0	0	0	0
D5FA16_OMM_Content_jejunum	1	1928.51	972.146	1029.59
D5FA16_OMM_Content_jejunum	2	782.319	58.23	62.735
D5FA16_OMM_Content_jejunum	6	11.319	0	0
D5FA16_OMM_Content_ileum	0	0	0	0
D5FA16_OMM_Content_ileum	1	38.001	92.38	107.481
D5FA16_OMM_Content_ileum	2	561.641	5.678	6.74
D5FA16_OMM_Content_ileum	6	26.394	0	0
D5FA16_OMM_iWAT	0	0	0	0
D5FA16_OMM_iWAT	1	13.419	10.401	9.888
D5FA16_OMM_iWAT	2	0.441	53.161	52.335
D5FA16_OMM_iWAT	6	30.029	193.688	206.9
D5FA16_OMM_eWAT	0	0	0	0
D5FA16_OMM_eWAT	1	0	10.401	9.888
D5FA16_OMM_eWAT	2	0	53.161	52.335
D5FA16_OMM_eWAT	6	0.735	193.688	206.9
D5FA16_OMM_Content_colon	0	0	0	0
D5FA16_OMM_Content_colon	1	2.332	102.784	120.355
D5FA16_OMM_Content_colon	2	87.844	6.686	8.037
D5FA16_OMM_Content_colon	6	336.418	0	0
D31FA16_OMM_Duodenum	0	0	0	0
D31FA16_OMM_Duodenum	1	618.572	1073.23	997.953
D31FA16_OMM_Duodenum	2	283.329	533.798	555.562
D31FA16_OMM_Duodenum	6	64.939	16.339	28.489
D31FA16_OMM_Jejunum	0	0	0	0
D31FA16_OMM_Jejunum	1	1587.81	842.507	792.567
D31FA16_OMM_Jejunum	2	707.518	519.978	543.047
D31FA16_OMM_Jejunum	6	157.947	16.339	28.489
D31FA16_OMM_Ileum	0	0	0	0
D31FA16_OMM_Ileum	1	82.228	75.455	77.476
D31FA16_OMM_Ileum	2	184.415	47.69	54.425
D31FA16_OMM_Ileum	6	142.121	1.502	2.862
D31FA16_OMM_Plasma	0	0	0	0
D31FA16_OMM_Plasma	1	627.559	934.875	726.635
D31FA16_OMM_Plasma	2	1870.16	1646.89	1350.96
D31FA16_OMM_Plasma	6	590.859	523.884	510.572
D31FA16_OMM_Liver	0	0	0	0
D31FA16_OMM_Liver	1	190.588	40.461	28.497
D31FA16_OMM_Liver	2	645.171	206.812	150.825
D31FA16_OMM_Liver	6	501.5	753.507	596.272
D31FA16_OMM_Content_duodenum	0	0	0	0
D31FA16_OMM_Content_duodenum	1	194.419	616.153	628.524
D31FA16_OMM_Content_duodenum	2	92.789	21.904	22.035
D31FA16_OMM_Content_duodenum	6	65.054	0	0
D31FA16_OMM_Content_jejunum	0	0	0	0
D31FA16_OMM_Content_jejunum	1	1376.87	972.146	1029.59
D31FA16_OMM_Content_jejunum	2	440.362	58.23	62.735
D31FA16_OMM_Content_jejunum	6	113.782	0	0
D31FA16_OMM_Content_ileum	0	0	0	0
D31FA16_OMM_Content_ileum	1	136.152	92.38	107.481
D31FA16_OMM_Content_ileum	2	346.158	5.678	6.74
D31FA16_OMM_Content_ileum	6	62.574	0	0
D31FA16_OMM_iWAT	0	0	0	0
D31FA16_OMM_iWAT	1	0	10.401	9.888
D31FA16_OMM_iWAT	2	10.529	53.161	52.335
D31FA16_OMM_iWAT	6	65.118	193.688	206.9
D31FA16_OMM_eWAT	0	0	0	0
D31FA16_OMM_eWAT	1	117.757	10.401	9.888
D31FA16_OMM_eWAT	2	0	53.161	52.335
D31FA16_OMM_eWAT	6	12.882	193.688	206.9
D31FA16_OMM_Content_colon	0	0	0	0
D31FA16_OMM_Content_colon	1	9.193	102.784	120.355
D31FA16_OMM_Content_colon	2	104.249	6.686	8.037
D31FA16_OMM_Content_colon	6	219.124	0	0
D5FA16_SPF_Duodenum	0	0	0	0
D5FA16_SPF_Duodenum	1	260.925	1073.23	888.68
D5FA16_SPF_Duodenum	2	169.182	533.798	571.341
D5FA16_SPF_Duodenum	6	56.399	16.339	54.4
D5FA16_SPF_Jejunum	0	0	0	0
D5FA16_SPF_Jejunum	1	549.099	842.507	709.407
D5FA16_SPF_Jejunum	2	749.871	519.978	559.45
D5FA16_SPF_Jejunum	6	162.268	16.339	54.4
D5FA16_SPF_Ileum	0	0	0	0
D5FA16_SPF_Ileum	1	34.392	75.455	69.391
D5FA16_SPF_Ileum	2	99.108	47.69	56.08
D5FA16_SPF_Ileum	6	79.489	1.502	5.466
D5FA16_SPF_Plasma	0	0	0	0
D5FA16_SPF_Plasma	1	745.188	934.875	493.494
D5FA16_SPF_Plasma	2	648.835	1646.89	989.006
D5FA16_SPF_Plasma	6	458.765	523.884	479.626
D5FA16_SPF_Liver	0	0	0	0
D5FA16_SPF_Liver	1	186.624	40.461	18.978
D5FA16_SPF_Liver	2	456.888	206.812	105.6
D5FA16_SPF_Liver	6	692.753	753.507	470.693
D5FA16_SPF_Content_duodenum	0	0	0	0
D5FA16_SPF_Content_duodenum	1	308.654	616.153	673.552
D5FA16_SPF_Content_duodenum	2	122.769	21.904	24.889
D5FA16_SPF_Content_duodenum	6	14.2	0	0
D5FA16_SPF_Content_jejunum	0	0	0	0
D5FA16_SPF_Content_jejunum	1	1430.7	972.146	1134.94
D5FA16_SPF_Content_jejunum	2	253.333	58.23	75.284
D5FA16_SPF_Content_jejunum	6	30.651	0	0
D5FA16_SPF_Content_ileum	0	0	0	0
D5FA16_SPF_Content_ileum	1	235.774	92.38	118.688
D5FA16_SPF_Content_ileum	2	807.475	5.678	8.106
D5FA16_SPF_Content_ileum	6	12.901	0	0
D5FA16_SPF_iWAT	0	0	0	0
D5FA16_SPF_iWAT	1	7.882	10.401	6.585
D5FA16_SPF_iWAT	2	0.294	53.161	36.642
D5FA16_SPF_iWAT	6	67.588	193.688	163.326
D5FA16_SPF_eWAT	0	0	0	0
D5FA16_SPF_eWAT	1	0	10.401	6.585
D5FA16_SPF_eWAT	2	0	53.161	36.642
D5FA16_SPF_eWAT	6	28.706	193.688	163.326
D5FA16_SPF_Content_colon	0	0	0	0
D5FA16_SPF_Content_colon	1	6.765	102.784	132.209
D5FA16_SPF_Content_colon	2	16.774	6.686	9.622
D5FA16_SPF_Content_colon	6	424.727	0	0
D31FA16_SPF_Duodenum	0	0	0	0
D31FA16_SPF_Duodenum	1	343.308	1073.23	888.68
D31FA16_SPF_Duodenum	2	244.944	533.798	571.341
D31FA16_SPF_Duodenum	6	63.443	16.339	54.4
D31FA16_SPF_Jejunum	0	0	0	0
D31FA16_SPF_Jejunum	1	1328.51	842.507	709.407
D31FA16_SPF_Jejunum	2	1166.83	519.978	559.45
D31FA16_SPF_Jejunum	6	294.932	16.339	54.4
D31FA16_SPF_Ileum	0	0	0	0
D31FA16_SPF_Ileum	1	131.483	75.455	69.391
D31FA16_SPF_Ileum	2	199.654	47.69	56.08
D31FA16_SPF_Ileum	6	82.929	1.502	5.466
D31FA16_SPF_Plasma	0	0	0	0
D31FA16_SPF_Plasma	1	869.824	934.875	493.494
D31FA16_SPF_Plasma	2	852.506	1646.89	989.006
D31FA16_SPF_Plasma	6	635.071	523.884	479.626
D31FA16_SPF_Liver	0	0	0	0
D31FA16_SPF_Liver	1	161.053	40.461	18.978
D31FA16_SPF_Liver	2	550.059	206.812	105.6
D31FA16_SPF_Liver	6	995.818	753.507	470.693
D31FA16_SPF_Content_duodenum	0	0	0	0
D31FA16_SPF_Content_duodenum	1	280.631	616.153	673.552
D31FA16_SPF_Content_duodenum	2	126.043	21.904	24.889
D31FA16_SPF_Content_duodenum	6	28.094	0	0
D31FA16_SPF_Content_jejunum	0	0	0	0
D31FA16_SPF_Content_jejunum	1	825.732	972.146	1134.94
D31FA16_SPF_Content_jejunum	2	178.663	58.23	75.284
D31FA16_SPF_Content_jejunum	6	134.483	0	0
D31FA16_SPF_Content_ileum	0	0	0	0
D31FA16_SPF_Content_ileum	1	241.74	92.38	118.688
D31FA16_SPF_Content_ileum	2	402.58	5.678	8.106
D31FA16_SPF_Content_ileum	6	82.332	0	0
D31FA16_SPF_iWAT	0	0	0	0
D31FA16_SPF_iWAT	1	23.647	10.401	6.585
D31FA16_SPF_iWAT	2	0.441	53.161	36.642
D31FA16_SPF_iWAT	6	113.941	193.688	163.326
D31FA16_SPF_eWAT	0	0	0	0
D31FA16_SPF_eWAT	1	24.471	10.401	6.585
D31FA16_SPF_eWAT	2	0.353	53.161	36.642
D31FA16_SPF_eWAT	6	68.294	193.688	163.326
D31FA16_SPF_Content_colon	0	0	0	0
D31FA16_SPF_Content_colon	1	10.896	102.784	132.209
D31FA16_SPF_Content_colon	2	89.736	6.686	9.622
D31FA16_SPF_Content_colon	6	311.78	0	0
D5FA16_GF_Duodenum	0	0	0	0
D5FA16_GF_Duodenum	1	492.166	1073.23	1155.43
D5FA16_GF_Duodenum	2	358.416	533.798	368.409
D5FA16_GF_Duodenum	6	46.297	16.339	1.63
D5FA16_GF_Jejunum	0	0	0	0
D5FA16_GF_Jejunum	1	991.076	842.507	896.855
D5FA16_GF_Jejunum	2	615.047	519.978	356.628
D5FA16_GF_Jejunum	6	183.82	16.339	1.63
D5FA16_GF_Ileum	0	0	0	0
D5FA16_GF_Ileum	1	8.674	75.455	87.417
D5FA16_GF_Ileum	2	14.082	47.69	35.705
D5FA16_GF_Ileum	6	67.489	1.502	0.164
D5FA16_GF_Plasma	0	0	0	0
D5FA16_GF_Plasma	1	2320.39	934.875	1785.45
D5FA16_GF_Plasma	2	2156.12	1646.89	2562.62
D5FA16_GF_Plasma	6	567.25	523.884	542.368
D5FA16_GF_Liver	0	0	0	0
D5FA16_GF_Liver	1	140.809	40.461	75.466
D5FA16_GF_Liver	2	652.012	206.812	335.9
D5FA16_GF_Liver	6	505.787	753.507	973.498
D5FA16_GF_Content_duodenum	0	0	0	0
D5FA16_GF_Content_duodenum	1	212.789	616.153	487.214
D5FA16_GF_Content_duodenum	2	150.831	21.904	14.539
D5FA16_GF_Content_duodenum	6	7.976	0	0
D5FA16_GF_Content_jejunum	0	0	0	0
D5FA16_GF_Content_jejunum	1	2094.44	972.146	710.008
D5FA16_GF_Content_jejunum	2	1077.79	58.23	32.348
D5FA16_GF_Content_jejunum	6	19.519	0	0
D5FA16_GF_Content_ileum	0	0	0	0
D5FA16_GF_Content_ileum	1	12.206	92.38	73.543
D5FA16_GF_Content_ileum	2	49.008	5.678	3.439
D5FA16_GF_Content_ileum	6	172.264	0	0
D5FA16_GF_iWAT	0	0	0	0
D5FA16_GF_iWAT	1	1.088	10.401	26.186
D5FA16_GF_iWAT	2	32.971	53.161	116.554
D5FA16_GF_iWAT	6	338.272	193.688	337.794
D5FA16_GF_eWAT	0	0	0	0
D5FA16_GF_eWAT	1	0.735	10.401	26.186
D5FA16_GF_eWAT	2	142.059	53.161	116.554
D5FA16_GF_eWAT	6	354.522	193.688	337.794
D31FA16_GF_si	0	0	0	0
D31FA16_GF_si	1	0	250.4	238.304
D31FA16_GF_si	2	0	6.307	5.657
D31FA16_GF_si	6	0	0	0
D31FA16_GF_Duodenum	0	0	0	0
D31FA16_GF_Duodenum	1	567.799	1073.23	1155.43
D31FA16_GF_Duodenum	2	259.176	533.798	368.409
D31FA16_GF_Duodenum	6	59.979	16.339	1.63
D31FA16_GF_Jejunum	0	0	0	0
D31FA16_GF_Jejunum	1	2533.03	842.507	896.855
D31FA16_GF_Jejunum	2	1342.7	519.978	356.628
D31FA16_GF_Jejunum	6	298.243	16.339	1.63
D31FA16_GF_Ileum	0	0	0	0
D31FA16_GF_Ileum	1	23.618	75.455	87.417
D31FA16_GF_Ileum	2	82.329	47.69	35.705
D31FA16_GF_Ileum	6	76.162	1.502	0.164
D31FA16_GF_Plasma	0	0	0	0
D31FA16_GF_Plasma	1	2429.12	934.875	1785.45
D31FA16_GF_Plasma	2	2415.47	1646.89	2562.62
D31FA16_GF_Plasma	6	772.897	523.884	542.368
D31FA16_GF_Liver	0	0	0	0
D31FA16_GF_Liver	1	173.801	40.461	75.466
D31FA16_GF_Liver	2	716.988	206.812	335.9
D31FA16_GF_Liver	6	796.154	753.507	973.498
D31FA16_GF_Content_duodenum	0	0	0	0
D31FA16_GF_Content_duodenum	1	212.352	616.153	487.214
D31FA16_GF_Content_duodenum	2	159.795	21.904	14.539
D31FA16_GF_Content_duodenum	6	12.368	0	0
D31FA16_GF_Content_jejunum	0	0	0	0
D31FA16_GF_Content_jejunum	1	1426.77	972.146	710.008
D31FA16_GF_Content_jejunum	2	996.921	58.23	32.348
D31FA16_GF_Content_jejunum	6	185.766	0	0
D31FA16_GF_Content_ileum	0	0	0	0
D31FA16_GF_Content_ileum	1	72.331	92.38	73.543
D31FA16_GF_Content_ileum	2	78.431	5.678	3.439
D31FA16_GF_Content_ileum	6	202.724	0	0
D31FA16_GF_iWAT	0	0	0	0
D31FA16_GF_iWAT	1	0	10.401	26.186
D31FA16_GF_iWAT	2	121.882	53.161	116.554
D31FA16_GF_iWAT	6	565.221	193.688	337.794
D31FA16_GF_eWAT	0	0	0	0
D31FA16_GF_eWAT	1	7.059	10.401	26.186
D31FA16_GF_eWAT	2	826.588	53.161	116.554
D31FA16_GF_eWAT	6	538.529	193.688	337.794
D31FA16_GF_Content_colon	0	0	0	0
D31FA16_GF_Content_colon	1	0	102.784	83.958
D31FA16_GF_Content_colon	2	2.551	6.686	4.163
D31FA16_GF_Content_colon	6	40.302	0	0
