# Supplementary material for: Gut microbiota restricts intestinal lipid uptake via modulation of bile phosphatidylcholine metabolism in mice
Source: Nat Microbiol. 2026 Jul 29;11(8):2349–64. doi: 10.1038/s41564-026-02434-z (PMC13423828; doi:10.1038/s41564-026-02434-z)
Supplement: Supplementary file 15 — Statistical source data. [file 41564_2026_2434_MOESM15_ESM.xlsx]

## Sheet: Ext Data Fig 3
Ext. Data Fig. 3A
	GF	GF	GF	GF	GF	GF	GF	GF	GF	GF	OMM12	OMM12	OMM12	OMM12	OMM12	OMM12	OMM12	OMM12	SPF	SPF	SPF	SPF	SPF	SPF	SPF	SPF	SPF	SPF	SPF
FA 16:0 [D5]	1.364	7.802	2.422	0.672	1.74	3.707	0.976	5.709	4.186	3.508	0.501	4.458	0.648	1.687	0.311	0.828	4.349	0.082	0.722	1.489	0.651	1.828	1.001	0.737	1.403	0.207	4.219	2.631	0.392
FA 16:0 [D31]	2.02	3.603	1.944	1.954	1.227	3.742	0.982	2.789	1.92	4.091	0.218	3.258	0.972	1.589	0.19	0.756	3.378	0.123	0.517	1.442	0.552	1.82	0.805	0.998	0.554	0.281	2.28	1.206	0.169
Ext. Data Fig. 3B
	GF	GF	GF	GF	GF	GF	GF	GF	GF	GF	GF	OMM12	OMM12	OMM12	OMM12	OMM12	OMM12	OMM12	OMM12	SPF	SPF	SPF	SPF	SPF	SPF	SPF	SPF	SPF	SPF	SPF	SPF	SPF	SPF	SPF
Male	28.5714	39.4737	82.9268	60.5634	54.5455	51.3514						56.9444	60.5634	52.7778	71.0526					40	44.4444	57.5758	63.6364
Female	40	54.5455	48.7179	38.4615	56.7568							46.5517	53.7313	52.7778	49.2958					47.0588	60	47.0588	55.5556	57.1429	60.7143	59.375	42.8571	63.3333	55.8824	23.0769
Male + Female	28.5714	39.4737	82.9268	60.5634	54.5455	51.3514	40	54.5455	48.7179	38.4615	56.7568	56.9444	60.5634	52.7778	71.0526	46.5517	53.7313	52.7778	49.2958	40	44.4444	57.5758	63.6364	47.0588	60	47.0588	55.5556	57.1429	60.7143	59.375	42.8571	63.3333	55.8824	23.0769
Ext. Data Fig. 3C
	GF	GF	GF	GF	GF	GF	GF	GF	GF	GF	GF	GF	GF	GF	GF	GF	GF	GF	GF	GF	GF	GF	GF	GF	GF	GF	GF	GF	OMM12	OMM12	OMM12	OMM12	OMM12	OMM12	OMM12	OMM12	OMM12	OMM12	OMM12	OMM12	OMM12	OMM12	OMM12	OMM12	OMM12	OMM12	OMM12	OMM12	SPF
CD36 (Duo)	0.5625	0.4189	1.8721	0.7692	0.3295	1.2392	1.1271	0.4349	0.9198	0.7761	0.4975	0.5906	0.3245	1.1223	0.9543	1.8784	1.7843	1.6841	1.1253	0.4109	0.544	0.3666	2.0332	1.1649	1.4914	0.418			0.7323	0.8024	0.8485	1.2315	1.1459	1.0331	1.4419	1.2998	1.0417	1.148	1.0901	1.1046	1.0495	0.981	0.6603	1.34	1.2256	0.7605	1.7898		0.8258
DHHC4 (Duo)	1.0061	0.7695	1.002	0.6686	0.3707	0.6733	1.1248	0.3101	0.2177	1.2555	0.867	1.0011	0.6716	1.518	1.538	1.2276	0.4948	0.9954	0.5495	0.2117	0.52	0.6605	0.6761	0.3956	0.4679	0.1738			0.9021	2.8148	0.4067	0.2667	0.2603	0.2996	0.3172	0.4938	0.9723	1.3573	6.7372	2.0986	2.2733	1.3842	0.3527	0.469	0.4769	0.3075	0.8623		0.8173
DHHC5 (Duo)	0.3273	0.2656	1.4186	1.3578	0.1395	0.8175	0.6842	0.2453	0.3016	0.4523	0.382	0.3242	0.184	0.5573	0.582	1.6809	1.7684	5.7901	0.5779	0.2767	0.4874	0.1614	1.1552	0.458	0.5842	0.1699			0.4998	0.5411	0.5384	0.3845	0.3905	0.4607	0.4682	0.9588	0.8037	0.7043	0.9147	0.7042	0.7867	0.8527	0.3349	0.5912	0.5789	0.3951	1.5535		0.5094
FATP4 (Duo)	1.9969	0.7661	0.5572	0.5127	5.5487	0.7741	1.7914	2.6482	2.4781	3.3982	0.2886	1.4079	1.3444	6.3751	5.2747	0.6551	0.2298	0.7748	2.7905	0.702	0.8042	3.4879	0.4771	0.9043	1.4051	3.2435			1.5053	1.6316	0.5381	0.756	0.9517	0.4384	0.6804	0.3865	0.9346	2.2386	2.4497	1.7616	0.3711	1.2679	0.2199	0.6692	0.4918	1.1415	0.5719		1.1978
CD36 (Jej)	0.259	0.5019	0.3712	0.2224	0.0815	0.2226	0.2383	0.4343	0.2439	0.4956	0.6545	0.055	0.1249	0.2563	0.1524	0.2382	0.2528	0.2289	1.2219	0.7171	0.2897	0.595	0.6006						0.3859	0.2125	0.1582	0.1552	0.5992	1.5684	0.4551	0.2369	0.4328	0.5903	0.7234	0.1663	0.19	0.26	0.2936	0.7828	0.3757	0.5676	0.5404	0.3428	0.1602
DHHC4 (Jej)	0.3744	0.604	1.3365	0.6827	0.1049	0.2303	0.1276	0.1397	0.5516	0.5273	0.1746	0.1934	0.7853	0.3249	0.0494	0.144	0.1241	0.1281	0.3775	0.2056	0.1979	0.2895	0.2143						0.1139	0.0945	0.1151	0.1114	0.2551	0.7002	0.1778	0.1922	0.1335	0.1811	0.2354	0.1384	0.1361	0.1576	0.1903	0.3846	0.3731	0.3055	0.1911	0.1251	0.2084
DHHC5 (Jej)	0.5371	0.5145	0.3051	0.1414	0.0357	0.216	0.2048	0.5312	0.1039	0.2581	0.8527	0.0316	0.0789	0.185	0.031	0.2826	0.1751	0.2137	0.9708	1.0375	0.5681	0.6927	0.1309						0.4112	0.275	0.1703	0.1268	0.4655	0.6276	0.6555	0.1464	0.5895	0.9841	0.9536	0.2601	0.3462	0.1264	0.1917	0.9804	0.4603	0.9025	0.7611	0.3497	0.0685
FATP4 (Jej)	1.1612	0.2475	1.8434	0.8935	0.6477	1.0641	1.0699	0.2618	1.5259	2.2886	0.3131	1.0939	0.3405	0.5939	0.6131	1.2528	1.3525	1.2891	1.7012	0.2167	0.5767	0.7403	0.8953						0.3001	0.8081	0.7294	1.31	0.3598	1.4571	0.6241	0.5849	0.3494	0.4983	0.8033	1.4611	0.7649	0.4408	0.3885	0.5541	0.357	0.5128	0.3367	0.4303	1.0798
CD36 (Ile)	2.8125	0.2916	0.2099	0.837	0.0763	0.1202	2.9303	1.8845	1.5207	1.7672	0.3414	3.7204	0.7207	0.215	0.256	1.3639	0.0718	0.1284	1.0345	1.0931	1.6985	2.8866	1.7211	0.6987	0.4936	2.4248	1.4778	1.0786	1.4277	0.1334	0.2246	2.4451	0.7322	0.4665	0.8384	3.8371	0.2796	0.4084	0.147	0.321	3.2463	1.5166	2.7868	3.9751	1.5211	0.3942	1.574		0.3384
DHHC4 (Ile)	0.9426	2.7406	2.5684	1.0712	0.1913	0.2915	0.6718	0.6459	2.0887	1.0843	0.5927	2.3558	0.6874	0.2926	0.2505	0.6852	0.5182	0.5885	0.4672	0.2654	0.5367	0.5425	3.8919	2.5092	6.1713	1.7908	0.7057	0.9692	0.6603	0.1863	0.495	0.588	0.8424	1.5649	1.4507	0.9374	0.5029	0.5248	0.3787	0.4405	0.6954	0.4534	0.7568	0.5962	0.8444	0.4139	2.4613		0.2383
DHHC5 (Ile)	2.5055	0.5298	0.5252	0.5348	0.0691	0.1104	1.9583	1.14	2.13	2.766	0.3306	1.7876	0.6488	0.1341	0.2155	0.8234	0.0985	0.1321	0.665	1.0112	1.1897	1.8104	1.3391	0.6954	0.3885	3.3709	1.3201	1.5172	1.1264	0.1647	0.198	1.3483	0.7471	0.4782	1.1441	1.9654	0.2795	0.4479	0.2106	0.3413	2.8169	0.7855	2.9858	2.5752	0.9784	0.457	1.8896		0.2397
FATP4 (Ile)	0.5496	1.7159	2.0365	0.6002	0.396	0.4187	3.0806	0.5121	1.3525	1.2303	0.4864	0.2191	0.3399	0.1272	0.5346	0.1064	1.3384	0.9615	4.3954	1.2107	0.5687	0.3549	2.2389	4.5821	4.2772	2.6406	1.6058	2.2142	1.3278	0.3699	0.5221	1.718	0.4159	0.3147	1.5504	1.2611	0.3472	0.3826	0.353	0.1522	0.8691	1.3654	1.18	0.4122	3.7317	0.2672	1.4403		0.51
Ext. Data Fig. 3D
	GF	GF	GF	GF	GF	GF	GF	GF	GF	GF	GF	GF	GF	GF	GF	GF	GF	GF	GF	GF	GF	GF	GF	GF	GF	GF	OMM12	OMM12	OMM12	OMM12	OMM12	OMM12	OMM12	OMM12	OMM12	OMM12	OMM12	SPF	SPF	SPF	SPF	SPF	SPF	SPF	SPF	SPF	SPF	SPF
LPC	4.78193	8.98896	3.41648	3.38838	6.44057	5.13726	3.73993	7.9168	1.03297	4.71689	1.42607	0.741608	2.12146	3.37526	0.75015	1.29413	0.893696	1.76143	1.92507	5.20498	4.40011	3.96995	4.65839	7.0712	6.42148	2.88439	7.29481	8.88013	11.2342	13.7732	9.39662	5.95218	9.06801	9.86532	12.1809	9.18487	5.95218	9.90378	5.34245	15.9329	5.88153	12.3095	7.03445	25.9688	25.236	12.4138	7.18784	10.4676
PC	9.64804	8.69967	9.64804	9.64804	6.09189	11.0508	12.7975	7.92349	11.754	9.64804	9.64804	9.64804	9.64804	9.64804	9.64804	11.6711	11.8164	11.1037	13.085	9.96454	9.64804	9.64804	9.64804	8.06705	8.14743	11.8369	9.64804	9.64804	7.85477	7.74179	8.30803	9.46328	8.10734	7.32983	9.64804	8.83089	11.5146	8.52583	12.997	9.64804	9.64804	8.54246	7.8579	6.30852	8.73783	7.62934	8.83545	4.64034
FC	2.26894	2.5364	1.84805	2.17212	1.73941	2.18151	2.12239	2.12239	2.12239	4.59973	3.13418	4.48417	3.69154	4.96064	2.77475	2.12239	2.12239	2.12239	2.12239	2.12239	1.78905	2.25521	2.35346	2.12239	2.12239	2.12239	1.91985	2.11059	2.12239	2.12239	2.12239	2.1808	1.39745	2.12239	1.9397	2.12239	1.55321	1.27578	1.46555	1.81352	1.25966	1.83816	1.15526	2.12239	2.12239	2.12239	2.12239	2.3003
Ext. Data Fig. 3E
	GF	GF	GF	GF	GF	GF	GF	GF	GF	GF	GF	GF	GF	GF	GF	GF	GF	GF	GF	GF	GF	GF	GF	GF	GF	GF	OMM12	OMM12	OMM12	OMM12	OMM12	OMM12	OMM12	OMM12	OMM12	OMM12	OMM12	SPF	SPF	SPF	SPF	SPF	SPF	SPF	SPF	SPF	SPF	SPF
LPE	0.101995	0.224564	0.238797	0.123379	0.280935	0.218065	0.221488	0.293099	0.0511389	0.141725	0.0513248	0.0427227	0.0520533	0.0763831	0.0219966	0.0688067	0.0401128	0.0429335	0.0844763	0.215106	0.274087	0.278942	0.215152	0.324257	0.295057	0.117231	0.352045	0.244709	0.325263	0.239747	0.286321	0.148308	0.282661	0.348378	0.390814	0.378167	0.193131	0.405791	0.224564	0.573651	0.265576	0.414761	0.235331	1.0754	0.93027	0.592274	0.391901	0.224564
PE	0.155416	0.133869	0.215411	0.209271	0.149603	0.149603	0.288181	0.0447885	0.304883	0.249388	0.178225	0.205514	0.161158	0.157604	0.201608	0.252688	0.214387	0.194315	0.220641	0.19866	0.190669	0.148231	0.207779	0.120385	0.082999	0.239835	0.141801	0.115457	0.0671486	0.0831935	0.0799445	0.177423	0.149603	0.085389	0.116429	0.118416	0.166588	0.149603	0.3971	0.117142	0.192018	0.149603	0.149603	0.0807171	0.102286	0.111706	0.123272	0.0165796
[truncated: 23 more columns]
