# Supplementary material for: Gut microbiota restricts intestinal lipid uptake via modulation of bile phosphatidylcholine metabolism in mice
Source: Nat Microbiol. 2026 Jul 29;11(8):2349–64. doi: 10.1038/s41564-026-02434-z (PMC13423828; doi:10.1038/s41564-026-02434-z)
Supplement: Supplementary file 16 — Statistical source data. [file 41564_2026_2434_MOESM16_ESM.xlsx]

## Sheet: Ext Data Fig 4
Ext. Data Fig. 4A
Species	Log2FC	FDR corrected p-value	t.test GF, OMM12		Species	Log2FC	FDR corrected p-value	t.test GF, SPF
	GF/OMM12					GF/SPF
LPC 22:6	-2.50501	0.018406	0.00109954		LPE 18:2	-3.20873	0.02029	0.000964249
LPE 22:6	-2.18382	0.018406	0.00119975		LPE 20:4	-3.25697	0.02029	0.00126
LPC 20:4	-2.59941	0.018406	0.00125496		LPC 20:4	-3.47045	0.02029	0.00167
LPC 18:1	-2.5805	0.0302127	0.00326128		LPE 22:6	-3.35085	0.02029	0.00221
LPE 20:4	-2.19198	0.0302127	0.00394648		LPC 22:6	-3.44621	0.02029	0.00239
LPE 18:2	-2.18411	0.0302127	0.00411992		LPC 20:5	-3.8615	0.02029	0.00318
LPC 18:2	-2.97855	0.033364	0.00530791		LPC 18:2	-3.48474	0.02029	0.00345
LPE 18:1	-2.89838	0.0443455	0.00806282		LPE 18:1	-3.80578	0.02029	0.00369
LPC 20:5	-2.80759	0.0569774	0.0116545		LPC 18:1	-3.16242	0.02827	0.00578
LPC 16:0	-1.76733	0.146445	0.0332829		LPE 18:0	-3.31987	0.0362	0.00823
LPE 18:0	-2.15988	0.16227	0.0405676		LPC 16:0	-2.33208	0.04921	0.0123
LPC 16:1	-2.65352	0.166613	0.0458969		LPC 18:3	-3.52763	0.04956	0.01352
LPC 18:3	-2.55779	0.166613	0.0492265		LPC 18:0	-2.01605	0.06906	0.0204
PC 32:0	-1.32568	0.414803	0.147792		LPC 16:1	-3.13103	0.07019	0.02233
PC 35:2	-1.23873	0.414803	0.152699		LPE 16:0	-2.43623	0.09566	0.03261
FC	-0.985498	0.414803	0.159055		PE 38:5	2.17061	0.16227	0.05901
PC 33:2	-1.45169	0.414803	0.166159		FC	-0.9712	0.42049	0.16246
LPC 18:0	-0.925685	0.414803	0.169692		PC 32:0	-1.15359	0.46821	0.19154
PC 34:4	-0.988791	0.520005	0.231343		PE 34:1	1.3644	0.58938	0.2583
PC 32:2	-1.11651	0.520005	0.236366		PC 38:4	-0.81037	0.58938	0.2679
PC 34:2	-0.995892	0.524611	0.250383		PC 36:2	-0.7391	0.63114	0.32353
PC 36:3	-0.867823	0.57133	0.285665		PC 35:2	-0.77876	0.63114	0.325
PC 34:3	-0.853402	0.607969	0.317802		PE 36:3	1.26918	0.63114	0.33469
PE 38:5	1.0399	0.62787	0.342475		PC 40:6	-0.96106	0.63114	0.34426
PC 36:4	-0.761441	0.663848	0.377186		PC 38:3	-0.68591	0.68625	0.38992
PC 36:5	-0.577891	0.73553	0.447727		PC 32:2	-0.63717	0.79792	0.4715
PC 34:1	-0.544097	0.73553	0.456667		PC 33:2	-0.64231	0.80349	0.49429
PE 36:2	-0.693964	0.73553	0.482318		PC 34:2	-0.51136	0.80349	0.52861
PE 36:3	-0.663094	0.73553	0.52427		PC 36:3	-0.5039	0.80349	0.52958
LPE 16:1	-0.591442	0.73553	0.542285		PC 36:4	-0.50124	0.80439	0.54845
PC 36:2	-0.433208	0.73553	0.544525		PC 34:4	0.58961	0.81459	0.58321
PC 38:6	-0.447801	0.73553	0.558562		PC 38:5	-0.3763	0.81459	0.60643
PC 32:1	-0.494387	0.73553	0.564519		PE 36:2	-0.48256	0.81459	0.62542
PC 38:5	-0.410892	0.73553	0.568364		PC 34:3	-0.36611	0.81459	0.65
PE 34:1	0.519978	0.782324	0.622304		PE 38:4	-0.42266	0.81459	0.67063
PE 38:4	-0.400399	0.816037	0.696391		PC 34:1	-0.31426	0.81459	0.6807
PC 38:4	-0.254632	0.816037	0.710982		PC 38:6	-0.3017	0.81459	0.685
PC 38:3	-0.274892	0.816037	0.720453		PC 36:5	-0.2215	0.8854	0.76467
PE 34:2	-0.29004	0.816037	0.723305		PE 34:2	0.19219	0.90299	0.81327
PE 38:6	-0.386549	0.836655	0.760595		PC 40:7	-0.24336	0.90299	0.8209
LPE 16:0	0.443588	0.842671	0.785216		PC 32:1	-0.10106	0.9497	0.9071
PE 36:4	-0.228864	0.868275	0.828808		PE 38:6	-0.10879	0.9497	0.92809
PC 40:7	-0.193885	0.900667	0.880198		PE 36:4	0.08878	0.9497	0.9321
PC 40:6	0.136346	0.902152	0.902152		LPE 16:1	-0.05671	0.9497	0.9497
Ext. Data Fig. 4B
nmol/mL
LPC 16:0	LPC 16:0	LPC 16:0	LPC 16:1	LPC 16:1	LPC 16:1	LPC 18:0	LPC 18:0	LPC 18:0	LPC 18:1	LPC 18:1	LPC 18:1	LPC 18:2	LPC 18:2	LPC 18:2	LPC 18:3	LPC 18:3	LPC 18:3	LPC 20:4	LPC 20:4	LPC 20:4	LPC 20:5	LPC 20:5	LPC 20:5	LPC 22:6	LPC 22:6	LPC 22:6
GF	OMM12	SPF	GF	OMM12	SPF	GF	OMM12	SPF	GF	OMM12	SPF	GF	OMM12	SPF	GF	OMM12	SPF	GF	OMM12	SPF	GF	OMM12	SPF	GF	OMM12	SPF
95.5942	1391.44	1632.63	55.8077	128.483	394.224	46.685	117.542	186.955	162.984	2151.84	6794.12	375.165	6224.47	21469.5	45.1463	169.032	273.487	438.178	2964.25	3096.05	0	47.4037	303.748	80.8952	568.161	2406.31
139.606	358.866	785.419	19.7101	94.1031	110.139	21.0273	66.7819	177.956	460.03	2077.46	1350.75	1467.87	7976.13	6072.69	0	127.52	347.816	192.209	1589.9	5830.59	0	72.5194	191.816	151.852	641.466	1149.75
463.009	344.308	507.245	29.1532	138.263	76.6194	66.5133	152.596	386.228	299.781	1775.78	4398.47	1266.77	7811.73	4022.99	61.6409	130.974	597.73	333.415	2113.14	1676.62	0	101.071	83.5185	237.072	800.05	3016.22
112.022	507.92	684.117	0	106.54	223.822	114.536	82.331	155.77	410.714	1769.33	1469.58	767.983	6541.55	16041.9	25.2255	158.938	110.18	539.985	2471.71	7562.55	29.1163	52.1566	52.7419	127.02	848.937	625.646
	587.815			131.983			98.0845			1559.89			5496.03			136.27			1767.22			46.4716			1221.53
Ext. Data Fig. 4C
nmol/mL
LPC 16:0	LPC 16:0	LPC 16:0	LPC 16:1	LPC 16:1	LPC 16:1	LPC 18:0	LPC 18:0	LPC 18:0	LPC 18:1	LPC 18:1	LPC 18:1	LPC 18:2	LPC 18:2	LPC 18:2	LPC 18:3	LPC 18:3	LPC 18:3	LPC 20:4	LPC 20:4	LPC 20:4	LPC 22:6	LPC 22:6	LPC 22:6
GF	OMM11	OMM12	GF	OMM11	OMM12	GF	OMM11	OMM12	GF	OMM11	OMM12	GF	OMM11	OMM12	GF	OMM11	OMM12	GF	OMM11	OMM12	GF	OMM11	OMM12
1185.42			113.381			175.815			392.91			1237.35			85.1163			461.305			253.992
1005.94	278.344		93.6118	37.6557		172.168	48.4745		356.51	359.497		1333.19	1976.17		89.6158	57.3157		572.907	462.004		360.062	208.159
623.996	554.781	156.851	45.7553	33.2888	55.4025	106.583	87.0102	46.3082	177.738	408.876	826.56	745.042	2512.54	4474.85	49.8248	60.1373	101.555	310.262	504.797	921.999	190.429	292.663	359.118
1358.28	404.153	410.838	124.703	64.7739	78.9383	222.963	70.1231	96.889	480.634	398.595	1034.76	2038.36	1744.32	6263.55	129.713	56.3501	145.458	754.702	543.066	1481.56	448.662	218.76	570.384
	406.473			78.647			71.0732			573.738			2306.67			78.1145			732.267			340.273
Ext. Data Fig. 4D
	GF	GF	GF	GF	GF	GF	GF	GF	GF	GF	GF	GF	GF	GF	GF	GF	GF	GF	GF	GF	OMM11	OMM11	OMM11	OMM11	OMM11	OMM12	OMM12	OMM12	OMM12	OMM12	OMM12	OMM12	OMM12	OMM12	OMM12	OMM12	OMM12	OMM12	OMM12	OMM12	OMM12	SPF	SPF	SPF	SPF	SPF	SPF	SPF	SPF
PC 32:0	0.614953	0.310457	0.205001	0.292172	0.344336	0.54606	0.159838	0.244794	0.236353	0.12936	0.209939	0.279773	0.408889	0.390273	0.330494	0	0.429351	0.254911	0.316802	0	0	0.278652	0.169353	0.302768	0.339717	0.411493	0	0.690952	0.552192	0.153056	0	0.0583157	0.177412	0.109059	0.747041	0.61534	0.713935	0.348529	0.531471	0.5186	0.362202	0.325793	0.333254	0.464155	0.540118	0	0.400219	0.477256	0.552194
PC 32:1	1.45526	2.30073	2.28568	1.99264	1.6844	2.09696	1.89281	1.50402	1.18491	1.40118	1.28403	2.32218	1.58714	1.86618	1.35107	1.84652	1.07797	1.05649	1.60701	1.01788	1.12299	0.907646	0.603291	1.28517	1.47236	1.39801	1.26936	1.07121	1.11854	0.789023	0	0.776304	0.700561	1.31225	0.831323	0.876914	0.794792	0.924134	1.27645	0.902652	0.93029	1.59982	1.58252	1.18481	0.795357	1.24524	0.767912	0.965663	0.819918
PC 32:2	0.370554	0.411184	0.38049	0.37376	0.288536	0.370163	0.257823	0.212251	0.240251	0.245975	0.313134	0.387711	0.266559	0.368216	0.288306	0	0.18499	0.220064	0.227911	0	0	0.133985	0.138886	0.43221	0.556468	0.362281	0.320782	0.290072	0.251047	0	0	0.237523	0.230648	0.299545	0.239682	0.182935	0.270622	0.260034	0.289192	0.247554	0.198609	0.303812	0.239933	0.220889	0.240678	0	0.210146	0.277785	0.24052
PC 34:1	15.4389	15.1948	16.3621	13.3224	16.5046	17.7813	15.5394	13.1834	11.1927	12.3195	12.1957	14.6362	12.2238	14.6465	13.6685	16.2449	15.7527	13.8581	16.4862	17.7434	13.2816	9.83537	8.69223	10.9529	12.3567	15.5125	11.7992	14.6243	14.0667	9.68354	7.27734	9.30207	8.79985	12.8825	11.4644	12.2929	13.2773	13.7342	14.4196	13.5052	12.2848	16.6357	18.6359	15.918	12.7636	12.626	11.0416	12.3173	10.7595
PC 34:2	42.9082	42.2141	44.8641	45.3778	41.7704	38.9691	42.5489	43.4482	46.4511	46.0785	46.7105	46.1711	45.2528	44.2878	44.9023	41.8753	36.634	47.4758	39.6626	39.4533	46.7435	52.397	59.4402	47.2111	48.514	43.1886	53.6382	44.8654	43.5296	55.322	52.91	55.0118	53.2569	51.8295	47.8156	46.2709	47.8456	47.0752	47.8467	44.9489	46.9414	40.2059	34.3029	38.8175	44.7358	50.3482	43.5503	40.7268	39.8712
PC 34:3	4.18133	4.80137	4.9275	5.35651	4.41604	4.16543	4.45533	4.05702	4.06938	4.16663	4.58105	5.06796	4.15714	4.49876	4.45202	4.23795	2.92334	3.93592	3.45301	3.2138	4.3513	3.87752	2.85929	5.1478	4.68466	3.77985	5.24925	3.8448	3.91433	3.83409	2.91242	4.2453	4.14197	4.82392	3.55612	3.47436	2.7764	3.55693	3.8219	3.7812	3.77551	3.75328	3.23471	3.62885	3.13332	4.30674	3.5423	3.69056	3.66371
PC 36:2	7.01199	6.83343	5.17493	5.27453	6.07165	6.83034	6.32317	6.45141	6.32101	6.73544	5.72764	4.95659	5.62893	6.88744	6.44581	8.41406	8.26153	5.81065	8.02913	9.00026	4.16658	6.28981	6.7066	4.76061	4.69312	6.6478	5.44864	6.38822	6.48934	5.96764	5.97139	6.42145	7.23439	4.96902	5.91642	7.51705	5.12234	6.48256	5.62011	7.11796	5.86484	9.81611	9.59311	10.6232	7.75369	5.93282	9.1705	9.1541	9.39964
PC 36:3	4.39268	5.20291	4.66588	5.70555	4.0969	5.24462	5.11168	4.98168	4.00921	4.59201	4.47144	5.19652	4.65704	5.61399	3.77009	5.16846	5.4022	4.81383	4.73811	5.2149	5.4509	5.09106	3.34521	5.84926	5.60734	6.02963	4.42088	6.12681	5.98514	3.86795	4.64567	3.52348	4.16881	3.83208	5.82784	5.70772	5.10569	5.60239	5.64895	5.41895	4.87587	6.25642	5.79918	6.12592	5.19462	5.27679	4.4972	4.98557	4.46968
PC 36:4	13.0182	12.1405	11.9701	12.8436	13.4763	12.6192	14.1041	15.5344	15.2146	14.5781	14.0219	11.7789	15.4759	11.916	13.4256	11.522	15.2212	12.7668	13.9247	12.2361	18.4534	13.2601	10.9406	14.9916	13.8478	13.2544	9.91134	12.9138	13.9773	12.8446	17.8544	12.1428	12.7577	11.1621	13.9428	13.3322	14.4097	12.867	12.1758	13.2302	13.649	10.8316	12.4224	11.7421	13.3634	11.9924	14.0152	13.8969	16.5928
PC 36:5	1.17219	1.49871	1.60095	1.6185	1.51505	1.35678	1.51172	1.36615	1.2422	1.49673	1.5061	1.62219	1.20665	1.29034	1.45883	1.46845	1.05924	1.13767	1.16072	1.22061	0	0.903479	0.810073	1.34088	1.26297	1.30202	1.40714	1.19815	1.20629	1.03919	0.756112	1.25994	1.2189	1.58032	1.0828	1.06508	0.635495	1.08689	1.19997	0.982157	1.15832	1.41026	1.59577	1.1559	1.0688	1.13063	1.06814	1.17403	1.09553
PC 38:3	0.1577	0.191146	0.186381	0.147678	0.208619	0.189275	0.404573	0.404685	0.379278	0.399268	0.607863	0.13675	0.0600269	0.158735	0.162122	0.275538	0.184553	0.11569	0.207891	0.185783	2.11743	0.631167	0.433011	0.513413	0.50797	0.180808	0.126683	0.123737	0.197331	0.935451	2.28437	0.404289	0.372363	0.124303	0.105387	0.183596	0.100164	0.133858	0.0823046	0.144519	0.148128	0.266694	0.328492	0.259598	0.165806	0.10197	0.172177	0.238838	0.183749
PC 38:4	1.88591	1.48523	1.137	1.23584	1.71821	1.93823	1.38624	1.74354	1.77134	1.64007	1.58628	1.16258	1.58524	1.41264	1.79318	2.14785	2.53384	1.32148	2.13691	2.69225	1.41941	1.41578	1.21874	1.34575	1.12866	1.4957	0.940403	1.61536	1.77392	1.42906	1.72912	1.33184	1.5453	0.95633	1.57063	1.89506	1.33227	1.43941	1.14142	1.72594	1.68348	1.81475	2.47562	2.6071	2.24268	1.34366	2.96461	2.98872	3.22859
PC 38:5	1.17048	1.24277	1.1103	1.4111	1.30931	1.55047	1.17097	1.20654	1.17304	1.08044	1.1263	1.30597	1.54512	1.17896	1.23417	1.50065	1.78891	1.14028	1.3698	1.70388	0.421926	0.852007	0.538204	1.29652	1.12834	1.25176	0.726222	1.21379	1.34209	0.737065	0	0.718236	0.811203	0.71102	1.23321	1.27323	1.18297	1.0775	1.0008	1.2264	1.21752	1.17726	1.65183	1.45971	1.3041	1.01829	1.12505	1.34282	1.54439
PC 38:6	5.1904	4.99859	4.37421	4.17706	5.66018	6.0761	4.85754	5.36798	6.2075	4.85423	5.44893	4.17752	5.33623	4.70606	5.73641	5.29827	7.24819	5.02991	5.56993	6.31789	2.47099	4.00036	3.82668	4.45939	3.78451	3.90802	3.38383	4.13651	4.54755	3.39735	3.65914	4.32145	4.31739	3.92529	4.48246	4.533	5.21987	4.16782	3.86269	4.96315	5.6666	4.41129	6.32262	4.70996	5.32845	4.2967	6.1033	6.32475	6.23964
PC 40:6	0.252764	0.217312	0	0	0.182589	0	0.275875	0.29394	0.307105	0.282546	0.209204	0	0	0	0.194689	0	0.35935	0.154736	0.277485	0	0	0.126002	0.277686	0.110668	0.115436	0.123926	0	0	0.114852	0	0	0.245157	0.266518	0.145023	0.125758	0	0.132206	0.127378	0	0.239828	0.203505	0.282461	0.480266	0.349768	0.276758	0	0.424439	0.37076	0.39147
[truncated: 3 more columns]
