# Supplementary material for: Gut microbiota restricts intestinal lipid uptake via modulation of bile phosphatidylcholine metabolism in mice
Source: Nat Microbiol. 2026 Jul 29;11(8):2349–64. doi: 10.1038/s41564-026-02434-z (PMC13423828; doi:10.1038/s41564-026-02434-z)
Supplement: Supplementary file 17 — Statistical source data. [file 41564_2026_2434_MOESM17_ESM.xlsx]

## Sheet: Ext Data Fig 5
Ext. Data Fig. 5A
	GF	GF	GF	GF	GF	GF	GF	GF	GF	GF	GF	GF	GF	GF	GF	OMM12	OMM12	OMM12	OMM12	OMM12	OMM12	OMM12	OMM12	OMM12	OMM12	OMM12	OMM12	OMM12	OMM12	OMM12	SPF	SPF	SPF	SPF	SPF	SPF	SPF	SPF	SPF	SPF	SPF	SPF	SPF	SPF	SPF	SPF
LPC	0.168355	0.172975	0.214229	0.134809	0.233779	0.176288	0.204722	0.189269	0.197446	0.194252	0.202336	0.242349	0.249493	0.208712	0.222547	0.169539	0.187143	0.23201	0.213577	0.153645	0.233305	0.170446	0.206656	0.185318	0.236608	0.169564	0.281616	0.196308	0.145108	0.18879	0.237321	0.202446	0.231901	0.230151	0.257584	0.234254	0.218836	0.213842	0.234811	0.213556	0.240761	0.176682	0.227223	0.217958	0.22371	0.24771
Ext. Data Fig. 5B
	GF	GF	GF	GF	GF	GF	GF	GF	GF	GF	GF	GF	GF	GF	GF	OMM12	OMM12	OMM12	OMM12	OMM12	OMM12	OMM12	OMM12	OMM12	OMM12	OMM12	OMM12	OMM12	OMM12	OMM12	SPF	SPF	SPF	SPF	SPF	SPF	SPF	SPF	SPF	SPF	SPF	SPF	SPF	SPF	SPF	SPF
PC/LPC	87.3277	69.9604	60.4693	77.1903	62.6452	70.2317	63.4358	66.4057	71.7289	64.4735	73.9155	64.8303	58.7053	58.4928	58.6344	80.5151	77.3861	61.5691	71.3314	60.8155	62.6622	78.7432	69.7992	73.3749	58.8457	81.3718	52.2194	73.1121	86.0334	67.8195	66.6538	66.8729	64.8694	67.6675	63.3185	70.3607	67.3495	72.6482	69.6611	58.7678	61.1281	71.8271	74.9435	63.9742	71.6045	58.1872
Ext. Data Fig. 5C
ID	GeneSymbol	logFC	P value	FDR	LOG(p-value)
Q9CXA2	L3hypdh	0.67336	7.31765e-08	0.000429912	7.13563
Q3UEN8	Cyp3a11	1.02089	3.79525e-07	0.000743237	6.42076
Q9D379	Ephx1	0.57901	3.58633e-07	0.000743237	6.44535
Q547C4	Scd1	1.41958	8.22753e-07	0.00121	6.08473
B9EIE9	Adss	-0.39175	2.17989e-06	0.0014	5.66157
D3Z3L3	Trim12c	-0.18616	1.51671e-06	0.0014	5.8191
P97792	Cxadr	0.21648	2.3286e-06	0.0014	5.63291
Q8BK48	Ces2e	0.59002	2.38917e-06	0.0014	5.62175
Q8R5I6	Gstm4	0.39379	1.73914e-06	0.0014	5.75967
Q8VCW8	Acsf2	0.44047	1.26205e-06	0.0014	5.89892
Q8QZR3	Ces2a	1.00031	3.21558e-06	0.00172	5.49274
A7VMV2	Cryl1	0.47354	5.05765e-06	0.00229	5.29605
Q5UCA9	Rnase4	-0.38326	5.01996e-06	0.00229	5.2993
B2RTL5	Aldh1a7	0.31597	5.56066e-06	0.00233	5.25487
P10649	Gstm1	0.36723	6.39761e-06	0.00248	5.19398
Q75N62	Gimap8	0.63568	6.75044e-06	0.00248	5.17067
Q91YN3	Acsl4	0.32598	9.08385e-06	0.00291	5.04173
Q9EQW4	Cyp3a44	-0.81591	9.9123e-06	0.00291	5.00383
Q9QZX7	Srr	0.1989	9.10344e-06	0.00291	5.04079
Q9WUD0	Cyp2b10	1.43536	9.57178e-06	0.00291	5.01901
Q6P9Q6	Fkbp15	-0.1394	1.14559e-05	0.0032	4.94097
L7N451	Gvin1	-0.4408	1.31719e-05	0.00322	4.88035
Q571F8	Gls2	0.21187	1.29217e-05	0.00322	4.88868
Q62452	Ugt1a9	0.55206	1.26058e-05	0.00322	4.89943
P19639	Gstm3	0.62099	1.50994e-05	0.00355	4.82104
O55060	Tpmt	-0.5076	1.97469e-05	0.00414	4.7045
Q569Z6	Thrap3	-0.20979	1.85151e-05	0.00414	4.73247
Q58EU7	Rbp1	-0.3204	1.93092e-05	0.00414	4.71424
P18581	Slc7a2	-0.47769	2.27442e-05	0.00461	4.64313
Q8CH18	Ccar1	-0.15567	2.5335e-05	0.00496	4.59628
A2ADY9	Ddi2	-0.11648	2.7221e-05	0.00516	4.5651
Q8CI37	Pck1	-0.55259	2.82743e-05	0.00519	4.54861
Q3TQD9	Sardh	-0.22148	3.56508e-05	0.00601	4.44793
Q6P8Q0	Gsta1	0.71959	3.58616e-05	0.00601	4.44537
Q8BGI5	Pex26	0.4719	3.73763e-05	0.00601	4.4274
Q8BJL9	Ugt2b35	0.38665	3.56603e-05	0.00601	4.44782
Q8R387	Aox1	0.21444	3.78398e-05	0.00601	4.42205
Q8C5F9	Serinc1	-0.40517	4.15019e-05	0.00642	4.38193
Q9ESY9	Ifi30	-0.31271	4.779e-05	0.0072	4.32066
Q9D832	Dnajb4	0.4055	4.91553e-05	0.00722	4.30843
Q99KW3	Triobp	-0.14157	5.23947e-05	0.00751	4.28071
G3UXN4	Kank3	-0.26368	5.50865e-05	0.00754	4.25895
Q3V2E3	Uqcc3	0.29293	5.51637e-05	0.00754	4.25835
Q6P2K6	Ppp4r3a	-0.19352	5.94051e-05	0.00776	4.22618
Q99MP8	Brap	-0.27135	5.90687e-05	0.00776	4.22864
O88986	Gcat	0.2103	6.10075e-05	0.00779	4.21462
Q60972	Rbbp4	-0.18548	6.63524e-05	0.00829	4.17814
P11859	Agt	-0.33091	7.22457e-05	0.00884	4.14119
Q3UKN6	Nucb2	-0.36454	7.46613e-05	0.00895	4.1269
Q9CQK7	Rwdd1	-0.24613	7.909e-05	0.00929	4.10188
A2ASZ8	Slc25a25	-0.22259	9.16656e-05	0.01023	4.03779
A4FUU4	Retsat	0.30318	9.40123e-05	0.01023	4.02682
D3Z607	Hmgn1	-0.41829	9.37159e-05	0.01023	4.02819
F6ZFT1	Ndufab1	0.26927	8.88683e-05	0.01023	4.05125
Q501J6	Ddx17	-0.24992	0.000106258	0.01115	3.97364
Q9QWG7	Sult1b1	-0.27734	0.000108139	0.01115	3.96602
Q4FJU4	Pstpip2	-0.20905	0.000116201	0.01124	3.93479
Q5BL14	Hmgn2	-0.61625	0.000111179	0.01124	3.95398
Q8R038	Myg1	-0.12432	0.000115116	0.01124	3.93887
Q99L27	Gmpr2	-0.1463	0.000116707	0.01124	3.9329
B2RXU2	Esf1	-0.18505	0.000126522	0.0118	3.89784
Q3UPJ2	Impdh2	-0.12891	0.00012511	0.0118	3.90271
E9QAH1	Golgb1	-0.14938	0.000134136	0.01212	3.87245
Q6PGB6	Naa50	-0.15332	0.000135911	0.01212	3.86674
Q9CR80	Fam32a	-0.35779	0.000136158	0.01212	3.86596
O55137	Acot1	0.3769	0.000147382	0.01227	3.83156
Q02248	Ctnnb1	-0.12958	0.00015016	0.01227	3.82345
Q549A5	Clu	-0.24016	0.000148522	0.01227	3.82821
Q9CT10	Ranbp3	-0.16666	0.000148354	0.01227	3.8287
Q9CZS1	Aldh1b1	0.18692	0.00014748	0.01227	3.83127
Q9DAU1	Cnpy3	-0.15406	0.000150343	0.01227	3.82292
D3Z7X0	Acad12	-0.22597	0.000164315	0.01261	3.78432
Q3TS38	Ugdh	0.3029	0.000161596	0.01261	3.79157
Q505A8	Rpl39	-0.19414	0.0001653	0.01261	3.78173
Q5BLK0	Rpl12	-0.0872	0.000161062	0.01261	3.79301
Q8K297	Colgalt1	0.13166	0.000160052	0.01261	3.79574
Q3TAW7	Glb1	0.20522	0.000172802	0.01302	3.76245
Q3TUF3	Calu	-0.48711	0.000178449	0.0131	3.74848
Q9DBF1	Aldh7a1	0.18787	0.00017749	0.0131	3.75083
Q63836	Selenbp2	-1.24873	0.000185318	0.01344	3.73208
Q9QZD8	Slc25a10	0.16754	0.000192606	0.0138	3.71533
Q91V38	Hsp90b1	-0.16641	0.000201858	0.01429	3.69495
B2RXZ2	Cyp2a22	0.63968	0.000210736	0.01466	3.67626
P15626	Gstm2	0.25765	0.000212106	0.01466	3.67345
Q4FJP2	Nmi	-0.16261	0.000217005	0.01482	3.66353
P48437	Prox1	-0.25693	0.000235062	0.01494	3.62882
Q0VEE0	Nt5e	0.26603	0.000223542	0.01494	3.65064
Q3TMD4	Cnot4	-0.21116	0.000236476	0.01494	3.62621
Q3UEM4	Cyp2c44	-0.35141	0.000234087	0.01494	3.63062
Q52JJ6	Enpep	0.27758	0.000227423	0.01494	3.64317
Q80XT6	Lpin1	-0.58031	0.000229247	0.01494	3.6397
Q9DC50	Crot	-0.36198	0.000234248	0.01494	3.63032
G3UWK0	Selenbp2	-1.0186	0.00023928	0.01495	3.62109
Q3TWW5	Wbp4	-0.38883	0.000245323	0.01517	3.61026
Q8K2C6	Sirt5	0.14422	0.000257975	0.01579	3.58842
Q07231	Zscan21	-0.3607	0.000261378	0.01583	3.58273
G4V4Z2	gag	-0.50658	0.000268641	0.01594	3.57083
Q9JJA7	Ccnl2	-0.3683	0.000267927	0.01594	3.57198
Q3UPG1	Hmbs	-0.18138	0.00027312	0.01605	3.56365
D3YXP6	Pmvk	0.32815	0.000281537	0.01609	3.55046
Q6PB99	Evl	-0.23582	0.000279636	0.01609	3.55341
Q920L5	Elovl6	1.25108	0.000282011	0.01609	3.54973
P24472	Gsta4	0.29269	0.000290725	0.01631	3.53652
Q3V1T9	Plg	-0.13692	0.000297062	0.01631	3.52715
Q921N6	Ddx27	-0.19011	0.000294775	0.01631	3.53051
Q9D198	Syf2	-0.3561	0.000292946	0.01631	3.53321
P08003	Pdia4	-0.18636	0.000322337	0.01737	3.49169
Q61102	Abcb7	0.1493	0.000336335	0.01796	3.47323
Q3U234	Lifr	-0.34246	0.000342272	0.01797	3.46563
Q7TMY2	Acadsb	0.37225	0.000342596	0.01797	3.46522
Q3UJS2	Fbl	-0.14424	0.000354908	0.01845	3.44988
Q505N7	Mpst	0.2141	0.000371527	0.01866	3.43001
Q544S6	Cyp39a1	0.41569	0.000368377	0.01866	3.43371
Q8BSM7	Slc43a1	-0.14395	0.00036589	0.01866	3.43665
Q91WZ8	Dtnbp1	-0.26484	0.00037041	0.01866	3.43132
A2AJT4	Pnisr	-0.30458	0.000453784	0.01912	3.34315
E9Q7N5	Gfm2	0.16312	0.000458176	0.01912	3.33897
H3BJ97	Tinagl1	-0.19681	0.000431676	0.01912	3.36484
P00687	Amy1	-0.2272	0.00039788	0.01912	3.40025
P39039	Mbl1	-0.30254	0.000388664	0.01912	3.41043
P61458	Pcbd1	-0.29627	0.000428028	0.01912	3.36853
P62311	Lsm3	-0.42493	0.000450762	0.01912	3.34605
P83870	Phf5a	-0.17609	0.000455064	0.01912	3.34193
Q07456	Ambp	-0.24402	0.00043458	0.01912	3.36193
Q148P2	Oxsm	0.1873	0.000457559	0.01912	3.33955
Q2I0J8	Vwf	-0.26804	0.000457958	0.01912	3.33917
Q3TI65	Mtfp1	0.31879	0.000423042	0.01912	3.37362
Q3UBP0	Adssl1	0.32017	0.000448551	0.01912	3.34819
Q3UQ71	Ephx2	0.27098	0.000462226	0.01912	3.33515
Q4FZH7	Erh	-0.18305	0.000411571	0.01912	3.38556
Q542P9	Ppara	-0.4547	0.000458717	0.01912	3.33846
Q60866	Pter	-0.24244	0.00042838	0.01912	3.36817
Q60936	Coq8a	0.27685	0.000406194	0.01912	3.39127
Q8BTV2	Cpsf7	-0.23974	0.000422379	0.01912	3.3743
Q8QZR1	Tat	-0.5353	0.000400914	0.01912	3.39695
Q91WU0	Ces1f	0.33521	0.000416995	0.01912	3.37987
Q99J48	Stxbp2	0.38263	0.000400539	0.01912	3.39736
Q99L13	Hibadh	0.20421	0.000421419	0.01912	3.37529
Q9CRB3	Urah	-0.22845	0.000418243	0.01912	3.37857
Q9D2R0	Aacs	0.39394	0.000461292	0.01912	3.33602
H7BX88	Crat	0.41277	0.000469882	0.0193	3.32801
Q9D0M5	Dynll2	-0.26	0.000475125	0.01938	3.32319
Q3UGT9	Parvb	-0.21552	0.000487525	0.01975	3.312
Q8BMS1	Hadha	0.18685	0.000507305	0.02041	3.29473
P50236	Sult2a2	1.15739	0.000515394	0.02044	3.28786
Q53YP5	Fabp2	-0.4111	0.000519053	0.02044	3.28479
Q8K284	Gtf3c1	-0.24204	0.000519202	0.02044	3.28466
Q9D566	Sult1e1	-0.97868	0.000521951	0.02044	3.28237
B9EHZ5	Mpp6	-0.09001	0.000542958	0.02049	3.26523
D3YWB8	Rps6kb2	0.39228	0.000536161	0.02049	3.2707
Q5HZI1	Mtus1	-0.11192	0.000530664	0.02049	3.27518
Q791M3	Lcat	-0.29362	0.000551088	0.02049	3.25878
Q8BLN5	Lss	0.33765	0.000547862	0.02049	3.26133
Q99J57	Mat2a	0.11729	0.000533836	0.02049	3.27259
Q9JLI6	Scly	-0.1239	0.000548895	0.02049	3.26051
Q9Z2G9	Htatip2	0.13472	0.000537372	0.02049	3.26972
B9EHW0	Ppm1k	-0.21757	0.000561976	0.02071	3.25028
Q3UEI1	Pde4c	0.28569	0.000567567	0.02071	3.24598
Q8K370	Acad10	-0.15929	0.00056524	0.02071	3.24777
Q3TCL2	Akr1b3	-0.19751	0.000585066	0.0209	3.23279
Q78UK8	Gbp7	-0.21601	0.000584874	0.0209	3.23294
Q8VC30	Tkfc	0.28026	0.000584141	0.0209	3.23348
Q9CR48	Dram2	-0.30716	0.000586967	0.0209	3.23139
Q6PF95	Igh	1.87316	0.000592843	0.02098	3.22706
O88783	F5	-0.29459	0.000611164	0.02103	3.21384
Q2TPA8	Hsdl2	0.16438	0.000615717	0.02103	3.21062
Q3UEK9	Ahsg	-0.33721	0.000606005	0.02103	3.21752
Q545S0	Tst	0.16876	0.000615402	0.02103	3.21084
Q8K135	Kiaa0319l	-0.36595	0.000609077	0.02103	3.21533
Q9D1R1	Tmem126b	0.31975	0.000606352	0.02103	3.21728
Q3TG37	Slc9a3r1	-0.19088	0.000619563	0.02104	3.20791
A2AQ25	Skt	-0.14337	0.00062993	0.02115	3.20071
D3Z0R1	Tpmt	0.51977	0.000627154	0.02115	3.20263
A2AVJ7	Rrbp1	-0.23262	0.000642377	0.02115	3.19221
Q3TM08	Sumf2	-0.36265	0.000636987	0.02115	3.19587
Q3UWH6	Ctsl	-0.14841	0.000644098	0.02115	3.19105
Q4FZH3	Sap18	-0.17924	0.000644482	0.02115	3.19079
Q505Q1	U2af2	-0.21707	0.000648098	0.02115	3.18836
Q9WVT6	Ca14	0.43102	0.000669748	0.02174	3.17409
P06745	Gpi	0.30883	0.000683597	0.02207	3.1652
Q569X3	Snrpc	-0.24268	0.000693034	0.02225	3.15925
E9Q512	Trip11	-0.14437	0.000698941	0.02232	3.15556
P48410	Abcd1	0.22915	0.000709029	0.02252	3.14934
O54946	Dnajb6	-0.25923	0.000735341	0.023	3.13351
Q3UN55	Cpt2	0.20622	0.00073614	0.023	3.13304
Q99KI0	Aco2	0.14333	0.000732082	0.023	3.13544
Q6P1A9	Rpl7a	-0.13869	0.000766682	0.02371	3.11538
Q3UB67	Rpl3	-0.11698	0.000770927	0.02371	3.11299
Q3UGE6	Zc3h7b	-0.30725	0.000781189	0.0239	3.10724
Q9EP96	Slco1a4	0.58226	0.000788175	0.02399	3.10338
B2RQ68	Luzp1	-0.14849	0.00079743	0.02415	3.09831
P28033	Cebpb	-0.59997	0.000809797	0.02427	3.09162
Q9JK38	Gnpnat1	-0.10802	0.000806375	0.02427	3.09346
P05201	Got1	-0.14277	0.000820796	0.02444	3.08576
Q4FJR9	Isg15	-0.22768	0.000823519	0.02444	3.08433
Q99L20	Gstt3	0.32268	0.000829338	0.02448	3.08127
H3BJ37	Comtd1	0.29966	0.000861536	0.02457	3.06473
P08752	Gnai2	-0.19806	0.00085825	0.02457	3.06639
P26041	Msn	-0.21253	0.000843386	0.02457	3.07397
Q3V2G1	Apoa1	-0.35447	0.000855688	0.02457	3.06768
Q80YR5	Safb2	-0.22586	0.000839496	0.02457	3.07598
Q8BS35	Agmo	0.20298	0.000855552	0.02457	3.06775
Q8CFZ6	Clec3b	-0.24304	0.000859001	0.02457	3.06601
Q70FJ1	Akap9	-0.2107	0.000871049	0.02472	3.05996
A0PJE6	Pccb	0.1098	0.00088766	0.02483	3.05175
Q3UEN1	Upp2	-0.73599	0.000883742	0.02483	3.05367
Q3UZA1	Rcsd1	-0.27615	0.000881433	0.02483	3.05481
K3W4Q8	Bsg	0.10674	0.000902302	0.025	3.04465
Q80ZL3	Eps15	-0.10106	0.000899979	0.025	3.04577
Q4FK22	Ergic1	0.23001	0.000911913	0.02515	3.04005
D3Z1Z8	Stmn1	-0.40936	0.000916828	0.02517	3.03771
A2AJ72	Fubp3	-0.13533	0.000935916	0.02534	3.02876
B9EK13	Urad	-0.21198	0.000929819	0.02534	3.0316
Q3TBL6	Tnfaip8l3	-0.36732	0.000935163	0.02534	3.02911
Q64466	Sod3	-0.38857	0.000958348	0.02583	3.01848
L7MU96	Gm13128	-0.6062	0.000979937	0.02617	3.0088
Q8C4B4	Unc119b	-0.29421	0.000978532	0.02617	3.00943
A2ASQ1	Agrn	-0.14398	0.000998449	0.02643	3.00067
P29788	Vtn	-0.20731	0.00101	0.02643	2.99501
P56593	Cyp2a12	-0.24223	0.00102	0.02643	2.99325
Q14DH7	Acss3	0.29994	0.00101	0.02643	2.99617
Q3U6D2	Rcc1	-0.12298	0.000999095	0.02643	3.00039
Q7TPS7	Nfyc	-0.38349	0.00102	0.02643	2.99287
O89050	Mkln1	0.47406	0.00102	0.02652	2.98941
O08795	Prkcsh	-0.16318	0.00103	0.02663	2.98577
Q5SSK3	Tefm	0.26399	0.00105	0.02673	2.98075
Q99K94	Stat1	-0.18381	0.00105	0.02673	2.98025
P56655	Cyp2c38	-0.37969	0.00107	0.027	2.97026
P97354	St3gal4	-0.20982	0.00107	0.027	2.97256
Q61686	Cbx5	-0.14553	0.00107	0.027	2.97094
Q5SUF2	Luc7l3	-0.14947	0.00108	0.02701	2.96822
Q64374	Rgn	-0.18403	0.00109	0.02715	2.9642
Q9EQZ6	Rapgef4	-0.25589	0.00112	0.02759	2.95166
A0JLY3	F9	-0.13644	0.00112	0.02761	2.94953
A2AJH3	Nmt2	0.16331	0.00113	0.02764	2.94732
Q059U9	Akap8	-0.18889	0.00114	0.02769	2.94464
P62305	Snrpe	-0.2261	0.00115	0.02784	2.9405
A2AE15	Cfp	-0.23656	0.00118	0.02791	2.92689
A8DUQ1	Hbbt1	-0.38537	0.00117	0.02791	2.93064
E9PUA2	Zcchc6	-0.11046	0.00116	0.02791	2.93717
O89020	Afm	-0.15931	0.00119	0.02791	2.92515
Q3U9G2	Hspa5	-0.1903	0.0012	0.02791	2.92179
Q505L1	Actl6a	-0.17403	0.00117	0.02791	2.93161
Q8BTX6	Skiv2l2	-0.22208	0.00119	0.02791	2.92605
Q8K2C7	Os9	-0.22331	0.0012	0.02791	2.92232
Q99L04	Dhrs1	0.23428	0.00117	0.02791	2.93187
Q9WU79	Prodh	0.28073	0.00119	0.02791	2.92299
E9PWI6	Gcc2	-0.13419	0.00121	0.02797	2.9186
Q5BKS2	Ppm1b	0.14865	0.00122	0.02797	2.91402
F8VQC7	Ktn1	-0.15625	0.00122	0.02799	2.912
Q9DC71	Mrps15	-0.15025	0.00125	0.02838	2.90433
A2RS23	Pepd	0.19199	0.00128	0.02849	2.89194
B2RY27	Taok3	-0.11911	0.00128	0.02849	2.89438
E9PUF4	Rbm26	-0.12097	0.00126	0.02849	2.89991
Q4ACU6	Shank3	-0.16942	0.00128	0.02849	2.89112
Q5EBI8	Atp5k	0.17841	0.00127	0.02849	2.89738
Q61635	Ifi47	-0.30513	0.00128	0.02849	2.89129
Q91VZ6	Smap1	-0.16693	0.00128	0.02849	2.8942
Q8BGF9	Slc25a44	0.31189	0.0013	0.02859	2.88464
Q8K016	Itih2	-0.21346	0.0013	0.02859	2.8852
Q3UMU9	Hdgfrp2	-0.19078	0.00132	0.02871	2.87801
Q6S9I0	Kng2	-0.26722	0.00132	0.02871	2.87836
Q8BJA3	Hmbox1	-0.20255	0.00133	0.02871	2.87663
Q9Z1E3	Nfkbia	-0.20217	0.00133	0.02871	2.87639
Q8R1F0	D8Ertd738e	-0.25714	0.00136	0.02919	2.86707
Q8VE91	Fam134b	-0.4348	0.00136	0.02919	2.86604
D6RCI2	Fam188a	0.18089	0.00137	0.02934	2.86222
Q6P069	Sri	-0.14082	0.00138	0.02948	2.85856
Q5U438	Npm1	-0.20669	0.0014	0.0297	2.85286
Q61112	Sdf4	-0.34993	0.00141	0.0297	2.85224
Q5HZY7	Atp6v1g1	-0.17821	0.00143	0.03009	2.84499
Q5M8M3	Trmt112	-0.09071	0.00143	0.03011	2.84319
Q3V117	Acly	0.79255	0.00145	0.03015	2.83834
Q790Y8	G6pdx	0.7089	0.00145	0.03015	2.838
Q9DCM0	Ethe1	0.39387	0.00145	0.03015	2.83938
E9PVA6	Git2	-0.11703	0.00147	0.03033	2.83386
Q5M9N8	Rpl7	-0.10419	0.00148	0.03052	2.82963
E9PXC3	Cyp2c69	-0.4337	0.00149	0.03053	2.82637
P55937	Golga3	-0.19446	0.00149	0.03053	2.82668
Q8R0V5	Ido2	0.23425	0.0015	0.03055	2.82455
Q00PI9	Hnrnpul2	-0.10497	0.00151	0.03065	2.82163
Q3UBB6	Nolc1	-0.19194	0.00151	0.03065	2.82023
Q8R059	Gale	-0.21456	0.00153	0.03083	2.81618
Q9CQ86	Mien1	-0.14427	0.00155	0.0311	2.81091
Q3UUH0	Asl	0.15378	0.00156	0.03134	2.80605
Q9CQX2	Cyb5b	0.19764	0.00157	0.03144	2.80314
Q3TC72	Fahd2	0.15618	0.00158	0.03145	2.80008
Q5SVF7	Nipsnap1	0.16473	0.00158	0.03145	2.80129
Q3UXD9	Pecr	0.16681	0.0016	0.03158	2.79689
P70699	Gaa	0.13453	0.00162	0.03166	2.79165
Q8K2T8	Paf1	-0.14441	0.00162	0.03166	2.79143
Q99M87	Dnaja3	-0.10846	0.00161	0.03166	2.79311
O88962	Cyp8b1	0.25472	0.00163	0.0318	2.78804
P28230	Gjb1	-0.36297	0.00165	0.03211	2.78233
Q3UKZ1	Sdc4	-0.43835	0.00168	0.03222	2.77541
Q543T1	Ptgs1	-0.13759	0.00166	0.03222	2.77868
Q5U5V2	Hykk	-0.1744	0.00167	0.03222	2.77608
Q922F2	Rsrc2	-0.21361	0.00168	0.03222	2.77523
Q6ZPF3	Tiam2	0.59171	0.00168	0.03224	2.77347
Q9D7J9	Echdc3	-0.17781	0.00172	0.03286	2.76384
Q61694	Hsd3b5	-0.47906	0.00174	0.033	2.76056
P19096	Fasn	0.60951	0.00175	0.03313	2.75609
Q8C9D5	Ifit2	-0.31659	0.00175	0.03313	2.75746
Q8BGA8	Acsm5	0.14723	0.00177	0.03341	2.75093
D3YVM8	Bloc1s1	-0.33451	0.00179	0.03363	2.74598
Q64458	Cyp2c29	0.28467	0.0018	0.03363	2.7454
Q3UVN0	Ddx39	-0.13644	0.00181	0.0338	2.74178
Q3UGC8	Pcca	0.0946	0.00183	0.03409	2.73665
Q5U4C3	Scaf1	-0.23643	0.00188	0.03476	2.72691
Q9DCG6	Pbld1	-0.06679	0.0019	0.03503	2.72213
E9QKL6	Ifi204	-0.16551	0.00192	0.03518	2.71757
Q8BWW3	Pgm3	-0.22241	0.00191	0.03518	2.71887
Q9DAR7	Dcps	-0.1488	0.00193	0.03531	2.7146
A3KG81	Mpdz	-0.21883	0.00196	0.03578	2.70754
P02798	Mt2	-1.75139	0.002	0.03634	2.69807
Q8CE96	Trmt6	-0.17017	0.00202	0.03653	2.69447
Q3UBS3	Hp	-0.37796	0.00203	0.03661	2.69221
Q14AF6	Snrpd2	-0.19642	0.00204	0.03669	2.68995
Q9Z0R6	Itsn2	-0.18084	0.00206	0.03692	2.68588
Q569Z5	Ddx46	-0.11741	0.00208	0.03708	2.6827
O35465	Fkbp8	0.15493	0.00209	0.03708	2.67888
Q99LF4	Rtcb	-0.0823	0.0021	0.03708	2.67872
Q9CX86	Hnrnpa0	-0.20992	0.00208	0.03708	2.68112
E9Q066	Larp4	-0.12698	0.00211	0.03718	2.67523
Q9DCY1	Ppib	-0.11937	0.00211	0.03718	2.67499
Q4FK11	Nono	-0.17995	0.00213	0.0372	2.67087
Q6WJ06	Gabpb1	-0.23757	0.00213	0.0372	2.67109
Q75N73	Slc39a14	-0.2684	0.00213	0.0372	2.67215
B2RX12	Abcc3	0.18481	0.00214	0.0372	2.66954
E0CX20	Bud31	-0.24051	0.00218	0.03768	2.66087
P52430	Pon1	0.27708	0.00222	0.03768	2.65386
Q60597	Ogdh	0.1821	0.0022	0.03768	2.65809
Q9CR57	Rpl14	-0.10315	0.00222	0.03768	2.65449
Q9CWG9	Bloc1s2	-0.30864	0.00222	0.03768	2.65426
Q9D8N2	Fam45a	0.28217	0.00221	0.03768	2.65536
Q9ERB0	Snap29	-0.26895	0.00218	0.03768	2.66136
Q9QXD6	Fbp1	0.15725	0.0022	0.03768	2.6574
P24549	Aldh1a1	0.17346	0.00225	0.03801	2.64837
P61082	Ube2m	-0.09526	0.00227	0.03801	2.64377
Q5EBP9	Trim28	-0.12823	0.00227	0.03801	2.64431
Q8R0Y6	Aldh1l1	0.20867	0.00227	0.03801	2.64474
Q8VDQ1	Ptgr2	-0.11844	0.00227	0.03801	2.64467
Q5BL07	Pex1	0.09266	0.0023	0.03826	2.63825
Q8BM29	Add3	-0.12655	0.00231	0.03826	2.63727
Q9CZW4	Acsl3	0.22879	0.0023	0.03826	2.63816
P31532	Saa4	-0.32592	0.00232	0.0384	2.6345
Q9CQU1	Mfap1	-0.31562	0.00233	0.0384	2.63322
Q3TM10	Hn1l	-0.29473	0.00235	0.03854	2.62922
Q8CGZ0	Cherp	-0.16304	0.00235	0.03854	2.62928
Q9QXF8	Gnmt	0.20106	0.00236	0.03854	2.62798
D3Z4V1	Plrg1	-0.21108	0.00237	0.03863	2.62542
Q3UPU3	Ubr2	0.09359	0.00237	0.03863	2.62455
Q3UEK1	Mbl2	-0.22234	0.0024	0.03895	2.61924
Q91VC3	Eif4a3	-0.17127	0.00241	0.03895	2.61865
Q61183	Papola	-0.28243	0.00243	0.0391	2.61452
Q8CAQ8	Immt	0.07971	0.00243	0.0391	2.615
Q8CAQ8	Immt	0.07971	0.00243	0.0391	2.615
A2ALU4	Shroom2	-0.14575	0.00246	0.03934	2.60869
P47877	Igfbp2	-0.24272	0.00246	0.03934	2.60833
Q8R2Y8	Ptrh2	0.28145	0.00245	0.03934	2.61044
P19157	Gstp1	0.30284	0.00252	0.04008	2.59785
Q8VE97	Srsf4	-0.17655	0.00252	0.04008	2.59809
Q8C3V7	Fech	-0.36717	0.00255	0.04036	2.59371
Q9D1F9	Slc37a4	0.21013	0.00256	0.04037	2.59243
O54941	Smarce1	-0.17855	0.00258	0.0405	2.58828
Q3TU79	Dnajb1	-0.08857	0.0026	0.0405	2.58521
Q8BGH2	Samm50	0.12108	0.00258	0.0405	2.58854
Q8BQV7	Rpl35a	-0.13227	0.00259	0.0405	2.58743
Q8QZV7	Asun	-0.11443	0.00259	0.0405	2.58592
G3X9Y5	Ube4a	-0.12853	0.00262	0.04055	2.58241
Q8BSE0	Rmdn2	0.1822	0.00261	0.04055	2.58317
E9Q0A7	Oxr1	-0.08052	0.00264	0.04083	2.57821
P16045	Lgals1	0.25714	0.00267	0.04085	2.57336
P98064	Masp1	-0.16982	0.00268	0.04085	2.57153
Q545C7	Csrp3	-0.19715	0.00266	0.04085	2.5752
Q6A029	Kif13b	0.26323	0.00267	0.04085	2.57289
Q80X82	Sympk	-0.11647	0.00268	0.04085	2.57189
Q8R5M8	Cadm1	0.15786	0.00268	0.04085	2.57119
Q8R1S4	Mtss1	-0.12994	0.00273	0.04129	2.56392
Q3UEM0	Akr1c6	-0.14555	0.00275	0.04131	2.5607
Q3UKQ3	Wbp11	-0.16871	0.00275	0.04131	2.56081
Q4VAF4	Gchfr	0.20256	0.00276	0.04131	2.55963
Q8CHQ0	Fbxo4	-0.17328	0.00281	0.04197	2.55164
Q8N9U3	Acss2	0.47852	0.00282	0.04208	2.54944
Q149Z9	Hist1h1d	-0.33127	0.00284	0.04219	2.54615
Q8VCI0	Plbd1	0.12621	0.00284	0.04219	2.54608
O54988	Slk	-0.10809	0.00286	0.04236	2.54295
Q3TVB2	Cpne2	-0.23092	0.00287	0.04236	2.54215
Q61655	Ddx19a	-0.13105	0.0029	0.04249	2.53762
Q8CD23	Ncl	-0.20527	0.00289	0.04249	2.53838
Q9D7S7	Rpl22l1	-0.46167	0.0029	0.04249	2.53771
Q3UC65	Rsrp1	-0.31676	0.00292	0.04255	2.53476
Q3USR8	Ctcf	-0.12107	0.00295	0.04286	2.52949
Q91YR1	Twf1	-0.09121	0.00295	0.04286	2.5303
Q3UGI5	Rp9	-0.22949	0.00297	0.04293	2.52775
B2RXY7	Cbr1	0.14922	0.00298	0.04296	2.52528
P62309	Snrpg	-0.27734	0.00298	0.04296	2.5255
Q8BIL5	Hook1	-0.1118	0.00303	0.04347	2.51914
Q3U4Y0	H1f0	-0.14583	0.00305	0.04347	2.5159
Q3UEL3	Il1rap	-0.22935	0.00305	0.04347	2.51613
Q9QXM0	Abhd2	-0.39358	0.00304	0.04347	2.51648
Q05DP1	Stk16	-0.37332	0.00311	0.0441	2.50695
Q3TDX2	Vps4a	-0.15485	0.00311	0.0441	2.50731
Q8R3F5	Mcat	0.09303	0.00312	0.0441	2.50649
Q0GUM3	Gm12250	-0.23853	0.00313	0.04415	2.50395
Q61107	Gbp4	-0.18503	0.00313	0.04415	2.50444
Q6XVG2	Cyp2c54	-0.24387	0.00314	0.04417	2.50272
Q93092	Taldo1	-0.09073	0.00317	0.04446	2.49887
Q8R3K3	Ptcd2	0.16935	0.00318	0.04448	2.49759
Q8BGT5	Gpt2	0.2938	0.0032	0.04456	2.49527
Q9WUA5	Epm2a	-0.24698	0.0032	0.04456	2.49472
P02802	Mt1	-1.8193	0.00327	0.04531	2.48509
Q71V27	Csrp2	-0.18737	0.00328	0.04531	2.48394
Q8CAQ1	Mbnl1	-0.22648	0.00329	0.04531	2.48336
Q91WK0	Lrrfip2	-0.36752	0.00328	0.04531	2.48395
Q3TWW8	Srsf6	-0.22873	0.00333	0.04576	2.47741
Q8QZY1	Eif3l	-0.05943	0.00333	0.04576	2.47708
A2AER7	Pqbp1	-0.30009	0.00337	0.04588	2.47292
Q91W61	Fbxl15	0.39791	0.00336	0.04588	2.47317
Q9WUR2	Eci2	0.13597	0.00336	0.04588	2.47378
Q8C586	Rbpms	0.11203	0.00338	0.04592	2.47155
Q8VI33	Taf9	-0.21268	0.00339	0.04596	2.47012
Q3UXP2	Ruvbl2	-0.0957	0.00341	0.04609	2.46787
Q3TJI8	Hsd11b1	0.2171	0.00345	0.04626	2.46242
Q3U7K7	Trim21	-0.24619	0.00343	0.04626	2.46417
Q569Y6	Ube2v1	-0.08747	0.00343	0.04626	2.46452
Q8BVI4	Qdpr	-0.24392	0.00346	0.04626	2.46137
Q921F4	Hnrnpll	-0.06692	0.00345	0.04626	2.4616
Q80UU6	Ogfr	-0.09205	0.00346	0.04626	2.46034
E9PUX1	Mocs2	-0.26177	0.00348	0.04631	2.45886
P61979	Hnrnpk	-0.14418	0.00352	0.04657	2.45395
Q5SVI6	Gck	0.13921	0.00352	0.04657	2.45351
Q9DB25	Alg5	0.1721	0.00351	0.04657	2.45447
Q7JCX7	mt-Co3	0.30566	0.00353	0.0466	2.45191
Q8C0L9	Gpcpd1	-0.22509	0.00354	0.0466	2.45129
Q6Y685	Tacc1	-0.17001	0.00358	0.04711	2.44559
E9PVM7	Gstm5	0.17844	0.00363	0.04746	2.43988
Q3V0L4	Rbms1	-0.24562	0.00363	0.04746	2.44011
Q4FK28	Ada	-0.12052	0.00363	0.04746	2.43951
O88822	Sc5d	0.39238	0.00367	0.04766	2.43573
Q3U9K9	Trappc3	-0.12031	0.00366	0.04766	2.43629
P59266	Fitm2	0.38935	0.00371	0.04798	2.43089
Q9JKX4	Aatf	0.172	0.00371	0.04798	2.43104
Q924Y0	Bbox1	0.15235	0.00376	0.04854	2.42488
Q3UEX8	Plekha6	-0.17363	0.00378	0.0487	2.42253
P28661	2004-01-09	-0.11516	0.00379	0.04871	2.42145
Q91WG1	Insig2	0.36421	0.00381	0.04882	2.41953
B1ATR2	Tex2	0.10585	0.00383	0.04883	2.41664
Q5ND36	Serpinf2	-0.16468	0.00383	0.04883	2.41729
Q8BWM4	Arid4a	-0.63546	0.00383	0.04883	2.41731
F6ZDS4	Tpr	-0.17931	0.00385	0.04886	2.41495
Q3THF9	Coq10b	-0.29172	0.00386	0.04886	2.4132
Q8VC49	Ifi27l2b	-0.39833	0.00387	0.04886	2.41259
Q91X83	Mat1a	0.17761	0.00385	0.04886	2.41444
Q8BRV5	Kiaa1671	0.20821	0.00394	0.04963	2.40484
Q7TSH2	Phkb	-0.05527	0.00395	0.04967	2.40286
Q91VA0	Acsm1	0.12469	0.00396	0.04967	2.40263
Q3TWM9	Psap	-0.17109	0.00398	0.04991	2.39966
Q8BP92	Rcn2	-0.27469	0.004	0.05	2.39794
Q3TRJ6	Pex16	0.2917	0.00404	0.05017	2.39401
Q497J1	Tmem86b	0.49743	0.00403	0.05017	2.39427
Q9CQD4	Chmp1b2	-0.21667	0.00404	0.05017	2.39366
A2APF7	Zbp1	-0.2949	0.00406	0.05023	2.39098
D3YZ09	Gar1	-0.15092	0.00406	0.05023	2.39119
Q3UC02	Rps11	-0.11035	0.00407	0.05023	2.39042
Q91X43	Sh3d19	-0.16493	0.00408	0.05025	2.38939
D3YU17	Ncln	0.1125	0.00414	0.05065	2.38313
Q3TDG9	Stx12	-0.17525	0.00413	0.05065	2.38384
Q8BQS5	Adipor2	0.54626	0.00416	0.05065	2.38142
Q8K169	Ugt2b5	0.17473	0.00415	0.05065	2.38186
Q9CQ91	Ndufa3	0.2422	0.00412	0.05065	2.38471
Q543P7	Arl3	0.16865	0.00418	0.05081	2.37911
O35443	NG1	-0.25207	0.0042	0.05084	2.3772
Q3TXV7	Hexa	0.1873	0.0042	0.05084	2.37702
Q8K3W3	Casc3	-0.28427	0.00422	0.0509	2.3748
Q9WUZ9	Entpd5	0.22529	0.00421	0.0509	2.37529
Q3TKM9	Arpc5	-0.08957	0.00423	0.05097	2.37327
Q99LF5	Me1	0.60935	0.00427	0.05129	2.36971
Q9CZU6	Cs	0.17682	0.0043	0.05154	2.36663
A0JNU3	Aspg	0.13174	0.00435	0.05156	2.3612
Q05421	Cyp2e1	-0.36635	0.00431	0.05156	2.36518
Q3UA32	Galnt2	-0.14602	0.00434	0.05156	2.36228
Q3UEF3	Slc6a13	0.31041	0.00435	0.05156	2.36169
Q9CU14	Snx3	-0.18762	0.00434	0.05156	2.36214
Q9D665	Sdr42e1	0.32389	0.00433	0.05156	2.36323
Q9Z1M2	Irgm2	-0.1893	0.00437	0.05159	2.35955
Q9Z1X4	Ilf3	-0.10673	0.00437	0.05159	2.35922
Q9QWW1	Homer2	-0.21581	0.00439	0.05169	2.35753
Q3UEE8	Hao1	-0.2299	0.00444	0.05216	2.35251
Q811U4	Mfn1	-0.25604	0.00447	0.05216	2.34984
Q91ZX7	Lrp1	-0.11023	0.00446	0.05216	2.3506
Q9CQ06	Mrpl24	-0.08988	0.00447	0.05216	2.34946
Q9Z0G0	Gipc1	-0.13475	0.00447	0.05216	2.34928
Q69ZX8	Ablim3	-0.2081	0.0045	0.05234	2.34689
Q3U6C7	Sucla2	-0.69127	0.00453	0.05245	2.34343
Q60759	Gcdh	0.17358	0.00453	0.05245	2.3442
Q8BMF4	Dlat	0.11481	0.00452	0.05245	2.345
P50518	Atp6v1e1	-0.18394	0.00455	0.05251	2.34196
Q9JIH2	Nup50	-0.14775	0.00456	0.05251	2.34121
E9Q1Y3	Apob	-0.1509	0.00457	0.05252	2.34028
Q60770	Stxbp3	-0.079	0.00458	0.05252	2.33942
Q6LC96	Rxra	-0.20548	0.0046	0.05263	2.33764
Q921G7	Etfdh	0.12798	0.00464	0.05305	2.3334
H7BWX9	Sumo2	-0.19951	0.00469	0.05351	2.32878
Q3THB3	Hnrnpm	-0.22751	0.00475	0.05407	2.32344
Q99KG3	Rbm10	-0.21912	0.00479	0.0544	2.31938
Q9EP71	Rai14	-0.07349	0.0048	0.0544	2.31906
Q91WP0	Masp2	-0.30174	0.00486	0.05503	2.31325
Q544T5	Dhfr	-0.20047	0.00488	0.05508	2.3114
Q9CPS6	Hint3	-0.18786	0.00488	0.05508	2.31122
D6RDD4	Gfra1	-0.7221	0.00491	0.05525	2.30903
Q6ZWZ4	Rpl36	-0.10036	0.00493	0.05538	2.30714
Q78IQ7	Slc39a4	0.28251	0.00496	0.05563	2.30441
Q3TPZ5	Dctn2	-0.1841	0.00499	0.05582	2.30206
B2RS41	Aldh5a1	0.11798	0.00501	0.05599	2.29994
Q91Y47	F11	-0.49269	0.00503	0.05603	2.29824
E9Q3Q6	Alcam	-0.16135	0.00508	0.05615	2.29377
E9Q7F2	Rnf169	-0.36921	0.00507	0.05615	2.29473
Q8BTX5	Eif3h	-0.08011	0.00507	0.05615	2.29461
Q9QZH6	Ecsit	0.18325	0.00508	0.05615	2.29425
Q9JMG1	Edf1	-0.20135	0.0051	0.05619	2.2926
Q9JJ28	Flii	0.11416	0.00515	0.05645	2.28815
Q9Z0E6	Gbp2	-0.1921	0.00515	0.05645	2.28835
P52843	Sult2a1	0.75901	0.00518	0.05662	2.28588
Q9Z1N5	Ddx39b	-0.16741	0.00519	0.05662	2.28522
Q08288	Lyar	-0.16297	0.00521	0.0567	2.283
Q3UEG8	Cfb	-0.11808	0.0052	0.0567	2.28358
G3UYD0	Gtf2i	-0.11468	0.00525	0.05674	2.27952
Q8BGR9	Ublcp1	-0.12376	0.00524	0.05674	2.28035
Q99K30	Eps8l2	-0.10958	0.00525	0.05674	2.28011
Q9D4V7	Rabl3	-0.1348	0.00525	0.05674	2.27975
Q9D689	Hip1r	-0.17049	0.00527	0.05682	2.27811
E9QLQ3	Pde3b	0.1557	0.00543	0.05682	2.26547
F6S3V7	Arhgef10l	-0.18114	0.0054	0.05682	2.26783
F7BP55	Ak2	0.32205	0.00545	0.05682	2.264
O88712	Ctbp1	-0.17267	0.00531	0.05682	2.27504
P97872	Fmo5	0.19104	0.00538	0.05682	2.26924
Q3TML0	Pdia6	-0.15927	0.00538	0.05682	2.26897
Q3TV62	Tor1a	-0.30848	0.00539	0.05682	2.26862
Q3UA17	Mtch2	0.25473	0.00539	0.05682	2.26805
Q3UJU9	Rmdn3	0.27379	0.00533	0.05682	2.27349
Q3UPQ8	Zhx3	-0.2188	0.00532	0.05682	2.2743
Q4FK40	Apoe	-0.1389	0.00529	0.05682	2.27652
Q6A0A2	Larp4b	-0.1251	0.00544	0.05682	2.26439
Q6PG83	Gbp9	-0.24183	0.00538	0.05682	2.26907
Q8BN43	Ifit1	-0.19341	0.00543	0.05682	2.26508
Q8VCN5	Cth	0.17977	0.0053	0.05682	2.2759
Q99KK2	Cmas	-0.13181	0.00537	0.05682	2.27012
Q9D1D4	Tmed10	-0.06255	0.00533	0.05682	2.27314
Q9JKD3	Scamp5	-0.22238	0.00541	0.05682	2.26683
Q9Z211	Pex11a	0.24504	0.00549	0.0572	2.26035
Q9D136	Ogfod3	0.34428	0.00552	0.05735	2.25841
Q07797	Lgals3bp	-0.21234	0.00556	0.05756	2.25529
Q91V92	Acly	0.52353	0.00555	0.05756	2.25596
Q76LS9	Fam63a	0.0877	0.00558	0.05761	2.2534
D3Z5D8	Pxdc1	0.25704	0.00564	0.05782	2.24889
Q3TLG2	Akap8l	-0.20417	0.00566	0.05782	2.24706
Q3U3T6	Stk24	-0.08411	0.00567	0.05782	2.24672
Q5DTM8	Rnf20	-0.13902	0.00566	0.05782	2.24694
Q91YE7	Rbm5	-0.20067	0.00567	0.05782	2.24651
Q921Z9	Mpi	0.21362	0.00563	0.05782	2.24957
Q6P2K2	Acot2	0.28048	0.0057	0.05793	2.24418
Q8C220	Sh3bp2	-0.21617	0.0057	0.05793	2.24418
E9Q3I8	Itsn1	-0.16571	0.00576	0.05843	2.23972
Q05DR7	Brd3	-0.10628	0.00578	0.05849	2.23776
Q3ULW9	9530068E07Rik	-0.25205	0.00578	0.05849	2.23809
Q91XE0	Glyat	0.15631	0.00581	0.05863	2.23593
Q91XE0	Glyat	0.15631	0.00581	0.05863	2.23593
E0CZF6	Tmem55b	-0.14517	0.00587	0.05877	2.2313
G3XA18	Naaa	-0.35917	0.00584	0.05877	2.23365
Q541E2	Gss	-0.15	0.00584	0.05877	2.23324
Q8CIN4	Pak2	-0.14638	0.00587	0.05877	2.23122
Q9DAK9	Phpt1	-0.18183	0.00586	0.05877	2.23235
Q9CQE1	Nipsnap3b	-0.21864	0.00592	0.05918	2.22749
A2AMV1	Mrto4	-0.15345	0.00597	0.05945	2.22412
Q8BKB2	Itpkb	-0.50424	0.00597	0.05945	2.22397
P26043	Rdx	-0.24171	0.00598	0.05949	2.223
B2MWM9	Calr	-0.25669	0.00603	0.05975	2.21996
Q78IK4	Apool	0.12305	0.00603	0.05975	2.21965
Q6PE01	Snrnp40	-0.1429	0.00606	0.0599	2.21777
Q8CCG5	Ralb	-0.13761	0.00608	0.06	2.21631
Q3U5Q7	Cmpk2	-0.08187	0.0061	0.06013	2.21466
Q3UJF5	Top3b	-0.22933	0.00618	0.06082	2.20897
Q5M9N5	Rpl28	-0.10276	0.00622	0.06108	2.20623
Q8BGM4	Wbscr27	-0.1839	0.00623	0.06108	2.20567
A2RTT4	Ube2n	-0.1627	0.00637	0.06157	2.19573
E9Q1Q9	Khk	0.2133	0.00635	0.06157	2.19742
P70245	Ebp	0.19802	0.00636	0.06157	2.19677
Q545R3	Ndrg1	-0.46872	0.00636	0.06157	2.19625
Q8C754	Vps52	-0.17699	0.00633	0.06157	2.19826
Q8R0W0	Eppk1	0.1052	0.00636	0.06157	2.19663
Q99JR1	Sfxn1	0.11327	0.0063	0.06157	2.20062
Q9CZG9	Pdzd11	-0.3029	0.00637	0.06157	2.19572
Q9EP75	Cyp4f14	-0.13991	0.00633	0.06157	2.1984
Q99K58	Fbln2	-0.42425	0.0064	0.0617	2.19407
F6TLV3	Fndc3a	-0.10398	0.0065	0.06236	2.18698
Q6NZM8	Papss1	-0.49726	0.0065	0.06236	2.18733
Q8BL66	Eea1	-0.15334	0.00651	0.06236	2.18666
Q9CVB6	Arpc2	-0.09887	0.0065	0.06236	2.18708
Q8K239	Tsfm	0.11137	0.00654	0.06258	2.18443
Q3TYA0	Dcaf11	-0.15685	0.00659	0.06258	2.18126
Q3UWX7	Tcea1	-0.20221	0.00659	0.06258	2.18126
Q8BQL7	Tollip	-0.1096	0.00659	0.06258	2.18085
Q9CS42	Prps2	0.0991	0.00656	0.06258	2.18326
Q3THC1	Psmd9	-0.18385	0.00661	0.06266	2.17963
Q8R326	Pspc1	-0.18387	0.00664	0.06283	2.17776
Q5SVY2	Ppia	-0.1204	0.00666	0.06295	2.17624
Q0P684	Fgl1	-0.23882	0.0067	0.06299	2.17388
Q8CDG3	Vcpip1	-0.11323	0.0067	0.06299	2.17395
Q921H8	Acaa1a	0.43754	0.00669	0.06299	2.17478
Q9ERE7	Mesdc2	-0.25175	0.00674	0.06327	2.17123
Q8CBP1	Yes1	-0.10037	0.00676	0.06331	2.17025
P29452	Casp1	-0.24378	0.0068	0.06353	2.16756
Q3UU56	Gm29609	-0.10687	0.0068	0.06353	2.16737
A2AVQ9	Ttc4	-0.23177	0.00688	0.06408	2.16256
Q8CJ61	Cmtm4	0.30469	0.00688	0.06408	2.16227
Q9Z2S7	Tsc22d3	-0.17277	0.00692	0.0643	2.16007
Q9Z2S7	Tsc22d3	-0.17277	0.00692	0.0643	2.16007
O08601	Mttp	0.18067	0.00697	0.06431	2.15646
P47963	Rpl13	-0.12657	0.00699	0.06431	2.15523
Q3TI70	Lrrc8d	-0.1574	0.00694	0.06431	2.15861
Q58E59	Sf3a3	-0.15942	0.00701	0.06431	2.15437
Q5NCR9	Nsrp1	-0.31709	0.00701	0.06431	2.15408
Q7JCZ0	mt-Atp8	0.48028	0.00701	0.06431	2.15452
Q7TMY4	Thoc7	-0.18769	0.00702	0.06431	2.15385
Q99JF8	Psip1	-0.29032	0.00698	0.06431	2.15605
Q9QXA5	Lsm4	-0.33113	0.00702	0.06431	2.15391
Q3TPT3	Syt1	-0.27456	0.00704	0.06438	2.15273
Q64435	Ugt1a6	0.20942	0.00708	0.06458	2.15004
Q6P8J2	Sat2	-0.13814	0.00708	0.06458	2.1502
Q9Z315	Sart1	-0.12435	0.0071	0.0647	2.14856
O08807	Prdx4	-0.17004	0.00719	0.06504	2.14303
Q3UIR3	Dtx3l	-0.07419	0.00717	0.06504	2.14421
Q8BJ64	Chdh	0.10515	0.00721	0.06504	2.14228
Q8R2U8	Pdk1	0.07367	0.00721	0.06504	2.14223
Q9D6J3	Ccdc94	-0.17908	0.00719	0.06504	2.14317
Q8R5G0	Nid2	-0.14923	0.00723	0.06518	2.14065
A6H624	Lysmd1	-0.25173	0.0073	0.06555	2.13648
Q3TFP0	Srsf10	-0.15813	0.0073	0.06555	2.13688
Q3UMT1	Ppp1r12c	-0.22801	0.00731	0.06555	2.13617
Q6GTY4	Sel1l	-0.11395	0.00734	0.06574	2.13431
Q99JY0	Hadhb	0.17105	0.00736	0.06579	2.13328
Q5BLK1	Rps6	-0.09407	0.00738	0.06588	2.13203
B9EKJ1	Sptan1	-0.08243	0.00746	0.06608	2.12745
D3YUM1	Ndufv1	0.10392	0.00745	0.06608	2.12797
Q4V9X9	Rpl23a	-0.0951	0.00745	0.06608	2.12802
Q6PHZ2	Camk2d	-0.15736	0.00743	0.06608	2.12916
Q8K0W0	F13b	-0.37177	0.00745	0.06608	2.12757
Q9CQV5	Mrps24	-0.12227	0.0075	0.06634	2.12491
Q8K394	Plcl2	0.25631	0.00754	0.06647	2.12288
Q80WS3	Fbll1	-0.18767	0.00756	0.06659	2.12142
Q8R0Q6	Tspan7	-0.32268	0.00757	0.06659	2.12081
B2RXQ9	Sorbs2	-0.4378	0.00761	0.06662	2.1186
E9Q634	Myo1e	0.13759	0.00763	0.06662	2.1175
Q3ULW0	Ran	-0.07007	0.00764	0.06662	2.11708
Q99LR9	Riok3	-0.32816	0.00759	0.06662	2.11996
Q9D142	Nudt14	-0.24376	0.00764	0.06662	2.11706
Q9DCM2	Gstk1	0.16125	0.00764	0.06662	2.11675
A1IGU4	Arhgef37	-0.39517	0.00772	0.06663	2.11217
D3YWH4	Tm9sf1	-0.18709	0.0077	0.06663	2.11357
F8QZ85	Zfp830	-0.16921	0.00772	0.06663	2.1123
Q08024	Cbfb	-0.19766	0.00772	0.06663	2.11242
Q80W39	Sf3b2	-0.20728	0.00767	0.06663	2.11524
Q8C0Z3	Srsf11	-0.10591	0.00771	0.06663	2.11314
Q9CR98	Fam136a	-0.11125	0.00774	0.06663	2.11154
Q9Z2E1	Mbd2	-0.23402	0.00766	0.06663	2.11589
Q0VDL6	Cdk18	-0.10939	0.00784	0.06706	2.10561
Q0VGB7	Ppp4r2	-0.11245	0.00782	0.06706	2.10679
Q3TGU7	Pa2g4	-0.08429	0.00784	0.06706	2.10576
Q8BTJ0	Prpf4	-0.13479	0.00783	0.06706	2.10639
Q8CCF0	Prpf31	-0.10601	0.00781	0.06706	2.10713
Q14AZ9	Zadh2	0.13953	0.00786	0.06708	2.10484
G3XA10	Hnrnpu	-0.12216	0.00788	0.06718	2.10356
Q64521	Gpd2	0.09755	0.00791	0.06719	2.1018
Q8K124	Plekho2	-0.30627	0.0079	0.06719	2.10244
Q9R233	Tapbp	-0.1488	0.00791	0.06719	2.10159
Q4VC42	Aim1	0.22657	0.00796	0.06751	2.09893
Q61586	Gpam	0.29407	0.00804	0.06794	2.09482
Q7TNR0	Ggt6	0.32357	0.00805	0.06794	2.09429
A2AWJ3	Dolpp1	-0.28097	0.00807	0.06799	2.09332
Q9D964	Gatm	-0.14519	0.00809	0.06808	2.09211
E9PXX7	Txndc5	-0.08949	0.00813	0.0681	2.08969
P54071	Idh2	0.17169	0.00813	0.0681	2.08996
Q3TL10	Etf1	-0.12827	0.00814	0.0681	2.08952
Q9DCN2	Cyb5r3	0.19154	0.0081	0.0681	2.09135
Q3V2Q8	N4bp2l1	-0.22949	0.00818	0.06832	2.08727
Q544F6	Cotl1	-0.11996	0.00819	0.06832	2.08648
Q8VCB3	Gys2	-0.14195	0.0082	0.06832	2.08626
Q3TK27	Gnl3	-0.18263	0.00826	0.06835	2.083
Q7TN20	Ythdf3	-0.11	0.00825	0.06835	2.08366
Q8BXV2	Bri3bp	0.26483	0.00825	0.06835	2.08348
Q99MR6	Srrt	-0.13622	0.00824	0.06835	2.08391
Q9D0C4	Trmt5	0.26139	0.00822	0.06835	2.08533
Q8VCP4	Cyp2c68	-0.2279	0.00828	0.06845	2.08175
D3YYF2	Pbrm1	-0.10054	0.00838	0.06904	2.07666
Q8R4H7	Nags	0.15927	0.0084	0.06904	2.07567
Q9DCF9	Ssr3	-0.11001	0.0084	0.06904	2.07558
Q9R1Z7	Pts	-0.24195	0.00838	0.06904	2.07669
Q3U4H0	Mapre1	-0.19402	0.00842	0.06907	2.07484
Q9D273	Mmab	-0.12961	0.00844	0.0692	2.0734
A2A9W3	Mif4gd	0.10823	0.00851	0.06957	2.06985
Q8JZM7	Cdc73	-0.0921	0.00851	0.06957	2.07004
O35691	Pnn	-0.09943	0.00853	0.06964	2.06881
E9Q4N6	Arid1b	-0.20679	0.0086	0.06989	2.06546
F7BJK1	Pcdh1	-0.1438	0.0086	0.06989	2.06553
Q8QZS1	Hibch	0.09587	0.00858	0.06989	2.06652
E9QAS4	Chd4	-0.11057	0.00863	0.0699	2.06416
P14576	Srp54	0.1297	0.00864	0.0699	2.06362
Q9CU62	Smc1a	-0.1111	0.00863	0.0699	2.0639
Q99J47	Dhrs7b	0.16623	0.00865	0.06991	2.06296
Q3TN07	Vps4b	-0.10076	0.00871	0.07023	2.05977
Q922D4	Ppp6r3	-0.07847	0.00871	0.07023	2.05997
D3Z511	Eva1a	-0.1818	0.00875	0.07044	2.05787
Q9R0P4	Smap	-0.12343	0.00878	0.07059	2.05634
Q3UDE2	Ttll12	0.09289	0.00882	0.07075	2.05476
B1AU76	Nasp	-0.26319	0.00885	0.07085	2.05314
Q8BIW1	Prune	0.21948	0.00886	0.07085	2.05236
Q9DBA8	Amdhd1	-0.10557	0.00886	0.07085	2.0526
Q8BUZ9	Elmsan1	-0.38687	0.00889	0.07098	2.05101
A3KFU5	Pabpc4	-0.12829	0.00897	0.07147	2.04739
Q545S4	Stmn2	-0.44971	0.00899	0.07152	2.04607
Q6PHA8	Trim30d	-0.35985	0.009	0.07152	2.04593
Q3UMQ2	Dr1	-0.12922	0.00901	0.07155	2.04519
Q3TAL2	Scamp2	-0.1785	0.00904	0.07163	2.04375
Q9CYH2	Fam213a	0.13416	0.00905	0.07163	2.04327
Q9JKB1	Uchl3	0.10027	0.00906	0.07163	2.04295
P52623	Uck1	0.28224	0.00913	0.07172	2.03944
Q04207	Rela	-0.1087	0.00913	0.07172	2.03968
Q91VW5	Golga4	-0.07716	0.00913	0.07172	2.03954
Q9JIG7	Ccdc22	-0.08706	0.00909	0.07172	2.04128
Q61191	Hcfc1	-0.13933	0.00916	0.07185	2.03809
Q3UEN9	Agxt	-0.17964	0.00918	0.07193	2.03706
Q3V1Z5	Rps4l	0.35493	0.0092	0.07199	2.03607
Q792E4	Pfdn6	-0.11966	0.00922	0.07201	2.03537
P27773	Pdia3	-0.19814	0.00925	0.07215	2.03397
G3UZW7	Magohb	-0.09833	0.00933	0.07251	2.03011
P60840	Ensa	-0.22614	0.00933	0.07251	2.03025
Q059I1	Rps28	-0.10596	0.00933	0.07251	2.03006
F7BGR7	Gm21992	-0.23029	0.00935	0.07253	2.02931
Q4VA93	Prkca	0.121	0.00936	0.07253	2.02882
Q9JHL1	Slc9a3r2	-0.14128	0.00938	0.07263	2.02766
Q91W43	Gldc	0.13049	0.0094	0.07269	2.02671
A2RSW6	Amt	0.13428	0.00944	0.07272	2.02516
Q60902	Eps15l1	-0.16376	0.00944	0.07272	2.02491
Q920I9	Wdr7	-0.32505	0.00944	0.07272	2.0248
P70122	Sbds	-0.13375	0.00949	0.07299	2.02266
F6SVV1	Gm9493	-0.24913	0.00951	0.07302	2.02188
Q8CG72	Adprhl2	-0.08598	0.00959	0.07355	2.01817
A2APY7	Ndufaf5	0.29508	0.00965	0.07371	2.01549
Q3THI5	Psmc3	-0.0685	0.00966	0.07371	2.01505
Q3TQY2	Dctn4	-0.0893	0.00966	0.07371	2.015
Q8R344	Ccdc12	-0.15986	0.00964	0.07371	2.01584
E9QLB2	Lyplal1	0.09622	0.00969	0.07374	2.0135
Q3U281	Sar1b	0.14102	0.0097	0.07374	2.0131
Q3UKA4	Adh1	0.14317	0.00968	0.07374	2.01401
B7ZMZ7	Dip2c	-0.20928	0.00981	0.07402	2.00813
E9Q3Y4	Lrba	-0.08302	0.00977	0.07402	2.0102
Q544B1	Aldh2	0.1404	0.00978	0.07402	2.00972
Q8K2I3	Fmo2	0.16738	0.00977	0.07402	2.0099
Q8VCC1	Hpgd	-0.2059	0.00981	0.07402	2.00854
Q9CQV1	Pam16	0.21733	0.00981	0.07402	2.00849
H3BJG8	Acaa1a	0.82804	0.00985	0.0741	2.00655
P57784	Snrpa1	-0.11953	0.00984	0.0741	2.0068
Q4FK30	Scarb1	-0.10826	0.00989	0.07418	2.00498
Q8C3C9	Aldh3a2	0.21426	0.00988	0.07418	2.00538
X1WI18	Cd300lg	-0.16987	0.0099	0.07418	2.00438
D0QMC3	Mndal	-0.13524	0.00994	0.0743	2.00241
F6UK66	Ccdc50	-0.1892	0.00997	0.0743	2.00152
J3JS94	Lage3	-0.2366	0.00994	0.0743	2.0024
P70388	Rad50	-0.3031	0.00996	0.0743	2.00166
Q3TUU3	Acaa1b	0.45985	0.01	0.07444	2.00012
Q7M6Y3	Picalm	-0.0519	0.01001	0.07445	1.99949
Q3UKA1	Dnajc3	-0.20151	0.01006	0.07452	1.99746
Q61001	Lama5	-0.18204	0.01005	0.07452	1.99779
Q8CAQ8	Immt	0.13753	0.01005	0.07452	1.99774
Q8CAQ8	Immt	0.13753	0.01005	0.07452	1.99774
B2RRE8	Cd2ap	-0.17594	0.01013	0.07479	1.99443
O70303	Cideb	0.18051	0.01016	0.07479	1.99316
Q3UKS0	Acsl5	0.20089	0.01016	0.07479	1.99329
Q61129	Cfi	-0.1344	0.01014	0.07479	1.99375
Q8BM75	Arid5b	-0.51854	0.01015	0.07479	1.99351
Q8C2T9	Ik	-0.18932	0.01019	0.07485	1.99203
Q9D338	Mrpl19	0.12804	0.01019	0.07485	1.99172
P35235	Ptpn11	-0.10548	0.01021	0.07488	1.99094
Q9D8S3	Arfgap3	-0.27403	0.01022	0.07488	1.99046
Q3TYS4	Sec23b	-0.12348	0.01024	0.07492	1.98972
P27612	Plaa	0.07846	0.01026	0.07494	1.98871
Q58EU1	Osgep	-0.09649	0.01027	0.07494	1.98849
D3YYR5	P2rx4	-0.15834	0.01032	0.07524	1.98623
G3UZI2	Syncrip	-0.18146	0.01034	0.07526	1.98555
D3Z2E3	Reps1	-0.1533	0.01041	0.07538	1.98241
Q542M2	Copz1	0.1426	0.01039	0.07538	1.98351
Q8C5W0	Clmn	-0.1033	0.0104	0.07538	1.98294
Q8VCN3	Ugt2b37	-0.43716	0.01042	0.07538	1.98222
Q9CQM5	Txndc17	-0.12875	0.01045	0.07551	1.98092
Q80XU3	Nucks1	-0.19237	0.01049	0.07555	1.97928
Q8C4N0	Herpud1	-0.21505	0.01051	0.07555	1.97853
Q8VIJ6	Sfpq	-0.18124	0.0105	0.07555	1.97892
Q9JHQ5	Lztfl1	-0.18026	0.0105	0.07555	1.97879
Q3TAW5	Cacul1	-0.18817	0.01055	0.07576	1.9768
F8VPN4	Agl	-0.10767	0.01057	0.07577	1.97599
G3X9T8	Cp	-0.13447	0.01062	0.07577	1.97384
Q3UHW2	Hsd17b4	0.1558	0.01061	0.07577	1.97437
Q7TPW2	Slc16a10	0.34922	0.01063	0.07577	1.97356
Q8K0M3	Sorbs3	-0.12174	0.0106	0.07577	1.97449
Q9CYA0	Creld2	-0.32033	0.01061	0.07577	1.97443
Q569X9	Cyp2c67	-0.36629	0.01067	0.07596	1.97183
Q91W45	Paip2b	-0.34412	0.01068	0.07596	1.97143
A1L0V6	Ddx58	-0.10361	0.01071	0.07601	1.97008
B2RXQ8	Wdr82	-0.14688	0.0107	0.07601	1.97054
Q8R509	Ptbp1	-0.08041	0.01075	0.07611	1.96847
Q9JKX6	Nudt5	0.13251	0.01075	0.07611	1.96846
E9Q166	Atad2b	-0.16888	0.01077	0.07616	1.9677
A2A9P6	Cdk11b	-0.13521	0.01082	0.07644	1.96559
F8WI35	H3f3a	-0.23041	0.01088	0.07651	1.96348
P21447	Abcb1a	0.17342	0.01089	0.07651	1.96296
Q60676	Ppp5c	-0.05936	0.01086	0.07651	1.96416
Q6PDY2	Ado	-0.09125	0.01087	0.07651	1.96364
Q8R409	Hexim1	-0.25802	0.0109	0.07651	1.96254
B7ZN02	9430020K01Rik	-0.14699	0.01096	0.07682	1.96031
Q9D1A2	Cndp2	-0.08499	0.01097	0.07682	1.95976
A2ASX2	Grb14	-0.19986	0.01116	0.07686	1.95237
E9Q509	Pklr	0.2734	0.01109	0.07686	1.95497
P35576	G6pc	0.23467	0.01119	0.07686	1.95132
Q0P678	Zc3h18	-0.1475	0.01116	0.07686	1.95242
Q3TK48	Errfi1	-0.25935	0.01111	0.07686	1.95415
Q3U706	Dap	-0.22064	0.01109	0.07686	1.95506
Q80WC7	Agfg2	-0.14371	0.01104	0.07686	1.95705
Q810A7	Ddx42	-0.15576	0.0112	0.07686	1.95086
Q8BH59	Slc25a12	0.19941	0.01113	0.07686	1.95346
Q8C1X9	Anxa3	-0.17536	0.01116	0.07686	1.95226
Q91XT4	Sec16b	-0.08566	0.0112	0.07686	1.95091
Q923B1	Dbr1	-0.2519	0.01099	0.07686	1.95897
Q9CRS5	Ewsr1	-0.2165	0.01119	0.07686	1.95124
Q9D281	Fam114a1	-0.16192	0.01107	0.07686	1.95583
Q9WTL7	Lypla2	-0.09406	0.01116	0.07686	1.9525
S4R2E1	Abcg2	0.14177	0.01103	0.07686	1.95746
Q9CQ69	Uqcrq	0.19452	0.01122	0.07693	1.94993
Q3UJ95	Pip4k2b	-0.16322	0.01136	0.07778	1.94466
Q9DCC5	Cbx3	-0.11357	0.01138	0.07783	1.94384
Q8BV79	Trank1	-0.33272	0.01141	0.07795	1.94267
Q8K0R6	Gltpd2	-0.20125	0.01147	0.07824	1.94057
Q9D8I4	Txnrd2	-0.22685	0.01151	0.07843	1.93904
D3YVM3	Tdrp	-0.20931	0.01157	0.07874	1.93674
O88325	Naglu	-0.1127	0.01159	0.07874	1.93581
Q9DBN0	Apoa4	-0.2652	0.01158	0.07874	1.93621
E0CZ04	Ggact	-0.10451	0.01163	0.0789	1.93439
P28665	Mug1	-0.27042	0.01169	0.07916	1.93224
Q8BKR5	Ppp1r37	-0.16538	0.0117	0.07916	1.93164
Q99MR8	Mccc1	0.10755	0.01171	0.07916	1.93148
G5E8J9	Scyl2	0.08139	0.01181	0.07921	1.92758
P68040	Rack1	-0.1304	0.01181	0.07921	1.92768
Q5SWU9	Acaca	0.39524	0.01183	0.07921	1.9271
Q7TPW6	Slc25a20	0.17132	0.0118	0.07921	1.92819
Q8C5L3	Cnot2	-0.11094	0.0118	0.07921	1.9283
Q99LH2	Ptdss1	0.13892	0.01183	0.07921	1.92701
Q9CQ71	Rpa3	-0.2449	0.01185	0.07921	1.92623
Q9EPL9	Acox3	0.12118	0.01178	0.07921	1.92902
A0JNU2	Slc16a7	0.152	0.01191	0.07924	1.9242
Q3TME3	Ggcx	0.21293	0.01191	0.07924	1.92409
Q8CHI8	Ep400	-0.33191	0.01189	0.07924	1.92479
Q9DBY8	Nvl	0.19842	0.0119	0.07924	1.9246
Q3UDG9	Myd88	-0.17646	0.01196	0.07924	1.92244
Q66JR8	Ptms	-0.11457	0.01195	0.07924	1.92246
Q6NV83	U2surp	-0.12226	0.01196	0.07924	1.92211
Q922Y1	Ubxn1	-0.13596	0.01192	0.07924	1.92355
Q8R164	Bphl	-0.09736	0.01199	0.07933	1.92118
Q3TJ55	Stx2	0.17046	0.01206	0.0797	1.91866
Q9Z204	Hnrnpc	-0.23654	0.01208	0.07975	1.9179
P01027	C3	-0.15851	0.01212	0.07983	1.91656
Q5NCJ9	Uqcr10	0.1943	0.01212	0.07983	1.91649
G3UXT7	Fus	-0.39625	0.01222	0.08042	1.91281
Q3TD71	Scamp1	-0.10855	0.01225	0.08042	1.91198
Q543E2	Slc25a15	0.16009	0.01225	0.08042	1.91179
Q3TXY3	Tmem201	-0.27773	0.01234	0.08079	1.90885
Q3UWQ9	Hmgcs1	0.31429	0.01232	0.08079	1.90927
Q3UBW0	H2-K1	-0.15731	0.01237	0.0809	1.9076
Q8VCE7	Tmed5	-0.10681	0.01238	0.0809	1.90728
Q8C1E7	Tmem120a	0.23962	0.01245	0.0813	1.90467
D3YU33	Mboat7	-0.1326	0.0126	0.08165	1.89979
E9Q2S9	Ccdc43	-0.08185	0.01265	0.08165	1.89805
G5E866	Sf3b1	-0.08981	0.01253	0.08165	1.90222
Q3TRJ7	Sh3gl1	-0.1309	0.01261	0.08165	1.89919
Q3UCF2	Cdc5l	-0.20461	0.01262	0.08165	1.89883
Q78KK3	Slc22a18	0.20738	0.01256	0.08165	1.901
Q8K223	Ercc2	-0.43156	0.01265	0.08165	1.898
Q8R1G2	Cmbl	0.07624	0.01257	0.08165	1.90082
Q922Q1	Marc2	-0.0889	0.01257	0.08165	1.90059
Q9DB27	Mcts1	-0.08886	0.01258	0.08165	1.90022
F7BWT7	Tspan15	-0.26869	0.01267	0.08168	1.89737
A8CVP4	Lims1	-0.20567	0.01283	0.08219	1.89162
B2RQS1	Strn3	-0.2705	0.01282	0.08219	1.89207
Q3TVM1	Sf3a1	-0.15996	0.01277	0.08219	1.89367
Q3U5L3	Snx2	-0.07725	0.01284	0.08219	1.89133
Q8K3C3	Lzic	-0.1239	0.01279	0.08219	1.89319
Q91W18	Tdrd3	-0.15323	0.01277	0.08219	1.89378
Q9JLI0	Akr1c12	0.16842	0.01282	0.08219	1.89198
Q3UL36	Arglu1	-0.14252	0.01289	0.08242	1.88966
D3YWX2	Ylpm1	-0.12412	0.01298	0.08247	1.88659
Q05186	Rcn1	-0.19042	0.01293	0.08247	1.88855
Q3TQK8	Sqle	0.25697	0.01296	0.08247	1.88732
Q8K3X4	Irf2bpl	-0.23023	0.01296	0.08247	1.88734
Q921M7	Fam49b	-0.15955	0.01295	0.08247	1.88788
Q9CR02	Tma16	-0.11114	0.01302	0.08262	1.88532
H3BLR8	Nudt3	-0.2201	0.01305	0.08271	1.88435
Q3UVK0	Ermp1	-0.12933	0.0131	0.08283	1.8828
Q9D0B6	Pbdc1	-0.13617	0.01309	0.08283	1.88291
B9EKL6	Ptp4a1	-0.19622	0.01323	0.08347	1.87852
Q99KQ9	Ctsf	0.17627	0.01321	0.08347	1.87898
Q5FW57	Gm4952	0.10309	0.01325	0.0835	1.87774
Q8BTU4	Ssb	-0.20149	0.01326	0.0835	1.87746
Q3UDR2	P4hb	-0.06784	0.01327	0.0835	1.87698
Q8BK03	Miga2	0.23441	0.0133	0.08358	1.8761
Q6PAI8	Zc3h4	-0.22943	0.01332	0.08361	1.87548
Q920L1	Fads1	-0.09676	0.01334	0.08362	1.87494
Q9CQ00	Tmem261	0.20863	0.01336	0.0837	1.87408
Q3TA68	Wdr36	-0.08935	0.01352	0.08459	1.86903
Q68FH0	Pkp4	-0.15777	0.01353	0.08459	1.86856
P36552	Cpox	-0.04781	0.01362	0.08488	1.86571
Q8BMJ3	Eif1ax	-0.17506	0.0136	0.08488	1.86636
Q9QYK5	Hs6st1	-0.2109	0.01362	0.08488	1.86581
Q5F258	Git1	-0.29393	0.01367	0.0849	1.86419
Q8BGC0	Htatsf1	-0.15946	0.01369	0.0849	1.86373
Q9CZP7	Cdc37l1	0.13081	0.01365	0.0849	1.865
Q9QXK4	Cyp3a25	0.24091	0.01367	0.0849	1.8642
Q61584	Fxr1	-0.08506	0.01374	0.08504	1.86212
Q8BMR9	Mtfmt	0.16329	0.01373	0.08504	1.86245
Q3TJN6	Snx5	-0.10847	0.01383	0.08533	1.85905
Q3U6Y9	Cd36	-0.13857	0.01384	0.08533	1.8588
Q3UGW4	Clpp	0.10581	0.01382	0.08533	1.85963
Q3UNF3	Acox2	0.17209	0.01382	0.08533	1.85934
Q3TT56	Ghdc	0.1159	0.01386	0.08533	1.85834
Q3UZ17	Luc7l2	-0.25792	0.01393	0.08558	1.85618
Q9CRT8	Xpot	0.22789	0.01393	0.08558	1.8562
Q3V3U7	Zer1	0.12784	0.01396	0.08571	1.85506
Q3V2R3	Chn2	-0.15038	0.01399	0.08579	1.85422
Q3UJ84	Ppfibp1	-0.11745	0.01401	0.08583	1.85358
D3YZC9	Sf1	-0.21445	0.01403	0.08585	1.85302
B1AWE0	Clta	-0.18357	0.01408	0.08589	1.85146
H3BJD4	Dlgap4	-0.17916	0.01407	0.08589	1.85166
Q4VA53	Pds5b	-0.08025	0.01411	0.08589	1.85054
Q91ZC1	Mrgprb3	-0.31527	0.01409	0.08589	1.85118
Q9JKR6	Hyou1	-0.25178	0.0141	0.08589	1.85063
Q3TKQ3	Exosc2	-0.13249	0.0142	0.08634	1.84784
Q8VDM6	Hnrnpul1	-0.13711	0.01422	0.08641	1.84701
P09528	Fth1	0.18263	0.01429	0.08675	1.84488
P25446	Fas	-0.16445	0.01434	0.08677	1.84342
Q7TQH0	Atxn2l	-0.10609	0.01434	0.08677	1.8434
Q8VI94	Oasl1	0.15706	0.01434	0.08677	1.84341
Q14AR0	Slirp	-0.10317	0.01436	0.08678	1.84292
E9QPI5	Pds5a	-0.08829	0.01438	0.0868	1.84238
B7ZMP1	Xpnpep3	-0.16657	0.01441	0.0869	1.84123
Q78JE5	Fbxo22	0.2242	0.01442	0.0869	1.84097
P56376	Acyp1	-0.1491	0.01453	0.08746	1.83775
Q542C3	Pcif1	-0.73043	0.01455	0.0875	1.8371
Q8C788	Snx18	-0.1776	0.0146	0.08773	1.83553
Q922S4	Pde2a	-0.08485	0.01465	0.08781	1.83424
Q9D0R9	Wdr89	-0.25446	0.01463	0.08781	1.83462
Q9DBG1	Cyp27a1	0.16128	0.01467	0.08784	1.83366
A2AKI5	Itgav	0.08874	0.01476	0.08806	1.8308
D3Z0T5	Cnpy4	-0.35149	0.01475	0.08806	1.8312
Q3V0E0	Trim14	-0.10964	0.01472	0.08806	1.83199
Q5FWJ9	Nup62	-0.17218	0.01474	0.08806	1.83158
E9Q7G0	Numa1	-0.11856	0.01482	0.08817	1.82918
O08785	Clock	-0.21525	0.01484	0.08817	1.82851
Q5FW91	Tuba3a	0.38907	0.01483	0.08817	1.82885
Q91XD2	Lims2	-0.19002	0.01484	0.08817	1.8285
Q5EBQ2	Pebp1	0.07542	0.0149	0.08839	1.82696
Q62087	Pon3	0.13443	0.01493	0.08849	1.82606
Q8VDD8	Wash1	-0.15782	0.01495	0.08855	1.82529
Q3UGR5	Hdhd2	-0.06473	0.01502	0.08886	1.82334
Q80TL7	Mon2	-0.09472	0.01506	0.08899	1.82229
Q80VP1	Epn1	-0.09313	0.01508	0.08906	1.82152
Q6WKZ7	Nostrin	-0.12132	0.01511	0.08912	1.82078
A2BDX3	Mocs3	-0.17336	0.01514	0.08924	1.81977
Q78IK2	Usmg5	0.24972	0.0152	0.08948	1.81817
Q7TPT3	Exoc7	-0.10978	0.01526	0.08962	1.81644
Q9CQS4	Slc25a46	-0.11035	0.01527	0.08962	1.81615
Q9ESP1	Sdf2l1	-0.2048	0.01526	0.08962	1.81638
O08784	Tcof1	-0.15061	0.01533	0.08986	1.81455
G3UYG6	Gigyf2	-0.15011	0.01541	0.09022	1.8121
Q8VCF1	Cant1	-0.23124	0.01542	0.09022	1.81196
Q9CPX4	Ftl1	0.31771	0.01544	0.09028	1.81126
Q9DBZ6	Abcd3	0.08767	0.01548	0.09039	1.81031
D3YZD6	Cryzl1	-0.13279	0.01556	0.09047	1.80799
P70274	Selenop	-0.11222	0.01552	0.09047	1.80916
Q3V3R1	Mthfd1l	0.25221	0.01557	0.09047	1.80779
Q5PR15	Rpl30	-0.12326	0.01555	0.09047	1.80828
Q91Z05	Ighg	0.57062	0.01557	0.09047	1.80774
Q9R1C7	Prpf40a	-0.13903	0.0156	0.09057	1.80684
Q60749	Khdrbs1	-0.11457	0.01564	0.09062	1.80579
Q8VC12	Uroc1	0.09982	0.01566	0.09066	1.80511
Q3UHH5	Gnaq	-0.13623	0.01575	0.09073	1.80271
Q3V090	Rasa1	-0.2401	0.01575	0.09073	1.80265
Q544I1	Ndrg3	0.15809	0.01573	0.09073	1.80332
Q642K0	Myl6	-0.13784	0.01572	0.09073	1.80346
Q69ZZ6	Tmcc1	0.35406	0.01586	0.09126	1.79969
Q3UHC7	Dab2ip	-0.42336	0.01596	0.09176	1.79691
B7ZC24	Ncoa5	-0.16107	0.01604	0.09185	1.79479
Q3TBW2	Mrpl10	0.27797	0.01601	0.09185	1.79553
Q3TDD9	Ppp1r21	-0.08589	0.01609	0.09185	1.79351
Q62418	Dbnl	-0.10645	0.01604	0.09185	1.79484
Q6A4J8	Usp7	-0.11865	0.01609	0.09185	1.79356
Q9CPT5	Nop16	-0.20899	0.01606	0.09185	1.79438
Q9JMG7	Hdgfrp3	-0.18497	0.01607	0.09185	1.79408
Q3U0V1	Khsrp	-0.15372	0.01613	0.09186	1.79246
Q4FK25	Psmb9	-0.169	0.01612	0.09186	1.79257
Q80TT9	Acot11	0.27205	0.01614	0.09186	1.7922
A2VDF7	Slc4a4	-0.17449	0.01623	0.09215	1.7896
Q3UG84	Tsc2	-0.19474	0.0162	0.09215	1.79036
Q80X19	Col14a1	-0.11061	0.01625	0.09215	1.78915
Q80Y55	Bsdc1	-0.15705	0.01625	0.09215	1.78925
V9GXP8	Erc1	-0.12831	0.01627	0.0922	1.7885
A6H5Y3	Mtr	-0.27156	0.01636	0.09246	1.78634
Q06180	Ptpn2	-0.23337	0.01638	0.09246	1.78562
Q91YJ3	Thyn1	-0.13865	0.01637	0.09246	1.78593
Q9CQI7	Snrpb2	-0.09651	0.01634	0.09246	1.7867
P32020	Scp2	-0.1966	0.01641	0.09255	1.78476
P32020	Scp2	-0.1966	0.01641	0.09255	1.78476
Q498A0	Arl5a	-0.16969	0.01644	0.0926	1.78412
Q5U5M8	Bloc1s3	-0.34644	0.01647	0.09268	1.7833
Q61599	Arhgdib	-0.15158	0.0165	0.09276	1.78252
Q8R086	Suox	0.08906	0.01663	0.09339	1.77917
Q05CL7	Bcas2	-0.11645	0.01667	0.09352	1.77817
Q3TXP6	Bcar1	-0.22927	0.01673	0.09361	1.77652
Q3UHJ0	Aak1	-0.10005	0.01672	0.09361	1.7767
Q6NWW9	Fndc3b	0.16208	0.01673	0.09361	1.77663
O08677	Kng1	-0.34761	0.01679	0.09374	1.77505
O08677	Kng1	-0.34761	0.01679	0.09374	1.77505
Q5NCU4	Sparc	-0.12659	0.01678	0.09374	1.7753
Q1HL32	Smc3	-0.08051	0.01686	0.09386	1.77311
Q2WFW2	Fcna	-0.14963	0.01684	0.09386	1.77365
Q3TJH1	Gnai3	0.15944	0.01688	0.09386	1.77253
Q9D7V6	Mphosph10	-0.17749	0.01687	0.09386	1.77289
E9Q585	Slc4a1ap	-0.12045	0.0169	0.09387	1.77199
Q102J0	Ctbs	-0.2515	0.01693	0.09394	1.77127
Q8VEE4	Rpa1	-0.15958	0.01698	0.09413	1.76997
Q5SSJ1	Wfdc17	-0.31303	0.01706	0.09417	1.76813
Q80UU9	Pgrmc2	0.11897	0.01703	0.09417	1.76889
Q9JL35	Hmgn5	-0.22446	0.01703	0.09417	1.76886
Q9JMA7	Cyp3a41a	-0.58847	0.01704	0.09417	1.76842
Q9JMA7	Cyp3a41b	-0.58847	0.01704	0.09417	1.76842
A3KMJ8	Vbp1	-0.06488	0.0171	0.09435	1.76693
Q8BVG4	Dpp9	-0.11522	0.01716	0.09437	1.76559
Q9CXS4	Cenpv	-0.11901	0.01714	0.09437	1.76591
Q9EP98	Egfr	-0.37661	0.01715	0.09437	1.76571
P17563	Selenbp1	-0.20144	0.0172	0.09451	1.76444
Q8CIC9	Mgat1	-0.15747	0.01721	0.09451	1.76417
Q8BK29	Prpsap1	0.12612	0.01726	0.09459	1.76298
Q8CI33	Cwf19l1	-0.10677	0.01726	0.09459	1.76301
Q7TQK1	Ints7	-0.16561	0.01728	0.0946	1.76254
A2BH40	Arid1a	-0.16739	0.01733	0.09481	1.76117
Q4VA99	Slco2b1	-0.13323	0.01748	0.09542	1.75754
E9Q705	Bola3	-0.14024	0.01752	0.09545	1.75649
O54931	Akap2	-0.11553	0.01755	0.09545	1.75564
Q4FJX8	Psmb10	-0.28377	0.01752	0.09545	1.75657
Q5BL18	Matr3	-0.13812	0.01758	0.09545	1.75502
Q6PDG5	Smarcc2	-0.19081	0.01756	0.09545	1.75556
Q8CDZ5	Nup133	-0.10375	0.01757	0.09545	1.75516
Q8BZX4	Srek1	-0.2051	0.0176	0.09549	1.75444
Q99ML9	Rnf111	0.47345	0.01763	0.09553	1.75382
P52479	Usp10	0.11683	0.01765	0.09555	1.75334
Q1A602	Actn4	-0.1482	0.01771	0.09583	1.75169
A2RS68	Snrnp70	-0.18368	0.01776	0.09589	1.75061
Q566C3	Gpt	0.1095	0.01776	0.09589	1.75061
Q6P8X1	Snx6	-0.11161	0.01783	0.09618	1.74889
Q9EQS3	Mycbp	-0.12238	0.01785	0.09619	1.74844
Q9WV98	Timm9	-0.13864	0.0179	0.09638	1.7472
Q4VA29	2700060E02Rik	-0.13196	0.01798	0.09672	1.74529
Q80XL6	Acad11	0.16347	0.01807	0.09711	1.74315
A2ATU0	Dhtkd1	0.12559	0.01817	0.09742	1.74057
D3YWT1	Hnrnph3	-0.1789	0.01824	0.09742	1.73896
D3Z069	Phldb2	-0.12973	0.01822	0.09742	1.73939
F7B276	Habp2	-0.1735	0.01819	0.09742	1.74028
G3X9V2	Ctnnd1	-0.12932	0.0183	0.09742	1.73755
P42208	2002-01-09	-0.11484	0.01835	0.09742	1.73646
P70194	Clec4f	-0.11811	0.01835	0.09742	1.73634
Q04750	Top1	-0.11803	0.01839	0.09742	1.73542
Q3TC93	Hs1bp3	-0.15664	0.01833	0.09742	1.73675
Q3TEF2	Ldlrap1	0.14535	0.01837	0.09742	1.73596
Q3TFP8	Pgrmc1	0.1544	0.01835	0.09742	1.73638
Q543K2	Ccs	-0.23168	0.01838	0.09742	1.73569
Q60668	Hnrnpd	-0.15279	0.01815	0.09742	1.74122
Q8CHW4	Eif2b5	0.25363	0.01824	0.09742	1.73888
Q8VDK1	Nit1	0.11201	0.01831	0.09742	1.7372
Q9CSU0	Rprd1b	-0.20079	0.01824	0.09742	1.73891
P35505	Fah	-0.04453	0.01845	0.09758	1.7341
Q9D6R2	Idh3a	-0.0562	0.01845	0.09758	1.73392
A5HLW1	Pcf11	-0.24419	0.01852	0.09786	1.73232
Q3UY32	Snapin	-0.15373	0.01854	0.09788	1.73181
Q8BUK6	Hook3	-0.18524	0.01862	0.09818	1.73012
P27546	Map4	-0.15157	0.01865	0.09828	1.72927
E9QMV2	Abracl	-0.95391	0.01879	0.09858	1.726
P97298	Serpinf1	0.13203	0.01879	0.09858	1.72607
Q3U679	B2m	-0.15935	0.01881	0.09858	1.72552
Q3UNW2	Cyp2d9	-0.36278	0.01876	0.09858	1.72685
Q6XLQ8	Calu	-0.28089	0.01881	0.09858	1.7257
Q80SW1	Ahcyl1	0.10575	0.01884	0.09858	1.72485
Q8BMK4	Ckap4	-0.13507	0.01878	0.09858	1.72633
Q8BP40	Acp6	0.12483	0.01883	0.09858	1.7252
Q3TM43	Rab31	-0.17406	0.01886	0.09858	1.72445
A4FUV7	Met	-0.26863	0.01906	0.09954	1.71987
B2RY22	Clasp1	-0.21101	0.01911	0.09963	1.71869
Q5RJ54	Zscan26	-0.35151	0.01911	0.09963	1.71883
E9Q616	Ahnak	-0.17438	0.01919	0.09996	1.71689
J3QMM7	Naxd	0.12985	0.01925	0.09997	1.7155
Q3U8D2	St13	-0.08315	0.01924	0.09997	1.71591
Q58E65	Metap2	-0.08454	0.01927	0.09997	1.71515
Q60739	Bag1	-0.13594	0.01925	0.09997	1.71548
Q91V12	Acot7	-0.0649	0.01928	0.09997	1.71489
Q6GT24	Prdx6	-0.10084	0.01931	0.10005	1.71419
P21619	Lmnb2	-0.1333	0.01946	0.10075	1.71075
Q3UPF5	Zc3hav1	-0.1084	0.01951	0.10089	1.70977
P48036	Anxa5	-0.1082	0.01953	0.1009	1.70937
Q8R079	Bfar	-0.11698	0.01965	0.10146	1.70658
B2RY30	Exosc9	-0.23644	0.01971	0.10167	1.70528
D3YVC1	Rps2	-0.08725	0.01976	0.10172	1.70411
Q3UDS4	Sqrdl	0.11011	0.01977	0.10172	1.70397
Q99LI7	Cstf3	-0.12051	0.01977	0.10172	1.70395
Q8BTZ5	Ankrd46	0.27435	0.0198	0.10178	1.70331
P06909	Cfh	-0.17025	0.01985	0.10196	1.70215
D3Z458	Msmo1	-0.21491	0.01992	0.10214	1.70064
Q8CBE6	Dag1	-0.1532	0.01999	0.10228	1.69912
Q9Z2I9	Sucla2	0.05873	0.02	0.10228	1.69888
Q99K01	Pdxdc1	-0.08521	0.02006	0.1024	1.69764
Q9JJ94	Ssna1	-0.30451	0.02006	0.1024	1.69766
Q5FWA0	Rnaset2b	-0.1274	0.02009	0.10245	1.69705
D3YU06	Abhd3	0.14755	0.02015	0.10269	1.69567
Q3TIU5	Tdp2	0.15646	0.02027	0.10308	1.69325
Q9CQW1	Ykt6	-0.09095	0.02025	0.10308	1.69362
Q8C0E2	Vps26b	-0.07633	0.0203	0.10318	1.69246
Q80UJ7	Rab3gap1	-0.09441	0.02033	0.10324	1.69183
Q9CXJ1	Ears2	0.22934	0.02038	0.1034	1.69078
P14733	Lmnb1	-0.11092	0.02041	0.10345	1.69021
Q6ZWM4	Lsm8	-0.20163	0.02047	0.10365	1.68897
F8WGT1	Ahcyl2	0.17128	0.02054	0.10393	1.68742
Q5D098	Psmb7	-0.07012	0.02057	0.10399	1.6868
Q8BWR2	Pithd1	-0.17493	0.02059	0.10399	1.68644
Q9QZ83	Actg1	0.20902	0.02061	0.10403	1.68588
A2AKK5	Acnat1	0.18528	0.02077	0.10416	1.68256
B2RSC8	Nedd4	0.12541	0.02075	0.10416	1.68288
P27048	Snrpb	-0.09843	0.0208	0.10416	1.68202
Q3TEN9	Gk	0.10107	0.02066	0.10416	1.6848
Q3UBB0	Gns	-0.16208	0.02072	0.10416	1.68352
Q3UNA7	Gclc	0.11231	0.02075	0.10416	1.68296
Q9CQ65	Mtap	0.07301	0.02079	0.10416	1.68213
Q9CRB2	Nhp2	-0.2705	0.02079	0.10416	1.68209
Q9Z1F9	Uba2	-0.10204	0.02079	0.10416	1.68221
Q9DBM2	Ehhadh	0.15638	0.02081	0.10416	1.68163
E9Q6U4	Pfdn4	-0.16656	0.02085	0.10423	1.68096
Q9CQA1	Trappc5	-0.13675	0.02087	0.10423	1.68056
Q9D6T9	Mrps36	0.07807	0.02088	0.10423	1.68025
P28667	Marcksl1	-0.40343	0.02093	0.10426	1.67922
Q3UYJ1	Gata4	-0.30083	0.02093	0.10426	1.67931
Q9CXD6	Mcur1	-0.155	0.02094	0.10426	1.67901
Q4VAA2	Cdv3	-0.19693	0.02097	0.10428	1.67833
Q545F4	Hspb1	0.56103	0.02098	0.10428	1.67821
Q61702	Itih1	-0.08705	0.02107	0.10457	1.67643
Q9DBR7	Ppp1r12a	-0.11354	0.02108	0.10457	1.67623
D3Z7G6	Scly	-0.27176	0.02119	0.10458	1.67384
O09012	Pex5	0.08293	0.02112	0.10458	1.67536
Q3TRI2	Dab2	-0.13301	0.02125	0.10458	1.67264
Q3UGB8	Derl1	0.1098	0.02123	0.10458	1.67315
Q542Y0	Nqo1	0.1464	0.02116	0.10458	1.67442
Q8VC31	Ccdc9	-0.15132	0.02112	0.10458	1.67536
Q99LN9	Dohh	-0.22746	0.02125	0.10458	1.67257
Q9D009	Lipt2	0.31349	0.02122	0.10458	1.67319
Q9DBC3	Cmtr1	-0.11287	0.02125	0.10458	1.67265
Q9ER35	Fn3k	0.15805	0.0212	0.10458	1.67365
Q9WV02	Rbmx	-0.14191	0.02128	0.1046	1.6721
E9PZ15	Pofut1	0.27968	0.02134	0.10485	1.6707
Q544K9	Umps	0.11717	0.02138	0.10492	1.66991
Q8K010	Oplah	0.09673	0.02139	0.10492	1.66971
Q9CQF3	Nudt21	-0.18988	0.02145	0.10501	1.66861
Q9DCH6	Zfand6	-0.19378	0.02144	0.10501	1.6687
A6H6S8	Bag4	-0.16422	0.02152	0.10512	1.66715
Q8CG79	Tp53bp2	-0.13717	0.02151	0.10512	1.66732
Q91X36	Sult5a1	0.26566	0.02152	0.10512	1.66706
A2A997	C8a	-0.23134	0.02163	0.1053	1.66503
Q059U0	Agpat2	0.14369	0.0216	0.1053	1.66565
Q5F2E7	Nufip2	-0.22977	0.02162	0.1053	1.66514
Q6P5E6	Gga2	0.24537	0.02163	0.1053	1.66489
Q8C5D8	Pias2	0.49616	0.02165	0.1053	1.66453
P39447	Tjp1	-0.07337	0.02175	0.10567	1.66263
P68254	Ywhaq	-0.10597	0.02184	0.10605	1.66072
Q8BRQ9	Sfxn5	0.14809	0.02188	0.10608	1.65989
Q8CB17	Fetub	-0.18657	0.02187	0.10608	1.66017
Q5M9K7	Rps10	-0.10932	0.02195	0.10633	1.6585
P99027	Rplp2	-0.14009	0.02199	0.10642	1.65776
Q3UYP2	Pcyox1	0.11339	0.02204	0.10659	1.65673
B2RXC1	Trappc11	-0.14312	0.02216	0.10706	1.65446
Q00898	Serpina1e	-0.7461	0.02222	0.10726	1.65327
Q69ZQ2	Isy1	-0.19858	0.02228	0.10747	1.65209
Q7TSV4	Pgm2	-0.05616	0.02231	0.10751	1.65157
Q8BGT7	Smndc1	-0.13837	0.02237	0.10773	1.65033
Q9DB20	Atp5o	0.17343	0.02248	0.10808	1.64821
Q63880	Ces3a	-0.16253	0.0226	0.10822	1.64588
Q66JP8	Rbm15	-0.11463	0.0226	0.10822	1.64597
Q9CQQ8	Lsm7	-0.46525	0.02262	0.10822	1.64553
Q9CY93	Rpl31	-0.08664	0.02254	0.10822	1.64709
Q9ERL9	Gucy1a3	-0.12389	0.02262	0.10822	1.64551
Q9JHS9	Cwc15	-0.12862	0.02255	0.10822	1.6468
A2A9P2	Nadk	-0.17715	0.02271	0.10849	1.64373
Q62347	Creb1	-0.14943	0.02273	0.10849	1.64335
Q9R190	Mta2	-0.09605	0.02273	0.10849	1.64344
A2BE28	Las1l	-0.17594	0.02279	0.10867	1.64227
Q3U4T5	Pum1	-0.13322	0.02285	0.10887	1.64115
A2RSX9	Arfip1	-0.10054	0.02289	0.10898	1.64034
Q58DZ4	Serf2	-0.1766	0.02302	0.10941	1.63795
Q9DC70	Ndufs7	0.12518	0.02301	0.10941	1.63815
P51655	Gpc4	-0.12074	0.02308	0.10948	1.63668
Q5SW18	Pafah1b1	-0.08318	0.02309	0.10948	1.63656
Q8K409	Polb	-0.12319	0.02308	0.10948	1.6368
Q8R2K3	Ssbp1	0.16923	0.02311	0.10948	1.63623
Q8BUE4	Aifm2	0.13452	0.02316	0.10966	1.63517
P05213	Tuba1b	0.07847	0.02331	0.10982	1.63247
P15208	Insr	-0.10452	0.02324	0.10982	1.63381
Q3TDQ5	Atg16l1	-0.09482	0.02324	0.10982	1.6337
Q63886	Ugt1a1	0.13688	0.0233	0.10982	1.6327
Q6P9R1	Ddx51	-0.16333	0.02327	0.10982	1.63329
Q8C3X2	Ccdc90b	-0.14646	0.0233	0.10982	1.63266
O35660	Gstm6	0.1096	0.02337	0.11	1.63138
B2RSU6	Cgnl1	-0.09579	0.0234	0.11008	1.63075
D3YUB9	Pabpn1	-0.25754	0.02342	0.11008	1.6304
Q7TNE3	Spag7	-0.19724	0.02346	0.11019	1.62961
Q3UXN9	Cdc40	-0.10292	0.02356	0.11048	1.62777
Q9DB34	Chmp2a	-0.34793	0.02355	0.11048	1.62807
Q3TPD9	Maoa	0.16459	0.02363	0.11071	1.62652
Q05117	Acp5	0.0617	0.02368	0.11076	1.62562
Q3URG1	Tppp	-0.29198	0.02367	0.11076	1.6258
Q60634	Flot2	0.13696	0.02379	0.11085	1.62354
Q8BGG9	Acnat2	0.28098	0.02376	0.11085	1.62419
Q8CC86	Naprt	0.10055	0.02376	0.11085	1.62412
Q99JT1	Gatb	0.17652	0.02378	0.11085	1.6238
Q9D0V8	Cinp	-0.39163	0.02375	0.11085	1.6243
Q542H2	Psma7	-0.07804	0.02387	0.11103	1.62217
Q61733	Mrps31	-0.09563	0.02387	0.11103	1.62223
P58281	Opa1	0.07945	0.02393	0.11113	1.62108
Q9WV81	Gps2	-0.30164	0.02393	0.11113	1.62114
A2AM05	Cntln	-0.43035	0.02406	0.11161	1.61863
A6H6J2	Cyp2b13	0.23801	0.02411	0.11161	1.61785
Q3TZ17	Pdlim1	-0.14322	0.0241	0.11161	1.61805
Q9D031	Rsu1	-0.16108	0.02409	0.11161	1.61808
P30999	Ctnnd1	-0.23781	0.02418	0.11184	1.61662
Q5FW82	Ifit3	-0.08629	0.02423	0.112	1.61566
Q5NC80	Nme1	-0.14905	0.02429	0.11221	1.61451
Q921Y2	Imp3	-0.31336	0.02441	0.11266	1.6124
P06683	C9	-0.21079	0.02447	0.1127	1.6114
Q3TA21	Cyp7b1	-0.23478	0.02448	0.1127	1.61122
Q5DQJ3	Capza2	-0.05978	0.02448	0.1127	1.61123
Q8CJ96	Rassf8	-0.09308	0.02459	0.11314	1.60921
P49698	Hnf4a	-0.16116	0.02462	0.1132	1.60865
F7CUQ1	Bak1	-0.13019	0.02468	0.11338	1.60761
Q3UUQ7	Pgap1	-0.12964	0.02475	0.11358	1.60648
Q3UMP4	Serbp1	-0.11734	0.02482	0.11375	1.60515
A2A9X5	Nt5c	-0.08206	0.0249	0.11395	1.60374
Q8CEB0	Dcdc5	-0.51659	0.02489	0.11395	1.60394
Q9D7I5	Lhpp	-0.18926	0.02495	0.11408	1.6029
Q5RKN9	Capza1	-0.10148	0.025	0.11421	1.60207
P40936	Inmt	0.1578	0.02504	0.1143	1.60138
Q3U9X2	Lsm2	-0.24792	0.02511	0.11455	1.60011
O88271	Cfdp1	-0.17073	0.0252	0.11475	1.59867
Q9Z103	Adnp	-0.16036	0.02518	0.11475	1.59898
A2AMH3	Slc44a1	0.4085	0.02528	0.11496	1.59719
Q561N4	Ube2l3	-0.15031	0.02527	0.11496	1.5974
Q9D8X2	Ccdc124	-0.11969	0.0254	0.11543	1.5951
F6S1R2	Ahsa2	-0.12904	0.02551	0.11573	1.59329
B2CY77	Rpsa	-0.18737	0.02554	0.11576	1.59279
Q9D8C4	Ifi35	-0.11483	0.02558	0.11576	1.59217
Q9JIX8	Acin1	-0.16402	0.02558	0.11576	1.59218
Q9EQU5	Set	-0.21813	0.02566	0.11603	1.59083
Q8R0F9	Sec14l4	0.10034	0.02569	0.11609	1.59028
B7ZN52	Lmo7	-0.13489	0.02574	0.11625	1.58933
Q9QZS3	Numb	-0.16268	0.0258	0.11644	1.58831
O35728	Cyp4a14	0.41914	0.02599	0.11716	1.58511
Q9CQM8	Rpl21	-0.07015	0.026	0.11716	1.58494
P56389	Cda	-0.12445	0.02603	0.11719	1.58451
Q9Z2X1	Hnrnpf	-0.06866	0.02611	0.11744	1.58325
Q3USC3	Rab4b	-0.16886	0.02616	0.11758	1.58241
Q3UNM2	Numa1	-0.18056	0.02623	0.11774	1.58114
Q64337	Sqstm1	0.18965	0.02622	0.11774	1.58142
F6SPK0	Ube2j1	0.13037	0.02632	0.11779	1.57968
Q8VIM9	Irgq	0.1611	0.02633	0.11779	1.57963
Q925B0	Pawr	-0.14743	0.0263	0.11779	1.58
Q9DC63	Fbxo3	0.1611	0.02627	0.11779	1.58055
Q91XI1	Dus3l	-0.17676	0.0264	0.11803	1.57843
Q3TVP0	mCG_120563	-0.22343	0.02657	0.11841	1.57569
Q3UD58	Txlna	-0.15972	0.02655	0.11841	1.57593
Q4FK38	Sgpl1	0.12788	0.02654	0.11841	1.57611
Q80YT7	Pde4dip	-0.56108	0.02653	0.11841	1.57627
Q3TLU0	Pcyt2	-0.04879	0.02662	0.11845	1.57475
Q3U4J9	Cdk6	0.11525	0.02663	0.11845	1.57471
Q6IRU2	Tpm4	-0.14707	0.02663	0.11845	1.57456
Q9DC69	Ndufa9	0.14837	0.02668	0.11856	1.57384
Q4V9T8	Eif1	-0.13414	0.02674	0.11873	1.5729
Q8VCU1	Ces3b	-0.2303	0.02677	0.11873	1.57237
Q922U1	Prpf3	-0.13412	0.0268	0.11873	1.5719
Q9D7P6	Iscu	-0.07929	0.02682	0.11873	1.57158
Q9JKS5	Habp4	-0.1982	0.02679	0.11873	1.5721
Q14BV7	Acbd6	-0.1702	0.02686	0.11882	1.57091
Q812E0	Cpeb2	-0.24913	0.0269	0.11885	1.57029
Q99K08	Pfkm	0.27847	0.02691	0.11885	1.57015
Q14A95	Rbm7	-0.21701	0.02696	0.11902	1.56921
Q9EQ61	Pes1	-0.17234	0.02704	0.11922	1.56804
Q9ESU6	Brd4	-0.12369	0.02705	0.11922	1.56782
Q8JZS0	Lin7a	-0.15789	0.02716	0.11961	1.56608
A3KGA5	Cmc4	-0.17167	0.02731	0.12002	1.56361
G5E8T6	Magi3	0.09047	0.02733	0.12002	1.56329
Q3UZN1	Acp2	-0.15637	0.02732	0.12002	1.56357
Q8C894	Lipt1	0.18433	0.02731	0.12002	1.56364
G3UZ01	Ptbp3	-0.10412	0.02749	0.12062	1.56082
Q5NBU8	Xaf1	-0.26783	0.02761	0.12095	1.55898
Q9Z2I0	Letm1	0.114	0.0276	0.12095	1.55914
Q78ZJ8	Rab11b	0.10829	0.02766	0.12108	1.55818
A6PWP3	Tom1l1	0.18533	0.02774	0.12126	1.5569
Q3TXR9	Hexb	-0.23651	0.02772	0.12126	1.55718
D3Z0V2	Arhgef7	-0.1884	0.02835	0.12374	1.54748
Q8VE88	Fam114a2	-0.15307	0.02835	0.12374	1.54747
Q8R1J9	Tor2a	-0.14176	0.02837	0.12375	1.5471
Q3TEA8	Hp1bp3	-0.08003	0.02848	0.12414	1.54542
Q9ERK4	Cse1l	-0.09394	0.02862	0.12463	1.54338
A4FUP9	Glt1d1	0.10647	0.02871	0.12474	1.54201
D3YWF6	Otub1	0.08124	0.02879	0.12474	1.54073
P59326	Ythdf1	-0.11643	0.02877	0.12474	1.54108
Q0PD42	Rab13	0.09882	0.02876	0.12474	1.54125
Q80V26	Impad1	-0.10622	0.02878	0.12474	1.54088
Q8BUM1	Tardbp	-0.26595	0.02872	0.12474	1.54187
Q9Z0Y1	Dctn3	-0.23241	0.02871	0.12474	1.54193
P50544	Acadvl	0.07718	0.02887	0.12487	1.5396
Q99KV1	Dnajb11	-0.21883	0.02884	0.12487	1.53995
Q9R092	Hsd17b6	0.23298	0.02889	0.12487	1.53933
P16254	Srp14	0.09385	0.02892	0.12494	1.53878
Q80ZS3	Mrps26	-0.07875	0.02909	0.12557	1.53626
Q3V1M8	Hdlbp	-0.11064	0.02913	0.12567	1.5356
Q9JKY0	Rqcd1	-0.07773	0.02919	0.12583	1.53472
Q3U861	Atp6v1d	-0.15094	0.02931	0.12605	1.53302
Q61838	Pzp	-0.13578	0.02928	0.12605	1.53344
Q9CWZ3	Rbm8a	-0.20906	0.0293	0.12605	1.53313
E9PWY9	Farsa	0.06588	0.02936	0.12615	1.53226
Q91WW6	Taf4	-0.18208	0.02937	0.12615	1.53203
P70303	Ctps2	0.14979	0.02941	0.1262	1.53145
Q3U967	Cd47	-0.11991	0.02943	0.1262	1.53123
Q14CH1	Mocos	0.12738	0.02955	0.12643	1.5295
Q3TB93	Ptpn1	-0.08631	0.02954	0.12643	1.52959
Q922J3	Clip1	-0.07079	0.02955	0.12643	1.52949
Q3TIV5	Zc3h15	-0.16346	0.02964	0.12664	1.52814
Q3UXJ3	Hnrnpll	-0.32344	0.02963	0.12664	1.52822
Q3UE92	Xpnpep1	0.06971	0.0297	0.12672	1.52726
Q8JZZ6	Ammecr1l	0.20853	0.0297	0.12672	1.52725
Q61189	Clns1a	-0.13455	0.02974	0.1268	1.52665
Q8R0H0	Polr2e	-0.23418	0.02982	0.12706	1.52543
Q921L3	Tmco1	0.11644	0.02991	0.12732	1.52423
D3YXK2	Safb	-0.14259	0.03007	0.12745	1.52192
F6RJV6	Lancl2	-0.15433	0.03006	0.12745	1.52194
Q58E49	Hdac1	-0.09619	0.03007	0.12745	1.52191
Q684Q6	Mpp1	-0.11591	0.03	0.12745	1.52282
Q6ZPM1	mKIAA1589	0.07651	0.03003	0.12745	1.52238
Q8K2H2	Otud6b	-0.11547	0.02997	0.12745	1.52334
Q8BND5	Qsox1	-0.21277	0.03012	0.12748	1.52118
Q9JJW0	Pxmp4	0.20979	0.03012	0.12748	1.52116
B2RUC7	Strap	-0.07569	0.03018	0.1275	1.52035
Q06BK5	Ivns1abp	-0.20845	0.03017	0.1275	1.52044
Q69ZK2	mKIAA1411	-0.33385	0.03019	0.1275	1.52016
E9QPQ8	Mrpl48	0.08896	0.03034	0.12796	1.51797
Q91W86	Vps11	-0.15069	0.0304	0.12811	1.51715
Q9JKF6	Nectin1	0.18465	0.03045	0.12824	1.51642
A2ALF0	Dnajc8	-0.10611	0.03058	0.1286	1.51456
Q91VV4	Dennd2d	0.64554	0.03056	0.1286	1.51485
O35638	Stag2	-0.13832	0.03068	0.12894	1.51312
B7ZNK9	Spata5	0.15138	0.03077	0.1292	1.51192
B2ZAC8	Tcf25	-0.10777	0.03087	0.12945	1.51046
Q8VCR2	Hsd17b13	0.14869	0.03092	0.12949	1.50972
Q99LD8	Ddah2	-0.11626	0.03091	0.12949	1.50988
Q9DC29	Abcb6	-0.13132	0.03099	0.12967	1.5088
F8WHG5	Akt2	0.10888	0.03116	0.12982	1.50643
Q3TXT3	Inip	-0.3565	0.03106	0.12982	1.50784
Q811D0	Dlg1	-0.12495	0.03114	0.12982	1.50666
Q9CPW7	Zmat2	-0.18229	0.03109	0.12982	1.50743
B7ZNS9	Cfd	-0.16047	0.03121	0.12984	1.50576
Q5DTS4	Rbm6	-0.12124	0.0312	0.12984	1.5059
B2RQZ6	Gprin3	0.13996	0.03127	0.13	1.50492
Q9QWV9	Ccnt1	-0.22571	0.03136	0.13029	1.50365
Q3UJR8	Btf3	-0.20883	0.03146	0.13058	1.50225
Q80Y56	Rbsn	-0.17415	0.0315	0.13058	1.50175
Q8CB77	Eloa	-0.09486	0.03147	0.13058	1.50204
Q8K154	Ugt2b34	0.16662	0.03153	0.13063	1.5013
Q7TMM9	Tubb2a	0.14203	0.03164	0.13098	1.49983
G3X9R9	Gpr182	0.12768	0.03183	0.13108	1.4972
Q3TCY0	Rab33b	-0.11816	0.03185	0.13108	1.49694
Q544H0	Eif3g	-0.14497	0.03179	0.13108	1.49768
Q5I940	Use1	-0.10012	0.03178	0.13108	1.49781
Q5M9P1	Rpl36a	-0.09057	0.03171	0.13108	1.49877
Q6P6I7	Hnrnpa3	-0.12692	0.03188	0.13108	1.49645
Q8BUT2	Dnm3	-0.20383	0.03187	0.13108	1.49668
Q8CGF7	Tcerg1	-0.13692	0.03182	0.13108	1.49732
Q8VCX1	Akr1d1	0.04213	0.03178	0.13108	1.49779
Q9QYE6	Golga5	-0.10801	0.03179	0.13108	1.49772
Q3TXK6	Tsnax	-0.21493	0.03192	0.13109	1.49592
Q3USJ8	Fchsd2	-0.15273	0.03193	0.13109	1.4958
Q8VCF0	Mavs	0.15099	0.03197	0.13114	1.49532
P12790	Cyp2b9	0.20474	0.03212	0.13134	1.49326
Q3TAF0	Eefsec	0.11525	0.03206	0.13134	1.49408
Q6DIC0	Smarca2	-0.16634	0.0321	0.13134	1.49349
Q8BHL3	Tbc1d10b	-0.31605	0.03206	0.13134	1.49404
S4R2J9	Prrc2c	-0.172	0.03213	0.13134	1.49315
Q9DCY0	Keg1	0.19491	0.03217	0.13144	1.49252
G3X9Y4	Rhod	-0.12365	0.03233	0.13162	1.49042
P31996	Cd68	0.31197	0.03226	0.13162	1.49129
Q3U9C4	Mrpl44	0.10261	0.03228	0.13162	1.4911
Q80Y52	Hsp90aa1	0.10996	0.03233	0.13162	1.49045
Q8BYN3	Itpk1	0.34983	0.03231	0.13162	1.49064
E0CY18	Zfand2b	-0.18464	0.03242	0.1319	1.48919
Q05685	Folr2	-0.13649	0.03248	0.13206	1.48837
F6XQW1	Stag1	-0.17109	0.03259	0.13224	1.48688
P31230	Aimp1	-0.0825	0.03256	0.13224	1.48732
Q3UKJ7	Smu1	-0.08424	0.03258	0.13224	1.4871
P50285	Fmo1	0.1101	0.03264	0.13234	1.48624
E9PY18	Vrk3	-0.19372	0.03278	0.13273	1.48445
Q61526	Erbb3	-0.26826	0.0328	0.13273	1.48407
Q9JKV1	Adrm1	-0.15675	0.03278	0.13273	1.48435
E9Q9M5	Usp19	-0.08795	0.03288	0.13293	1.48311
Q9JK42	Pdk2	-0.10461	0.03291	0.13296	1.48272
Q3UCC5	Pcnp	-0.16647	0.03293	0.13298	1.48235
D6RGT6	Helb	0.12393	0.03313	0.13365	1.47972
P26645	Marcks	-0.15561	0.03315	0.13365	1.47958
Q80TN4	Dnajc16	-0.15729	0.03328	0.13408	1.47777
Q91VR8	Brk1	-0.24068	0.0333	0.13408	1.47758
Q99JY8	Plpp3	-0.15203	0.03336	0.13418	1.47681
Q9WTQ5	Akap12	-0.13271	0.03337	0.13418	1.47668
Q4FZF3	Ddx49	-0.11419	0.03347	0.1343	1.47538
Q62276	Med22	-0.41532	0.03345	0.1343	1.47563
Q8K2Q5	Chchd7	-0.21339	0.03347	0.1343	1.47539
G3X920	Armc8	-0.09328	0.03349	0.13432	1.47503
Q60598	Cttn	-0.1811	0.03355	0.13447	1.47426
Q61656	Ddx5	-0.10546	0.03361	0.13462	1.47347
F8WIT2	Anxa6	0.05079	0.03365	0.13466	1.47305
Q5BJ24	Zbtb7b	-0.26307	0.03368	0.13471	1.47258
Q80UI8	Upf3b	-0.10103	0.03374	0.13485	1.47184
P28843	Dpp4	-0.15255	0.03383	0.13512	1.47067
Q61559	Fcgrt	-0.12257	0.03387	0.13519	1.47015
Q8BVU9	Serpinh1	-0.12653	0.03393	0.13531	1.46947
P83917	Cbx1	-0.15054	0.03402	0.13561	1.4682
Q544T7	Man1a	-0.15416	0.03408	0.13564	1.46754
Q61081	Cdc37	-0.09523	0.03408	0.13564	1.46756
A2ADR8	Ppp1r8	-0.11271	0.03417	0.1359	1.46642
Q9DBX3	Susd2	-0.13859	0.03436	0.13658	1.46394
Q3URQ0	Tex10	-0.1404	0.03439	0.13659	1.46363
A2RS22	Coro1b	-0.09129	0.03477	0.13759	1.45881
B2RU91	Pggt1b	-0.1488	0.03478	0.13759	1.45871
Q3UER1	Aldob	0.20796	0.03467	0.13759	1.4601
Q78JT3	Haao	-0.12911	0.03474	0.13759	1.45921
Q8BKS9	Pum3	-0.09631	0.0347	0.13759	1.45963
Q91WQ0	Serpina6	-0.20828	0.03476	0.13759	1.45895
Q5RL55	Abcf1	-0.03388	0.03494	0.13814	1.45667
Q99MS7	Ehbp1l1	-0.16542	0.03524	0.13924	1.45294
Q8BIJ6	Iars2	0.11431	0.03535	0.13957	1.45161
Q91VH6	Memo1	0.13864	0.03538	0.13961	1.4512
Q9D6M3	Slc25a22	0.09602	0.03541	0.13963	1.45085
Q4QRK2	Fech	0.08156	0.03544	0.13964	1.45053
Q3TBZ6	Necap2	-0.17738	0.03555	0.1397	1.44919
Q6ZWZ7	Rpl17	-0.08541	0.03557	0.1397	1.44887
Q8BJY1	Psmd5	0.1129	0.0355	0.1397	1.44981
Q9ET54	Palld	0.1092	0.03551	0.1397	1.44969
Q5RL79	Krtcap2	0.48628	0.03567	0.13978	1.44776
Q60930	Vdac2	0.10918	0.03565	0.13978	1.44798
Q8BPI6	Pcmt1	-0.10297	0.03566	0.13978	1.44787
P97384	Anxa11	-0.10783	0.03593	0.14074	1.4445
Q7TNV0	Dek	-0.11167	0.0361	0.14129	1.44252
E9Q6P5	Ttc7b	-0.24101	0.0362	0.14149	1.44132
Q3TV90	Luc7l	-0.15843	0.03618	0.14149	1.4415
Q3UYD0	Utp14a	-0.19302	0.03624	0.14156	1.44081
A2AS89	Agmat	0.12207	0.03633	0.14159	1.43979
H7BWY6	Rbp4	-0.14142	0.03636	0.14159	1.43937
P11928	Oas1a	-0.14142	0.03634	0.14159	1.43958
Q8BLV4	Lrrfip1	-0.12247	0.03637	0.14159	1.43929
Q8VCW3	Tdo2	-0.20946	0.03634	0.14159	1.43963
P51859	Hdgf	-0.15908	0.0364	0.14162	1.4389
Q5SUH7	Clint1	-0.19659	0.03644	0.14168	1.43844
Q3U1B1	Gnb1	-0.14423	0.03655	0.14202	1.43711
Q3TA31	Fig4	0.16019	0.03663	0.14212	1.43622
Q8VBT9	Aspscr1	-0.07022	0.03662	0.14212	1.43626
A2A9I0	Gosr2	-0.18047	0.03672	0.14241	1.43504
O35488	Slc27a2	-0.1133	0.03675	0.14243	1.43472
D3YTQ9	Rps15	-0.2385	0.0368	0.14252	1.43413
O55047	Tlk2	-0.18541	0.03686	0.14265	1.43347
Q6PDM2	Srsf1	-0.12369	0.03692	0.14276	1.43269
Q99J62	Rfc4	-0.14614	0.03694	0.14276	1.43254
D3Z645	Vps29	-0.17783	0.03698	0.14285	1.432
Q3UWN2	Aass	0.10558	0.03718	0.14327	1.4297
Q543J4	Thrsp	0.44921	0.03712	0.14327	1.43035
Q62392	Phlda1	-0.39965	0.03719	0.14327	1.4296
Q80U95	Ube3c	0.18888	0.03716	0.14327	1.42994
Q6A099	Gbf1	-0.09337	0.03732	0.14367	1.4281
Q9JLV6	Pnkp	0.13658	0.03739	0.14386	1.42723
E9Q6W2	Coa3	-0.12664	0.03743	0.14387	1.4268
B9EHY2	Zmpste24	0.09561	0.03753	0.14412	1.42559
E9PZF0	Gm20390	-0.11904	0.03765	0.14448	1.42424
A2AGS6	Trp53i11	-0.35516	0.0377	0.14458	1.42366
Q6NZD2	Snx1	-0.09733	0.03779	0.14483	1.42261
P62071	Rras2	-0.13065	0.03783	0.14488	1.42218
Q9ESR1	Rheb	0.11644	0.03789	0.14502	1.42146
P48722	Hspa4l	0.07547	0.03797	0.14509	1.42053
Q3TVJ8	Ssr4	0.17198	0.03795	0.14509	1.42081
Q3U868	Parp1	-0.06178	0.03804	0.14509	1.41978
Q501L4	Gtf3c4	-0.16341	0.03807	0.14509	1.41939
Q8C5R8	Prps1l1	0.22524	0.03805	0.14509	1.41962
Q8VDN2	Atp1a1	0.08041	0.03799	0.14509	1.42036
Q8VEH5	Epm2aip1	-0.1551	0.03808	0.14509	1.41929
Q793C9	Zrsr1	-0.2659	0.03812	0.14514	1.41885
Q3UTI7	Pin1	-0.23857	0.03818	0.14529	1.41814
B1AUB8	Nfia	-0.07691	0.03822	0.14535	1.41767
Q9ERS2	Ndufa13	0.15223	0.03828	0.14546	1.41706
Q54AA6	Dgat1	0.14571	0.03835	0.14562	1.41629
Q5ND51	Crk	-0.18964	0.03842	0.14579	1.4155
O70145	Ncf2	-0.17464	0.03849	0.14597	1.41469
Q3TIU4	Pde12	0.18959	0.0386	0.14629	1.41346
Q3TXM9	Srsf9	-0.09503	0.03863	0.14633	1.41307
Q9EP53	Tsc1	-0.11261	0.03866	0.14635	1.41271
Q3TKC5	Ppat	-0.08358	0.03877	0.14648	1.41151
Q3UDM8	Rpe	-0.10852	0.03874	0.14648	1.41186
Q6ZWQ9	Myl12a	-0.18186	0.03875	0.14648	1.41177
Q8CHH8	Rb1cc1	-0.22935	0.03881	0.14653	1.41108
A2AQA7	Aqr	-0.08801	0.03885	0.14661	1.41057
R4H4V1	Scyl1	-0.1152	0.03895	0.14686	1.40954
D3Z0M9	Ddx23	-0.09469	0.03902	0.14704	1.40872
P68368	Tuba4a	0.13324	0.03939	0.14824	1.40464
Q8C0L8	Cog5	-0.15647	0.03936	0.14824	1.40491
Q8C1B7	2011-01-09	-0.10365	0.03946	0.14842	1.40383
J3QM81	Ankzf1	-0.08748	0.03959	0.14858	1.40238
O88735	Map7	-0.13689	0.0396	0.14858	1.40225
Q3UPL0	Sec31a	0.08384	0.03956	0.14858	1.40271
Q61406	Cfhr1	-0.13866	0.03959	0.14858	1.40238
O35153	Bet1l	0.1317	0.03969	0.14881	1.40131
G5E823	Hars2	0.12616	0.03982	0.14919	1.39993
Q91YP2	Nln	-0.08003	0.03998	0.14969	1.39818
Q3TC33	Ccdc127	-0.14739	0.04007	0.14985	1.39718
Q80ZZ0	Ehd1	0.09495	0.04005	0.14985	1.39742
Q6A028	Swap70	-0.09904	0.04021	0.15022	1.39563
Q9JLI8	Sart3	-0.07701	0.04022	0.15022	1.39555
O70570	Pigr	-0.10677	0.04025	0.15025	1.3952
Q60865	Caprin1	-0.1423	0.0404	0.1507	1.39361
Q91XV3	Basp1	-0.0895	0.04049	0.15093	1.39267
Q4KML8	Cdh1	-0.14264	0.04054	0.15101	1.39216
A4PBT3	Rnf125	0.39817	0.04057	0.15102	1.39176
Q3U7P6	Gch1	-0.06877	0.04059	0.15102	1.39159
Q3UIB5	Dhrs4	0.06637	0.04065	0.15114	1.39096
Q99LP6	Grpel1	-0.08942	0.04075	0.15136	1.38988
Q3UMB5	Smcr8	-0.25709	0.04081	0.15148	1.38918
Q05CJ7	Ctr9	-0.11318	0.041	0.15197	1.38721
A2RTI3	Lgmn	-0.08644	0.04112	0.15233	1.38593
Q3U0Z1	Coch	-0.21517	0.04122	0.1525	1.38488
Q05BH3	Dhx16	-0.27096	0.04127	0.15259	1.38435
B1AY13	Usp24	0.10789	0.04131	0.15265	1.3839
Q91ZT5	Fgd4	0.20359	0.04139	0.15283	1.38312
Q4VAI2	Acp1	0.14118	0.04143	0.15291	1.38264
Q9D5T0	Atad1	0.08503	0.04149	0.15303	1.382
G3X9K3	Arfgef1	-0.06001	0.04155	0.15309	1.38146
Q3U7D9	Vps18	-0.17413	0.04159	0.15309	1.38097
Q6ZPS1	mKIAA1395	0.354	0.04156	0.15309	1.38128
Q9D828	Tfg	-0.13814	0.04165	0.15309	1.3804
Q9Z2S7	Tsc22d3	-0.25482	0.04167	0.15309	1.38022
Q9Z2S7	Tsc22d3	-0.25482	0.04167	0.15309	1.38022
Q91X72	Hpx	-0.23593	0.04173	0.15315	1.37951
Q9D1M7	Fkbp11	-0.242	0.04172	0.15315	1.37961
E9Q1P8	Irf2bp2	-0.20688	0.04181	0.15328	1.37873
Q9WUP4	Srd5a3	-0.20143	0.04182	0.15328	1.37859
F8WIB1	Arl1	0.19821	0.04194	0.15361	1.37739
P51125	Cast	-0.16302	0.042	0.15367	1.3768
Q8CC47	Galns	-0.08794	0.04208	0.15382	1.37597
Q3UHH1	Zswim8	-0.14117	0.04212	0.15388	1.37554
Q3UTJ2	Sorbs2	-0.13103	0.04235	0.15455	1.37312
Q8BUR4	Dock1	-0.12497	0.04239	0.1546	1.37271
B1ASH7	Arhgef16	0.15306	0.04244	0.15467	1.37223
Q3TPU5	Emc8	-0.11418	0.0426	0.15507	1.37058
Q543K9	Pnp	-0.11874	0.04258	0.15507	1.37083
D3Z6H3	Dctn6	-0.2351	0.04266	0.15517	1.37003
Q9CYG7	Tomm34	-0.07591	0.04282	0.15568	1.36832
Q8BH00	Aldh8a1	0.11029	0.04292	0.15574	1.36731
Q8R035	Mrpl58	-0.07483	0.04289	0.15574	1.36767
Q8VBZ3	Clptm1	0.08092	0.04294	0.15574	1.36709
Q8VHM5	Hnrnpr	-0.177	0.04291	0.15574	1.36748
A5GZX3	Glo1	0.20812	0.04308	0.1559	1.36574
G5E8P3	Adgrv1	-0.32044	0.04309	0.1559	1.36563
P55104	Inhbc	-0.2996	0.04304	0.1559	1.36617
P97855	G3bp1	-0.11493	0.04309	0.1559	1.36558
Q3UIH7	Rabggta	0.0851	0.04329	0.15652	1.36358
E3SRG8	Smad4	-0.14156	0.04335	0.1566	1.36304
Q8C6B5	Yy1	-0.10825	0.04337	0.1566	1.36284
Q9JMH9	Myo18a	-0.06898	0.04349	0.15695	1.36159
Q61419	Cmah	-0.19172	0.04356	0.15699	1.36095
Q8K194	Snrnp27	-0.19762	0.04355	0.15699	1.36098
Q3U3G2	Rnf126	-0.1135	0.04361	0.15708	1.36043
Q922H9	Znf330	-0.23381	0.04364	0.15711	1.36009
Q8CJG0	Ago2	-0.13067	0.04387	0.15781	1.35788
Q3UGV7	Ubxn7	-0.0999	0.04401	0.15796	1.35647
Q8K2F8	Lsm14a	-0.16317	0.04401	0.15796	1.35642
Q8R0N6	Adhfe1	0.08546	0.044	0.15796	1.35652
Q8VI36	Pxn	-0.10454	0.04396	0.15796	1.35699
Q810B6	Ankfy1	-0.07042	0.04404	0.15796	1.35615
P97449	Anpep	0.11399	0.04412	0.15805	1.35537
Q6P3E7	Hdac10	0.17816	0.0441	0.15805	1.35552
Q3ULT2	Actn4	-0.04266	0.04421	0.15817	1.35448
Q6ZWY3	Rps27l	0.09209	0.04423	0.15817	1.35424
Q99JR8	Smarcd2	-0.14312	0.04426	0.15817	1.35398
Q9D1M0	Sec13	-0.06256	0.0442	0.15817	1.35462
Q8QZR4	Oaf	-0.08974	0.04444	0.15871	1.35224
Q6PGF7	Exoc8	-0.10503	0.04451	0.15887	1.35153
Q62383	Supt6h	-0.09201	0.04456	0.15893	1.3511
Q91WS8	Acadm	0.07528	0.0446	0.159	1.35066
P62274	Rps29	-0.1579	0.04471	0.1593	1.34956
Q9WTU0	Phf2	-0.14597	0.04475	0.15935	1.34918
Q9CPT4	Mydgf	-0.16119	0.04483	0.15954	1.34839
Q91WD5	Ndufs2	0.11372	0.0451	0.1604	1.3458
O88668	Creg1	-0.19635	0.04516	0.16049	1.34529
Q3TAN4	Cog2	0.11046	0.04522	0.16062	1.34468
Q9D1E6	Tbcb	-0.16448	0.04534	0.16094	1.34354
Q8C6F2	Nectin2	-0.11936	0.04538	0.16101	1.34309
E0CY91	Ubl5	-0.13637	0.04552	0.16115	1.34184
Q3U2B2	Npc1	-0.09808	0.04547	0.16115	1.34227
Q7TMN7	Anxa4	0.05786	0.04555	0.16115	1.34148
Q8BTI8	Srrm2	-0.10075	0.04559	0.16115	1.34117
Q8C854	Myef2	-0.19965	0.04553	0.16115	1.34172
Q8CHY6	Gatad2a	-0.14148	0.04559	0.16115	1.34114
F8WHM5	Glg1	-0.07601	0.04575	0.16155	1.33958
Q2M4J2	Plcb1	0.09503	0.04576	0.16155	1.33954
Q9ERA0	Tfcp2	-0.17068	0.04595	0.16215	1.33769
Q3U3W5	Prmt9	-0.14546	0.04613	0.16257	1.33604
Q9DCV3	Dgat2	-0.17104	0.04611	0.16257	1.3362
Q3V1C8	Nudt2	-0.07895	0.04617	0.16263	1.33561
Q3UJQ9	Oxct1	-0.1859	0.04629	0.16295	1.33451
Q78KL9	Rexo2	0.08087	0.04652	0.16365	1.33238
B9EJ24	Selenoo	-0.04917	0.04659	0.16377	1.33171
F2WWK6	Fads2	-0.13535	0.04665	0.16377	1.33113
Q8BPW9	Dnpep	-0.06194	0.04666	0.16377	1.33103
Q8R3C0	Mcmbp	-0.14371	0.04666	0.16377	1.33102
Q149H7	Cenpu	-0.35361	0.04672	0.16377	1.3305
Q3U047	Pigt	-0.10344	0.0467	0.16377	1.33072
Q8BPL7	Srebf2	-0.2406	0.04688	0.16415	1.32899
Q9CSN9	Rps23	-0.0656	0.04686	0.16415	1.32919
Q6NXX6	Atp6v0a1	-0.0883	0.04692	0.16418	1.32864
Q91VC9	Ghitm	0.14846	0.047	0.16438	1.32786
Q5M9L7	Rps17	-0.1567	0.04712	0.16468	1.32681
Q9D1F4	Akt1s1	-0.15725	0.04726	0.16506	1.32554
Q3TN93	Ubqln1	-0.12553	0.04741	0.16549	1.32416
Q9ESL4	Zak	0.20316	0.04746	0.16558	1.32367
O70591	Pfdn2	-0.09971	0.04761	0.1659	1.3223
Q8BFY6	Pef1	-0.13237	0.0476	0.1659	1.3224
B2RSR0	Cyp4v3	0.09088	0.04792	0.16677	1.31952
Q9JHS3	Lamtor2	-0.20762	0.04791	0.16677	1.31958
Q3U319	Rnf40	-0.09987	0.04798	0.1668	1.31892
Q91ZJ5	Ugp2	-0.05712	0.04797	0.1668	1.31907
D3YVX2	Ccdc7a	-0.24665	0.04833	0.16731	1.31581
Q3TFA9	Tmod3	-0.10797	0.04823	0.16731	1.31667
Q3TND1	Fkbp2	-0.07959	0.0483	0.16731	1.31605
Q505B7	Zbtb8os	-0.16162	0.04821	0.16731	1.31689
Q80VJ2	Sra1	-0.23474	0.04827	0.16731	1.31636
Q80XN0	Bdh1	0.13454	0.04822	0.16731	1.31675
Q8BHN1	Txlng	-0.12878	0.0483	0.16731	1.31606
D3Z2R9	Fah	-0.25022	0.04838	0.1674	1.31533
Q5H8C4	Vps13a	0.08832	0.04846	0.16756	1.31458
Q9DBD0	Ica	-0.11145	0.04848	0.16756	1.3144
Q8BUU7	Galk2	-0.1269	0.0486	0.16777	1.31335
Q8R0I8	Cfhr2	-0.16775	0.0486	0.16777	1.31333
Q4FZK2	Eef1g	-0.20247	0.04871	0.16796	1.3124
Q4ZJM7	Otol1	0.12684	0.04874	0.16796	1.31207
Q8VE82	LOC624295	0.6967	0.04874	0.16796	1.3121
B7ZP16	Agxt2	-0.06384	0.04879	0.16804	1.31163
Q8CEW9	Sf3b5	-0.17839	0.04887	0.1682	1.31095
Q3TA69	Rap1gds1	0.08609	0.04895	0.16829	1.31021
Q4FJQ0	Rab7	0.0749	0.04895	0.16829	1.31021
Q91YR7	Prpf6	-0.09187	0.04903	0.16844	1.30957
A3KGU5	Sptan1	-0.23412	0.04946	0.16851	1.30578
A6H5Z3	Exoc6b	-0.16756	0.04924	0.16851	1.30769
B7ZWI2	1110005A23Rik	-0.1629	0.04911	0.16851	1.30883
P04938	Mup11	-0.50458	0.04938	0.16851	1.30648
P34022	Ranbp1	-0.11937	0.04921	0.16851	1.30798
Q03160	Grb7	0.11708	0.0493	0.16851	1.30714
Q4VBC9	Ndufb11	0.13498	0.04919	0.16851	1.30809
Q546G4	Alb	0.14953	0.04927	0.16851	1.30741
Q5UE59	Klc1	-0.05422	0.04947	0.16851	1.30569
Q7TPM1	Prrc2b	-0.1911	0.0492	0.16851	1.30805
Q80YU9	Rbbp9	-0.11219	0.04933	0.16851	1.30688
Q8BN32	Pabpc1	-0.09861	0.04934	0.16851	1.30679
Q8K366	Exosc10	-0.11343	0.04946	0.16851	1.30577
Q9CX34	Sugt1	-0.06565	0.04935	0.16851	1.30673
Q9DCJ1	Mlst8	-0.1387	0.04948	0.16851	1.3056
Q5M8R8	Rplp0	-0.10508	0.04969	0.16905	1.30375
Q6P7W5	Tsen2	-0.22852	0.04972	0.16905	1.30344
Q8BVU5	Nudt9	-0.07437	0.04972	0.16905	1.30351
A3KMF2	Mkl2	-0.14625	0.04982	0.16927	1.30262
Q3TBD4	Bicd2	-0.10786	0.04986	0.16931	1.30229
Q3UYI5	Rgl3	-0.15114	0.04994	0.1695	1.30154
Q3THK3	Gtf2f1	-0.10561	0.0501	0.16994	1.30016
Q3UG16	Ap1m1	0.02299	0.05027	0.17039	1.29873
Q8K1J6	Trnt1	-0.10633	0.05029	0.17039	1.29853
B7ZNP0	Edem3	-0.22576	0.0505	0.17101	1.2967
Q5ND42	Pitpna	-0.09135	0.05074	0.17171	1.29467
Q3UAC4	Ddx41	-0.12446	0.05085	0.17198	1.29372
Q3U3I5	Ercc3	-0.11766	0.05089	0.17201	1.29341
Q53ZW9	Slco1a1	-0.2313	0.05092	0.17202	1.29314
Q3URS9	Ccdc51	0.09297	0.05102	0.17216	1.29223
Q99LR1	Abhd12	-0.15244	0.05105	0.17216	1.29202
Q5SFM8	Rbm27	-0.10498	0.05115	0.17241	1.29115
Q3TMB5	Trip6	-0.2271	0.05119	0.17244	1.29083
Q05D49	Rangrf	0.18251	0.05186	0.17459	1.2852
Q3UMB9	Kiaa1033	-0.10086	0.0519	0.17463	1.28485
Q3UJ34	Ass1	0.13979	0.05216	0.1754	1.28267
Q3TNA0	Cyp4b1	0.13275	0.05229	0.17553	1.28162
Q3UC14	Sfxn2	0.08464	0.05227	0.17553	1.28171
Q8CH02	Sugp1	-0.13076	0.05226	0.17553	1.28184
Q8BHB4	Wdr3	0.2325	0.05236	0.17559	1.28098
Q921X9	Pdia5	-0.08131	0.05236	0.17559	1.28099
Q3UW73	Sgk2	0.17765	0.0525	0.17594	1.27986
Q8R316	Hbp1	-0.31383	0.05254	0.17598	1.27952
P56657	Cyp2c40	-0.13985	0.05261	0.17611	1.27894
Q3TSM7	Kif3b	-0.22368	0.05276	0.17652	1.27769
O08705	Slc10a1	0.1355	0.05286	0.17655	1.27685
Q3TCX3	Kiaa0907	-0.28194	0.05281	0.17655	1.27727
Q3TKM5	Idh3g	-0.11588	0.05289	0.17655	1.27663
Q9D024	Ccdc47	-0.09403	0.05289	0.17655	1.27666
Q3TX38	Vdac3	0.11164	0.05297	0.1767	1.27601
Q64442	Sord	-0.05645	0.05299	0.1767	1.27577
Q3UTI4	Gucy1b3	-0.08592	0.05306	0.1768	1.27527
Q8JZV9	Bdh2	-0.15997	0.05325	0.17725	1.27368
Q9JJF9	Sppl2a	-0.18972	0.05324	0.17725	1.27375
Q6PA06	Atl2	0.13564	0.05331	0.17736	1.27315
Q3TAI4	Tpd52l2	-0.17493	0.05341	0.17755	1.27239
Q3UFS4	Gpatch11	-0.15661	0.05343	0.17755	1.27222
Q4FJU3	Crip2	-0.13921	0.05352	0.17773	1.27152
Q2M4I5	Sp3	-0.15417	0.05364	0.17793	1.27054
Q6A0A1	mKIAA0224	-0.17133	0.05363	0.17793	1.27056
Q3TIU7	Ndufs1	0.07108	0.05373	0.17808	1.26982
Q3U2K4	Exosc5	-0.20507	0.05375	0.17808	1.26961
Q8R4X3	Rbm12	-0.12665	0.05377	0.17808	1.26944
Q5SV85	Synrg	-0.10141	0.05385	0.17825	1.26878
Q8BYC5	Tsc22d4	-0.19325	0.054	0.17862	1.26764
P63300	Selenow	-0.12706	0.05403	0.17864	1.26735
Q8CHC4	Synj1	-0.07472	0.05415	0.17891	1.26643
Q9WTX8	Mad1l1	-0.17405	0.05419	0.17895	1.2661
P58044	Idi1	-0.24283	0.05428	0.17905	1.26536
Q3U4K3	Ndufv3	-0.1518	0.05426	0.17905	1.26549
Q80V79	Msh2	-0.1214	0.05438	0.1793	1.26453
B2RRE7	Otud4	-0.08326	0.05466	0.17978	1.2623
Q5SYD0	Myo1d	0.11385	0.05462	0.17978	1.26266
Q8C570	Rae1	-0.10941	0.0546	0.17978	1.26283
Q8VCT4	Ces1d	0.15208	0.05468	0.17978	1.26214
Q9CZV8	Fbxl20	-0.13339	0.05467	0.17978	1.26224
Q7TRY9	Olfr330	0.28455	0.05473	0.17985	1.26174
Q3UK68	Naca	-0.14595	0.05488	0.18018	1.26056
Q543N3	Lasp1	-0.21426	0.0549	0.18018	1.26043
Q80YR4	Znf598	-0.12488	0.05493	0.18018	1.26019
Q5DTJ4	Prrc2a	-0.16229	0.05504	0.18046	1.25929
Q9CQR6	Ppp6c	-0.13721	0.05518	0.18082	1.25819
Q8VC81	Pla2g12b	-0.19398	0.05536	0.18128	1.25684
D3Z285	Nfu1	-0.28494	0.05548	0.18138	1.25588
P28271	Aco1	0.05713	0.05544	0.18138	1.25615
Q544Z3	Hnrnpab	-0.08939	0.05546	0.18138	1.25599
P36536	Sar1a	0.26119	0.05568	0.18193	1.25432
Q4FJX5	Dhcr7	0.15821	0.05572	0.18195	1.25403
B6VGH4	Cyp1a2	-0.11984	0.05579	0.18209	1.25346
Q0P6B2	Fubp1	-0.17547	0.05598	0.18251	1.25197
Q9D725	Cutc	-0.13545	0.05596	0.18251	1.25211
Q3U0B3	Dhrs11	-0.07342	0.0562	0.18304	1.25025
Q8K0J4	Efemp1	0.16751	0.0562	0.18304	1.25023
Q3UNF2	Ppp4c	-0.11148	0.05629	0.18322	1.24955
P70196	Traf6	-0.12628	0.05637	0.18338	1.24895
D3YZ60	2810428I15Rik	0.16078	0.05648	0.18342	1.24812
Q8BI72	Cdkn2aip	-0.08927	0.05645	0.18342	1.24833
Q9D6Y9	Gbe1	0.06557	0.05643	0.18342	1.24851
A2A8E2	0610037L13Rik	-0.05131	0.05673	0.18403	1.24622
Q3U489	Ak4	0.09991	0.05673	0.18403	1.2462
B2RR83	Ythdc2	-0.30069	0.0569	0.18417	1.24489
B2RV71	Card19	0.21083	0.05695	0.18417	1.24454
D2KHZ9	GAPDH	0.13677	0.05699	0.18417	1.2442
Q3U254	Emilin1	-0.1207	0.05685	0.18417	1.24523
Q6IR38	Robo4	-0.11152	0.05687	0.18417	1.24509
Q8BHJ9	Slu7	-0.16426	0.05699	0.18417	1.2442
Q8R2M2	Dnttip2	-0.14385	0.05694	0.18417	1.24461
P62774	Mtpn	-0.2985	0.05703	0.18417	1.24389
Q8C140	Slc25a13	0.10786	0.05705	0.18417	1.24371
P24527	Lta4h	0.09108	0.05719	0.1844	1.24269
Q8BFZ3	Actbl2	0.19794	0.05718	0.1844	1.24273
Q9DCU9	Hoga1	0.21299	0.05724	0.18447	1.2423
P62137	Ppp1ca	-0.05306	0.05735	0.18456	1.24147
Q99J09	Wdr77	-0.08343	0.05736	0.18456	1.24137
Q9QYR7	Acot3	0.18198	0.05744	0.1847	1.24079
Q5FWK3	Arhgap1	-0.10981	0.05756	0.18479	1.23987
Q8VDU3	Apol9a	-0.10182	0.05752	0.18479	1.24016
Q91VA7	Idh3b	-0.10474	0.05755	0.18479	1.23997
P97287	Mcl1	0.09126	0.05776	0.18513	1.23836
Q8BJS4	Sun2	-0.1108	0.0577	0.18513	1.23881
Q91X34	Baat	0.14446	0.05775	0.18513	1.23844
P06684	C5	-0.09996	0.05781	0.18513	1.23803
Q8BVP5	Csnk1g2	-0.09637	0.05782	0.18513	1.23789
Q9ERU3	Znf22	-0.15828	0.05791	0.1853	1.23727
Q8BNV1	Trmt2a	-0.14472	0.05817	0.18604	1.23528
A2AFI9	Rbbp7	-0.12695	0.05839	0.18653	1.23367
Q9JM62	Reep6	0.11577	0.05836	0.18653	1.23385
G3X9J4	2310035C23Rik	-0.14516	0.05847	0.18657	1.2331
Q3UQA7	Selenoh	-0.15183	0.05844	0.18657	1.2333
O89106	Fhit	-0.13889	0.05854	0.1867	1.23258
A2AFI8	Reps2	-0.10565	0.05866	0.18688	1.23169
O54796	Tnx	-0.10029	0.05865	0.18688	1.23176
P62849	Rps24	-0.11773	0.05887	0.18746	1.23011
Q14B21	Mrpl9	-0.17278	0.05892	0.18752	1.22972
Q3TJ94	F2	-0.065	0.05906	0.18785	1.22874
A1A4T2	Ganab	-0.0607	0.05923	0.18785	1.22744
P62918	Rpl8	-0.11954	0.05923	0.18785	1.22745
Q3TEL0	Ppt1	0.09571	0.05925	0.18785	1.22731
Q3U9R7	Gsr	0.16773	0.05925	0.18785	1.22733
Q7TPS3	Diablo	0.15453	0.05915	0.18785	1.22804
Q8BK08	Tmem11	0.19242	0.05922	0.18785	1.22753
Q561N5	Rps18	-0.12983	0.05933	0.188	1.22674
Q9D8T2	Gsdmdc1	0.12068	0.05958	0.1887	1.22489
E9QAJ9	Arhgap17	-0.06447	0.05973	0.18907	1.22381
Q8K012	Fnbp1l	-0.09735	0.05989	0.18947	1.22265
Q6PEM5	Lrpap1	-0.15746	0.06005	0.18989	1.22146
Q3UDG2	Wars	-0.14712	0.06009	0.18992	1.22116
Q542C2	F7	0.11005	0.06027	0.19037	1.2199
G3UXZ5	Psme1	-0.06655	0.06032	0.19043	1.2195
Q80W22	Thnsl2	0.05794	0.06036	0.19043	1.21928
Q3UMT7	Hnrnpl	-0.08212	0.06072	0.19138	1.21666
Q80YQ8	Rmnd5a	0.16453	0.06069	0.19138	1.21689
Q8BL97	Srsf7	-0.13802	0.06121	0.19283	1.21314
O55222	Ilk	-0.06013	0.06126	0.19289	1.21279
G3UZ60	Sumo3	-0.22192	0.06136	0.19298	1.21213
Q3UC68	Sdcbp	-0.16739	0.06133	0.19298	1.21234
Q3UVT7	Palmd	-0.09526	0.06147	0.19311	1.21134
Q6P2L6	Nsd3	-0.20708	0.06146	0.19311	1.21139
Q7TPS9	Ncbp3	-0.10348	0.0615	0.19311	1.21114
Q9CXN7	Pbld2	0.07067	0.06171	0.19357	1.20962
Q8C1D8	Iws1	-0.12235	0.06175	0.19358	1.20938
A2A7Z4	Btf3l4	-0.19757	0.06181	0.19367	1.20893
I7HLV2	Rpl10	-0.1108	0.06193	0.19381	1.20809
Q3UBU9	Fkbp3	-0.10151	0.06194	0.19381	1.20803
Q6P1B6	Sephs1	-0.09692	0.06195	0.19381	1.20793
Q8VE42	Ankrd49	-0.24049	0.06206	0.19404	1.20719
Q3UPE8	Dnmt1	-0.19827	0.06213	0.19415	1.2067
P28666	Mug2	-0.1785	0.06221	0.19432	1.20611
Q05BG3	Map4k5	-0.09317	0.06231	0.19447	1.20541
Q543J1	Elovl2	-0.14901	0.06233	0.19447	1.20529
Q922N9	Trim25	-0.08133	0.06249	0.19487	1.20419
Q6ZWS1	Fgf1	0.09335	0.06266	0.19519	1.20301
Q545K5	Rbm3	-0.12393	0.06281	0.19534	1.202
Q60855	Ripk1	-0.09423	0.06277	0.19534	1.20224
Q8CBD1	Nrip1	-0.16905	0.06281	0.19534	1.20197
E9Q557	Dsp	-0.06041	0.06299	0.19579	1.20075
Q7TMB8	Cyfip1	-0.07436	0.0631	0.19593	1.19998
Q3TV98	Sugct	0.24584	0.06318	0.19607	1.19945
F7CFA5	Glud1	0.19174	0.06324	0.19608	1.19902
O88895	Hdac3	-0.10104	0.06327	0.19608	1.19877
Q3TLI6	Ndufaf2	0.08538	0.06328	0.19608	1.19874
Q99N42	Tymp	0.12405	0.06333	0.19612	1.19842
Q8CFI5	Pars2	0.11329	0.06344	0.19638	1.19762
Q8R539	Wdr6	0.20463	0.06354	0.19657	1.19697
P43024	Cox6a1	-0.20121	0.0636	0.19658	1.19654
Q8CIG8	Prmt5	-0.10715	0.06361	0.19658	1.19648
D3YXX3	Akt1	-0.16317	0.06383	0.19661	1.19499
H3BJN7	Gm20696	-0.2854	0.06383	0.19661	1.19501
Q3UGL8	Nudt12	-0.0446	0.06367	0.19661	1.19605
Q4V9W2	Srek1ip1	-0.15713	0.0638	0.19661	1.19518
Q564F3	Rps3a1	-0.0967	0.06385	0.19661	1.19484
Q5RKP0	Vat1	0.06698	0.06395	0.19661	1.19416
Q62189	Snrpa	-0.08707	0.06395	0.19661	1.19419
Q80UP8	Slc20a2	0.14708	0.06395	0.19661	1.19414
Q8BG79	Cwf19l2	-0.70702	0.06392	0.19661	1.19437
Q9CQU0	Txndc12	-0.17207	0.06372	0.19661	1.19575
E9QQ99	Syvn1	-0.16802	0.06409	0.19692	1.19322
Q14C51	Ptcd3	0.09249	0.06413	0.19695	1.19293
O35678	Mgll	0.10574	0.06422	0.19704	1.19233
O88428	Papss2	0.10605	0.06425	0.19704	1.19213
Q148S3	Nob1	-0.14103	0.06435	0.19704	1.19147
Q3TGR2	Fgb	-0.16638	0.06436	0.19704	1.19138
Q711T7	Nadsyn1	0.08908	0.0643	0.19704	1.19181
Q91WT7	Akr1c14	0.07101	0.06443	0.19714	1.19094
Q9ET22	Dpp7	0.11509	0.06457	0.19746	1.18999
A2A5R2	Arfgef2	-0.0611	0.06477	0.1979	1.1886
Q3UEB3	Puf60	-0.12034	0.06478	0.1979	1.18859
F8VQC1	Srp72	-0.05138	0.06486	0.19802	1.18802
Q9CQ73	Pkp2	-0.07421	0.06488	0.19802	1.18787
Q6P5F9	Xpo1	-0.08478	0.06516	0.19846	1.186
Q8C655	Homer1	-0.13392	0.06516	0.19846	1.18601
Q8K114	Ints9	-0.15929	0.06512	0.19846	1.18631
Q9JI11	Stk4	-0.20648	0.06511	0.19846	1.18636
B2RSV4	Sf3b3	-0.09002	0.06521	0.1985	1.18569
Q3THN2	Dera	0.11215	0.06539	0.19885	1.18449
Q8BX70	Vps13c	0.06393	0.06539	0.19885	1.18447
Q9CQN7	Mrpl41	-0.07739	0.06542	0.19885	1.18426
A2RTC8	March5	-0.15686	0.06552	0.19894	1.1836
O54790	Mafg	-0.62152	0.06552	0.19894	1.18365
A2RSY6	Trmt1l	-0.1341	0.06559	0.19895	1.18314
F6U6U5	Sik3	-0.07834	0.06558	0.19895	1.18323
Q3V1L7	Pofut2	-0.11152	0.06566	0.19906	1.18268
O54774	Ap3d1	-0.07293	0.06578	0.1993	1.18188
P68510	Ywhah	-0.10113	0.06584	0.1993	1.18148
Q8CAK3	Ryden	-0.16168	0.06584	0.1993	1.18153
Q9QYI4	Dnajb12	-0.05875	0.0659	0.19936	1.18112
Q8R0J8	Idnk	0.10882	0.06594	0.19939	1.18082
O55201	Supt5h	-0.1186	0.06612	0.19982	1.17968
Q3U1N3	Rras	-0.07552	0.0662	0.19995	1.17917
Q8R121	Serpina10	-0.21237	0.06623	0.19995	1.17895
Q8C0D0	Trub1	0.1784	0.06633	0.19995	1.17827
Q8VDT9	Mrpl50	0.17214	0.06627	0.19995	1.17871
Q921S7	Mrpl37	0.06687	0.06641	0.20009	1.17775
E9Q202	Lrp1b	-0.11422	0.06657	0.20045	1.17675
Q80UG1	Fads6	0.09835	0.06665	0.20047	1.17621
Q8CBY0	Gatc	-0.20774	0.06662	0.20047	1.17642
O35326	Srsf5	-0.13348	0.06675	0.2006	1.17554
Q923X1	Adgrl4	-0.30413	0.06679	0.20062	1.17526
Q02819	Nucb1	-0.1537	0.06692	0.20084	1.17447
Q8CD15	Mina	-0.0881	0.06697	0.20084	1.17413
O08547	Sec22b	0.09076	0.06701	0.20087	1.17385
E9QJS0	Mrps10	-0.1944	0.06718	0.20098	1.17276
Q9CQJ4	Rnf2	-0.36898	0.06718	0.20098	1.17275
Q9D0L7	Armc10	-0.11053	0.06711	0.20098	1.17321
Q9D7M1	Gid8	-0.13331	0.06719	0.20098	1.17271
Q3U232	Coro1a	-0.10987	0.06727	0.20112	1.17219
D3YXL1	Ntpcr	0.09122	0.06739	0.20133	1.17142
Q8BKI2	Tnrc6b	-0.14694	0.06744	0.20133	1.17108
Q9R0H0	Acox1	0.08141	0.06743	0.20133	1.17116
Q9R0H0	Acox1	0.08141	0.06743	0.20133	1.17116
G3UVW6	Prlr	-0.2102	0.06758	0.20141	1.17018
H3BL34	Ces1e	0.15782	0.06761	0.20141	1.17001
Q811C8	Igfbp7	-0.16463	0.06757	0.20141	1.17023
Q91XE9	Creb3l3	-0.32572	0.06758	0.20141	1.1702
G5E8J0	Notch2	0.16067	0.06767	0.2015	1.16961
F7ACR9	Macf1	-0.0625	0.06771	0.20153	1.16933
B0V2Q7	Lclat1	0.08644	0.06786	0.20187	1.16837
P15331	Prph	-0.2387	0.06804	0.20229	1.16725
Q6RI66	Pcd2	-0.11308	0.06811	0.20241	1.16677
B9EKI3	Tmf1	-0.10429	0.06829	0.20246	1.16563
J7NNX8	Iigp1	-0.09244	0.06818	0.20246	1.16637
Q61033	Tmpo	-0.06012	0.06826	0.20246	1.16586
Q8C1L7	mCG_6739	-0.05319	0.0683	0.20246	1.16556
Q9Z2X8	Keap1	0.19192	0.06827	0.20246	1.16577
Q9JHT8	FBPase	-0.3232	0.06852	0.20299	1.16421
Q3TDI7	3110040N11Rik	-0.19462	0.06861	0.20317	1.16361
Q4FK54	Psme3	-0.08902	0.06872	0.20329	1.16291
Q80U48	mKIAA0285	-0.08187	0.06872	0.20329	1.16293
Q9BCZ4	Selenos	-0.10836	0.06876	0.2033	1.16268
B2RTE3	Prpf38a	-0.11007	0.06897	0.20367	1.16135
Q3TTY6	Lin7c	-0.19574	0.06899	0.20367	1.16123
Q9DBE8	Alg2	0.11578	0.06892	0.20367	1.16166
O88792	F11r	-0.07674	0.06919	0.20397	1.15993
Q9CQB2	Mcrip2	-0.1579	0.06916	0.20397	1.16012
Q9Z2D6	Mecp2	-0.10786	0.06919	0.20397	1.15993
Q8R2R6	Mtg1	0.23077	0.06923	0.20397	1.15971
D3Z0R8	Ttc7	0.09194	0.06956	0.20483	1.15766
E9Q8D0	Dnajc21	-0.09657	0.06981	0.20489	1.15606
F8VPK5	Rock2	-0.11133	0.06967	0.20489	1.15698
O08856	Ell	-0.11482	0.06989	0.20489	1.15559
Q3U935	Cnbp	-0.13393	0.06984	0.20489	1.15587
Q3UUF0	Faah	0.12078	0.06983	0.20489	1.15598
Q8BZ03	Prkd2	-0.70607	0.06987	0.20489	1.15569
Q8R0L1	Stap2	-0.12506	0.06982	0.20489	1.15603
Q9D7N9	Apmap	0.09449	0.06982	0.20489	1.15604
Q3UEP4	Ugt2b36	0.17759	0.06996	0.20499	1.15515
D3Z7P3	Gls	0.14759	0.07009	0.20527	1.15436
Q9JJD0	Thap11	-0.23081	0.07026	0.20568	1.15326
E9Q5L2	Itih4	-0.12917	0.07043	0.20596	1.15224
O35685	Nudc	-0.1542	0.07043	0.20596	1.15225
E9QN99	Abhd14b	-0.09287	0.07051	0.20604	1.15178
Q6NVF9	Cpsf6	-0.12174	0.07053	0.20604	1.15164
A2RRJ6	Mib1	-0.04394	0.07057	0.20605	1.1514
Q9WU00	Nrf1	-0.28738	0.0706	0.20605	1.15118
Q9CZR3	Tomm40l	0.2269	0.07067	0.20616	1.15075
D3YUW7	Cgn	-0.06978	0.07072	0.2062	1.15045
Q3U6E4	Ptma	-0.22274	0.07086	0.20649	1.14963
A2AWI9	Sh3glb2	0.11666	0.07112	0.20694	1.14803
Q80X90	Flnb	0.06701	0.0711	0.20694	1.14812
Q80ZV0	Rnaseh2b	-0.18269	0.07116	0.20696	1.14776
P11031	Sub1	-0.375	0.07126	0.20705	1.14715
Q91WM2	Cecr5	0.06302	0.07123	0.20705	1.14732
B2KF50	Uhrf1bp1	-0.18435	0.07139	0.20734	1.14633
Q61704	Itih3	-0.07489	0.07161	0.20785	1.14504
Q58E61	Igh	0.43346	0.07166	0.20791	1.1447
B2RY24	Dnaaf5	-0.20954	0.07171	0.20793	1.14445
Q9D7N6	Mrpl30	-0.05709	0.0718	0.20811	1.14385
Q9D6W8	Borcs6	-0.08682	0.07186	0.20818	1.14349
Q545H3	Timm17b	0.13123	0.07203	0.20837	1.14247
Q8VI89	Kif1c	-0.06621	0.07202	0.20837	1.14257
Q3UJC3	Nmt1	0.05992	0.0721	0.20845	1.14209
B2RUG7	Zfr	-0.05133	0.07229	0.20874	1.14091
Q3TEP0	Aaas	0.11282	0.0723	0.20874	1.14083
Q8CF03	Commd7	0.09047	0.07228	0.20874	1.14096
B2RUR8	Otud7b	-0.21257	0.07245	0.20897	1.13994
O54909	Rdh16	0.23368	0.07244	0.20897	1.14002
G5E8R3	Pcx	0.05714	0.07256	0.20917	1.1393
Q2KHL4	Cyp3a16	-0.43993	0.07278	0.20964	1.13799
Q3U184	Cog8	-0.14134	0.07279	0.20964	1.1379
A2RTH5	Lcmt1	-0.07445	0.07286	0.20972	1.13752
Q4VAA9	Metap1	0.05446	0.07291	0.20978	1.13718
[truncated: 3,774 more rows]
