# Supplementary material for: Gut microbiota restricts intestinal lipid uptake via modulation of bile phosphatidylcholine metabolism in mice
Source: Nat Microbiol. 2026 Jul 29;11(8):2349–64. doi: 10.1038/s41564-026-02434-z (PMC13423828; doi:10.1038/s41564-026-02434-z)
Supplement: Supplementary file 18 — Statistical source data. [file 41564_2026_2434_MOESM18_ESM.xlsx]

## Sheet: Ext Data Fig 6
Ext. Data Fig. 6A
Time (min)	Mean	Standard Deviation	Time (min)	Mean	Standard Deviation	Time (min)	Mean	Standard Deviation	Time (min)	Mean	Standard Deviation	Time (min)	Mean	Standard Deviation	Time (min)	Mean	Standard Deviation	Time (min)	Mean	Standard Deviation	Time (min)	Mean	Standard Deviation
	LPC15:0/(Sum Product+Educt )_GF	LPC15:0/(Sum Product+Educt )_GF	LPC15:0/(Sum Product+Educt )_GF Bile Heat inact.	LPC15:0/(Sum Product+Educt )_GF Bile Heat inact.	LPC15:0/(Sum Product+Educt )_GF Bile Heat inact.		LPC15:0/(Sum Product+Educt )_OMM12	LPC15:0/(Sum Product+Educt )_OMM12	LPC15:0/(Sum Product+Educt )_SPF	LPC15:0/(Sum Product+Educt )_SPF	LPC15:0/(Sum Product+Educt )_SPF		LPC7d18:1/(Sum Product+Educt )_GF	LPC7d18:1/(Sum Product+Educt )_GF	LPC7d18:1/(Sum Product+Educt )_GF Bile Heat inact.	LPC7d18:1/(Sum Product+Educt )_GF Bile Heat inact.	LPC7d18:1/(Sum Product+Educt )_GF Bile Heat inact.		LPC7d18:1/(Sum Product+Educt )_OMM12	LPC7d18:1/(Sum Product+Educt )_OMM12	LPC7d18:1/(Sum Product+Educt )_SPF	LPC7d18:1/(Sum Product+Educt )_SPF	LPC7d18:1/(Sum Product+Educt )_SPF
0	0	0	0	0	0	0	0	0	0	0		0	0	0	0	0	0	0	0	0	0	0
2	0.02051	0.00339	4	0.0204	0.00425	2	0.00968	0.00109	2	-0.00194		2	0.11366	0.00855	4	0.02313	0.00801	2	0.22661	0.00644	2	0.39489
15	0.01711	0.00953	60	0.03291	0.00101	15	0.01506	0.000737602	17	0.00654		15	0.14855	0.01563	60	0.04322	0.0061	15	0.23739	0.00106	17	0.41778
30	0.02045	0.00246	240	0.03365	0.00231	31	0.02002	0.00196	30	0.01235		30	0.15457	0.02068	240	0.03236	0.00276	31	0.26165	0.01641	30	0.4065
60	0.02696	0.00264	360	0.04834	0.00506	60	0.02612	0.000885267	120	0.02836		60	0.16705	0.00237	360	0.05258	0.00472	60	0.26157	0.00872	120	0.39783
120	0.03695	0.00228				120	0.03605	0.00246	360	0.0697		120	0.14677	0.01116				120	0.23393	0.01222	360	0.3505
240	0.04708	0.00324				240	0.05828	0.000719232				240	0.13709	0.00836				240	0.19298	0.0066
360	0.0333	0.00569				360	0.05796	0.01472				360	0.08637	2.5452e-06				360	0.16185	0.00466
Ext. Data Fig. 6B
LPC 18:1[D7] (PLA1)	PLA1			Mean	SD
		Negative Control	24	5.99746	0.573806
	PLA1 Aspergillus oryzae	Positive Control - Enzyme	24	34.4433	23.1721
		Sample - Active OMM12 bacteria	24	5.46579	0.0900316
LPC 15:0 (PLA2)	PLA2
		Negative Control	24	4.06696	0.661327
	PLA1 Aspergillus oryzae	Positive Control - Enzyme	24	4.25229	1.89047
		Sample - Active OMM12 bacteria	24	3.53352	0
LPC 18:1[D7]/PC 15:0-18:1[D7] (PLA1)	PLA1
		Negative Control	24	0.0442555	0.00476968
	PLA1 Aspergillus oryzae	Positive Control - Enzyme	24	0.279308	0.186005
		Sample - Active OMM12 bacteria	24	0.0107031	0.000878575
LPC 15:0/PC 15:0-18:1[D7] (PLA2)	PLA2
		Negative Control	24	0.0300242	0.0052223
	PLA1 Aspergillus oryzae	Positive Control - Enzyme	24	0.0366765	0.0197831
		Sample - Active OMM12 bacteria	24	0.00691708	0.000506924
