# Supplementary material for: Gut microbiota restricts intestinal lipid uptake via modulation of bile phosphatidylcholine metabolism in mice
Source: Nat Microbiol. 2026 Jul 29;11(8):2349–64. doi: 10.1038/s41564-026-02434-z (PMC13423828; doi:10.1038/s41564-026-02434-z)
Supplement: Supplementary file 19 — Statistical source data. [file 41564_2026_2434_MOESM19_ESM.xlsx]

## Sheet: Ext Data Fig 7
Ext. Data Fig. 7A
µM	µM	µM
GF	OMM12	SPF
163923	210959	238614
200127	156069	123717
189949	42145.5	179254
186482	113412	74022.8
143515	162919	152927
203188	83306.4	150323
151933	133696	202618
185310	18072.1	181888
191184	152323	192622
173972	156891	237348
201264	159745	222778
181333	157089
173541	30505.7
173610	148969
263245	99508.8
177747	143649
199509	199225
182025	189635
218954	167770
	177638
Ext. Data Fig. 7B
nmol/mL	LPC 18:1[D7]		LPC 18:1[D7]		LPC 18:1[D7]
mM TCA	0	0	1	1	5	5
Time (min)	Mean	Standard Deviation	Mean	Standard Deviation	Mean	Standard Deviation
0	0	0	6.04382	10.4682	9.92922	11.7162
2	2369.98	225.078	2766.26	96.0932	3208.41	121.574
15	2182.63	167.706	3266.55	110.699	3286.54	221.853
Ext. Data Fig. 7C
Control	1.3804	1.39481	1.41532
1 mM TbMCA	0.536807	0.561298	0.552177
5 mM TbMCA	0.53249	0.521615	0.513518
Ext. Data Fig. 7D
Control	0.716243	0.702178	0.697604
1 mM GCA	0.907244	0.849973	0.828388
5 mM GCA	0.89418	0.876684	0.851916
1 mM GCDCA	0.578001	0.579995	0.58121
5 mM GCDCA	0.750833	0.740967	0.723509
