# Supplementary material for: Gut microbiota restricts intestinal lipid uptake via modulation of bile phosphatidylcholine metabolism in mice
Source: Nat Microbiol. 2026 Jul 29;11(8):2349–64. doi: 10.1038/s41564-026-02434-z (PMC13423828; doi:10.1038/s41564-026-02434-z)
Supplement: Supplementary file 20 — Statistical source data. [file 41564_2026_2434_MOESM20_ESM.xlsx]

## Sheet: Ext Data Fig 9
Ext. Data Fig. 9A
	Control	Control	Control	Control	Control	Control	Control	Control	Cyp2c70-/-	Cyp2c70-/-	Cyp2c70-/-	Cyp2c70-/-	Cyp2c70-/-	Cyp2c70-/-	Cyp2c70-/-	Cyp2c70-/-	Cyp2c70-/-
bMCA	0.0755226	0.171316	0.145276	0.52002	0.295612	0.328605	0.0718032	0.366408	0	0	0	0	0	0	0	0	0
TaMCA	9.38276	9.77872	9.21727	10.1729	8.3231	9.31896	10.0622	9.75447	0.132314	0.0421838	0.0314091	0.128391	0.0678304	0.0926838	0.0807059	0.0849245	0.0885781
TbMCA	12.0908	11.9843	10.3564	15.8551	14.1658	12.5637	11.6417	15.5087	0.0954924	0.0934427	0.0484906	0.132818	0.254315	0.184483	0.217152	0.179523	0.24798
TUDCA	2.1679	2.27252	2.20166	2.76013	2.11814	3.2976	2.62637	3.49533	1.68774	2.59411	1.72796	1.596	2.79597	3.51132	2.13748	3.90395	2.77149
THDCA	2.37691	3.91069	2.55774	2.17246	2.87969	2.06488	2.62435	3.37258	0.129269	0.0811638	0.0863707	0.466193	0.714815	0.129608	0.722054	0.280338	0.436232
TCA	58.9211	55.2332	57.3955	54.6471	58.6369	56.3238	55.9164	53.6442	12.7068	19.0081	28.9199	8.40461	5.41504	14.7587	3.88121	5.58107	3.52629
TCDCA	9.94449	9.69211	10.2523	8.17951	8.18353	8.67798	11.0144	8.05282	79.4773	70.3105	63.7079	85.458	87.3337	76.6586	90.0194	87.4549	89.563
TDCA	3.67451	4.69753	5.91978	3.15344	2.53917	2.62778	3.9386	3.00871	0	0.822869	0.91418	0	0	0	0	0	0
Ext. Data Fig. 9B
nmol/mg wet weight	nmol/mg wet weight	nmol/mg wet weight	nmol/mg wet weight	nmol/mg wet weight	nmol/mg wet weight	nmol/mg wet weight	nmol/mg wet weight	nmol/mg wet weight	nmol/mg wet weight	nmol/mg wet weight	nmol/mg wet weight	nmol/mg wet weight	nmol/mg wet weight	nmol/mg wet weight	nmol/mg wet weight	nmol/mg wet weight	nmol/mg wet weight	nmol/mg wet weight	nmol/mg wet weight	nmol/mg wet weight	nmol/mg wet weight	nmol/mg wet weight	nmol/mg wet weight	nmol/mg wet weight	nmol/mg wet weight	nmol/mg wet weight	nmol/mg wet weight	nmol/mg wet weight	nmol/mg wet weight
PC O	PC O	PC	PC	PE O	PE O	PE	PE	Cer	Cer	SM	SM	LPC	LPC	LPE	LPE	DG	DG	TG	TG	CE	CE	FC	FC	PG	PG	HexCer	HexCer	CL	CL
Control	Cyp2c70-/-	Control	Cyp2c70-/-	Control	Cyp2c70-/-	Control	Cyp2c70-/-	Control	Cyp2c70-/-	Control	Cyp2c70-/-	Control	Cyp2c70-/-	Control	Cyp2c70-/-	Control	Cyp2c70-/-	Control	Cyp2c70-/-	Control	Cyp2c70-/-	Control	Cyp2c70-/-	Control	Cyp2c70-/-	Control	Cyp2c70-/-	Control	Cyp2c70-/-
0.08695	0.0646	12.3327	5.40476	0.22241	0.31166	5.55641	3.29645	0.07895	0.04733	0.66522	0.42794	0.63092	0.85384	0.25254	0.2786	0.94284	1.13864	8.10412	2.64119	0.82922	0.258	4.3095	3.29524	0.09226	0.10573	0.1003	0.06375	0.52231	0.38935
0.0758	0.11273	11.9143	12.4866	0.20922	0.45154	5.13335	6.17555	0.07146	0.11401	0.5974	0.84028	0.64497	1.02705	0.3024	0.30447	1.20232	1.0188	16.253	2.72307	1.0752	0.49806	4.00838	6.43124	0.09696	0.17327	0.10102	0.07153	0.60604	0.58006
0.08671	0.15344	12.7488	9.49146	0.21529	0.66108	5.92182	6.36239	0.09148	0.15802	0.69383	1.04697	0.62317	0.96367	0.25101	0.33747	1.21453	0.86045	13.1272	3.57944	0.97864	1.27392	4.3265	6.74219	0.1194	0.23671	0.09054	0.08663	0.68142	0.45984
0.09338	0.10115	12.4728	12.8431	0.20043	0.23248	5.56863	5.36841	0.08365	0.11625	0.67768	0.59641	0.91171	0.88188	0.27634	0.25548	1.09351	1.24115	14.8955	9.85795	1.1656	0.65301	4.80475	4.71512	0.09591	0.14494	0.12342	0.06344	0.62114	0.58179
0.0966	0.07589	13.1233	9.62477	0.22285	0.27341	6.03347	4.62643	0.10781	0.08737	0.80138	0.61808	2.56994	1.69416	0.55646	0.41121	1.07747	1.09216	12.2148	3.66261	0.83645	0.47254	4.6496	5.18346	0.10859	0.15263	0.09419	0.05427	0.64674	0.48602
0.0769	0.11693	11.3744	9.42291	0.19583	0.61849	5.22092	4.93228	0.08864	0.10037	0.63273	0.81133	0.95089	1.03717	0.29327	0.29185	0.81339	1.29156	12.6423	4.38282	0.83859	0.50726	4.05559	5.33752	0.0807	0.16732	0.06749	0.08851	0.59355	0.43536
0.07415	0.11098	11.2532	10.5677	0.20131	0.51133	5.44458	5.17111	0.09351	0.12328	0.6425	0.79726	1.86653	0.95799	0.46939	0.32865	1.00159	1.83822	10.8839	12.5172	0.91917	1.39547	4.48232	5.60788	0.09758	0.14616	0.06408	0.13007	0.57691	0.55061
0.09488	0.12848	12.7253	11.1933	0.2123	0.48938	6.05274	6.77069	0.09029	0.14096	0.71435	0.69242	1.65416	0.95905	0.42756	0.366	1.02531	1.14125	28.4074	5.37871	1.42096	0.53136	4.77551	6.09891	0.09114	0.14685	0.06854	0.09686	0.59909	0.57136
	0.10498		10.2367		0.45811		5.17456		0.10864		0.7404		2.98085		0.67034		1.06746		3.91333		0.80079		6.48925		0.17104		0.08557		0.56427
	0.14187		10.6021		0.50745		6.87549		0.17076		0.9056		3.58607		0.8934		0.88504		5.20778		1.2232		6.56142		0.18746		0.08414		0.49258
	0.13294		10.3299		0.52951		5.92704		0.14827		0.80019		2.9867		0.70645		0.88173		4.44905		0.76241		6.00596		0.16668		0.09028		0.43825
Ext. Data Fig. 9C
PC/LPC	PC/LPC
Control	Cyp2c70-/-
19.5472	6.32997
18.4727	12.1577
20.4581	9.84927
13.6807	14.5633
5.10648	5.68116
11.9619	9.08524
6.02896	11.0312
7.69294	11.6713
	3.43416
	2.95645
	3.45864
Ext. Data Fig. 9D
µM	µM	µM	µM	µM	µM	µM	µM	µM	µM
PC	PC	LPC	LPC	PE	PE	LPE	LPE	FC	FC
Control	Cyp2c70-/-	Control	Cyp2c70-/-	Control	Cyp2c70-/-	Control	Cyp2c70-/-	Control	Cyp2c70-/-
7591.3	4634.13	40314.5	8212.52	115.666	74.1863	2156.61	354.428	3809.25	1067.1
7089.25	7674.32	41581.4	7094.14	60.7833	199.01	1667.17	337.545	3092.69	2085.54
7883.29	22126.6	41495.4	5278.51	115.568	690.643	1672.43	307.585	2954.53	2860.09
5123.95	16292.6	39513.6	12693.5	31.5111	848.448	1393.68	1022.73	3309.7	3081
8126.73	2417.62	32116.6	20837.9	82.7577	14.0664	1108.12	900.373	2571.17	1743.53
8132.94	23793.7	36899.1	9861.63	110.545	2197.72	1715.3	1061.14	2831.79	3540.15
21279.1	3346.98	50534.7	13916	401.476	188.4	2817.41	1271.51	4348.6	1577.29
18150.6		20917.5		519.289		1102.52		3136.74
Ext. Data Fig. 9E
PC/LPC	PC/LPC
Control	Cyp2c70-/-
0.1883	0.56428
0.17049	1.08178
0.18998	4.19183
0.12968	1.28353
0.25304	0.11602
0.22041	2.41275
0.42108	0.24051
0.86772
Ext. Data Fig. 9F
µM	µM	µM	µM	µM	µM	µM	µM	µM	µM	µM	µM	µM	µM	µM	µM	µM	µM	µM	µM
LPC 16:0	LPC 16:0	LPC 16:1	LPC 16:1	LPC 18:0	LPC 18:0	LPC 18:1	LPC 18:1	LPC 18:2	LPC 18:2	LPC 18:3	LPC 18:3	LPC 20:3	LPC 20:3	LPC 20:4	LPC 20:4	LPC 22:5	LPC 22:5	LPC 22:6	LPC 22:6
Control	Cyp2c70-/-	Control	Cyp2c70-/-	Control	Cyp2c70-/-	Control	Cyp2c70-/-	Control	Cyp2c70-/-	Control	Cyp2c70-/-	Control	Cyp2c70-/-	Control	Cyp2c70-/-	Control	Cyp2c70-/-	Control	Cyp2c70-/-
1047.34	190.642	501.237	128.119	145.795	40.6993	6612.28	1090.55	18747.5	4653.17	483.255	105.309	699.154	151.056	8955.82	1387.77	164.625	12.3682	2957.57	452.844
1202.42	337.323	479.79	178.99	200.48	78.5995	6184.44	1290.46	18156.7	3545.48	475.699	91.0882	585.059	128.996	10512	1123.62	169.134	14.6832	3615.74	304.9
784.134	890.813	640.93	45.7537	107.028	419.33	7826.66	456.724	18467	2004.29	465.475	58.7906	873.777	58.8861	9268.93	995.213	165.99	14.4298	2895.51	334.285
1005.77	932.042	390.101	262.392	161.638	284.493	6357.77	2307.56	17547.6	5717.5	398.053	195.63	591.07	196.457	9721.45	1994.97	158.893	36.6218	3181.31	765.882
597.684	695.754	323.509	205.337	98.9876	177.412	4802.37	3934.77	13517	9669.7	347.593	181.709	571.676	270.136	8719.97	4361.72	201	105.205	2936.81	1236.16
967.051	3098.38	400.697	94.6653	142.887	1282.96	5017.67	1063.11	16933	2616.54	467.982	60.7779	661.358	65.9028	9261.4	1067.93	153.754	22.1623	2893.29	489.213
3131.7	556.479	813.289	256.973	452.923	146.856	8686.32	3343.44	21093.7	6289.31	719.881	149.237	1004.02	197.815	10851.6	2189.52	229.969	68.8576	3551.32	717.545
586.267		127.291		165.468		2141.66		9775.18		254.411		264.722		5633.54		59.6489		1909.34
Ext. Data Fig. 9G
Time	Mean	Standard Deviation	Mean	Standard Deviation	Mean	Standard Deviation	Mean	Standard Deviation	Mean	Standard Deviation	Mean	Standard Deviation
min	µM	µM	µM	µM	µM	µM	µM	µM	µM	µM	µM	µM
	LPC 15:0_Control	LPC 15:0_Control	LPC 15:0_Cyp2c70-/-	LPC 15:0_Cyp2c70-/-	LPC 15:0_heat inactivated	LPC 15:0_heat inactivated	LPC7d 18:1_Control	LPC7d 18:1_Control	LPC7d 18:1_Cyp2c70-/-	LPC7d 18:1_Cyp2c70-/-	LPC7d 18:1_heat inactivated	LPC7d 18:1_heat inactivated
0	0	0	0	0	0	0	0	0	0	0	0	0
2	148.846	7.90039	62.6435	3.1882	49.8548	1.86319	3944.42	199.976	754.423	89.1298	70.5735	3.34872
15	172.222	0.76712	64.7852	2.88873	69.944	2.09221	4680.64	114.895	637.475	73.0183	68.9767	2.27887
60	201.341	13.9027	69.7016	1.08681	114.333	4.62093	3719.26	146.585	708.927	13.2826	79.3304	3.28836
