# Supplementary material for: Gut microbiota restricts intestinal lipid uptake via modulation of bile phosphatidylcholine metabolism in mice
Source: Nat Microbiol. 2026 Jul 29;11(8):2349–64. doi: 10.1038/s41564-026-02434-z (PMC13423828; doi:10.1038/s41564-026-02434-z)
Supplement: Supplementary file 21 — Statistical source data. [file 41564_2026_2434_MOESM21_ESM.xlsx]

## Sheet: Ext Data Fig 10A
Ext. Data Fig. 10A
Gene name	Protein Group IDs	OMM12 vs. GF, Log2FC	Student's T-test q-value	-Log10 p-value
Cyp4a12b	1860	-5.311	0.0366667	2.35006
Eif2s3y	6913	-4.17927	0.00427586	3.89392
Selenbp2	1091	-4.15754	0.0203433	2.80388
Selenbp2	44	-3.92452	0.0162567	2.9668
Nat8	1677	-3.89076	0.0083871	3.45318
Mup1	4207	-3.621	0.0201212	2.81443
Asns	7475	-3.3711	0.0168298	2.95595
Hsd3b5	3835	-3.29037	0.003875	3.86617
Serpina1e	3302	-3.20535	0.0274702	2.6289
Cyp2d9	6121	-3.12697	0.0137778	4.4013
Cyp4a12a	2969	-3.0415	0.00466667	3.64325
Ddx3y	4146	-2.83527	0	4.67759
C6	2837	-2.66918	0.01552	3.01519
Cys1	3598	-2.48519	0.0411954	2.2386
Mup20	3729	-2.39548	0.0202564	2.80374
Cyp2u1	5801	-2.37492	0.0175876	2.93298
Ttc39c	5207	-2.26879	0.00269565	3.786
Cyp7b1	5846	-2.14046	0.028225	2.58855
Gstp1	3395	-2.09696	0.00243137	3.72791
Sult2a8	1125	-2.07404	0.00496	3.93584
Mup3	1140	-1.71972	0.0158228	3.0901
Mup2	4342	-1.69846	0.0380389	2.31608
Slco1a1	1636	-1.63875	0.00275556	3.79083
Scp2	5739	-1.60954	0.0124	4.39515
Hao1	2062	-1.54725	0.00302439	3.81356
C8a	3063	-1.53422	0.0156168	3.06679
Pfkfb3	879	-1.52118	0.00949533	3.37546
Clic5	3332	-1.50798	0.00688889	4.1318
Srd5a1	2069	-1.48838	0.00809877	3.57466
Ces3a	6172	-1.45184	0.00348387	3.65771
Aox3	4797	-1.43501	0.0155	4.45642
Ugt2b1	4492	-1.40841	0.0036	3.66498
Cyp8b1	5461	-1.37771	0.0479195	2.06976
Dst	4182	-1.28935	0.031326	2.49721
Selenbp1	7228	-1.2441	0.0301859	2.5122
Nudt7	1742	-1.19068	0.0276533	2.63159
Ociad2	5273	-1.10267	0.0414618	2.26202
Egfr	2054	-1.10193	0.0144371	3.12984
Ces3b	7490	-1.08019	0.0053913	3.97492
Acmsd	3036	-1.07254	0.0115072	3.21225
C9	5495	-1.06995	0.0327454	2.45534
Keg1	4062	-1.05088	0.0062	4.04763
Phyh	4422	-1.01949	0.00826667	4.17754
Rex1bd	5778	-0.94242	0.0282794	2.59978
Tpmt	4886	-0.912807	0.00413333	3.88141
Cyp2j5	6200	-0.90502	0.0165654	2.9437
Nat8f2	6464	-0.902253	0.0271259	2.6825
Slc25a17	1397	-0.902227	0.0272432	2.63983
Pptc7	3142	-0.89365	0.0366276	2.37315
Gstm3	5471	-0.891827	0.00821053	3.45065
Tmem19	4150	-0.890983	0.0416134	2.21902
Abcg2	16	-0.884277	0.0170363	2.93357
Slc22a30	3696	-0.862633	0.0116271	3.30642
Pfkfb1	6041	-0.86246	0.0379168	2.32122
Cyp2c70	1967	-0.858067	0.0279745	2.60545
Enpp3	6751	-0.848414	0.0201416	2.82855
Phlda1	148	-0.843313	0.0196347	2.84175
Gstm6	6008	-0.83626	0.0140822	3.14947
Cyp1a2	6959	-0.826753	0.00563636	3.9948
Tdo2	4473	-0.801383	0.0156994	3.02729
Rbm3	2988	-0.794044	0.0382667	2.33219
Gys2	6574	-0.786523	0.0277436	2.60842
Nnmt	2311	-0.777638	0.0363246	2.386
Hsd3b7	6706	-0.777327	0.00253061	3.75801
Cth	4760	-0.77083	0.0200345	2.81419
Acsl4	5293	-0.75365	0.00996078	3.38871
Edem2	2298	-0.712063	0.0451647	2.12729
Cyp2c23	6128	-0.711163	0.00967619	3.3777
Agxt2	3976	-0.710207	0.0203707	2.88177
2200002D01Rik	1771	-0.699493	0.0139864	3.14118
Stbd1	2278	-0.699333	0.0124062	3.25431
Ugt2b35	1843	-0.695474	0.0153374	3.08217
F11	5208	-0.694963	0.0334413	2.45392
Arl6ip1	6377	-0.68796	0.0382653	2.29912
Aldh1a1	5254	-0.686537	0.0331813	2.45172
Grb14	7414	-0.681479	0.00258333	3.76492
Pah	2060	-0.667843	0.00958491	3.37572
Sh2b1	965	-0.667763	0.0153412	3.051
Carmil1	3195	-0.66269	0.0200181	2.83285
Cmah	6480	-0.656388	0.0264404	2.67791
Rnf181	1501	-0.652787	0.0380132	2.33001
Pgm3	5245	-0.65226	0.0177143	4.45865
Comt	1775	-0.651537	0.00668354	3.59328
Eps8l2	6805	-0.649013	0.0147297	3.13868
Hsd3b3	1012	-0.64769	0.045194	2.12254
Tpp2	2256	-0.644198	0.00907143	3.34952
Sult1b1	7006	-0.61436	0.0451299	2.10844
Hsd17b7	6023	-0.611804	0.0339698	2.43633
Stub1	4104	-0.608588	0.00762791	3.49405
Ephx2	6213	-0.606703	0.00723288	3.61581
Fkbp11	5876	-0.593337	0.0202311	2.82875
Pard3b	5544	-0.5913	0.0292254	2.536
Lad1	3131	-0.590445	0.036322	2.39882
Adh4	4518	-0.58855	0.0445921	2.15716
Fmo5	671	-0.579667	0.0199598	2.89879
Ido2	1083	-0.577513	0.0283135	2.5912
Cyp2c54	3299	-0.569513	0.033898	2.4424
Grhpr	6253	-0.568437	0.0218824	2.7779
Bhmt2	2760	-0.565923	0.0450741	2.12075
Stard4	3774	-0.555974	0.0103333	4.29327
C1rl	1489	-0.554824	0.04524	2.12906
Ugt1a6b	7201	-0.554683	0.0378341	2.32094
Cyp4v2	4762	-0.5527	0.01016	3.40484
Ireb2	5055	-0.551303	0.0418637	2.21572
Kynu	3008	-0.538677	0.0203214	2.83082
Cyp2d22	4938	-0.537717	0.0290575	2.53362
Aadat	4336	-0.536993	0.0199279	2.83279
C4bpa	4776	-0.535955	0.0419181	2.24686
Fth1	1428	-0.527257	0.0312397	2.49434
Echdc2	6930	-0.526907	0.0152439	3.07845
Baat	3260	-0.526473	0	4.62903
Cyp2c50	4807	-0.526047	0.0263453	2.67554
Ugt2b36	4474	-0.5227	0.0198157	2.84294
MINDY3	4777	-0.518657	0.0409881	2.2555
Sdr39u1	5775	-0.511413	0.0413661	2.27412
Cyp2f2	7454	-0.510937	0.0457592	2.09673
Gde1	2114	-0.50918	0.0410304	2.27108
Spag7	3462	-0.506423	0.0420659	2.20886
Fdx1	4590	-0.50604	0.0044	3.62139
Gulo	6168	-0.504503	0.0298496	2.50778
Cfhr4	1255	-0.50365	0.0368353	2.36294
C8g	813	-0.501979	0.0243137	2.73697
Hsd17b10	6845	-0.501823	0.0414141	2.25042
Gimap8	2533	0.508684	0.0498517	2.04447
Hacl1	2486	0.514093	0.011763	3.21893
Hexb	3930	0.515015	0.036708	2.35435
Adss1	4449	0.51872	0.0480685	2.07491
Uck1	5319	0.518979	0.0111831	3.18231
Ptdss1	7267	0.51955	0.0260303	2.69992
Vnn3	3152	0.526553	0.0291412	2.53383
Ngef	2408	0.538723	0.0149737	3.11233
Icam1	1754	0.541953	0.0348856	2.42047
Cdkn2c	3707	0.542408	0.00704	3.60957
Nmt2	1837	0.542433	0.00713514	3.61044
Btd	1181	0.542848	0.020283	2.85788
Echdc3	180	0.543377	0	4.96031
H1-1	3272	0.54439	0.0477618	2.07823
Itih4	1604	0.555577	0.0449703	2.12201
Mbl2	3174	0.562827	0.0447059	2.1148
Clec4f	7302	0.575977	0.0418366	2.24675
Rtn4	1962	0.576258	0.038477	2.29493
Aldh3a2	3744	0.579073	0.0277785	2.61414
Rdh16f2	1688	0.582203	0.0155097	3.10021
Nt5e	6323	0.596368	0.0385902	2.30297
Abcc3	3173	0.59638	0.0381818	2.33169
Samhd1	4677	0.60816	0.0450567	2.10661
Aldh1b1	6348	0.611503	0.0121221	3.25051
Sult1c2	4217	0.622683	0.029933	2.5082
Retsat	7113	0.62326	0.0437544	2.17282
Crot	2655	0.626593	0.0315095	2.48492
Aldh2	4625	0.62803	0.0204126	2.83115
Map2k6	2805	0.629123	0.00364706	3.86314
Pyroxd2	5937	0.633657	0.0479812	2.07742
Soat2	308	0.634804	0.0364988	2.38799
Slco2a1	6843	0.645957	0.00476923	3.9158
Maoa	5351	0.651307	0.0379957	2.3177
Lifr	7210	0.66141	0.0379521	2.31942
Dsc2	6764	0.661561	0.00459701	3.64133
Tgm1	5103	0.687923	0.0129106	3.28283
Irs1	5847	0.701236	0.0285234	2.58562
Gga2	1062	0.708927	0.0363576	2.37595
Acot11	954	0.718914	0.0432966	2.18027
Fsip2	5154	0.745991	0.0364115	2.38719
Gstt3	4396	0.74726	0.0380783	2.31844
Abcb1a	6115	0.761217	0.0383897	2.312
Ddah1	2870	0.765093	0.0132333	3.28632
Tgm2	2171	0.766243	0.00335135	3.82986
Man2b2	1823	0.788181	0.00775	4.13342
Lifr	6908	0.844857	0.0450446	2.12208
Slc4a4	1626	0.845228	0.0166526	2.94516
Fmo4	6780	0.861852	0.0199074	2.84473
Acot4	1737	0.887593	0.0154318	3.01196
Acot1	2529	0.93768	0.038	2.32262
Slco1a4	7124	0.980482	0.0417101	2.21031
Cd36	300	0.9869	0.0120351	3.31502
Nqo1	4858	0.9898	0.00238462	3.69775
Ctsc	1588	1.17716	0.0123025	3.29977
Fmo2	5068	1.17876	0.00804124	3.43203
Ggct	6288	1.2135	0.0114245	3.20243
Acot2	7433	1.23464	0.0266143	2.67099
Cyp2c69	7003	1.25399	0.0100594	3.39723
Septin6	1390	1.2544	0.0410474	2.23341
Stat5a	7385	1.25524	0.0112727	4.39218
Ugt1a5	7305	1.26785	0.021587	2.76226
Isyna1	6809	1.32069	0.0232097	2.75059
Cyp2c40	636	1.33257	0.00217544	3.6838
Acss3	6458	1.44666	0.00676923	3.59603
Fmo9	2107	1.51263	0.0415362	2.21767
Vnn1	3806	1.58702	0.00847826	3.45803
Sult2a4	5500	1.67063	0.0204706	2.88259
Slc22a27	6667	1.71685	0.0417553	2.24669
Mt1	7134	1.79725	0.0479755	2.06049
Serpinb1a	6489	1.9192	0.0150889	2.99565
Abcd2	1856	2.03404	0	5.22554
Csad	7520	2.04551	0.00940741	3.35231
Cyp2b10	5358	2.30253	0.0272892	2.65933
Cyp2a22	1306	2.584	0.008	3.55102
Cyp17a1	3786	2.59515	0.00221429	3.68551
Acot3	2591	2.71388	0.00344444	3.83749
Cyp3a11	5579	2.8692	0.00442857	3.90235
Hao2	1712	3.1348	0.0315956	2.48511
A1bg	6485	3.26979	0.0146309	3.13837
Cyp2b13	1290	3.38672	0.00459259	3.90917
Cyp3a44	5140	3.47657	0.015432	3.06105
Cyp2b9	5233	3.59517	0.00590476	4.0239
Slc22a26	3250	3.64429	0.0119398	3.23316
Sult2a2	2332	3.85116	0.0136224	3.16113
Sult3a1	6880	4.37861	0.00720879	3.46228
Cyp3a41a	5005	4.39265	0.00452941	3.63596
Fmo3	2970	5.06391	0.00771765	3.50092
Cyp2a4	4869	5.72948	0.0333542	2.45337
Aldh1a7	5	-0.586867	0.0509357	2.02956
Fgl1	4506	0.735664	0.0513672	2.02803
Mup17	1465	-2.81131	0.0524065	2.01555
Mterf4	911	-0.750503	0.0526226	2.01452
Lratd2	5841	1.06842	0.0529049	1.99494
Mt2	1871	1.2123	0.0533429	1.991
Evpl	2372	1.17309	0.0534195	1.99232
Ndufa11	7274	-0.656412	0.0540513	1.98394
Retn	3805	0.92892	0.0543706	1.97939
Ccnd1	6869	1.47329	0.0543742	1.95799
Nsdhl	1312	-0.628403	0.0544216	1.96017
Cyp51a1	1367	-0.98574	0.054492	1.95409
Papss2	858	0.592753	0.0545506	1.97584
Uba7	5625	0.551244	0.0547477	1.94515
C8b	7039	-0.679472	0.0548355	1.9379
Ap3s2	6713	-0.684563	0.0549072	1.93798
Tgoln1	5133	0.71644	0.0549655	1.94809
Sult2a5	5627	1.14946	0.0558863	1.9284
Igfbp2	1781	-0.728147	0.0579392	1.90582
Rassf3	3004	-0.740183	0.0580229	1.90904
Fdps	5031	-0.59675	0.0580863	1.90721
Apbb1ip	3627	0.677963	0.0584201	1.89874
Ifit1	2950	0.502007	0.0584937	1.89905
Sult2a1	2602	3.02101	0.0614101	1.84365
Lgals1	4471	0.52076	0.0616159	1.84223
Acnat2	3268	0.91356	0.0620187	1.83879
Ddo	4901	1.18307	0.0627352	1.82177
Mettl20	2669	-0.81935	0.0634636	1.81624
Mpv17l	3794	-0.865807	0.0637968	1.80925
Mlkl	7010	0.530503	0.0638647	1.80872
Sult5a1	3714	0.591501	0.064072	1.80713
H1f10	5884	0.563957	0.0645324	1.80299
Znhit1	1901-10-29	0.717493	0.0645942	1.79602
Upp2	5635	-1.03194	0.0651334	1.79128
Fam126a	6304	0.585653	0.0652053	1.79141
Ndufa6	3373	-0.50441	0.0656835	1.78687
Rnf130	2858	-0.799043	0.0657012	1.78415
Becn1	665	-0.804647	0.0671704	1.7566
Gm28305	6190	0.587697	0.0673319	1.75618
Sdc1	7521	0.61486	0.070385	1.73772
Igha	4004	0.758823	0.0704025	1.73996
Rsrp1	4523	-0.825953	0.0704631	1.73673
Mid1ip1	6208	-0.591953	0.0707355	1.73424
Sharpin	6091	-0.975123	0.0713085	1.71593
Sdhaf1	6044	-0.595867	0.071361	1.71718
Mthfd1l	5971	0.706827	0.0714433	1.70686
Hamp	4587	1.21467	0.0714509	1.71264
Alkbh7	6723	-0.52054	0.0720039	1.70114
C3	3356	0.507253	0.0733152	1.69108
Dpy19l1	6057	-0.521238	0.0740601	1.68927
Itga9	2034	0.544793	0.0742956	1.67662
Dusp6	7069	0.661977	0.0743462	1.67742
Rab3d	7180	0.53387	0.0765449	1.66265
Gstt3	7002	0.92571	0.0769199	1.65999
Idi1	3923	-0.78269	0.0771107	1.65609
Plin2	764	0.948313	0.0823956	1.62469
Mup5	5280	-0.924827	0.0824705	1.62569
Gmds	3112	0.5784	0.0826401	1.62163
Nova2	1695	2.28997	0.0826739	1.62352
Alas1	1876	0.730113	0.0832832	1.61509
Siglec1	2986	0.942374	0.0837016	1.60873
Cyp39a1	5150	0.9376	0.0843319	1.59639
H2bu1	5859	0.932633	0.0845714	1.59172
Bin2	4712	0.603109	0.0850543	1.58575
Nckap1l	4310	0.563173	0.0857305	1.58219
Gbp7	4015	0.554673	0.0860496	1.57696
Pmvk	2796	-0.5423	0.0862332	1.57267
Aldoc	6561	-0.797147	0.0868678	1.56845
Bloc1s3	4768	-0.617443	0.0908408	1.53483
Stk10	4135	0.726773	0.0914081	1.53184
Smim26	5455	-0.699037	0.0924618	1.51402
C1qc	2706	0.8199	0.0926097	1.51754
Hmgcs1	1511	-0.851653	0.093752	1.50209
Pltp	3042	0.941307	0.0940827	1.49788
Thrsp	7415	-0.578273	0.0941548	1.49857
Nr1d1	958	-1.21164	0.0949302	1.49148
Lmcd1	4161	-0.52519	0.0950603	1.49005
Camkk2	3730	0.604937	0.0953704	1.48747
Cyp2a5	3927	0.576127	0.0965819	1.48189
Mup14	7229	-3.34328	0.0968685	1.48008
Cep170	6892	0.561057	0.0969595	1.4798
Slc39a4	7309	0.512347	0.100128	1.4526
Fdft1	5704	-1.1926	0.100215	1.44934
Ifit2	5250	0.586143	0.100247	1.44854
H1-3	7245	0.591957	0.100329	1.4504
Cfd	7033	1.79473	0.100691	1.44582
Rac2	5051	0.87017	0.103109	1.43382
Eci3	6932	0.947	0.104063	1.42173
Cyp3a16	7488	2.25764	0.104354	1.41847
Rpl22l1	4832	-0.51948	0.104431	1.41414
Slc22a1	2353	0.508877	0.10665	1.40226
Ptgr1	5576	0.592921	0.106864	1.39868
Basp1	6826	1.06346	0.107527	1.39812
Txndc11	4643	-0.516463	0.108484	1.39123
Exosc1	7342	-0.549857	0.112766	1.37588
Slc16a7	718	0.72706	0.112831	1.37255
Mup7	3932	-4.64507	0.113853	1.36481
Fabp5	3052	0.690283	0.114607	1.36005
Plxnb1	1295	-0.51153	0.117275	1.34156
G6pdx	4242	0.510263	0.120105	1.32556
Gbp2	7531	0.583432	0.12011	1.32489
Cyp4a14	5921	2.1177	0.120841	1.3219
Ttl	2257	0.60963	0.121172	1.31907
Pdxp	5610	0.641453	0.121302	1.31719
Itgb2	696	0.529807	0.126272	1.28674
Hspa1a	1717	-0.606313	0.128576	1.27425
Cox14	2580	-0.536367	0.128622	1.27353
Enpp6	2264	0.683223	0.131597	1.25899
Fgd2	2315	0.504947	0.13719	1.23261
Atpaf2	1490	-0.58231	0.137681	1.22865
Serpinb8	6617	0.965467	0.138453	1.22666
Bst2	6184	0.50281	0.139162	1.22401
Etnk1	787	-0.50398	0.142245	1.21557
Tmem106b	727	1.74072	0.142951	1.21168
Zwint	1905	0.569103	0.143392	1.20955
Gm43302	5056	0.528153	0.143583	1.21016
Anks4b	910	-0.612943	0.146263	1.19868
Sult1e1	3561	-1.16001	0.150448	1.18205
Plekha1	2742	1.32316	0.15343	1.16993
Ces2c	6879	-0.642463	0.154667	1.16422
Ilrun	3611	-1.76252	0.154677	1.16373
Ufsp1	4794	-0.546617	0.155536	1.15809
Cyp4a10	538	0.835417	0.156833	1.15458
Upb1	4153	-0.541613	0.16066	1.13814
Coro1a	4537	0.50549	0.160756	1.1372
Ugt1a9	7221	0.50698	0.160859	1.13744
Aif1	3690	0.557121	0.16095	1.13614
Hexa	4546	0.806452	0.161189	1.13469
Epb41l1	4291	-2.32314	0.167646	1.11225
Gbp4	5366	0.566033	0.167689	1.11163
Eef2k	4751	0.61912	0.168287	1.10741
	1352	0.574426	0.175764	1.08838
Abhd2	1895	0.854477	0.177681	1.08333
Col4a2	2132	0.524067	0.177874	1.08222
Tbc1d8	1243	0.516697	0.178696	1.07882
Cnot8	2235	-0.66992	0.183853	1.06224
Plek	3382	0.583807	0.185179	1.05646
Bnc2	748	-0.854981	0.189031	1.04389
Lss	1703	-0.60173	0.191092	1.03607
Prkg1	6241	-0.52662	0.192075	1.03308
Nme6	3122	-0.925647	0.193149	1.02933
Rdh5	1598	-0.542733	0.194388	1.02674
Dio1	573	0.68607	0.195883	1.0211
Cyp2c55	844	-1.11645	0.198891	1.01015
Ca2	3559	1.06345	0.201901	1.00215
Irf2bpl	3653	-0.727087	0.203053	0.998082
Armcx3	901	-1.34739	0.203166	0.997717
Znf276	2116	-1.39444	0.203846	0.994026
Rara	383	-0.658027	0.206742	0.984154
Apobr	5927	0.52113	0.209433	0.977561
Moxd1	7043	-2.0765	0.223603	0.938655
Rbm19	5569	-0.545053	0.223738	0.936718
Pde4c	3722	0.599437	0.226682	0.92866
Lrrfip2	3418	-0.54705	0.230998	0.917508
Hsd17b6	619	0.775307	0.231408	0.916523
Tmpo	2989	1.72829	0.2338	0.91112
Igtp	6528	0.81345	0.239297	0.894955
Abhd17c	6658	0.51031	0.242943	0.886927
Hmgcr	2148	-1.60853	0.246031	0.875757
Selenok	4960	-0.9564	0.248795	0.86934
Znrf2	4804	-1.38025	0.249137	0.864667
Epb41l3	195	0.814013	0.249159	0.867693
Rassf8	741	-0.895603	0.250915	0.85941
Necap1	67	-0.613097	0.258307	0.845413
Ano6	1794	0.69205	0.272721	0.811051
Snca	6294	0.9185	0.273356	0.808195
H2-Q7	850	0.684523	0.275059	0.804399
Map3k20	7465	0.641587	0.27519	0.803975
Gas1	4645	0.6031	0.280607	0.790658
S100a9	4933	0.749807	0.291125	0.766444
Serpina3k	4719	-0.60528	0.294626	0.758954
Polr1f	5994	0.529233	0.304509	0.742627
Apoa1	5362	-0.59187	0.304616	0.742657
Cyp2d10	3000	0.611783	0.307595	0.737884
Phactr4	3414	-0.568013	0.309519	0.7339
Urgcp	3993	-0.62762	0.310331	0.732416
Serpina3m	5595	0.64757	0.319476	0.716767
Cd44	191	0.596877	0.321449	0.712283
S100a8	1862	0.781524	0.331829	0.692475
Ighv1-47	6977	-1.5535	0.332173	0.690793
Eif1ad	4017	-0.620953	0.336473	0.68385
Ripk3	408	0.523127	0.33897	0.680316
Pusl1	3436	0.50671	0.341557	0.674917
Lect2	606	1.35727	0.346434	0.665638
Mob3b	2704	-0.514317	0.350259	0.660098
Stk25	7035	-0.852597	0.352701	0.65595
Manbal	1986	-0.90065	0.354022	0.653152
Ces3b	3197	-0.984453	0.361651	0.640106
Lsp1	976	0.549087	0.362835	0.637915
Hspb1	4941	0.504183	0.363732	0.635569
Mpo	2050	0.539083	0.376983	0.615983
Thy1	85	0.71252	0.393949	0.594164
Lcn2	3402	0.672693	0.401283	0.583373
Hbb-b1	4293	1.35437	0.402267	0.581329
Wdfy4	4147	0.504613	0.407716	0.573103
Xirp2	3878	1.07488	0.411704	0.567688
Twnk	2030	0.682303	0.418527	0.559035
Gata4	1385	-0.516357	0.418934	0.55876
Prpf40b	4259	0.545903	0.419672	0.55803
Frmd4b	4632	1.12305	0.420559	0.556575
Cavin3	2065	0.545263	0.430534	0.544314
Baz2a	641	-0.621647	0.434843	0.539546
Sp1	2490	1.69369	0.447008	0.52405
Actn4	6467	-1.23008	0.448206	0.521989
Trim12c	294	-0.562643	0.454209	0.515964
Serpina1a	962	-0.507197	0.454982	0.515176
F13a1	5540	0.56718	0.457315	0.512145
Hbb-b2	7298	1.07237	0.46954	0.496957
P2rx5	3049	-1.77565	0.485774	0.476311
Arhgef5	2747	1.07276	0.494755	0.464487
Tsen34	1123	1.2124	0.495139	0.463501
Dad1	4683	-0.603697	0.497968	0.460033
Slc44a3	5291	-1.04539	0.508131	0.448123
Ngp	5693	0.556877	0.508691	0.44718
Pla2g4a	2652	0.60214	0.519985	0.436888
Ighg2b	6287	0.891037	0.530509	0.42506
Igkc	3082	0.602538	0.530671	0.424206
	5466	-0.53378	0.541323	0.413577
Cox4i1	4410	-1.47332	0.549725	0.403579
Gimap3	5151	0.835587	0.563131	0.391128
Svs2	482	-0.97437	0.5812	0.373035
Pcm1	3257	-0.768778	0.637749	0.32047
Cxcl12	3369	0.510373	0.645591	0.313053
Hba-a1	2268	0.615223	0.718928	0.250727
Gramd4	338	-0.583893	0.732048	0.239058
Hbb-bs	6774	0.58707	0.736516	0.234075
Spta1	7339	0.520337	0.756776	0.215302
	2778	-0.650317	0.796601	0.180243
Ubxn8	627	-1.04918	0.803133	0.173464
Ighg2c	4019	0.572282	0.803326	0.173169
Pold1	7001	-0.793363	0.839642	0.143435

## Sheet: Ext Data Fig 10B
Ext. Data Fig. 10B
Gene name	Protein Group IDs	SPF vs. GF, Log2FC	Student's T-test q-value	-Log10 p-value
Cyp4a12b	1860	-6.91904	0	4.97175
Mup7	3932	-6.25445	0.0270612	2.67819
Nat8	1677	-5.94914	0.0173481	3.09102
Selenbp2	1091	-5.11593	0.0064	3.72357
Mup1	4207	-5.10465	0.00954098	3.44379
Hsd3b5	3835	-4.65627	0	5.18843
Mup14	7229	-4.63999	0.00740426	3.57362
Eif2s3y	6913	-4.38915	0.00548387	3.80409
Selenbp2	44	-4.20677	0.0105041	3.42176
Cyp7b1	5846	-4.1271	0.00830769	4.86963
Cyp2d9	6121	-4.10978	0	5.3373
Cyp4a12a	2969	-3.58152	0.0256889	2.7604
C6	2837	-3.21661	0.009	4.87774
Slco1a1	1636	-3.11008	0.049527	2.05424
Ddx3y	4146	-3.05277	0	6.51118
Mup17	1465	-2.88527	0.00894737	4.11629
Mup20	3729	-2.86996	0.0207814	2.96274
Cys1	3598	-2.85436	0.00706173	3.6437
Asns	7475	-2.83323	0.0371417	2.2692
Gstp1	3395	-2.45664	0.00649275	3.73169
Ttc39c	5207	-2.30632	0.0108	4.64861
C8a	3063	-2.17619	0.0215932	2.87899
Ociad2	5273	-2.17378	0.00515152	3.77007
Hao1	2062	-2.14468	0	5.21131
Mup3	1140	-2.12332	0.0118356	3.30389
Sult2a8	1125	-2.11867	0	5.05259
Srd5a1	2069	-2.06542	0.010303	4.2022
Cyp2u1	5801	-1.96344	0	5.15931
Ces3a	6172	-1.79578	0.00672941	3.62198
Ugt2b1	4492	-1.70592	0.00641509	3.9151
Scp2	5739	-1.68875	0.0127059	4.78284
Mup2	4342	-1.6516	0.0364338	2.32899
Pfkfb3	879	-1.52458	0.00717526	3.55468
Phlda1	148	-1.5242	0.0454	2.11419
Nudt7	1742	-1.52334	0	5.39402
Clic5	3332	-1.50923	0.0141053	3.26549
Znrf2	4804	-1.48082	0.0371798	2.27499
Rpl22l1	4832	-1.37413	0.0144878	3.20744
Ces3b	7490	-1.32678	0.0264153	2.62076
Aox3	4797	-1.30604	0.00864	4.41293
Keg1	4062	-1.29866	0.00756522	3.58101
Abcg2	16	-1.23039	0.010687	3.37544
Enpp3	6751	-1.18727	0.0277046	2.58761
Gvin1	3183	-1.17181	0.0370677	2.26765
Rex1bd	5778	-1.11452	0.00689157	3.62441
Hsd3b3	1012	-1.07587	0.0093913	4.43463
Rbm3	2988	-1.04881	0.0231603	2.78847
Selenbp1	7228	-1.01923	0.0365897	2.31754
2200002D01Rik	1771	-0.94936	0.0497022	1.99009
Cyp2c23	6128	-0.94875	0.0150545	3.18133
Cmah	6480	-0.933101	0.0203944	2.9781
Tpmt	4886	-0.921527	0.008	4.36089
Pard3b	5544	-0.915817	0.0259858	2.71403
Gys2	6574	-0.907233	0.0263613	2.63292
Lad1	3131	-0.905948	0.0217983	2.86718
C9	5495	-0.890651	0.0430174	2.15682
Pgm3	5245	-0.871707	0.00689109	3.54995
Fkbp11	5876	-0.865307	0.019401	2.99005
Echdc2	6930	-0.86121	0.00742857	3.66675
Cyp4v2	4762	-0.855497	0.00653846	3.92428
Cyp1a2	6959	-0.838473	0.0102857	4.61765
Tpp2	2256	-0.835624	0.00771429	4.35257
C8b	7039	-0.830507	0.0387925	2.22587
Phyh	4422	-0.813013	0.0149639	3.16997
Ugt2b35	1843	-0.81291	0.00662857	3.53462
Adh4	4518	-0.811987	0.0213156	2.92137
MINDY3	4777	-0.80822	0.0362981	2.29631
Mpv17l	3794	-0.79112	0.00748387	3.57797
Pfkfb1	6041	-0.788277	0.00607143	3.89197
Eps8l2	6805	-0.765823	0.0204375	3.03679
Hsd3b7	6706	-0.758467	0.0085	4.07801
Comt	1775	-0.7546	0.00693878	3.9501
Stub1	4104	-0.745822	0.00752632	3.67235
F11	5208	-0.737132	0.041343	2.18878
Dpy19l1	6057	-0.734897	0.00809524	4.05127
Sdr39u1	5775	-0.72334	0.0112059	3.3669
Slc22a30	3696	-0.708087	0.0207619	2.90234
Stbd1	2278	-0.685357	0.0135696	3.23968
Grb14	7414	-0.675058	0.0072	4.85552
Arl6ip1	6377	-0.666817	0.0307009	2.39853
Fth1	1428	-0.655413	0.0499059	2.02263
Lmcd1	4161	-0.651683	0.0483738	2.06297
Cyp2c70	1967	-0.639983	0.0184339	3.0536
Chka	6283	-0.629773	0.0477547	2.07521
Cyp2j5	6200	-0.617017	0.0270596	2.65695
Sts	2422	-0.608105	0.00657471	3.61641
Asah2	3509	-0.604399	0.0204898	3.01574
Gstm6	6008	-0.60135	0.0278762	2.59627
Nop53	4989	-0.600607	0.0467078	2.09614
Gde1	2114	-0.59345	0.0349474	2.33909
Cyp2d22	4938	-0.593367	0.0224223	2.81739
Slc25a17	1397	-0.590503	0.0496234	1.98371
Grhpr	6253	-0.588037	0.0162573	3.1427
Gale	6306	-0.579163	0.0223333	2.8172
Tmem186	6332	-0.57762	0.0112889	3.36863
Fabp7	6437	-0.577607	0.02008	3.00491
Paox	1760	-0.574287	0.00732632	3.56499
S100a1	1884	-0.566265	0.00586207	3.86999
C8g	813	-0.565636	0.0206852	2.95491
Agxt2	3976	-0.558587	0.0270103	2.68622
Hprt1	1155	-0.553283	0.00557377	3.8246
Pah	2060	-0.55283	0.0169385	3.10064
Acmsd	3036	-0.550037	0.035875	2.30318
Cyp2e1	3204	-0.549153	0.028721	2.43582
Atp11c	3360	-0.544567	0.0284216	2.45926
Fdx1	4590	-0.539093	0.0374065	2.28101
RtcA	2164	-0.53742	0.02724	2.66024
Ugt1a6b	7201	-0.523697	0.0277126	2.54026
Aadat	4336	-0.521833	0.0351478	2.33625
Napsa	5502	-0.52034	0.0182408	3.05052
Nars2	6881	-0.514055	0.0247909	2.77729
Cyp2f2	7454	-0.512853	0.0257844	2.76071
Galns	4110	-0.51205	0.040155	2.20296
Tpt1	1041	-0.50823	0.0210351	2.9159
Cdc123	2542	-0.503529	0.0378359	2.25171
Timm10	4695	-0.501718	0.0053125	3.78025
Arhgap26	682	0.502513	0.0185319	3.05893
Ethe1	5313	0.509077	0.00790698	4.03397
Uba7	5625	0.510893	0.0274758	2.53429
Hexb	3930	0.511669	0.0206724	2.89893
9430038I01Rik	1259	0.514887	0.0427379	2.15361
Cd1d1	1050	0.516707	0.0328991	2.37603
Acot13	111	0.519117	0.0228812	2.79115
Btd	1181	0.525455	0.0271536	2.67943
Dglucy	1389	0.52636	0.0177802	3.08666
Bnip3	2431	0.534323	0.0392449	2.21889
Cyp2c29	3384	0.535927	0.0411927	2.18903
Gstt1	2622	0.555803	0.00675	4.78782
Abcc3	3173	0.558003	0.0496037	2.05448
Rdh10	7498	0.564047	0.0137436	3.24876
Grb2	2902	0.564255	0.0264466	2.63414
Ifit1	2950	0.572018	0.042641	2.16244
Vnn3	3152	0.578393	0.0329747	2.37838
Kyat3	760	0.578893	0.0391337	2.22164
Praf2	1303	0.59433	0.0209432	2.91317
Gnpda1	2626	0.595007	0.03791	2.2523
Stat5a	7385	0.598539	0.0280729	2.57954
Nr1h4	6620	0.598563	0.0258971	2.74429
S100a10	4528	0.607036	0.0288452	2.4331
Ces1d	5611	0.615397	0.00944444	4.14693
Fabp5	3052	0.617653	0.0495223	2.0532
Dhrs7	2262	0.619817	0.0406374	2.19411
Cdkn2c	3707	0.620167	0.00771429	4.86415
Cryl1	742	0.62277	0.0100938	3.4
Maob	5244	0.62351	0.0268816	2.65251
Hacl1	2486	0.628783	0.0483727	2.06017
Gsto1	2002	0.631817	0.0147578	3.22101
Adss1	4449	0.648253	0.0477994	2.07455
Ide	4949	0.650627	0	5.02836
Prkca	6419	0.658013	0.0267934	2.64586
Igtp	6528	0.660487	0.0380497	2.23754
Clcn2	4233	0.662353	0.0395746	2.21661
Trim34a	7013	0.66374	0.00986441	3.45673
Ptdss1	7267	0.672517	0.00742342	3.48932
Uck1	5319	0.676835	0.0301784	2.40128
Cda	6961	0.677575	0.00666667	3.92469
Tdrkh	92	0.680247	0.0370966	2.26281
Pon1	2718	0.68267	0.00733333	3.65955
Maoa	5351	0.693213	0.0323823	2.38986
Lgals1	4471	0.701667	0.0412678	2.18913
Ggh	1857	0.71134	0.0452414	2.10711
Cyp3a25	2046	0.73086	0.0282466	2.48072
Fmo1	6002	0.73444	0.00669231	3.53631
Nmt2	1837	0.751085	0.0107692	3.38296
Slc4a4	1626	0.754346	0.0266189	2.64327
Ces2a	6953	0.754803	0.018631	3.0606
Aldh2	4625	0.759043	0.00576271	3.84748
Man2b2	1823	0.764978	0.00829268	4.06163
Vmn1r36	2350	0.766473	0.00772727	4.02855
Map3k20	7465	0.766627	0.0283664	2.45459
Sdc1	7521	0.767493	0.0476197	2.08101
Bche	6146	0.780063	0.010336	3.41766
Rab3d	7180	0.78866	0.00696	3.55054
Rtn4	1962	0.801018	0.0279789	2.4736
Nt5e	6323	0.802852	0.0221878	2.83665
Ddah1	2870	0.814697	0.00675728	3.54175
Gga2	1062	0.817743	0.0276646	2.59764
Rtn4	5236	0.850143	0.0194882	2.98414
Endod1	6510	0.869017	0.0068	3.94221
Akr1b7	2303	0.87924	0.0073913	3.97492
Cyp2c37	1370	0.888157	0.00539683	3.7838
Slc47a1	4059	0.898127	0.00715	3.65306
Aldh1b1	6348	0.900807	0.0106573	3.33232
Ggct	6288	0.900847	0.00978151	3.45174
Fmo4	6780	0.915882	0.0201809	3.00789
Cyp2a5	3927	0.917963	0.0393921	2.21914
Acot11	954	0.919076	0.0332789	2.37088
Rdh16f2	1688	0.92302	0.00783562	3.70729
Slc16a7	718	0.929603	0.0405631	2.19327
Aldh3a2	3744	0.946587	0.0269843	2.60377
Ctsc	1588	0.9493	0.00770093	3.52056
Papss2	7315	0.951657	0.00566667	3.83622
Ttn	128	0.95725	0.01125	3.32124
Abcb1a	6115	0.988793	0.0100155	3.39505
Fam126a	6304	1.00973	0.0281166	2.54914
Tlcd2	3555	1.04006	0.0328238	2.37542
Tgm1	5103	1.10864	0.009	4.4194
Fsip2	5154	1.11903	0.0267724	2.6874
Sult5a1	3714	1.12366	0.0258551	2.73556
Septin6	1390	1.16247	0.0497326	1.98358
Gstt3	4396	1.19692	0.0139221	3.26171
Papss2	858	1.19851	0.0404891	2.19202
Fmo2	5068	1.25275	0.00596491	3.8781
Acot2	7433	1.26004	0.0280349	2.54643
Acot4	1737	1.27672	0.0284388	2.45499
Cyp2c40	636	1.28221	0.0198812	3.00215
Nqo1	4858	1.29046	0.0167861	3.12742
Gstt3	7002	1.34799	0.033127	2.38346
Cyp39a1	5150	1.47765	0.036434	2.31705
Cyp2c69	7003	1.51238	0.00773333	3.60401
Ugt1a5	7305	1.60165	0.0113684	4.72516
Igha	4004	1.64914	0.0373655	2.27122
Vnn1	3806	1.66275	0.0212212	2.92066
Slco1a4	7124	1.83242	0.0203858	3.01416
Fmo9	2107	1.89039	0.0278147	2.49743
Acss3	6458	1.90451	0.0065	3.61468
Csad	7520	1.9927	0.0168837	3.13446
Serpinb1a	6489	2.10189	0.027645	2.56198
Slc22a27	6667	2.1693	0.0262476	2.61743
Abcd2	1856	2.22235	0.00772973	3.69521
Nova2	1695	2.36101	0.04107	2.18517
Cyp3a44	5140	2.36217	0.0280806	2.44807
Acot3	2591	2.96551	0.021045	2.93261
Cyp17a1	3786	3.16784	0.0168444	3.09858
A1bg	6485	3.32599	0.0453158	2.10769
Cyp2b13	1290	3.35353	0.00658824	3.74684
Cyp3a11	5579	3.38241	0.00871795	4.09803
Cyp2a22	1306	3.40664	0.0172273	3.11329
Sult2a5	5627	3.42547	0.0300283	2.4024
Cyp3a16	7488	3.55755	0.0278925	2.56767
Slc22a26	3250	3.89031	0.0108857	3.34872
Sult3a1	6880	3.94704	0.0140131	3.26483
Cyp2b9	5233	3.9867	0.01	4.18555
Cyp2b10	5358	4.0916	0.00523077	3.77692
Cyp3a41a	5005	4.38517	0.00749091	3.5025
Sult2a2	2332	5.0839	0.00794444	3.70981
Fmo3	2970	5.5594	0.00642697	3.61237
Cyp2a4	4869	5.5878	0.0302494	2.40144
Sult2a1	2602	5.72795	0.0258806	2.76154
Ces2e	6917	0.550523	0.0501148	1.97603
Apol9a	6082	0.598143	0.0501982	2.03422
Grhpr	5223	-1.05773	0.0502416	2.01584
Gm2a	6816	0.58989	0.0503384	2.03742
Acot1	1906-12-03	0.95852	0.0503385	1.99793
Sult1b1	7006	-0.55504	0.0503953	2.01763
Egfr	2054	-1.67386	0.0504061	2.04399
Trip4	2775	-0.642957	0.0506145	2.00996
Aldh3a2	4843	0.834113	0.0506829	1.9678
Hao2	1712	3.4981	0.0507514	1.96796
Shf	2610	0.87231	0.0512366	1.96291
Sdf2l1	3465	-0.611917	0.0531868	1.94858
Pctp	1727	0.50075	0.0541108	1.94489
Mug2	6126	-0.717957	0.0564545	1.90982
Cadm1	809	0.577566	0.056598	1.90542
Cox20	7345	0.524517	0.0566692	1.9115
Mettl20	2669	-1.13764	0.0574109	1.89412
Minar2	266	0.626633	0.0580123	1.89084
Rassf3	3004	-0.713113	0.0581747	1.89035
Cdo1	5000	0.564679	0.0582152	1.88732
Sult1c2	4217	0.61081	0.0596908	1.86802
Sult2a4	5500	3.26896	0.0618935	1.8435
Tpp1	7355	-0.518273	0.0652027	1.81039
Ces1b	4151	0.681463	0.0656362	1.7987
Soat2	308	0.500824	0.0657812	1.80006
Rnf130	2858	-1.06049	0.0664052	1.7915
Hsd17b6	619	1.15414	0.0664715	1.78314
Metap1d	4347	-0.520787	0.0665972	1.7899
Tiam2	7226	0.58151	0.0668941	1.77163
Mup5	5280	-1.1578	0.0670438	1.77523
Ugt1a9	7221	0.903523	0.0671426	1.76724
Lratd2	5841	1.08282	0.067341	1.76403
Pdxp	5610	0.743063	0.0674118	1.76416
Gimap8	2533	0.527817	0.0674405	1.7617
Pms1	4567	0.744046	0.0679419	1.75614
Etnppl	4329	-0.736493	0.0692213	1.74598
Tmem19	4150	-0.673108	0.0692526	1.74649
Rdh16	6790	0.604745	0.069546	1.74389
Gm7298	6292	-0.725403	0.0701551	1.73314
Ercc4	5624	0.50466	0.0707269	1.72804
G6pdx	4242	0.666623	0.0724713	1.7136
Mgll	4315	0.525783	0.0734751	1.70412
Crat	1206	0.758027	0.0738038	1.69639
Mt2	1871	0.9253	0.0746206	1.67878
Acnat2	3268	1.00293	0.0750983	1.67211
Nectin2	5134	-0.543129	0.0752664	1.66599
Cox14	2580	-0.621037	0.0757571	1.66454
Rce1	1998	-0.72302	0.0780072	1.64529
Txndc11	4643	-0.7341	0.0784423	1.63913
Crygn	6527	-0.688453	0.0798351	1.6215
Ptgr1	5576	0.633281	0.0798466	1.61883
Pitpnm2	1516	0.803413	0.0806528	1.61545
Copz2	3662	0.607379	0.0812935	1.60192
Rara	383	-0.714343	0.082796	1.58928
Edem3	256	-0.53634	0.0845518	1.57673
Dst	4182	-1.13103	0.0855648	1.56983
Fasn	3433	0.679933	0.0866964	1.56346
Gstm5	1133	0.632547	0.0873811	1.55919
Ccny	3734	0.51317	0.0885357	1.54766
Serpina1e	3302	-5.1778	0.0890129	1.54459
Mt1	7134	1.02584	0.091717	1.52128
Serpinb8	6617	1.01083	0.0917584	1.51825
Mug1	4054	-0.757307	0.094575	1.50301
Pkp4	4211	0.75825	0.0946379	1.50166
Vil1	1127	-0.705017	0.0954671	1.49119
Ndufa6	3373	-0.52933	0.0960542	1.48738
Serpina6	5297	1.11576	0.0981162	1.47455
Trp53inp2	2142	-0.61071	0.100604	1.45916
Vegfa	7428	0.533723	0.100799	1.45686
Gypc	3701	0.58205	0.102153	1.44546
Ppl	4402	0.633328	0.102432	1.44392
Pltp	3042	0.880747	0.102535	1.43933
Ptar1	6483	-0.5981	0.103464	1.43394
Fgl1	4506	0.652041	0.104919	1.42607
Immp1l	5430	0.519577	0.105076	1.42572
Sharpin	6091	-0.743987	0.105452	1.42222
Me1	4861	0.644313	0.106874	1.41586
Mcur1	4713	-0.554077	0.106881	1.41195
Dusp6	7069	0.58625	0.106895	1.41171
Ndrg2	3188	0.519128	0.108	1.40609
Gstm4	449	0.671218	0.112448	1.38385
Epb41l1	4291	-2.72765	0.112894	1.38032
Cd36	300	0.766383	0.114237	1.36534
Mvd	4277	0.506533	0.114481	1.36732
Htatip2	5173	0.600513	0.114722	1.36809
H1-3	7245	0.533197	0.116262	1.35407
Rps6ka1	1135	0.948613	0.11694	1.34976
Map2k6	2805	0.55574	0.117022	1.35097
Mtg1	2618	0.519843	0.119542	1.33784
Acsl4	5293	-0.532773	0.120847	1.32789
Gstp3	1175	0.78097	0.123422	1.30943
Mlkl	7010	0.57478	0.124511	1.30423
Tada3	2809	0.542587	0.125244	1.30001
Nme6	3122	-1.15476	0.12775	1.28777
Ighv1-47	6977	-2.4664	0.128127	1.28259
Ddo	4901	1.13231	0.12975	1.27808
Igfbp2	1781	-0.655463	0.12978	1.27637
Celf2	604	-0.523363	0.129948	1.27445
Aldoc	6561	-0.635863	0.129969	1.27463
Ces1c	3736	0.741583	0.130073	1.27334
Alas1	1876	0.607152	0.130261	1.27142
Apcs	2566	0.56136	0.130312	1.27183
Gipc3	5752	-0.551353	0.135596	1.24467
Uckl1	2750	1.09773	0.135761	1.24661
Fdft1	5704	0.784853	0.136554	1.24064
Hexa	4546	0.839841	0.136852	1.2388
Moxd1	7043	-1.49999	0.137773	1.23493
Hamp	4587	1.01841	0.139411	1.22917
Grtp1	2825	0.535727	0.141596	1.22202
Cnot8	2235	-0.741257	0.142877	1.20917
Mgmt	2552	0.584753	0.14392	1.20095
Plin2	764	0.672157	0.143938	1.19946
Lect2	606	2.13862	0.144681	1.19532
C3	3356	0.501943	0.144761	1.19543
Sqle	5072	0.625985	0.147489	1.18544
Paip2	975	-0.541767	0.150103	1.17555
Ttl	2257	0.553577	0.150139	1.17476
Cyp2c54	3299	-0.72787	0.152637	1.16417
Hp	2876	-0.538043	0.152689	1.16335
Col2a1	3041	0.547083	0.153896	1.15899
Trp53bp1	2831	0.90521	0.157664	1.14356
Mme	7340	-0.506054	0.157682	1.14446
H2-Aa	1896	-0.830943	0.157722	1.14372
Ahnak2	1482	0.69179	0.158199	1.1401
Mmab	6436	0.51005	0.162485	1.12282
Blk	1733	0.57511	0.165722	1.10969
Ikbke	2785	-0.503717	0.167623	1.10226
Svip	1517	0.828943	0.17364	1.07693
Dio1	573	1.01924	0.174278	1.07306
H2bu1	5859	0.554857	0.176006	1.06813
Coq10a	2515	0.512843	0.177322	1.06425
Eri3	1445	-0.509757	0.181424	1.04979
Camk1d	4940	0.79962	0.181504	1.04964
Hmgcr	2148	1.31245	0.184558	1.04036
Tat	4481	-0.807623	0.187063	1.03121
Arhgap21	246	-1.61964	0.195132	1.01162
Sult1e1	3561	-0.768847	0.195784	1.00872
C1qc	2706	0.603853	0.197954	1.00188
Evpl	2372	0.949743	0.198217	1.00161
Hspa1l	5750	-0.861405	0.201678	0.990077
Znf276	2116	-1.39707	0.205247	0.978818
Igfbp1	795	-1.25991	0.206667	0.974639
Cyp7a1	5630	0.843929	0.214421	0.954091
Tuba8	1024	-0.595847	0.214422	0.953917
Mrc2	1632	0.518807	0.216658	0.950194
Robo1	187	0.5368	0.226322	0.922888
Cyp4a10	538	0.864453	0.226417	0.922992
Cyp4a14	5921	1.64909	0.229069	0.915287
Msi2	2129	0.508003	0.23928	0.888863
Lzts2	4554	-1.51211	0.240825	0.884874
Basp1	6826	0.565273	0.242925	0.880296
Chd1	3297	0.51032	0.250349	0.86068
GOLGA7B	1207	0.754723	0.251379	0.857194
Cyp2c38	3613	0.67351	0.254547	0.848299
Clec3b	2214	0.713856	0.259024	0.838748
Gm28305	6190	0.50516	0.263941	0.824064
Ighg2b	6287	1.47341	0.267361	0.81552
Ccnd1	6869	1.04781	0.267647	0.814013
Ca2	3559	0.87034	0.276437	0.796196
Hspb1	4941	0.585557	0.28379	0.780679
	2629	-0.509363	0.283801	0.780417
Krt10	5143	-1.093	0.291839	0.764746
Sptan1	4313	1.14142	0.295686	0.758316
Ilrun	3611	-1.21208	0.299844	0.749097
Krt79	3965	-1.03506	0.303897	0.739985
Edem1	5777	-0.5157	0.303902	0.740595
Serpina3k	4719	-0.685317	0.315848	0.715877
Pias2	569	0.67122	0.315893	0.715712
Gsn	6343	0.83009	0.318192	0.711241
Urgcp	3993	-0.599357	0.319907	0.708188
Washc3	276	-0.774773	0.321652	0.705465
	420	0.619293	0.326518	0.69835
Hmgcs1	1511	0.57732	0.339707	0.676394
Krt78	7467	-0.911318	0.346598	0.665495
Mob3b	2704	-0.526587	0.348279	0.661628
Lama5	935	1.32116	0.366027	0.632896
Snca	6294	0.785647	0.381027	0.609031
Serpina3m	5595	0.598303	0.396582	0.585207
Upp2	5635	0.642742	0.399302	0.580311
Bag2	4686	0.592187	0.400176	0.579421
F13a1	5540	0.600817	0.403198	0.57494
Cyp2c55	844	-0.845533	0.414946	0.558278
Crp	5441	0.54675	0.420745	0.550229
Krt5	7059	-0.856528	0.43267	0.53495
Epb42	1287	0.840613	0.434919	0.531058
Jchain	1992	0.821867	0.435394	0.529947
Nipsnap3b	3267	0.756697	0.443844	0.518113
Bpgm	4772	0.597815	0.444869	0.51605
Armcx3	901	-0.8087	0.449643	0.509849
Stk25	7035	-0.686263	0.457493	0.500028
Krt2	1257	-0.7655	0.469712	0.48735
Tsc22d2	3560	-0.66992	0.474797	0.482198
Eci3	6932	0.54157	0.475497	0.481035
Igkc	3082	0.626485	0.480902	0.474984
Acp1	3358	1.22964	0.497287	0.453073
Slc4a1	4899	0.844439	0.507551	0.443669
Hba-a1	2268	0.862997	0.519281	0.428399
Sptb	5053	0.702723	0.51981	0.428779
Egfl7	48	-0.525183	0.540989	0.406242
Ces3b	3197	-0.750937	0.54205	0.405241
Hbb-bs	6774	0.832267	0.542476	0.404222
Ank1	1699	0.607578	0.545324	0.402167
Actn4	6467	-0.990373	0.553003	0.395308
Pgpep1	7024	1.25063	0.554433	0.393648
Alb	6309	0.664863	0.559736	0.389171
Spta1	7339	0.733905	0.592536	0.358985
Pcm1	3257	-0.786198	0.634904	0.321088
Cox4i1	4410	-1.12293	0.657758	0.298926
P2rx5	3049	-1.24267	0.658073	0.298437
Svs2	482	-0.648163	0.778358	0.199228
